# Supplementary material for: Proteogenomic Workflow Reveals Molecular Phenotypes Related to Breast Cancer Mammographic Appearance
Source: J Proteome Res. 2021 Apr 15;20(5):2983–3001. doi: 10.1021/acs.jproteome.1c00243 (PMC8155562; doi:10.1021/acs.jproteome.1c00243)
Supplement: Supplementary file 2 — pr1c00243_si_002.xlsx [file pr1c00243_si_002.xlsx]

## Sheet: Sheet1
Table S2. Clinical and histopathological information per sample.
Tumor.ID	Age	Tumor size (mm)	N of positive lymph nodes	Tumor grade	Ki67 status	ER status*	PgR*	KI67**	Appearance	Subtype***	IntClust†
T01	42.67	20	0	NA	NA	negative	negative	positive	Non-spiculated	Basal	10
T02	54.67	15	0	NA	NA	positive	positive	negative	Non-spiculated	LumA	3
T03	32.76	3	0	NA	NA	positive	positive	positive	Non-spiculated	LumB	7
T04	73.41	17	0	NA	NA	positive	positive	negative	Spiculated	LumA	3
T05	53.26	30	0	NA	NA	positive	positive	positive	Spiculated	LumA	8
T06	65.74	10	0	NA	NA	positive	positive	negative	Spiculated	Normal	3
T07	66.88	20	0	NA	NA	negative	negative	negative	Spiculated	Her2	2
T08	63.93	18	0	NA	NA	negative	negative	positive	Spiculated	Her2	5
T09	52.18	15	0	NA	NA	positive	positive	negative	Spiculated	Normal	4
T10	73.85	25	0	NA	NA	positive	negative	negative	Spiculated	LumB	1
T11	59.35	15	0	NA	NA	negative	negative	positive	Non-spiculated	Basal	4
T12	47.05	13	0	NA	NA	negative	negative	positive	Non-spiculated	Normal	4
T13	55.56	15	0	NA	NA	negative	positive	negative	Non-spiculated	Normal	4
T14	60.07	20	0	NA	NA	positive	positive	negative	Non-spiculated	Normal	4
T15	63.37	18	0	1	NA	positive	positive	negative	Non-spiculated	LumB	7
T16	50.97	15	0	2	NA	positive	positive	negative	Non-spiculated	LumA	7
T17	72.33	15	0	3	NA	negative	negative	NA	Non-spiculated	Basal	10
T18	45.37	20	0	3	NA	negative	negative	NA	Non-spiculated	Basal	5
T19	56.19	25	0	NA	NA	positive	positive	negative	Non-spiculated	Her2	9
T20	49.48	18	0	NA	NA	positive	positive	negative	Non-spiculated	Normal	8
T21	47.4	12	0	NA	NA	positive	positive	negative	Non-spiculated	Normal	3
V01	54.7	17	0	NA	NA	negative	negative	NA	Non-spiculated	NA	10
V02	35.3	16	1	NA	NA	positive	positive	NA	Non-spiculated	NA	1
V03	36.37	20	0	NA	NA	positive	positive	NA	Spiculated	NA	9
V04	58.79	NA	0	NA	NA	positive	negative	NA	Non-spiculated	NA	1
V05	71.77	20	0	NA	NA	positive	negative	NA	Non-spiculated	NA	3
V06	73.93	8	0	NA	NA	positive	positive	NA	Non-spiculated	NA	7
V07	57.29	14	2	NA	NA	positive	positive	NA	Non-spiculated	NA	8
V08	52.96	10	0	NA	NA	positive	negative	NA	Non-spiculated	NA	4
V09	48.48	21	1	NA	NA	negative	negative	NA	Non-spiculated	NA	4
V10	35.66	25	1	NA	NA	negative	negative	NA	Non-spiculated	NA	5
V11	41.47	15	0	NA	NA	negative	negative	NA	Non-spiculated	NA	3
V12	72.46	18	0	1	NA	positive	positive	NA	Spiculated	NA	3
V13	37.7	15	0	2	NA	positive	positive	NA	Non-spiculated	NA	8
V14	61.39	22	1	2	NA	positive	negative	NA	Non-spiculated	NA	3
V15	40.23	20	17	2	NA	positive	negative	NA	Spiculated	NA	4
V16	50.5	25	2	2	NA	positive	positive	NA	Non-spiculated	NA	5
V17	56.64	13	0	2	NA	positive	positive	NA	Non-spiculated	NA	8
V18	51.59	17	0	NA	NA	positive	positive	NA	Spiculated	NA	3
V19	58.88	10	0	2	NA	positive	positive	NA	Non-spiculated	NA	3
V20	69.27	27	0	2	NA	negative	NA	NA	Non-spiculated	NA	10
V21	39.47	16	0	2	NA	positive	NA	NA	Non-spiculated	NA	1
V22	59.34	40	0	3	NA	negative	negative	NA	Non-spiculated	NA	4
V23	32.86	12	1	NA	NA	positive	positive	NA	Non-spiculated	NA	4
V24	44.21	30	0	3	NA	negative	negative	NA	Non-spiculated	NA	10
*ER and PgR statuses are based on cytosol assays
**KI67 status was based on immunohistochemical staining
***Subtype calling is based on AIMS (Paquet et al, J Natl Cancer Inst, 2014)
†Classification is based on IntClust (Raza Ali et al, Genome Biol, 2014)
Acronyms: ER: Estrogen Receptor; PgR: Progesterone Receptor
