# Supplementary material for: Proteogenomic Workflow Reveals Molecular Phenotypes Related to Breast Cancer Mammographic Appearance
Source: J Proteome Res. 2021 Apr 15;20(5):2983–3001. doi: 10.1021/acs.jproteome.1c00243 (PMC8155562; doi:10.1021/acs.jproteome.1c00243)
Supplement: Supplementary file 4 — pr1c00243_si_004.xlsx [file pr1c00243_si_004.xlsx]

## Sheet: DDA.MD30.Log2
Table S4. Sample Set 1 - Proteomic data (DDA-layer).
Uniprot	T01	T02	T03	T04	T05	T06	T07	T08	T09	T10	T11	T12	T13	T14	T15	T16	T17	T18	T19	T20	T21
A0A0B4J1X5	26.3348	24.5962	24.8138	27.5652	27.2748	27.5186	25.8272	26.4339	27.4154	24.2637	27.2726	27.6393	27.5418	26.4187	25.2943	23.4738	23.2679	24.9238	23.6986	25.1687	25.2638
A0A0B4J1Y9	27.9124	24.8179	23.7878	25.4246	25.382	25.7577	24.1179	24.1518	26.3921	23.4246	26.1742	26.519	26.6682	26.7198	NA	26.152	25.6971	24.3876	NA	NA	NA
A0AV96	NA	24.7669	25.328	24.3725	25.1528	23.3619	24.448	24.5838	24.418	24.1665	NA	24.5767	24.1419	24.5577	25.7117	25.6945	24.9518	24.5551	24.8345	24.1278	23.7511
A0AVT1	26.3652	26.7753	26.1794	25.8128	25.9268	25.2479	26.4457	26.349	26.2747	26.5923	25.6455	25.5982	24.9914	25.132	25.3594	27.2862	26.9257	26.265	27.4617	27.1264	26.7888
A0FGR8	24.8565	25.4453	25.9254	24.6362	25.3988	25.7415	25.2963	24.6948	24.9456	24.7926	24.5748	24.6699	25.379	25.5839	25.4833	25.3334	25.5884	24.7312	25.5488	25.8825	24.6449
A0MZ66	22.8932	25.6415	24.238	26.3917	NA	NA	24.416	25.5859	22.8923	24.598	NA	23.1265	25.6339	24.4182	24.1463	26.4213	24.7398	26.4196	25.9417	23.9398	25.5495
A1L0T0	23.7965	24.5968	24.8162	24.533	NA	24.4963	24.5499	27.1695	NA	26.5793	21.3476	24.3288	24.7568	26.8137	25.5213	23.9541	24.5598	23.7698	24.8826	23.7255	23.7424
A1X283	24.7379	23.5685	NA	24.6533	23.5827	25.1945	NA	23.5855	24.9988	24.137	NA	25.5829	24.5124	26.5115	24.1423	NA	24.4846	24.7951	25.495	NA	24.5497
A2RRP1	23.7875	23.5958	23.9872	NA	NA	NA	23.4237	22.9179	22.3542	23.3876	23.7896	NA	22.6178	22.7299	23.8565	22.8446	23.9113	22.5431	23.7298	23.3313	21.9448
A3KMH1	23.9498	25.5667	22.8263	21.1956	26.8292	21.3735	22.3548	23.9447	22.4192	25.5345	21.8839	21.2613	21.5388	22.6199	22.1729	22.4193	23.1688	25.9594	23.6687	24.2823	21.697
A5YKK6	25.4158	26.7918	24.7483	25.1267	25.1359	23.9475	25.4151	25.5213	25.5175	24.5964	25.3348	25.3596	24.8914	25.8839	26.3935	25.8186	26.4515	25.8736	26.3625	24.8778	25.1179
A6NDG6	23.6741	23.3537	24.3425	23.3919	NA	23.4631	23.9785	22.5615	22.8657	24.1478	23.5699	23.3689	23.1278	23.4495	25.6219	24.2673	24.5972	23.1173	24.3119	24.1697	23.1423
A6NHR9	24.3187	22.9835	23.1934	23.1949	22.7298	22.5884	21.7852	23.1416	23.1111	23.3853	24.8525	22.9973	23.1966	22.1334	23.7684	22.8485	25.4959	23.7494	24.7176	23.4439	NA
A6NMZ7	NA	24.2398	23.1457	2.89882	27.2521	24.8394	23.7314	25.6749	29.69	24.5153	28.3289	3.52213	25.685	26.4384	NA	22.7189	22.8674	21.2417	25.6888	24.7494	27.5433
A8MVU1	24.9155	22.5493	NA	23.6449	NA	NA	23.7544	24.3924	22.9751	22.6241	25.3551	22.8897	24.6554	22.7744	23.684	22.1927	24.9924	23.8552	23.3689	23.5796	NA
B0I1T2	24.636	NA	22.4397	NA	22.4579	NA	24.4612	24.9876	22.2582	23.7298	26.2688	23.4836	25.6357	22.7837	24.7393	NA	23.2453	26.5248	24.2244	NA	22.3546
B9A064	25.6524	24.2459	26.8358	26.4189	26.4782	27.8885	26.7296	26.5592	27.8277	24.1954	26.7359	26.782	26.2332	25.4157	25.8894	25.1985	24.5225	25.3359	24.2669	25.8796	26.9888
L0R6Q1	23.5815	22.8819	NA	23.3911	23.9311	NA	23.8587	23.8316	23.8843	24.8747	23.8941	NA	NA	23.9872	NA	23.9285	25.3195	24.9299	23.5585	23.2648	23.6629
O00116	25.2112	24.8124	23.9216	26.4254	25.5368	23.2881	26.2497	23.7827	23.4842	25.4564	24.4765	24.2621	24.4312	23.7616	26.3563	26.1184	25.4394	24.1471	25.946	26.1492	22.8275
O00139	22.7488	23.1513	22.4849	22.6659	NA	NA	23.4622	23.1185	22.4246	22.8918	23.8777	21.8845	22.563	NA	NA	23.2988	25.2783	23.8219	23.1597	23.1154	NA
O00148	26.8797	23.5464	NA	23.6276	NA	NA	24.6828	25.43	24.2539	23.8658	24.8272	25.3149	24.2546	22.6425	22.9587	25.164	25.7619	25.9533	24.1335	24.9577	23.6464
O00151	26.2335	26.2387	26.2322	27.2123	26.6824	28.2111	27.3576	28.5612	27.7782	26.3338	25.3963	27.8397	27.8579	28.5512	26.945	27.598	27.4548	27.7157	27.5847	27.8986	27.7242
O00154	24.9814	25.4544	22.9513	23.346	NA	NA	24.1555	24.2167	23.5134	24.8998	25.2246	24.8343	22.5134	23.7987	26.9916	23.639	26.165	22.9697	23.8998	24.1394	23.4682
O00159	27.7932	29.5526	27.3874	28.7436	3.46222	3.88768	29.2774	28.6285	28.1355	28.2584	28.5464	28.713	29.2357	29.6564	29.7195	28.5195	26.7496	28.6631	27.7698	28.9155	28.9148
O00160	23.132	23.7526	NA	24.7145	22.6287	23.2917	23.8497	24.5284	24.1931	23.7549	25.9665	24.1492	24.1658	25.2766	24.9613	23.7126	24.7727	25.5532	24.8691	24.2153	23.4987
O00161	22.6584	24.8691	24.3182	24.8857	24.7723	24.3845	24.1877	24.5758	24.2823	24.5559	22.8945	24.6495	24.8883	24.7213	25.4445	25.2283	24.3965	24.5516	25.7892	24.9113	24.6399
O00170	25.2352	25.1155	24.2733	26.5557	24.8478	24.9234	25.1988	25.2676	25.7299	24.7857	25.2994	26.8983	25.6623	25.5626	25.9944	25.9483	26.8363	26.2798	25.6431	25.7663	25.5422
O00178	25.316	23.277	NA	23.8622	NA	NA	24.4173	22.2668	NA	23.7237	NA	24.4728	24.6756	24.1434	25.3542	23.2128	24.1344	23.4616	23.4945	23.7324	24.185
O00182	22.8757	22.9337	NA	24.4542	21.8429	22.3912	22.9742	24.4676	23.7875	24.6416	23.7756	24.5124	24.1697	25.7391	25.2397	22.2439	24.8592	NA	25.5484	23.585	22.9237
O00186	23.6125	24.9798	23.325	24.4596	24.8896	23.8568	23.875	24.3355	23.9932	24.2194	24.6778	23.8226	24.1896	24.2735	24.7433	23.7322	24.4729	24.2391	24.4392	23.5861	24.3988
O00193	23.8917	22.3272	NA	25.2776	NA	NA	NA	23.7824	24.5699	23.5797	22.967	24.8215	22.2752	NA	22.2413	23.6348	24.5682	25.9249	23.8243	24.7228	25.2728
O00194	NA	24.7973	24.8551	23.8154	NA	NA	26.9575	25.6268	26.1473	25.2576	NA	23.5261	25.4864	26.4549	26.5592	27.3719	24.1112	24.4393	25.4134	26.5978	25.475
O00214	22.617	22.7315	21.7543	23.4556	23.6434	22.8724	NA	22.5255	23.8328	23.2157	23.488	23.8178	22.7367	22.5195	22.5598	22.8475	23.5955	22.3558	23.8529	22.8554	22.4852
O00217	23.1231	23.9445	NA	24.5488	23.8673	NA	22.8242	23.7685	23.9616	24.9497	24.1786	24.1255	24.4797	NA	NA	24.4197	25.2338	24.864	24.3768	24.3572	24.8476
O00231	27.14	26.6975	27.5325	26.9229	26.9953	27.7512	27.5896	27.1149	27.3128	27.4297	26.7828	26.7352	26.5438	27.2435	28.2788	28.3517	27.5736	28.3617	27.8454	27.5476	26.9896
O00232	26.4667	26.6451	26.8972	26.5956	26.5228	26.5557	26.8828	26.8946	26.7363	26.9259	26.368	27.1336	26.93	26.8943	27.6739	26.9239	26.8778	27.2728	26.9544	26.2313	25.9185
O00233	24.3145	19.3296	23.1815	23.6991	23.4631	NA	NA	21.9597	22.653	22.2549	22.5624	23.5862	23.5889	21.3283	22.8158	23.5327	22.3696	24.2967	23.474	23.8374	NA
O00244	24.3758	23.8824	24.7799	26.3819	26.5876	26.2451	26.2314	26.1595	25.8423	26.367	23.325	27.747	26.2461	25.6613	26.815	26.6193	26.6724	28.6633	27.6424	27.9476	25.9673
O00264	26.8362	24.6437	25.6788	24.6478	25.6396	26.7894	26.1159	26.9166	26.5774	25.572	24.9779	25.8633	26.3363	25.2631	24.7833	26.3596	26.6178	24.5475	25.9436	26.8736	26.325
O00267	25.4464	24.6422	22.7477	23.4411	NA	NA	23.2938	23.3543	23.7872	23.8145	21.968	NA	22.4319	NA	24.3924	NA	25.5568	24.9569	24.13	23.8784	24.1777
O00273	23.5976	24.7447	23.4392	23.3748	23.5568	23.988	23.5289	23.6559	23.6766	24.1476	23.5246	23.8419	23.6734	24.6724	24.2323	24.5365	23.7928	24.2728	24.3759	23.4644	23.5336
O00291	23.1513	24.3725	25.4759	24.1746	NA	23.4843	23.1856	23.6961	23.6359	22.9177	23.8528	23.3974	23.7676	23.342	24.1119	24.4779	24.9385	24.4844	23.8421	23.3396	24.3658
O00299	29.4538	29.9213	3.47729	29.4622	29.4458	3.35836	3.79947	3.12496	29.6855	3.56715	3.84614	29.4943	29.9534	3.75462	3.27553	3.37617	29.9438	3.22688	3.22986	3.23498	3.15557
O00303	26.3299	26.6855	26.2762	26.6185	26.6148	25.6586	26.1227	26.4576	26.2477	26.6869	26.3666	26.3163	26.3862	27.9478	28.5332	26.7572	27.7219	26.673	26.5547	26.5345	26.1232
O00330	24.6968	24.6314	24.7132	24.9152	23.5278	23.6982	23.8936	NA	NA	25.2672	25.2936	NA	23.9154	NA	25.9882	23.262	24.2989	24.6616	24.5993	24.6341	24.3182
O00339	22.5563	22.639	NA	22.1316	22.5577	22.6872	NA	NA	26.6992	23.5264	23.4425	24.5753	25.5939	23.6914	25.3513	21.6387	NA	23.1942	24.1691	25.616	23.9458
O00391	24.3527	23.1283	23.1842	23.4289	2.82518	24.1946	26.7649	22.1745	23.5658	25.376	NA	23.7462	23.1873	24.5946	25.5876	25.8435	23.2764	21.2421	24.3843	26.8312	23.6228
O00401	NA	24.4832	24.1623	22.7174	23.8531	24.4937	23.8133	NA	NA	23.6676	NA	NA	23.4278	22.7914	24.5893	24.6154	22.7796	25.4973	25.5796	23.9223	24.8247
O00410	27.8341	27.6684	24.8881	27.4745	26.8984	25.7133	27.1947	26.93	26.6345	27.9947	26.3842	26.3283	26.7345	27.3872	27.2955	27.5818	27.1171	27.6815	28.1277	26.942	26.4684
O00429	25.8591	26.4555	25.944	26.4475	25.4627	25.5988	25.8314	25.363	23.5662	26.5469	24.5336	24.8594	25.2437	26.1987	26.1297	25.9298	25.2858	26.8446	26.8345	26.4151	24.7775
O00442	25.7114	25.7256	24.4162	23.9882	NA	24.5584	24.6672	25.2127	24.5979	25.5833	25.6787	23.5542	24.1592	25.3245	25.3598	25.7781	24.7538	25.3664	26.2139	25.1287	24.9811
O00468	24.6356	24.5212	23.1765	25.1312	24.3448	25.8571	22.1814	22.8755	25.4193	23.358	22.8515	25.1582	25.3972	26.3687	23.829	24.8258	22.5369	24.7552	26.785	25.1177	24.8775
O00471	23.7346	24.8584	NA	24.3512	24.3358	NA	24.4432	23.7186	24.2874	24.8983	23.4143	23.3299	23.6665	23.1159	23.9876	24.4388	23.6352	24.3636	22.7768	24.1719	24.1648
O00483	NA	27.4624	22.6153	27.8428	NA	25.3182	26.4359	26.7262	27.3282	26.5713	24.2356	27.4539	27.4158	27.2878	27.9514	27.3634	27.2557	26.6417	27.1595	27.4385	26.7599
O00487	25.284	25.6998	25.8641	25.6214	25.9528	NA	25.2175	25.4525	25.7879	25.9358	26.7167	25.744	25.8779	25.8365	25.879	25.9327	26.1459	25.2655	25.5286	25.5541	24.6425
O00499	23.7487	23.6755	22.4133	24.6227	NA	23.4666	24.1859	24.5824	25.2867	24.3346	25.1644	25.6159	25.2719	23.8479	23.7283	24.3463	23.4123	25.8983	24.6529	25.8847	25.5772
O00505	24.737	24.2326	21.1233	23.3868	23.2338	21.1389	23.7529	24.365	23.7817	24.4349	24.9717	24.9638	23.9354	23.1533	22.7238	25.5449	25.4834	25.5832	25.4389	24.2698	23.8989
O00534	22.6372	25.1275	24.6631	21.3392	24.4616	25.8999	25.9155	24.1869	24.8586	24.9234	24.2828	24.54	25.3992	25.5148	24.8655	25.1319	22.4217	25.2134	25.2326	23.5626	24.7758
O00560	24.2218	24.6768	NA	23.244	24.1986	NA	24.9679	23.9495	24.3372	23.6396	24.5564	23.3333	23.7183	23.9649	24.7363	23.5495	26.4434	23.4446	24.4382	23.9447	24.7525
O00567	27.3632	26.8347	27.6236	26.3869	25.8142	26.1697	26.7869	26.9581	26.2239	25.4247	24.5665	25.2148	25.6874	25.9987	26.4879	25.7242	27.7235	28.2813	27.4248	26.5766	26.6377
O00571	27.5135	27.8258	27.1983	27.5152	27.1885	27.2777	27.2387	27.5132	26.9957	27.5336	27.3543	27.4435	27.2769	27.7626	27.7566	27.7352	27.4347	27.3696	28.2255	27.2629	26.9324
O00584	NA	NA	25.7215	22.6957	22.8994	NA	24.916	25.5416	25.3917	25.6224	22.6424	23.5177	24.2292	22.3823	23.8657	25.2914	24.7821	25.3459	23.3825	25.2434	25.7231
O00592	25.6548	26.2723	26.669	22.6755	23.4459	24.2936	22.6959	22.8683	22.7386	26.8576	NA	NA	NA	22.9688	NA	23.332	21.6915	22.3748	23.2116	24.3953	23.6299
O00629	26.2325	24.5797	24.8819	26.2886	23.5782	NA	23.6342	24.9749	25.2341	25.2498	24.3874	25.3158	25.3598	26.4899	24.9426	26.2886	25.9736	25.6733	25.4345	25.7718	25.7332
O00743	24.9855	24.3272	23.9995	24.1544	NA	NA	23.7844	23.5957	24.2532	24.8668	24.359	24.4212	24.6932	24.8939	24.9853	24.5543	24.9313	24.3246	23.8154	24.4317	23.8165
O00754	23.7736	23.9733	23.3857	23.5397	NA	23.4521	24.7383	24.5175	23.8485	23.3693	23.2944	23.8176	24.4852	23.6519	25.4746	23.5164	22.7594	23.8794	24.5465	23.8795	22.9999
O00764	26.8887	26.7331	25.8724	27.6999	27.8174	24.4966	27.2267	24.9355	26.1738	26.8542	26.6773	26.3723	25.7878	27.4389	26.4983	27.5474	27.5641	26.4758	27.2365	27.3857	26.1779
O14497	23.6436	23.6811	NA	24.5962	NA	NA	23.8617	23.9428	23.4378	23.5275	23.3998	23.1589	23.7153	24.5986	23.5213	23.8148	24.3616	23.688	23.5173	23.1216	22.8583
O14498	23.7546	23.9518	NA	23.7928	22.5336	24.3666	23.3697	23.4453	23.7437	23.3188	23.1122	24.1135	24.1592	24.6678	24.3764	24.6662	NA	22.6332	25.2486	23.5312	24.8477
O14561	24.7225	23.7334	NA	24.8115	24.3886	NA	25.3816	25.8533	24.652	26.7867	NA	24.7757	25.3122	25.1647	27.6373	25.2594	26.3233	25.4898	26.7547	26.3848	25.7394
O14579	24.5855	26.1184	NA	26.8629	25.1297	NA	26.9912	26.9435	26.6587	27.4956	25.5167	26.3378	26.493	26.6255	27.6418	27.6468	26.1683	26.9119	26.1149	27.2429	26.1827
O14617	25.5834	26.1318	25.3	24.1363	NA	2.78117	24.7991	26.4816	24.8287	24.6861	24.1323	24.1337	24.7466	24.498	26.4337	25.5445	26.5639	25.9828	26.2958	26.2158	25.868
O14618	23.7126	22.9139	24.1486	24.4373	23.412	23.5973	24.7668	24.2442	23.7693	23.8754	24.3928	23.3566	23.884	24.3518	24.5366	23.5138	22.8146	25.2975	23.7546	22.6663	23.4885
O14672	23.6278	24.5962	22.3488	23.2847	23.3322	23.1926	23.1419	22.6753	23.2348	24.3191	23.3192	23.6439	24.4612	23.4869	24.7162	23.5286	23.8729	23.3443	23.9545	23.8934	23.2122
O14737	22.4834	22.3697	NA	24.4929	23.3163	NA	23.5759	23.9829	23.4958	25.7859	22.6123	23.9912	25.265	22.5592	25.1174	25.7953	25.1529	24.9287	26.756	24.6329	23.7247
O14744	26.6665	26.6879	26.4174	25.1636	25.8912	25.1328	25.9287	25.2272	24.9785	26.724	26.1874	25.4736	24.7364	25.8675	26.3653	26.2659	27.1787	26.1486	25.4619	26.2145	25.2795
O14745	22.5173	24.9949	27.1678	27.7633	23.4683	24.5812	25.4932	26.5759	25.733	27.8785	24.8293	26.5634	27.5654	24.9324	24.1645	27.3858	25.9896	27.7342	25.1953	25.9565	25.6529
O14773	25.2275	26.9773	NA	27.6387	23.8845	NA	26.8157	25.8953	25.8155	28.2174	26.3189	26.8327	26.9564	28.7198	29.7679	27.1793	26.3143	24.8721	28.8134	27.9268	26.5328
O14776	24.9574	24.2321	23.4847	23.9294	NA	22.1886	23.4382	23.9437	21.9246	22.4951	21.5459	22.8193	23.8644	22.6288	23.7148	23.7223	25.4118	23.5893	25.3973	23.2717	23.2886
O14818	28.8812	27.9613	29.3269	27.7784	27.9428	27.6873	28.2483	28.4547	27.7464	28.4748	28.3369	28.3344	28.3688	27.5497	28.1747	28.4792	28.8638	29.3863	28.1625	28.7318	27.9527
O14828	25.8541	23.8369	24.9646	23.9862	24.868	23.8533	24.3547	24.7335	24.7583	24.6649	24.2238	24.1537	24.5687	24.7657	24.4536	24.3382	25.1134	24.9672	24.2548	24.9898	24.6753
O14841	23.6412	24.1142	24.1963	25.9936	25.2538	23.9243	24.8682	22.3255	24.8751	23.9212	NA	25.364	23.6569	26.9697	27.8462	25.7466	25.1435	22.8719	25.7115	24.4646	23.9449
O14879	25.7514	23.7575	NA	25.7165	NA	NA	24.7712	24.3792	24.8932	25.3735	26.8768	24.2215	24.2351	24.5417	25.4555	25.7955	28.7554	27.2299	28.1653	26.7459	22.5539
O14880	24.9136	27.1437	NA	26.4539	NA	NA	26.282	26.9185	25.8914	29.5271	NA	24.2187	24.585	26.6814	27.3983	27.239	24.5845	25.6937	26.8888	27.4511	26.4574
O14908	24.5673	22.8397	NA	NA	NA	NA	24.4866	24.3528	23.1647	23.5818	NA	22.1784	22.8248	21.9362	23.4944	24.8359	24.2138	24.6713	23.3569	23.1198	24.1828
O14920	26.1354	25.9887	25.6947	24.7974	25.6663	25.324	26.3837	25.32	25.6788	27.8723	26.6134	24.1583	24.7256	23.3495	23.5719	25.632	25.4971	26.1842	25.2687	23.9989	24.6328
O14925	24.5437	23.3684	NA	23.6297	NA	NA	24.5428	23.9382	23.4598	23.6817	NA	23.5255	23.3675	23.2836	23.5954	24.358	25.9177	23.7947	23.4338	22.6153	23.2927
O14929	26.4589	23.9653	24.9698	24.7486	23.7147	NA	23.9533	23.5686	24.1218	24.5994	25.1776	24.4644	23.7354	23.9737	23.532	24.8746	26.1268	25.8537	24.5845	24.4646	24.3745
O14936	25.8197	25.5343	25.2645	24.2745	24.7397	24.7514	24.9648	24.8245	24.4328	24.9287	24.1265	24.4868	25.3755	25.4467	24.6867	24.7355	24.7197	24.7467	25.4221	24.4677	25.4235
O14964	23.6983	24.2344	24.9579	24.5397	24.5773	NA	22.8949	23.2337	23.5736	24.6153	NA	24.3679	24.4595	24.7639	25.134	23.9367	24.4635	23.8789	24.3658	23.6458	23.9914
O14974	27.6262	26.5424	25.3136	25.9449	23.7221	26.2243	25.5833	26.1887	25.5987	24.449	24.3685	25.1514	25.2893	23.1235	24.3993	25.5987	26.6238	27.7572	26.2489	25.4733	26.2563
O14976	22.4775	24.9313	26.778	24.4934	23.8578	23.3665	24.4817	25.7288	23.7663	25.2142	23.7468	23.668	23.5526	24.8843	25.6677	25.6667	25.1887	24.4978	24.6237	25.3472	24.1572
O14979	26.2185	26.8915	NA	26.6947	NA	25.8144	27.2195	26.5535	26.2867	26.7942	26.2199	26.3375	26.163	26.5652	26.4165	26.1668	25.8551	26.5443	26.6228	26.4219	26.7586
O14980	28.4188	28.1795	27.9327	27.6512	26.4654	27.26	27.4138	27.5573	27.4154	27.6328	27.1216	27.9734	26.9985	28.3867	27.8274	27.8787	28.9798	27.7685	28.2138	27.8333	27.5616
O15020	23.355	25.7951	NA	22.1372	NA	NA	23.3251	24.5366	24.6525	23.223	NA	25.2385	23.6849	22.4148	23.4562	22.515	22.3126	24.5565	23.5451	24.5319	NA
O15027	24.8538	26.1785	26.5625	26.7247	26.2956	24.4177	25.6564	26.1952	25.5592	25.2617	23.2134	24.9293	24.7131	25.9183	26.6414	26.8879	24.9326	25.5869	25.5247	26.2897	24.2429
O15031	25.8348	26.6258	25.6353	25.8376	25.6954	24.9949	25.4615	25.6989	25.5232	26.3524	24.7838	25.3129	25.5626	25.6422	25.5966	25.5192	25.5528	25.3948	26.779	25.9418	25.998
O15067	23.4778	24.2816	24.1943	23.886	24.1483	24.1557	23.7275	23.6227	23.562	24.7157	24.4715	24.1479	24.1629	23.9727	25.4519	23.2116	23.6126	23.8484	23.6118	24.8813	23.4427
O15075	23.7391	31.289	23.8768	25.4726	25.5855	26.3882	24.7372	25.2866	24.9697	22.2357	24.3974	26.5512	25.332	23.3469	24.6595	25.7169	23.3918	25.4739	24.3394	25.5784	26.3859
O15084	24.2886	23.6273	23.4652	23.8148	NA	NA	23.2355	NA	22.8174	22.4834	NA	NA	22.9672	22.5483	23.9593	22.3138	23.4596	22.3895	22.8785	23.8882	21.5124
O15111	22.2462	21.6685	22.4944	21.4458	21.5417	NA	21.8396	21.6217	21.4683	21.9428	22.1257	21.1731	NA	NA	2.32989	21.5972	22.2142	NA	22.1115	22.1643	2.89784
O15126	24.1362	22.9592	NA	22.6766	NA	23.9728	24.8797	22.5778	23.7332	23.9329	NA	24.2694	23.6719	24.4298	25.4512	23.4326	23.6647	23.7333	23.1186	23.5254	23.9925
O15127	25.3576	24.3969	24.5333	25.4241	24.4587	NA	24.8382	25.1763	25.2377	25.4423	NA	25.3516	25.3491	25.8654	25.5667	24.798	25.1199	24.1833	24.5561	25.1138	24.1817
O15143	27.5278	26.3677	27.2517	26.8248	25.7896	27.8935	27.2873	27.7146	27.5283	26.2298	28.4722	27.3218	27.5164	27.3823	26.9979	27.1276	27.6985	28.2236	26.8729	26.6486	27.8456
O15144	29.4147	29.262	28.8456	28.6818	29.2647	28.6937	28.7342	29.1545	29.1111	28.5519	3.17366	28.1654	28.317	27.9875	27.7988	28.8814	29.1495	29.8527	29.2832	28.7478	28.7934
O15145	25.3129	23.7283	NA	25.3392	25.5796	24.9557	25.6985	28.3836	NA	26.7517	25.7829	25.5554	25.2737	26.5999	NA	25.6734	25.7951	29.136	27.9416	26.9621	27.3675
O15173	24.6694	24.5662	25.2276	24.5438	25.2684	26.1987	24.7636	26.7672	25.4189	26.6192	25.4338	25.4948	25.272	24.568	24.9591	26.4643	25.4896	25.6216	25.3397	25.5833	25.1986
O15212	NA	22.7735	21.297	25.6357	22.9492	NA	23.5471	23.3537	23.5616	24.8448	23.1348	24.7266	24.6258	NA	24.7	24.1969	24.1686	23.4982	24.9587	23.9785	23.3676
O15230	26.1659	25.1377	24.3131	26.9724	27.1488	26.7188	26.3284	25.9517	26.9889	23.1175	24.9773	27.4862	27.8329	27.6733	23.1665	24.7665	24.9343	25.6837	21.7654	26.1255	26.4245
O15247	22.5497	21.98	NA	23.8223	23.643	23.2787	25.4593	24.7752	25.3315	22.1937	24.7673	25.33	25.2389	23.6264	24.2464	23.7193	24.5759	26.2862	23.1325	24.2128	24.5481
O15254	22.9639	24.7223	26.7117	26.7345	25.8193	NA	26.4214	24.5336	25.3643	26.2747	22.4747	26.1696	25.3516	26.318	25.7257	25.6677	25.4914	23.3679	26.9839	25.6992	25.2389
O15294	24.8956	24.4886	22.595	22.3344	23.1919	NA	22.9435	23.2899	22.856	22.8532	23.4763	22.74	22.8616	25.1818	23.4595	24.1657	24.1284	23.4682	24.3911	23.723	23.2838
O15305	23.5935	24.3683	25.7249	24.9236	23.9259	25.1552	25.3916	24.9787	24.6593	24.4828	24.1584	23.6991	24.6915	25.4219	25.7963	24.7832	24.5776	24.5938	25.1757	25.3324	23.8246
O15320	22.8499	23.7458	23.2557	24.3922	21.819	24.5295	24.6532	24.3921	24.1929	23.2917	24.4919	23.5889	24.4498	24.6651	24.2745	24.8789	25.1665	25.3217	24.4693	24.3814	24.2643
O15327	NA	25.9486	25.3238	24.8966	23.8477	26.9772	26.5323	NA	24.155	27.1927	NA	24.3434	25.6569	25.4161	25.3656	26.3554	NA	22.2324	24.9456	25.6617	25.8293
O15355	26.1458	25.8833	23.8798	25.7282	NA	NA	25.7741	25.9712	26.1733	25.5712	23.7247	25.3671	24.8747	22.8544	24.2418	25.2148	25.5956	26.4623	25.7263	25.6222	24.8457
O15357	23.6595	23.8114	22.3154	23.5313	22.9958	NA	23.4694	NA	21.3259	22.4456	22.5915	NA	22.3223	22.6745	23.7493	24.2687	22.6345	23.2199	23.1822	23.4563	NA
O15371	26.2851	26.7265	26.7521	26.8535	26.5314	25.7742	26.165	25.6398	26.4288	26.8219	27.3676	26.9199	26.9152	27.7997	27.7886	26.6244	26.6594	26.6438	26.3858	26.2623	25.9225
O15372	24.6883	24.3264	25.6742	23.8188	24.8148	25.6655	23.6327	25.4897	23.4456	23.9598	24.9526	23.4839	23.1956	24.2438	25.3325	23.5727	24.5446	25.1254	24.46	23.7367	23.8912
O15382	24.553	27.829	26.4287	27.3847	26.4149	22.7754	24.5194	23.8629	25.1273	26.6115	24.6563	25.3384	25.5147	24.6414	26.2133	25.6495	NA	23.2886	24.9923	26.9678	25.1876
O15400	23.1447	22.7754	23.1313	24.4615	23.1645	NA	22.9954	24.1485	NA	24.8226	25.3932	24.2766	24.1197	23.6841	22.2425	23.3594	24.374	24.7798	22.6211	NA	24.1334
O15460	26.1527	24.4559	NA	25.8161	NA	NA	25.4797	25.2811	25.2348	25.3964	25.4129	25.388	24.2525	24.8449	25.5939	25.2526	26.2989	24.2859	26.5557	24.4684	24.7962
O15498	24.3993	23.7594	24.8165	23.5343	22.6291	23.8721	24.7466	24.6899	22.8564	25.9245	23.8745	23.2287	NA	24.8954	NA	24.994	25.9857	24.9396	24.7686	25.1834	24.6814
O15511	26.5539	26.2467	NA	27.7487	24.6755	NA	26.6284	26.9422	26.9589	27.2695	28.1213	27.9983	27.9719	27.8774	27.3138	27.2594	27.1979	26.3993	28.1626	27.499	26.4515
O15533	27.5732	26.1526	22.8139	25.8259	25.1865	24.229	25.6326	26.1185	24.6933	24.3584	27.6259	25.1931	26.4729	25.5484	25.4214	24.2132	27.6137	26.3628	26.3912	26.6324	23.8423
O15551	29.4582	23.6242	NA	23.2346	24.7643	NA	24.4143	23.6987	NA	25.3352	NA	NA	23.5169	24.663	25.2238	23.9394	24.7573	25.4756	23.1771	23.7915	23.366
O43143	28.2269	27.7717	27.2482	28.136	27.6424	27.3988	27.7595	27.1641	27.2589	27.1472	28.1893	27.8274	27.2574	27.7146	27.2293	27.9463	28.1196	27.954	28.1494	27.5939	27.4736
O43148	23.4767	24.2784	22.6368	23.4763	23.8423	NA	23.7186	23.1487	23.5718	22.4849	NA	23.9399	23.8235	23.8588	24.5947	24.1889	24.5978	23.9877	24.4476	23.6868	22.6132
O43149	22.9568	23.6557	24.5213	23.4489	NA	NA	22.4445	23.2392	23.425	21.4996	24.1816	23.2344	23.4691	NA	NA	22.5724	24.4692	23.6869	21.6336	22.8387	22.4852
O43172	23.4196	24.8514	23.5292	24.9816	23.8159	24.7697	23.4113	23.6331	24.1736	23.4596	23.7636	24.4143	24.4158	24.4876	24.5655	24.2488	NA	23.6872	24.5426	24.4852	23.9455
O43175	28.8691	24.9666	23.2354	24.3848	26.2164	26.7767	24.6927	26.629	26.2325	26.4894	25.8338	25.6687	27.1755	26.2579	25.3965	26.9261	27.6589	26.7747	25.7517	26.5849	25.6377
O43237	24.213	25.7791	25.7239	24.8162	23.8352	25.7619	24.5311	25.4745	25.8548	26.5173	24.4145	25.1886	25.2123	24.875	23.3135	25.1541	25.8115	25.5416	24.6272	24.7447	25.4512
O43242	27.7287	27.7114	28.2919	26.9552	27.3346	27.1329	26.8513	27.1326	26.9489	27.6483	27.8886	27.3357	27.2829	26.6777	26.7798	27.4749	27.5228	27.3159	27.1546	27.3983	27.2257
O43252	27.5489	26.1899	24.7954	26.9623	25.4663	26.1654	26.4179	25.4299	26.4112	26.86	26.9834	26.7293	26.5149	27.4296	26.9736	27.9696	26.923	26.8997	26.7355	26.2893	26.1782
O43264	24.6867	24.5921	24.2987	24.2187	24.1135	NA	24.8487	24.1286	23.9767	24.9242	23.6897	23.6829	23.7796	25.4814	25.2877	24.3873	24.1592	25.5723	24.8884	24.6674	23.4434
O43278	22.8727	22.7878	22.8749	24.1685	NA	22.3328	22.2544	22.8954	22.9228	23.64	22.8217	22.7263	22.3439	NA	23.179	22.4823	24.5434	22.9579	22.4595	23.5484	22.6296
O43290	24.9788	24.1296	23.4823	24.4698	NA	NA	23.8785	23.9474	23.5619	22.4333	23.1984	23.6769	23.9943	23.3449	23.9568	24.2393	24.5967	24.8797	25.9217	24.2356	24.6415
O43301	24.9722	24.5867	NA	24.7327	24.5419	24.4477	24.9515	NA	24.6885	23.2582	25.2496	23.1994	24.3422	24.1714	24.2869	25.1648	NA	25.4638	22.9517	23.8764	26.196
O43324	24.1628	23.8769	25.3974	24.5691	24.1283	NA	23.9143	23.9815	24.2541	24.8984	23.1671	24.7796	23.5713	NA	NA	23.9376	25.2696	24.8699	24.2592	23.6677	24.9596
O43390	29.148	29.412	28.8117	29.3745	28.5126	28.1913	28.6299	28.7433	28.4232	28.7843	28.4338	29.6989	28.8474	28.7342	28.9213	29.3514	29.1427	28.7588	28.8524	28.3375	28.4594
O43395	24.5917	23.3839	NA	23.8168	23.7722	NA	22.9796	23.7823	22.9238	23.3872	23.6323	23.4652	22.7187	23.5894	24.7668	24.1135	24.2464	24.4885	23.8153	22.933	24.1558
O43396	27.5474	27.4878	28.9484	28.6499	28.4644	27.6443	27.2145	26.7153	26.9119	26.5217	27.4344	28.5455	27.9364	26.4869	28.2598	27.1687	27.3143	27.8148	27.3618	27.8666	26.7189
O43399	26.2375	25.1317	27.6982	26.7119	25.6724	26.1269	27.2289	27.637	26.5748	27.5753	25.6336	26.6828	26.9176	26.7176	27.3894	27.4855	28.2853	27.4965	28.2352	27.265	27.6743
O43447	23.7153	23.426	23.9248	22.5537	22.4164	NA	23.6778	23.7537	23.5872	23.4473	23.1532	24.1614	22.5918	NA	NA	23.5349	24.794	24.1771	23.9965	23.2595	NA
O43464	23.9546	23.1842	NA	23.7318	23.6676	22.3783	NA	NA	22.5271	23.9576	NA	22.9335	23.1811	22.7294	23.8115	22.9561	22.5194	22.5816	23.5932	22.7628	NA
O43488	26.6455	28.7498	27.3632	27.1484	28.2886	25.8448	27.5228	27.8173	27.5474	28.9772	26.6259	26.7121	27.6178	27.7261	28.2435	27.7355	27.857	25.8576	28.1735	27.6492	27.8843
O43491	26.4472	26.9518	22.5253	27.2338	23.2897	25.3136	26.9783	27.2138	26.488	26.1284	26.1135	26.9877	27.2294	27.5112	27.1992	26.4537	25.5527	27.5296	26.589	26.8319	28.5339
O43570	NA	26.3945	25.8265	27.2473	24.4633	25.4165	NA	24.6483	NA	25.4183	NA	26.2943	25.7435	26.7894	28.4715	26.3985	24.3527	22.3488	25.8472	26.8754	22.9746
O43583	NA	25.1938	NA	25.5972	24.7723	NA	24.764	25.3288	25.6515	25.2316	NA	25.4889	25.9776	25.9817	25.8271	25.8448	25.7323	23.8434	23.9322	25.5657	NA
O43592	24.5678	24.3294	23.2853	2.73942	NA	NA	21.9298	23.7523	22.7734	23.1178	23.6176	21.1296	22.1124	23.9132	23.1192	24.6919	24.6595	24.2388	26.8999	23.3131	22.8369
O43615	26.9714	26.2786	25.5559	23.9447	25.6839	NA	26.3561	26.2858	25.5832	26.1636	24.6384	22.85	23.8226	24.8247	26.3259	24.6387	25.5729	26.5292	25.9712	25.8618	25.4985
O43617	NA	23.1753	NA	24.8422	NA	NA	23.7239	23.3875	23.3569	24.4618	23.7964	23.8934	23.5484	24.8992	24.5483	24.8267	24.4451	23.1128	24.6648	23.2565	24.2439
O43633	22.5562	NA	25.4292	24.8811	NA	24.1447	24.2459	24.6113	24.5387	24.7253	23.8448	25.3672	25.2729	24.4495	24.669	24.4774	24.1879	24.3512	NA	NA	25.5148
O43660	24.1939	24.374	24.1471	24.835	23.8379	23.2169	23.6819	23.8274	24.7753	24.1773	24.2387	24.7926	23.8562	25.246	25.5473	24.6426	25.2266	24.8675	24.6858	25.2473	24.5366
O43665	23.3496	23.8758	NA	25.3577	NA	NA	24.1382	25.169	24.1635	22.8391	24.8263	24.7542	25.1318	22.4157	24.1324	25.1225	25.3955	25.1325	24.1575	25.1717	24.4347
O43670	25.2253	24.2637	25.2332	25.9338	25.6325	NA	25.2594	24.6288	25.7417	23.8983	24.4452	24.9266	25.2637	24.4842	24.7745	24.8152	23.6123	NA	24.4939	24.9951	26.4352
O43681	26.7593	26.2254	25.7294	25.9176	26.5627	26.7742	26.2543	26.5123	25.7953	27.5696	23.7982	25.3212	25.5518	26.9642	27.1338	26.5526	26.1477	26.4245	25.86	26.3465	25.9473
O43684	24.7994	24.6624	25.9496	25.4933	24.1746	25.8581	24.7989	24.3551	24.3962	24.4342	24.7668	25.8128	25.1274	25.7373	25.1836	24.6326	25.8313	25.4577	24.9118	24.7323	24.5314
O43707	31.6774	31.189	3.79397	31.255	31.7953	31.3244	3.76636	31.2272	31.2322	31.2211	3.73997	31.5815	31.576	3.53315	3.92875	31.1747	3.44868	3.86784	3.84969	3.51445	31.2448
O43708	22.2197	25.6254	23.8632	NA	24.9257	NA	23.9435	24.1729	23.1248	26.1999	23.5167	NA	21.9978	22.4577	NA	24.3733	22.9925	23.744	25.7381	24.497	NA
O43747	26.6888	26.7587	27.8483	24.6817	24.4486	25.7947	25.772	25.5135	25.1814	28.1654	25.5278	25.5826	25.3677	25.6476	25.6934	25.9385	26.5325	25.756	26.2496	25.8122	24.6655
O43765	25.2468	24.7189	24.1553	24.9257	23.7936	NA	25.1393	23.7796	24.2879	24.912	22.5244	24.7262	25.3733	25.7652	25.9397	25.1451	25.4434	23.8329	24.848	25.9699	24.67
O43772	23.6923	24.6728	23.2245	22.6962	23.8548	23.5838	23.4689	23.2633	23.2343	22.9178	24.417	22.2352	21.7598	23.9848	23.8726	21.5617	22.4937	23.5157	23.1633	NA	22.7688
O43776	28.6543	28.6463	28.213	27.6727	27.8673	27.9359	28.2322	28.4415	28.2532	27.4373	28.2887	28.1281	27.5736	28.1412	29.9553	28.5365	29.1179	28.3194	28.1969	27.8534	27.7496
O43795	26.1876	25.5612	25.3896	25.544	25.66	25.4433	26.9146	25.3988	25.8469	26.6173	24.2713	25.7332	25.5744	26.9577	25.3684	25.8273	26.1765	26.324	26.4449	25.9544	25.2198
O43809	25.5978	25.9527	25.2588	25.7558	23.5486	24.775	25.5229	25.4299	25.8767	25.7585	25.5481	24.8797	25.2414	25.5963	24.7621	25.9875	25.7985	25.7522	26.4653	25.5211	25.373
O43813	26.8477	25.8285	27.5794	25.5194	25.4353	26.4786	24.2668	25.4366	25.2646	25.4462	25.5455	26.5577	26.7853	27.2148	27.5786	25.5938	NA	26.6544	26.1519	25.9493	26.1398
O43815	25.2422	25.8618	24.2473	25.2935	24.5436	24.2381	24.5957	24.697	24.6396	23.8732	24.3924	24.5925	24.6763	24.8853	25.2693	25.329	25.417	25.5229	24.2982	24.827	25.1318
O43837	26.1614	25.1684	26.5337	26.5658	24.9515	22.7611	25.6965	26.1444	25.6714	26.2559	26.4949	25.2252	25.6736	25.1859	26.8362	24.7323	26.4363	25.8843	25.7189	25.6546	24.618
O43847	24.4973	23.8622	23.5427	23.4216	24.6316	NA	23.5923	24.3	23.7956	24.388	24.2544	23.3969	23.752	NA	23.5799	23.5171	25.5572	23.7667	24.4299	22.7315	NA
O43852	26.9327	27.1836	26.6763	28.8325	22.8127	26.3679	28.7127	28.4766	27.962	27.885	27.2617	28.3313	27.1434	27.712	28.1948	29.7567	28.5163	26.7117	28.2415	28.2332	27.4641
O43865	23.2194	26.6162	27.1418	26.2265	24.9926	24.2914	24.7727	24.9684	25.2356	25.2839	23.3735	25.3919	25.8553	25.2348	24.8574	26.3811	25.6793	25.3652	25.4438	26.1759	25.5843
O43920	21.7777	24.8845	23.5799	24.3427	23.6858	NA	NA	24.1719	24.3136	24.157	NA	24.1575	23.5619	23.9933	NA	24.4959	24.2623	24.1698	24.7553	23.6122	24.7694
O60216	25.7468	25.2977	22.8824	25.22	24.694	NA	24.13	23.7347	24.2716	24.2633	25.5358	24.9336	24.9466	24.3973	24.6612	24.8895	25.7959	25.2726	25.6298	24.6326	23.815
O60234	23.6296	24.4743	NA	23.7467	NA	NA	25.6175	25.2256	25.5548	25.3328	27.5556	25.3445	25.6276	24.7667	24.3122	24.3958	26.1513	27.1199	23.7917	25.1389	23.833
O60240	19.2965	25.8174	24.9515	28.7249	3.11244	3.27875	26.8187	25.4947	NA	22.9159	3.24214	26.2374	27.683	21.2362	28.8435	28.5999	19.3697	27.4469	21.7349	28.4596	28.8752
O60256	NA	24.3897	24.1948	21.8557	NA	NA	23.4788	23.3347	NA	22.9274	23.8895	22.8214	23.565	23.9325	23.4556	22.4266	23.9642	22.6399	23.6999	23.9389	23.4593
O60264	26.3227	26.3867	26.589	26.2588	25.9622	25.7462	26.5996	26.1455	26.1954	25.7248	25.522	25.1277	25.1436	25.2585	25.3813	27.3443	26.9766	26.7969	25.5746	26.7965	25.5574
O60271	26.7883	24.658	23.8449	24.4946	22.5527	24.6948	23.6975	24.4562	23.9851	24.9228	23.1614	24.7539	24.8928	23.2582	24.3943	26.7219	24.7457	24.3275	24.5922	24.4797	25.9239
O60306	24.2598	24.1295	23.2585	23.4853	24.4318	NA	22.8252	22.9626	23.1245	23.6526	24.2777	24.4136	23.4974	NA	NA	24.3716	24.1965	23.7722	22.9461	23.7538	23.4416
O60313	27.6415	27.5499	25.6249	26.2714	24.1277	24.5374	26.2245	26.4393	26.2935	26.4178	26.5214	25.7778	26.249	25.8513	26.1193	26.7587	27.5556	27.9719	26.7512	25.8299	26.5876
O60341	24.3137	24.2313	24.7279	23.8671	23.2433	21.6136	24.9423	22.4743	23.9669	22.8316	23.2929	23.8887	23.1167	24.5329	22.9928	23.1227	24.3197	23.3268	23.4167	23.3122	22.6944
O60437	24.1987	27.7347	24.8242	25.9855	23.4866	23.4795	25.77	26.327	25.6817	26.4478	22.8158	25.9182	27.5993	26.5315	28.1983	25.9119	25.9141	26.4922	25.2453	26.4176	27.9197
O60488	24.4314	22.66	NA	24.4113	23.328	23.9983	22.8915	23.3793	22.2589	22.4791	25.3983	23.258	23.415	22.875	22.7186	23.9975	26.6724	22.8487	21.5193	23.8949	2.57679
O60493	23.7268	24.4183	24.5114	26.1972	24.6453	25.4194	25.9168	25.9927	26.9778	25.5184	25.4892	26.2624	25.8658	25.2837	25.5815	26.3422	25.8134	25.5527	27.1497	26.8322	25.5864
O60502	24.3129	25.5867	26.4854	25.2679	23.9871	24.815	24.4296	21.8856	23.4284	25.3783	24.6799	24.4149	22.8563	25.1829	25.8996	25.7557	24.9212	24.397	23.8851	24.8847	24.8597
O60504	23.7873	22.8135	NA	24.8243	NA	24.9757	23.432	23.9975	24.2843	23.166	23.8419	26.1186	25.7998	23.6736	24.4252	23.5939	23.6365	21.6398	23.8473	NA	23.7332
O60506	27.8551	29.1853	26.8532	28.3987	27.38	27.6531	28.4138	28.7732	28.7633	28.3415	27.4413	28.5911	28.5448	28.1839	28.4252	29.1314	29.1856	28.7962	29.1889	28.3584	28.1441
O60547	26.8399	25.8674	24.8495	25.1869	26.3659	24.6477	26.2332	26.7675	26.9112	25.3618	25.3691	26.9443	25.2781	26.1133	26.4252	26.9563	26.2836	25.6278	25.6529	27.1574	26.1596
O60568	25.4726	24.4515	24.7746	24.2532	24.5687	23.8331	24.2488	23.8618	23.9299	24.2293	22.9336	23.6945	22.3748	24.2187	NA	24.2924	24.3726	23.1955	24.6629	24.6218	23.4819
O60610	25.3229	25.2844	22.6653	26.1264	24.1782	21.7421	24.9342	26.1864	24.6626	25.3885	25.4947	25.3529	26.8146	25.6832	25.3246	26.1858	27.1915	27.1259	25.2669	25.3281	24.8243
O60613	NA	23.5225	NA	24.2292	NA	NA	25.5331	NA	23.3543	22.1157	23.4735	23.776	23.4748	25.2656	24.3126	25.518	24.8538	25.7185	24.1467	23.767	23.8458
O60645	23.7984	25.2267	23.1539	23.5347	23.6185	NA	23.5918	23.5776	23.7171	24.2479	22.6169	23.437	23.7947	23.1682	24.5538	24.5686	23.5647	23.9921	24.6618	23.7356	23.5213
O60664	27.4833	27.9834	28.3818	28.5221	28.4585	27.9641	28.4815	28.4745	28.5482	29.3992	28.4457	28.5238	28.9883	29.1763	3.244	28.6272	28.3216	27.7174	29.3432	28.2497	28.6512
O60684	24.658	24.6617	24.8712	23.8755	23.7297	NA	24.3629	24.1169	NA	23.9783	NA	23.6891	23.8736	23.7936	25.9985	24.7139	23.8458	23.1128	24.9389	24.5762	24.3528
O60701	27.1849	27.9991	29.4391	28.9218	3.56647	28.3669	3.4828	27.94	28.723	28.8942	24.1394	28.7392	28.6427	3.84487	28.9786	29.4573	26.3287	27.7796	29.6438	3.32152	28.3882
O60716	27.8477	27.5576	28.4682	27.3547	26.2948	27.5673	27.2699	27.1853	27.2679	27.8274	23.1783	27.6214	27.3259	27.5347	27.6865	28.8383	25.5394	26.6866	27.5279	27.9947	27.2883
O60749	27.2413	26.3412	26.7873	27.1525	27.6692	27.1919	27.6443	26.879	26.7599	26.6371	27.3588	27.1612	27.2947	26.2386	25.9286	26.6652	28.1965	27.4675	27.4149	27.3173	27.6994
O60762	24.2732	24.1699	27.4746	23.6862	NA	24.5592	24.6734	24.9697	24.2259	24.9615	NA	24.7259	25.2774	25.3845	24.9367	23.6713	23.7562	23.8313	23.6719	24.6883	23.3924
O60763	26.8861	27.3192	27.2262	26.8772	26.3383	27.4112	27.435	27.4193	26.9895	27.9164	27.1547	26.2648	26.4792	25.8493	26.5488	27.9742	27.2944	26.9289	26.6988	27.4159	26.4154
O60784	24.6745	24.3967	23.9558	25.9527	NA	24.5664	24.9725	25.7763	24.5272	26.8157	24.1758	24.7842	25.8694	26.3361	26.4118	25.3465	25.5465	24.7247	25.5742	25.2779	24.8983
O60826	25.5196	24.9154	22.7813	24.6217	26.7297	NA	25.2272	25.7547	25.8794	25.2879	25.4999	25.5682	26.2242	26.372	26.2618	25.6433	25.5758	26.1993	25.1459	25.5872	25.5344
O60832	25.9933	26.5333	25.6624	26.6377	24.5984	24.5422	25.7578	25.4232	25.2924	24.4484	23.9123	24.8364	24.5599	24.5473	24.9865	25.2137	25.8957	25.5536	26.3885	25.9815	24.7763
O60884	24.3155	25.6232	26.463	25.6248	NA	NA	25.2599	25.9627	25.8615	26.2598	24.1416	25.1187	24.9745	23.7278	27.147	25.8844	25.9883	26.3267	26.3278	24.7988	25.9838
O60888	25.8142	26.8479	NA	26.4363	27.9386	NA	26.345	26.2935	25.9672	26.2149	NA	26.1349	27.2756	27.5642	27.7886	26.6816	26.3968	27.1846	27.4615	26.2796	25.7179
O60934	23.1151	23.418	23.7558	24.9856	23.1724	NA	22.4887	22.2712	23.4934	22.5437	24.2932	22.6673	22.8437	23.5731	24.7291	24.3745	23.8152	24.2125	23.4185	23.1865	22.345
O75083	29.5453	3.22584	29.9611	29.8573	29.3684	29.653	29.9799	29.4388	29.9824	29.4253	3.66195	3.77572	3.47463	3.34658	29.9555	29.7217	29.3987	3.23945	29.7533	29.6185	29.9845
O75093	28.7417	28.4828	3.23634	28.2353	3.43729	3.54526	29.2667	28.8325	NA	28.8921	29.1663	29.4375	29.2432	3.13992	29.149	29.8635	31.2926	31.7264	31.1194	29.8733	29.7141
O75116	26.9837	26.6273	26.6398	25.8993	26.5675	25.8923	24.6659	25.6596	25.6892	25.1475	23.9536	25.7625	26.1299	26.3413	26.1524	26.6553	26.7727	26.1363	25.9626	25.5768	26.5336
O75122	25.2421	25.4146	24.4993	23.8724	NA	NA	22.9131	24.1487	NA	23.2797	NA	23.6449	23.453	23.6936	24.8573	23.6758	24.3636	25.2124	23.8479	23.2926	23.788
O75131	27.7592	28.3683	27.943	27.2414	27.9575	28.527	27.7235	27.8877	27.7461	28.2158	27.9555	27.2254	27.6872	27.5968	28.7353	28.3815	28.1446	26.5356	28.253	27.2896	27.4427
O75146	23.1883	23.1863	22.6322	23.8286	NA	21.7259	23.3496	23.7375	22.825	NA	23.3428	22.8722	22.4176	NA	23.416	24.1277	22.2537	23.3377	22.8749	22.8729	23.8667
O75165	25.1251	25.6125	24.2559	25.2343	24.4244	24.5765	25.3556	26.2558	25.5686	24.1947	25.7293	25.2189	26.1641	26.1838	26.3237	25.8266	26.4596	26.6444	26.2154	25.2142	25.9254
O75223	27.2325	26.7627	28.5185	27.4832	27.9174	28.1322	27.1962	27.6765	27.6617	26.3941	24.4126	27.8526	26.8694	27.3253	27.7658	27.1717	28.5893	27.137	26.4984	26.8757	27.5858
O75251	22.9564	23.2755	NA	24.4135	23.5485	NA	22.5867	22.5442	23.4743	22.7323	NA	22.1699	24.6717	23.6767	23.9326	22.1832	22.8762	23.6722	23.2669	NA	22.6218
O75306	24.7695	27.2712	25.6973	26.6455	26.1872	25.6364	26.3788	25.7877	26.2192	26.9134	24.6124	25.9217	26.5755	26.4656	27.4583	25.987	26.2719	26.3279	26.3953	26.1254	26.2229
O75323	23.1474	24.2492	24.5567	24.3847	24.6122	NA	23.1687	23.9826	23.4995	25.4559	24.2449	24.5174	24.3924	24.8772	24.5222	22.5876	24.3584	24.3249	24.4122	25.2874	25.2728
O75339	24.715	24.9248	22.2948	27.2617	25.9845	24.1986	26.9963	26.9237	26.3189	23.8547	23.2525	24.8873	26.3369	27.8711	23.5832	24.9959	NA	23.289	25.9233	NA	27.6579
O75340	25.7115	26.5645	23.2676	25.873	25.4	24.6212	26.5488	26.5792	25.4636	27.1129	24.298	25.4154	26.5464	27.1295	26.8383	26.6469	26.4588	25.3324	27.2319	26.6239	26.1677
O75347	23.1433	26.2578	24.7453	27.3349	22.5755	26.1259	26.6479	26.7758	27.476	28.1867	25.85	26.9389	26.6966	23.4763	24.75	28.6574	28.1521	26.855	27.1655	28.2758	28.48
O75348	2.75745	22.9422	NA	24.6229	NA	NA	24.2538	24.5937	22.127	24.9195	23.6863	24.1865	23.738	NA	NA	24.7292	24.7652	23.6917	25.9922	24.896	24.2257
O75351	26.1689	26.8464	25.1111	26.1653	25.3689	26.1759	26.2291	25.9437	26.6322	26.3355	26.8214	25.7897	26.4146	26.5161	27.5366	26.3444	27.5734	26.4886	26.6824	26.1238	26.3474
O75367	28.7316	29.4689	27.9192	29.5326	28.7484	28.1655	28.6483	28.3355	28.4473	28.2528	28.7647	28.4818	28.7587	29.2626	28.6616	28.6248	28.7672	28.2283	28.2969	28.6116	28.4938
O75368	27.1492	27.9517	29.3148	28.3487	27.6586	29.8839	29.2375	28.2262	27.8479	29.2619	26.8232	29.7134	29.4889	28.7915	27.1148	3.16895	26.8889	28.7228	28.6578	28.1377	28.555
O75369	31.2268	32.9497	32.5359	31.557	31.6221	31.219	3.28578	29.8578	3.37316	31.5399	29.4285	31.1514	31.8116	31.9896	32.6273	31.7928	29.8327	29.8338	31.2255	31.1132	31.4465
O75380	2.45216	22.3782	NA	23.1265	NA	NA	23.5973	22.3289	23.1994	23.5894	22.6755	23.655	24.4411	NA	22.8152	21.7359	23.164	24.3149	22.2734	23.2433	23.3584
O75390	27.9931	28.217	29.2452	27.9762	28.6851	28.3836	27.6487	27.9229	27.8853	28.6634	28.4233	27.3794	27.4479	27.7676	28.2972	27.6337	28.6773	28.5414	27.7199	27.6911	27.6972
O75396	26.4179	27.1682	24.6681	27.336	26.3959	26.3124	26.5195	27.1793	25.9619	26.9979	26.3695	26.7596	26.6198	27.5665	26.6684	27.2983	26.6795	26.3945	25.7834	27.3927	26.4679
O75427	23.2514	23.1476	NA	22.8432	NA	NA	NA	24.8828	22.6864	23.6835	23.7796	22.1347	23.9461	24.1986	NA	22.9672	23.5686	24.2635	23.146	23.1181	22.6485
O75436	25.4264	25.2326	26.9419	26.6126	24.9726	26.6227	25.6299	26.5341	26.4192	26.9792	24.9595	25.9684	26.3888	26.3143	26.7691	26.3296	26.2279	25.1774	25.4673	26.2623	26.4987
O75439	24.286	24.9752	25.2364	24.4194	24.8725	24.3895	24.2787	23.7225	24.2991	26.9317	24.4567	23.3374	24.3143	24.2227	22.9358	24.2196	24.1545	23.3355	24.7192	24.5942	22.4884
O75489	25.3831	27.3465	26.6674	26.2252	26.4753	26.5536	26.8622	26.7425	26.3727	26.7676	26.7443	26.5391	26.6839	25.8216	27.6157	26.5796	27.158	27.3387	26.6159	26.7799	26.5217
O75503	23.2984	22.9277	22.6533	NA	23.3554	22.7386	NA	23.7549	23.9169	23.7915	24.4336	23.2646	23.5567	NA	23.8498	23.2559	23.2257	21.9815	23.1633	22.7127	23.8653
O75521	24.7743	25.1134	24.9666	25.2772	24.1878	NA	25.7238	25.3459	25.8861	27.2778	23.8133	24.4838	25.1339	25.4687	25.6854	25.5336	NA	25.1661	24.6737	25.5834	25.4547
O75531	27.6553	26.7886	28.9242	27.7422	NA	NA	28.8824	28.5252	29.5954	29.5967	NA	29.6747	29.2655	29.3193	28.4174	29.7268	28.4917	29.8482	29.6587	29.8333	29.4385
O75533	28.4396	27.6486	27.1957	27.767	26.4662	26.8135	27.2835	27.3118	27.2127	27.7735	27.1175	28.9848	27.4587	27.7468	27.317	27.2579	27.6879	27.1639	27.1713	27.123	27.1229
O75534	25.5598	25.9354	25.265	24.9367	24.6985	24.7681	24.7936	24.7925	25.2448	24.6442	23.4373	24.3367	23.3396	24.2238	24.5172	25.2915	25.486	25.6764	24.9326	25.195	24.949
O75569	24.8414	23.6292	24.6276	24.5228	24.6972	24.6776	23.2648	23.5655	23.4447	23.9567	23.664	24.8711	24.4746	NA	23.7549	24.6932	21.9273	23.7144	23.5328	23.6691	23.6635
O75608	24.4775	25.3447	26.3497	25.7549	25.1877	25.8328	25.3278	25.1922	25.2827	25.8195	25.3746	25.4656	26.9274	25.448	25.7419	26.2418	25.7712	24.7494	26.9739	25.7786	26.3221
O75643	28.3866	27.8374	27.7674	27.1622	27.3971	25.6663	27.4381	27.6266	27.4998	27.2648	27.7144	26.7389	27.2249	27.7528	28.2955	27.7739	28.1747	28.118	28.9719	27.6638	27.2321
O75663	25.5218	23.4548	NA	24.9651	NA	NA	23.9624	25.2363	24.3983	24.3288	24.1898	24.3235	24.4743	24.4936	NA	23.2276	25.2284	25.3862	23.3969	24.7956	24.2139
O75688	24.2881	23.9456	25.6727	23.143	24.4169	24.7537	22.9955	23.1616	23.7133	23.4589	23.8387	23.8588	22.9716	24.8146	23.9463	24.4736	23.8481	23.38	24.3927	24.4543	23.8795
O75694	25.4786	25.5515	24.6964	25.4717	25.6386	24.6373	24.9458	25.9229	24.7226	25.3567	25.3743	25.5744	25.5579	25.7314	25.8634	25.4618	25.7582	25.1129	25.7543	25.3446	24.5714
O75695	22.4741	22.9583	21.8645	NA	22.8526	2.34213	22.398	21.9747	21.6144	22.3719	22.1957	22.3683	21.9785	NA	NA	NA	23.1655	22.2834	NA	22.4186	23.468
O75718	23.2152	22.7682	NA	23.6165	NA	23.8653	23.3736	23.1924	23.4895	23.5343	23.9454	23.5192	23.1356	24.3782	NA	24.7645	24.9136	23.5177	24.9486	23.4176	24.8124
O75746	27.8537	24.3124	25.9551	24.7129	26.3666	25.1312	24.4114	25.1552	25.3497	24.6939	26.7826	23.9271	24.7679	26.4858	26.2766	24.8634	25.3477	25.395	25.1338	24.4357	25.7358
O75752	NA	24.3476	23.7168	24.2964	26.3225	25.3184	25.6588	23.5142	25.6295	24.8388	25.1133	25.516	25.6183	26.6389	26.4213	24.2226	25.4387	24.9597	26.2847	26.5336	26.6427
O75781	NA	22.1437	NA	24.7836	23.2929	23.3142	24.4464	23.9962	23.5579	22.8877	23.1717	24.5793	24.6854	24.2417	24.9647	24.1898	NA	NA	NA	24.18	25.3472
O75821	25.4477	25.2493	25.5457	25.2596	25.3717	24.7883	24.2661	25.1439	24.4113	24.4658	25.8145	24.8724	24.8887	NA	23.5612	24.8735	26.1824	25.6394	24.6746	24.5897	24.977
O75822	24.4724	24.1586	25.5328	25.5295	24.7753	24.8666	24.822	25.4269	23.8126	25.3639	25.4339	25.173	25.2843	NA	25.3795	24.9518	26.2261	24.9155	25.9217	24.7155	25.162
O75828	26.9937	27.1119	25.8362	27.9969	28.2519	27.8489	27.4325	27.3653	27.2878	27.7535	26.7886	27.4127	27.5865	26.5436	27.5273	27.2968	27.7676	27.9142	27.276	27.9262	27.9616
O75832	NA	23.5567	NA	25.6746	NA	NA	23.9319	23.49	23.3979	24.2221	NA	25.9762	25.4645	24.4279	25.4612	25.3116	23.6576	23.4925	25.5424	24.6253	25.3672
O75843	23.2286	24.2623	24.1667	22.395	24.4324	23.4784	23.8255	23.4271	22.832	23.45	23.6583	22.8845	NA	23.5495	22.9692	23.8174	22.5782	23.7958	23.5246	23.4169	23.7545
O75844	25.9326	25.1237	25.2112	22.5897	NA	NA	25.3366	26.1987	24.3244	23.7653	24.8955	23.4284	24.6258	22.7732	24.1698	24.6467	25.6993	25.3725	24.7411	23.8253	23.3945
O75874	28.889	28.1444	29.6336	28.1287	28.3348	29.4381	29.13	3.22262	28.8379	29.6278	29.6385	28.2867	28.3719	28.6417	27.6741	28.976	28.4481	28.8516	28.818	29.1289	28.5699
O75886	24.3653	24.9587	22.6166	24.2918	23.6388	23.7716	23.4858	23.5256	24.2557	23.7193	24.2646	23.8167	23.8584	NA	NA	24.2257	NA	22.7675	24.9763	23.7626	24.8638
O75891	24.2894	23.3689	NA	24.4876	24.394	23.425	24.9622	22.5346	22.812	22.5792	24.1546	22.8848	23.1913	25.2956	NA	24.4671	21.4745	23.1845	24.1947	23.6125	25.2566
O75915	26.8667	26.4467	25.3939	25.7462	25.3323	26.4338	27.2462	27.1643	26.5356	25.9768	26.8572	27.3682	27.6995	26.8497	26.3713	26.2619	27.1167	27.8123	26.6155	26.8757	25.3368
O75935	23.6815	21.8227	24.1725	NA	21.1222	23.4924	23.2994	23.8298	22.8265	25.2221	22.5532	NA	23.1243	23.6479	NA	22.5279	24.8523	23.7974	22.4787	22.3437	23.2177
O75937	24.1877	NA	NA	25.7844	NA	24.5283	24.4686	25.2864	NA	25.2741	24.8333	24.3761	24.1412	23.4456	NA	24.1939	26.1478	26.3748	23.7131	26.7184	25.5472
O75947	26.65	27.158	27.9488	29.1458	27.2221	27.4592	28.1984	27.6294	27.4344	28.2255	28.1567	28.8393	28.4364	27.8178	27.9573	28.828	28.7354	28.2896	28.6214	28.8222	28.6339
O75955	24.9128	25.9123	27.2828	27.1348	26.7184	26.1187	25.8477	25.8817	26.2159	26.667	25.4354	26.2339	26.3622	26.5899	27.9627	27.8618	25.1157	25.5728	26.4548	25.9157	25.5115
O75964	24.9932	25.8481	26.3149	27.4124	25.8989	25.1491	24.7358	24.9543	23.8435	24.2635	24.6642	27.2582	26.689	25.1763	26.1119	24.3143	25.9367	23.8918	24.9482	24.9862	24.3814
O75976	24.4189	22.4832	23.4295	23.1618	22.9477	NA	23.3846	23.7678	23.2774	23.3841	NA	NA	21.3895	NA	23.842	24.5854	22.75	22.3976	22.325	23.9958	22.5868
O76003	25.6371	25.3757	25.7721	25.2194	26.5269	25.3656	25.7765	25.2854	25.6547	25.4199	25.2449	25.1529	25.4667	24.7737	26.5579	25.8284	27.6642	24.9838	24.8845	25.8123	24.6198
O76021	26.4823	25.439	25.8634	24.8348	24.5231	NA	24.2885	24.4539	24.5762	24.7386	24.2726	24.1229	24.5957	25.1615	24.2996	24.3641	26.1619	25.8412	25.8597	24.7628	24.2442
O76031	23.4511	23.3279	23.657	23.2364	22.5446	22.4266	22.2628	22.3677	22.1562	23.4558	22.6594	22.2429	21.8587	23.58	23.5499	23.5512	23.6599	22.2717	24.282	22.57	22.2815
O76070	NA	NA	NA	24.5543	25.4176	25.8538	23.4536	22.8584	24.6458	NA	25.8435	25.6957	25.8976	23.9182	26.553	23.4862	23.9759	24.7684	26.2547	24.8544	24.8315
O76094	25.8198	25.5163	25.4899	25.9777	25.8464	25.5254	25.5196	26.5787	25.2977	26.1952	25.2833	25.2625	25.7235	24.936	26.5128	25.7583	26.3254	26.5387	25.6198	25.7529	25.5577
O94760	24.5433	27.3173	26.8767	26.2734	27.4892	25.3255	25.4983	24.4955	26.1242	25.6642	NA	26.264	26.5643	27.5496	28.3766	27.1883	21.5125	24.662	26.4462	27.4587	26.1747
O94776	25.8799	25.5962	23.1128	24.5919	23.8548	22.9762	24.5697	24.2527	24.7316	23.8249	24.9964	25.3625	25.2264	25.2568	25.1966	24.7813	24.8378	24.9765	24.9179	24.3844	23.1691
O94804	23.9772	23.9458	NA	22.9658	NA	NA	23.9786	24.6145	23.5673	23.229	23.1519	22.9176	23.1534	NA	22.3339	23.2376	25.2833	24.7548	23.7627	23.7622	23.5144
O94826	26.843	26.3868	26.5522	26.8869	26.4136	25.8541	26.4339	25.9828	25.9635	26.9926	25.4947	26.4868	26.2729	26.2261	26.8119	26.4727	26.1175	26.4832	26.683	26.8765	26.4872
O94832	26.3659	26.8234	24.4965	26.5755	26.9631	26.7813	26.5152	26.9936	26.1837	26.5193	24.1871	26.1253	25.9433	26.7614	27.2419	26.4954	24.6734	26.5734	27.3132	26.3177	27.1687
O94855	26.2384	26.3754	24.4412	26.2132	26.1689	25.5337	25.8898	25.8653	25.7854	25.1824	24.1867	25.8693	25.5214	26.7147	26.7117	26.6269	24.1384	24.928	26.6468	26.7445	25.3238
O94874	25.7685	25.9142	25.4569	25.73	26.3398	25.6586	25.1963	26.3917	25.5513	25.4345	26.2867	24.9886	25.9485	25.4314	26.6575	26.7914	25.6164	26.219	25.3264	25.4118	24.8993
O94875	22.3717	24.5945	21.732	24.5776	24.4723	26.1398	2.34278	23.9579	22.7957	NA	21.8234	26.2656	24.9443	22.5775	22.2925	23.1465	23.8765	23.7895	22.1287	24.5394	24.8281
O94888	22.7833	21.7432	22.225	22.9687	22.2957	NA	21.7727	22.526	21.9455	22.5683	21.9146	21.9757	22.3259	23.3281	22.2749	22.3175	22.8218	22.3721	NA	21.9399	2.41752
O94901	23.9483	23.3233	22.8384	22.7859	23.5471	23.8486	23.6659	NA	NA	NA	NA	23.4539	24.1733	24.3276	23.7237	22.7158	23.4216	23.1267	22.4681	22.5865	23.6846
O94903	24.2154	25.4668	24.9345	25.4396	24.587	25.5414	25.1625	25.2515	25.5515	26.3949	NA	25.1118	25.669	25.3172	27.1118	24.855	25.7388	25.7854	25.4274	25.646	24.7614
O94905	25.6143	27.5745	28.9185	26.7581	27.9353	27.6694	26.227	26.5999	27.5322	28.3599	26.1899	26.9283	26.9412	26.9839	27.6758	27.1617	26.7829	26.8829	26.6389	26.9257	27.3791
O94906	25.4249	24.2554	25.3959	25.1643	24.2766	24.3998	24.1986	24.3194	24.3784	23.3625	24.5368	25.5291	24.683	24.4577	24.4567	24.4259	24.8279	24.2585	24.5984	24.7683	24.6285
O94925	26.7959	23.9347	NA	23.3597	22.4828	23.3689	22.5825	22.8425	22.1696	24.2982	24.3814	NA	NA	24.7337	21.8353	23.4815	22.7943	23.5384	NA	NA	23.4193
O94973	26.2537	26.8382	26.4857	25.7352	26.8888	26.5815	25.6296	25.9243	25.9787	25.9338	26.2358	24.9349	26.7635	25.976	26.4185	25.3938	25.4313	25.7162	26.8923	25.7684	25.2248
O94979	27.4212	27.4285	27.2652	27.5911	27.5288	27.4688	27.7847	26.9436	26.87	27.4729	27.9134	26.8969	26.5752	27.1217	27.2454	27.3496	26.3516	26.8869	27.7178	27.5818	27.3199
O94985	23.4437	25.2167	23.5392	24.4543	22.9126	23.1594	21.7964	22.988	24.3296	24.6133	NA	23.1623	22.4129	23.3426	23.8552	24.5283	22.3316	22.2872	23.5518	22.2914	NA
O95154	21.7138	28.8833	28.4333	26.8622	27.9638	NA	27.2591	26.1418	26.8856	31.8478	NA	23.4543	26.6668	27.9339	29.4656	25.7357	25.8679	24.4746	24.5811	27.9848	26.1891
O95159	22.3954	22.6449	NA	23.8133	NA	NA	22.7488	22.4218	21.7347	24.2189	21.7842	23.5969	21.8464	21.5793	22.8785	22.7252	22.2766	22.7879	23.3895	24.8537	21.6665
O95168	NA	23.6435	NA	23.2731	23.2252	NA	23.3453	23.2815	22.6455	23.4248	24.2575	23.9633	24.3183	NA	24.4473	23.5477	23.5815	24.1946	23.5815	NA	23.2241
O95197	25.7735	24.564	24.7718	NA	NA	NA	22.4898	24.8339	NA	24.4998	NA	23.4456	23.2216	26.9369	28.7762	24.6986	24.3417	24.3542	24.648	23.8353	24.33
O95202	26.3212	26.3278	26.1864	25.8958	23.2334	23.8653	26.3532	26.7457	24.6686	28.6279	23.5394	25.5395	25.4143	25.8964	28.2124	26.6597	27.5848	26.6424	28.856	27.4746	25.983
O95219	23.3363	23.5519	24.1568	22.9984	NA	23.1358	23.7511	23.9788	23.5366	23.7738	NA	23.4593	22.9814	24.2681	24.4925	23.3754	23.2856	22.7295	24.2176	23.6953	23.8423
O95292	24.1629	24.4553	28.8648	25.6436	23.3372	NA	25.2376	24.5392	23.6218	25.9517	22.7789	25.5842	25.7558	22.8834	24.6495	25.2866	26.6527	24.8525	24.7767	24.9539	25.2817
O95298	NA	25.3199	23.8395	24.8924	23.7951	NA	24.1825	24.1426	24.5357	24.2179	NA	24.4852	24.7582	NA	NA	24.8716	23.4664	24.1116	23.4798	24.8783	24.2144
O95299	25.2753	27.5295	27.3478	26.4154	25.8373	25.7383	26.1483	26.3112	25.3266	26.7411	25.7874	24.8997	25.7823	25.9739	25.9186	25.8772	26.5453	26.3638	26.3435	26.3396	26.7899
O95302	25.4988	25.3381	23.5115	26.1717	25.1925	24.8399	25.5524	24.4952	23.3584	23.7793	24.296	25.2943	23.6543	26.5274	25.8379	25.5792	24.7333	24.2386	26.8689	23.6228	25.5646
O95336	27.5279	27.8428	28.662	28.4338	27.7218	27.6513	27.9853	27.7282	28.1558	28.9355	27.1882	28.2588	28.9849	28.1224	28.8149	28.5781	27.1414	27.7736	28.792	28.5745	28.2392
O95340	27.4521	25.3518	22.9638	23.45	24.9619	24.9734	24.2818	25.6692	25.5748	23.1821	25.2982	24.3948	25.3176	22.6573	26.8572	23.6322	24.5569	24.3885	26.1452	23.6868	24.4594
O95352	25.5475	25.6287	23.8884	23.3772	25.472	23.9117	24.3359	24.7847	24.4221	24.1486	25.1585	23.7443	24.2158	24.8894	24.6859	23.8454	25.1792	25.3649	24.2716	24.5644	24.275
O95372	24.1128	23.8524	24.9741	25.5623	NA	24.2877	24.622	24.6575	23.9924	25.4769	NA	25.4616	24.8626	24.6313	25.7275	24.7679	25.124	24.3452	24.4317	25.2644	24.3271
O95373	27.3653	25.8688	26.2172	26.1468	25.1282	23.9466	25.453	25.9795	25.2179	26.2462	25.7378	24.9382	24.927	26.9657	25.5344	25.3547	25.9465	25.9973	26.6479	26.6747	25.2786
O95394	26.4344	24.2975	26.7792	25.4713	24.7322	24.9568	24.4158	26.8782	24.6952	25.4688	24.1638	24.6892	24.5751	24.2313	24.9586	26.2411	24.7499	25.8657	26.5863	26.2857	25.7753
O95396	22.6942	23.6463	26.7268	NA	NA	22.5567	26.7291	22.8743	NA	24.5765	21.4326	23.8859	23.9788	NA	23.6619	23.3452	22.7689	NA	22.2712	24.1969	2.8456
O95425	25.1592	24.8139	22.815	25.9513	NA	23.9648	24.5694	24.3366	24.3879	23.4995	NA	24.7939	26.2348	25.5163	24.3611	24.5537	23.3935	24.3333	24.6669	24.1786	25.2915
O95433	27.2145	26.9664	23.5527	25.4131	28.7262	26.2435	26.1195	27.2553	25.7513	26.652	23.8524	26.879	26.9722	26.6256	27.1113	26.6824	27.514	27.5385	29.6215	26.1597	26.1255
O95456	23.1656	23.1827	22.299	23.8593	23.366	21.8192	22.4372	22.9975	22.9349	23.8578	NA	21.9733	23.3316	NA	21.8298	21.7934	23.7918	22.2778	NA	23.599	23.8124
O95466	NA	23.8136	NA	24.3618	22.1726	NA	23.2555	24.5925	23.5352	23.2355	25.4189	23.1524	24.9923	24.2677	24.4252	25.5989	26.5117	25.4391	25.4689	24.3797	22.7649
O95470	25.5137	25.2343	25.4546	25.8116	26.1497	23.2995	25.5994	25.4224	24.8314	25.4513	26.8635	24.9522	25.2726	24.3279	25.8146	25.4459	26.2347	25.6339	25.7623	24.1765	24.1675
O95479	25.8184	25.8368	24.9694	25.3476	25.6972	26.5473	24.9414	26.9945	25.5716	24.7597	25.1478	25.6354	25.2822	26.9848	25.4554	25.5632	25.6269	25.2318	25.6459	24.5936	25.9752
O95486	25.7526	24.993	24.7419	24.8597	24.6214	24.7414	25.9968	25.7754	NA	25.3198	25.3977	23.9143	NA	25.3457	24.8183	26.1815	24.3145	25.8555	26.8635	25.9222	24.5217
O95487	23.2932	23.1644	24.7826	22.7535	NA	NA	22.2632	22.8346	22.3263	22.6625	NA	21.9973	22.3331	22.7531	23.2172	NA	NA	22.4654	23.7524	22.1781	22.8563
O95571	25.8553	NA	22.9989	24.7162	25.574	23.7219	25.2996	25.1975	25.7652	25.4368	25.1245	25.3313	25.972	26.4534	26.4182	26.1664	27.2746	25.2392	24.7511	25.4455	25.3993
O95573	26.6159	25.5653	26.8119	25.3325	25.7168	26.1316	25.3416	26.7799	27.1599	25.6567	26.7833	25.7237	25.4455	25.6211	25.9342	25.652	26.9149	25.9921	25.8218	26.6922	25.4151
O95630	24.1141	23.678	23.2497	NA	23.112	NA	23.6317	22.8282	23.8395	22.8728	23.6964	21.8592	22.5948	NA	24.3859	23.4924	24.1141	23.1512	22.9355	23.1235	NA
O95671	25.3843	26.4473	26.7175	24.4768	26.2778	25.4727	25.8259	24.9469	25.1411	26.2893	25.3617	23.7292	24.7928	23.6524	24.4317	26.3577	24.7236	24.9942	25.5912	23.4248	24.6943
O95674	21.5295	21.2867	22.9137	23.5596	23.5745	NA	22.5912	23.1144	21.7598	21.7494	23.7577	24.7547	24.3786	NA	NA	22.7423	NA	23.7119	NA	22.7934	21.7198
O95716	25.4221	25.6268	25.6785	25.3226	26.4163	24.8453	26.4179	26.2445	26.1631	27.5613	22.4617	25.2614	24.7937	25.4484	25.5479	26.6413	25.8691	23.8541	25.1747	26.6568	25.175
O95721	22.3379	22.8895	22.8854	23.3953	23.3158	NA	23.2812	23.9354	22.9436	23.2612	24.8395	NA	NA	22.2922	NA	23.9271	24.6194	24.9989	22.2534	23.776	23.1736
O95747	26.3667	25.922	25.7444	25.7862	25.8254	26.1661	25.4973	25.8521	24.6231	25.9192	25.6985	24.8747	25.4389	25.6276	26.3948	26.1578	25.8963	25.4227	26.4695	25.6563	25.5252
O95749	23.8722	22.184	23.8479	22.8931	24.3972	23.8757	23.423	NA	23.797	23.7187	23.3184	23.6984	NA	NA	23.4464	24.1713	24.9262	23.1823	22.7758	25.1897	24.1349
O95758	23.6493	24.8572	NA	25.1929	NA	NA	23.7712	24.3689	23.7639	24.2445	23.6723	24.6432	24.6552	24.9336	26.1589	23.5374	23.9759	24.6884	24.1372	23.8317	24.6213
O95777	NA	22.5325	24.3448	23.7338	NA	24.6214	23.7897	23.8	24.5679	23.4429	NA	23.92	23.9762	23.1827	24.7464	24.3	NA	24.3324	NA	24.2884	22.4554
O95782	27.8385	27.8566	26.8876	27.6192	27.6734	27.3329	28.8438	28.4187	27.4818	27.9684	27.4975	26.9497	27.7858	28.5275	27.9233	27.9564	27.7624	27.4573	28.569	27.1372	27.1192
O95786	26.3925	25.5449	23.617	25.1397	23.5667	22.4999	24.8615	24.8674	25.6885	24.9758	25.9991	24.683	25.1714	23.3893	27.3852	25.8238	26.4687	25.8728	27.9627	27.5664	24.2113
O95793	23.7627	24.2224	26.847	24.2917	22.7229	24.4599	25.5639	24.5666	24.8129	24.3867	21.5546	24.6492	24.4643	23.3439	23.9652	25.3983	26.3442	25.6542	25.9147	25.398	24.6612
O95816	NA	22.2559	NA	24.5676	21.8596	22.8955	23.6343	22.4289	22.5185	23.39	23.2455	23.9519	23.5222	23.7147	23.5731	24.4691	NA	NA	25.5482	21.9144	22.6944
O95831	27.3399	28.8177	27.1572	27.1931	26.843	23.8915	27.5761	26.8852	26.4497	27.8775	27.1332	26.7553	27.3228	27.9777	28.6944	27.8243	28.1453	27.1438	26.9432	26.8629	26.4975
O95834	25.9336	26.6484	28.4546	26.3557	24.5779	26.8324	24.7229	24.5873	24.7139	26.685	24.3153	24.5834	26.4298	25.5923	26.523	25.7837	26.2436	24.3842	23.9415	25.9429	25.7845
O95861	28.1765	27.9517	27.7834	26.1983	27.1766	28.9336	26.1265	25.1743	26.2289	26.6126	26.7349	26.732	26.2442	27.3476	27.2162	26.5655	27.654	26.3674	26.1217	27.2566	26.3817
O95865	25.8455	25.4756	27.2289	26.8894	27.1192	27.6835	27.4887	25.8423	26.9697	26.4884	25.7343	26.5487	27.1392	26.9265	27.2843	27.2644	25.3994	27.3245	27.118	26.129	27.3789
O95870	24.325	23.8889	NA	23.7917	24.7489	NA	23.6682	24.2629	24.1119	24.3512	24.288	24.1322	23.6144	24.9398	24.6466	23.7958	24.3689	22.8974	23.4594	24.8797	23.385
O95989	23.3677	23.5967	23.8178	24.4427	24.6379	NA	23.3281	23.2263	23.5169	24.5772	23.8487	24.7317	23.7175	22.8856	23.4895	24.3939	23.919	24.1464	23.3181	23.5677	23.9535
O95994	NA	27.7982	27.183	27.7279	23.4287	NA	3.92934	29.7156	29.5355	27.9183	22.5658	28.5518	26.2562	27.6994	27.2786	29.3759	27.6946	25.6958	26.1518	31.1185	28.2497
O96008	26.3463	25.9713	25.7267	25.5266	25.2269	24.6678	25.122	25.7785	25.2292	25.7812	24.9525	24.6343	25.3725	25.3217	26.6592	24.8394	26.3776	25.8952	25.6369	25.4432	25.2526
O96011	22.6749	NA	23.5219	22.9174	NA	NA	23.5684	22.4794	22.6742	23.8284	22.87	22.3136	21.9712	23.6398	23.3492	23.679	NA	23.4123	23.1599	23.2521	21.7374
O96019	25.8318	25.4374	24.8968	25.5343	24.2546	25.5776	24.9375	24.4189	24.6371	25.5574	24.2294	25.1284	25.5317	26.2423	26.4998	24.9345	25.6866	25.5238	25.9112	24.7237	25.5613
P00167	26.3796	26.9711	27.826	27.9433	27.7838	28.6462	26.7714	27.9743	27.6984	28.6	27.6215	28.4829	28.7414	26.6288	28.1645	29.5484	26.9534	27.8647	27.5165	27.8965	28.5232
P00325	2.67746	27.3729	28.332	28.369	3.15377	31.3862	29.5315	28.5215	27.4447	22.7546	29.6649	28.7127	3.68662	28.3826	26.6549	27.6973	23.1347	29.2287	NA	28.7345	29.5615
P00338	29.7773	3.49186	29.8623	3.77282	3.24513	3.78773	3.37666	3.43986	3.67797	3.95892	3.61873	31.5879	3.46869	3.76454	3.51899	3.48692	3.35531	29.6589	3.9596	3.99145	3.18739
P00352	27.246	28.4954	26.8359	29.1226	29.774	3.57461	29.8299	28.8356	29.5897	27.4868	29.1422	28.9887	3.11322	29.9887	28.7386	28.2623	27.4745	28.7192	28.3689	29.7736	3.16842
P00367	29.3584	3.28934	3.37337	29.9199	3.96485	29.752	3.25912	29.1888	29.6583	3.43377	29.7668	29.6293	29.9146	3.31574	31.4158	29.3378	29.3134	28.9918	28.9887	29.1636	29.4472
P00387	27.5665	27.7752	26.1342	28.22	27.9625	28.699	27.9754	28.1668	27.9855	28.8417	27.9918	28.2247	27.9132	27.8664	27.8971	28.3778	27.145	26.6244	28.5519	27.9932	28.8259
P00390	26.8513	27.426	28.4682	27.6672	28.1771	25.9793	27.2488	28.1527	27.1134	26.3663	27.9912	27.8213	27.872	27.245	26.994	26.717	27.4939	27.5936	26.5373	28.5374	27.5362
P00403	26.7178	28.9762	29.6359	28.3659	25.2372	28.7793	27.387	28.2466	26.7577	28.6657	28.5922	27.9217	27.9633	28.9956	28.2632	27.2139	27.6985	28.2662	28.2532	27.8568	27.7284
P00441	26.4994	27.4222	26.8217	28.4473	28.8924	28.4475	28.2622	27.4827	28.1484	28.3366	27.4842	28.4926	28.3377	28.5167	28.3266	28.8467	27.2273	28.5938	28.3769	28.1352	28.9252
P00450	29.9929	29.7413	28.5482	29.8724	31.6272	3.24887	3.77847	3.85986	31.2525	28.7613	29.8926	3.93389	3.26159	3.13858	29.1716	29.1862	29.7396	3.49471	3.74441	31.1557	3.75315
P00488	28.9874	28.7566	27.7174	28.7482	29.5228	29.5951	3.52159	29.4911	29.4251	28.896	3.66263	29.9913	29.4765	28.7594	29.2291	3.52325	28.1624	29.4764	28.989	29.3847	29.3877
P00491	27.9725	27.5758	23.5492	27.4398	27.2562	27.3773	27.1148	28.3216	26.7853	28.5797	28.148	27.3129	26.7834	27.5367	27.6865	26.8976	29.2822	27.757	27.2147	26.8125	26.6567
P00492	26.214	26.3545	25.6327	25.8299	25.7185	25.9673	26.819	26.1356	26.3714	27.5976	26.2256	26.1552	26.3857	26.3484	28.1931	25.9569	27.2683	25.584	26.8342	26.4911	26.4995
P00505	28.7874	3.31624	29.9562	28.7938	28.4839	29.4995	29.4132	28.2489	28.7944	29.5429	28.2829	28.2187	28.6442	28.5324	29.9238	28.2467	28.9623	27.8963	28.7949	28.2865	28.2852
P00558	32.3485	32.3184	31.7417	32.1183	31.6141	3.87652	31.9353	32.2369	31.8918	32.549	32.3534	32.1685	32.3482	32.4237	32.9273	32.2951	33.3587	31.9856	33.5258	32.2339	31.998
P00568	24.2337	27.2242	25.1796	26.9646	25.6239	27.8797	27.4494	25.9593	25.1738	27.8385	25.3959	26.2658	26.8145	27.2393	27.2988	26.6857	25.872	26.2429	26.9499	26.8287	26.6824
P00734	27.2415	27.2545	25.5284	28.3846	29.1965	27.8313	28.1889	27.7517	28.8489	27.4831	27.4479	29.5715	28.723	28.836	28.3677	27.2991	26.3318	27.6549	27.8422	28.2327	27.7244
P00736	26.4666	25.3432	22.9145	26.8474	25.5268	26.7622	26.5627	26.5726	27.1637	25.9378	25.6743	27.839	27.3658	27.4989	25.7757	26.2945	25.1722	25.1343	26.8633	26.5445	25.9643
P00738	29.6592	29.4684	29.5458	31.1898	32.2147	31.2137	31.8537	31.5767	31.1488	29.5555	3.53117	31.9833	32.4879	31.2159	3.86186	29.6455	29.6858	31.5678	3.42442	31.1288	29.8889
P00746	NA	24.39	NA	26.2118	24.2347	NA	24.5682	23.8774	25.2314	25.7342	22.2368	26.7962	25.8664	26.7925	24.8288	25.519	NA	NA	25.8189	25.7168	22.4868
P00747	27.3448	27.3737	26.4885	28.4681	29.9683	28.3496	27.8727	27.7757	28.9277	26.1388	27.6954	29.7967	28.4653	28.4838	27.5416	27.1249	25.8969	27.8219	27.3937	28.2148	27.9221
P00748	24.8276	23.6523	NA	24.9624	25.3582	24.5117	24.6544	24.4898	26.7542	23.7549	23.8251	26.1477	25.8169	26.257	25.6761	24.289	NA	25.7311	24.5173	24.2356	23.9266
P00751	28.1534	28.3476	26.7817	29.5636	3.11534	29.1169	28.8114	28.5753	3.24833	27.1915	28.7279	3.14497	29.5159	28.4251	27.7917	28.3133	27.3589	28.3514	28.5165	29.4513	28.4987
P00813	24.1852	22.9267	NA	22.6825	NA	NA	22.9949	24.2259	22.2777	23.6786	23.7794	24.1786	23.7149	22.8186	22.8112	23.3612	23.1699	25.7855	23.6654	24.7896	22.9938
P00915	27.5188	26.7238	28.3469	31.1468	29.3884	31.5464	3.24758	28.1598	26.4774	27.9663	28.1616	29.9193	28.5777	29.6592	28.4885	26.2846	27.1448	26.6925	25.9445	29.165	28.8566
P00918	24.7773	24.142	25.3654	26.4989	24.3355	28.3654	27.2374	26.342	24.668	32.6368	25.3864	27.4512	24.4644	26.3967	24.9718	27.8327	25.7849	26.6466	26.3374	26.7958	25.6488
P00966	25.214	28.1599	27.4629	24.9551	26.3694	26.7466	26.4954	25.1358	24.2233	NA	25.5574	24.9193	26.1639	25.4434	26.245	23.4984	28.1357	26.7439	25.6976	26.2379	25.9649
P01008	28.1218	29.3673	27.5392	29.4879	29.6789	29.6398	29.7859	29.8456	3.86887	29.9255	29.8877	3.41439	29.8253	29.3115	27.8145	29.2213	27.734	29.2538	29.2351	3.45253	29.7924
P01009	29.3753	32.2659	29.5716	33.1268	31.7749	31.2397	33.3899	32.2213	33.2356	33.2336	31.6317	33.3416	33.2679	32.5957	31.2414	32.7373	3.57185	31.5378	32.2212	33.5888	33.3569
P01011	29.6336	3.39887	3.37464	29.8964	3.74118	3.54692	31.2792	3.55252	31.6636	29.6933	29.4795	31.1845	3.84336	3.59563	28.1756	3.81864	29.1776	29.5134	29.4249	32.3967	31.7916
P01019	26.3865	27.9124	27.4145	26.4163	28.463	27.3669	27.8716	27.6557	28.1445	27.1881	26.8353	28.4242	26.2137	26.6795	25.5258	27.8462	26.5598	27.1759	27.3534	27.9175	27.1644
P01023	29.6528	29.8477	3.33735	3.37813	32.2347	31.8638	31.6996	31.7837	32.1332	29.4828	32.25	32.3477	31.5581	3.32614	3.33575	3.36533	29.6585	3.59762	3.77119	31.7392	31.1111
P01024	31.3325	31.2714	3.57372	32.1112	33.1353	32.5536	32.5593	32.4161	33.1479	31.2297	32.2536	33.1834	32.3416	31.9786	3.92613	31.2484	3.68479	32.8117	31.5625	32.282	31.8375
P01031	25.6942	26.2548	24.7918	26.5176	27.2919	26.4314	27.6499	27.2977	27.8579	25.6952	26.3996	27.6232	27.5379	26.5869	24.9232	26.8435	25.2757	27.9346	26.8529	26.8784	26.7167
P01033	NA	26.1254	22.8832	25.6412	NA	23.2743	26.1352	22.8247	26.3567	24.3281	NA	24.6174	24.1245	25.3133	24.8145	24.2437	23.5872	22.2779	22.8571	27.1532	NA
P01034	23.2881	23.5382	23.3652	22.9994	22.3118	23.7389	23.2366	22.4516	23.7573	25.3418	23.612	24.3159	24.4246	NA	25.4476	23.6232	24.2174	NA	NA	25.4814	NA
P01042	28.3518	28.8372	27.8241	28.6953	3.68387	29.3841	29.7652	28.8635	3.19199	27.7622	28.5327	3.4652	29.4682	28.8851	29.7762	28.5989	27.4947	29.4427	28.8764	29.1215	29.1312
P01111	23.9779	24.2637	NA	24.5147	24.2815	23.8998	25.3284	24.2256	24.7782	24.5886	25.3942	24.6932	24.7282	24.6867	25.2219	24.7169	24.6187	24.6464	23.5147	24.1872	24.4419
P01591	23.6577	26.9336	24.6892	26.2213	26.9885	28.4742	24.8131	26.8555	26.9822	25.6476	25.9986	28.7992	28.1612	27.4164	27.1815	26.5136	23.5833	26.6727	25.6362	28.4886	28.8217
P01619	26.9362	23.1381	NA	25.9384	NA	24.2525	25.784	27.7653	25.8265	26.2784	26.9724	25.5663	24.4717	25.4169	NA	24.1939	NA	24.5269	24.124	26.6629	26.4974
P01780	25.9489	24.8124	NA	26.6728	26.1476	23.8237	24.7733	26.8344	28.2149	23.5517	24.2952	27.2629	26.6697	25.3255	25.8677	25.2379	23.6312	23.8493	25.9383	26.4482	26.5999
P01833	21.4714	23.4775	2.17548	22.7546	25.4224	28.6919	21.7941	NA	25.2938	21.683	NA	3.36283	28.6116	28.8435	NA	21.8185	23.7868	28.5688	NA	27.25	28.1586
P01834	33.3268	31.8187	3.84648	32.7884	33.3288	31.9166	32.6145	33.2784	33.4462	31.5645	33.5775	33.5383	32.8649	33.412	32.1641	31.7653	31.6798	32.7771	31.3337	32.8726	33.289
P01857	34.5432	32.9354	32.1535	33.7857	33.9879	34.7288	33.9793	34.5865	34.4713	33.3553	34.7385	34.4873	33.443	33.65	32.523	32.6725	32.8187	33.2567	33.2835	33.5269	33.9977
P01859	32.2112	31.1517	3.34921	29.2241	32.2985	31.9655	31.6394	31.4146	33.7474	3.24432	32.9342	32.2697	32.1513	31.9433	29.9151	3.68579	3.38885	3.97665	3.41186	31.5958	32.1914
P01860	29.6183	28.8971	28.3155	28.1566	28.5865	29.4148	29.3148	29.8371	31.549	28.3878	29.3799	3.65584	3.59974	29.8685	28.2343	28.4574	27.5793	29.6849	29.4563	3.12768	31.1276
P01861	24.9454	26.357	25.2699	29.692	29.1936	27.1396	29.7787	29.5456	3.25744	26.2789	3.52563	28.6442	29.5792	28.4612	26.6481	26.7512	27.5423	27.9869	26.3622	27.5571	28.8116
P01871	29.3287	27.4345	29.2984	28.7362	29.4382	29.8885	28.5218	29.534	29.5671	27.6339	29.1666	29.5923	28.2552	29.2283	31.4638	27.5769	27.3357	28.9581	28.7542	29.3594	3.18667
P01876	3.35815	3.91779	31.1535	3.91869	31.4498	31.6194	31.6438	31.5279	31.5114	29.6723	31.776	32.8184	32.7474	32.9295	31.3798	3.21715	29.4722	3.35332	3.28162	32.3132	31.6592
P01877	23.6434	24.8113	24.3348	27.2176	27.1484	NA	25.8129	25.213	27.2733	23.6278	24.6517	28.8119	28.8716	27.9749	26.5269	25.746	22.7437	24.9629	23.4618	25.7444	27.5576
P01903	27.74	27.4276	NA	28.2535	24.3215	27.7633	28.5375	28.1576	26.9977	27.9918	23.8275	27.9499	28.6522	28.1264	26.8817	28.2696	27.2667	27.5666	28.2525	27.5749	27.4239
P01911	28.7292	27.9964	25.6148	28.1122	26.1385	27.45	28.8374	27.3242	26.6118	27.5737	29.843	27.8319	28.5115	26.7684	28.8753	27.1435	29.9836	29.2512	26.782	25.5195	26.5875
P01920	24.4849	24.4838	21.7757	22.9896	22.4772	23.3487	22.6459	25.2516	24.9115	23.3477	26.4513	22.3752	23.1928	NA	22.8665	23.766	25.3334	25.1457	23.7633	23.5946	22.8673
P02042	26.3649	25.7121	28.6134	3.52178	27.669	31.3695	3.62627	29.2547	27.757	27.6413	29.4273	29.7546	28.2875	29.1434	28.4478	27.2786	28.4496	28.4118	26.5327	29.9383	29.4137
P02452	28.6929	28.6873	27.5819	29.7737	29.4596	3.11371	29.8898	29.8599	3.18672	28.9889	28.6519	3.94287	3.16619	28.7556	27.4215	29.2552	26.6617	28.2596	29.4265	27.8356	3.17772
P02461	26.1886	26.3975	24.2626	27.4921	24.755	26.5318	27.4	26.9338	27.3587	25.5427	25.2145	27.4842	27.5185	25.7696	25.6985	26.2458	24.8161	26.1632	27.6895	24.7692	27.695
P02462	25.5418	23.6767	24.4584	24.7889	25.4698	26.6753	24.3397	25.4174	25.619	23.2386	23.5315	25.8338	25.9736	21.5686	NA	24.3576	24.113	24.3558	21.8292	25.4425	26.5774
P02545	31.9859	31.5593	31.7788	31.8954	29.3695	31.6895	32.2675	31.5665	31.9577	3.94557	3.74543	31.8737	32.2438	3.78336	3.11929	31.4963	31.1447	31.3157	31.3214	31.1448	32.4518
P02549	18.6646	19.4733	19.1644	26.4788	19.8672	23.6334	25.5289	21.5768	2.74426	22.5725	21.2636	23.6953	22.1596	NA	23.8266	2.54749	19.4722	NA	18.9382	24.2296	24.1582
P02647	3.36442	31.3689	31.6427	32.3461	31.9411	32.7133	33.5368	33.6139	34.9475	32.4436	32.5865	33.186	32.4729	31.9229	31.3846	32.5285	31.3737	32.8132	32.5773	33.3968	33.4865
P02649	25.1277	24.7184	25.5678	26.9484	25.8558	26.6232	27.8389	27.6621	28.4795	27.5922	26.4227	28.5663	26.6978	24.3126	24.8144	26.3643	27.2793	27.1444	26.3469	26.6287	26.7951
P02652	22.5548	23.1222	22.9818	26.65	24.6629	NA	27.4637	26.8555	28.1679	25.4466	24.9262	27.1382	26.714	25.5143	NA	23.7645	21.6293	27.1317	24.7629	27.618	27.8598
P02656	22.5182	22.237	23.7174	24.4114	24.3538	26.672	25.325	26.7154	25.2672	25.1236	24.6196	25.864	25.2126	NA	NA	23.8459	24.7426	26.4817	24.5982	25.3966	26.6331
P02671	29.6499	28.2565	28.7987	3.38737	31.588	3.67614	3.82522	31.2447	31.5297	28.3863	3.99665	32.1662	3.69295	28.5126	28.3846	29.2849	28.9822	3.65173	29.2649	31.4824	3.74592
P02675	29.9995	29.3661	29.5729	31.1627	31.3422	31.6929	31.6413	31.3568	31.1556	29.5277	3.92543	32.6977	31.2288	3.39478	3.49419	28.9273	29.1337	3.71564	3.58144	31.3625	3.46791
P02679	3.41967	29.7654	3.78924	31.7345	31.5914	32.6433	32.1697	32.1757	31.9167	29.8826	31.3253	32.9293	31.5219	3.99651	3.8162	3.17118	3.61466	31.8151	31.2219	32.2726	31.2148
P02730	22.7894	22.8796	23.8468	27.6968	24.4886	27.6572	28.5253	24.2377	21.7886	22.8245	24.3439	26.5833	25.6836	25.9917	24.5936	23.1683	22.5185	24.9455	23.5192	26.966	25.9889
P02743	25.7276	27.7279	24.668	3.48661	27.3399	3.73142	28.3986	27.9997	27.6819	26.4379	26.4269	27.7428	31.2925	29.2236	25.7193	27.7524	24.3433	27.3235	25.4252	27.4927	28.1956
P02746	26.6547	25.7546	NA	25.9947	NA	25.7844	25.9597	26.2636	26.8969	25.9394	26.2819	26.8169	25.9635	25.2837	23.543	25.6978	25.9711	25.3962	25.7767	25.782	24.8614
P02747	26.7934	25.828	24.4471	25.5721	26.3371	25.3743	26.5694	26.3582	27.7296	26.3565	26.6773	27.6228	26.7544	25.2396	25.1966	25.8264	25.9692	25.9117	25.7124	27.4243	25.1575
P02748	27.2443	27.912	24.8617	28.3884	28.1689	28.5627	29.3794	27.9836	28.7626	27.3132	26.7415	27.9286	28.4844	28.3375	26.6824	28.2747	24.8545	26.8224	27.5383	27.8598	28.3173
P02749	28.7918	29.6854	28.1766	3.28394	3.45817	3.23455	3.35794	29.5912	31.1815	29.6448	29.7847	31.3481	29.7974	29.8451	29.4667	29.8517	27.5333	29.2715	29.6778	28.9298	3.58149
P02750	NA	22.9925	NA	24.7218	24.2313	24.6851	26.3454	24.9548	26.4319	23.5248	NA	25.9599	25.8791	23.7535	NA	24.9425	23.4456	26.1239	25.1521	26.1556	25.9755
P02751	33.2835	32.5843	3.55762	32.6339	32.1734	32.6119	31.7922	31.9713	32.8946	32.7685	31.2116	33.1245	31.8877	32.7812	31.9763	32.7435	3.435	32.2873	33.5987	3.93184	32.249
P02760	26.6734	26.9239	26.6276	27.8223	28.9187	29.5725	28.4434	27.9113	28.7778	26.2874	26.6773	28.2845	28.7694	28.4635	26.3148	26.6764	26.9988	27.5197	26.712	26.828	27.6159
P02763	23.913	28.5477	25.4833	29.8324	29.8599	29.5538	3.85415	3.33245	31.2687	29.5799	29.6185	3.87413	29.4377	29.6944	28.8932	29.9428	27.2453	29.2427	3.33735	3.55596	29.8716
P02765	27.5443	28.3257	27.4251	28.6864	29.3324	29.234	29.6262	28.6348	3.24932	27.2592	27.9797	29.8877	29.2528	28.9728	26.6264	28.3289	25.7548	27.2155	27.4854	28.668	29.1279
P02766	26.9849	28.1248	27.9272	29.9199	28.6936	3.27974	29.2452	29.4175	31.2664	29.5559	26.7568	31.2963	3.7545	29.1257	28.2557	29.582	28.48	29.8849	29.4929	3.26461	29.1237
P02774	28.9364	29.5245	3.27893	3.23432	3.77917	31.225	3.24943	29.4187	31.3585	28.9484	29.319	31.6797	3.46168	29.6446	29.2537	29.7319	27.9414	29.74	28.8686	3.24363	29.877
P02786	27.1336	24.5987	23.5798	24.5496	23.2973	23.9699	24.7947	24.9146	25.6158	25.696	24.2676	24.5337	24.2244	26.2333	25.6348	24.2462	26.5685	26.232	26.2673	25.7399	24.5524
P02787	32.3937	33.3854	31.6353	33.5867	34.5229	33.3753	33.9846	33.1524	34.7754	32.6568	33.1853	34.9386	33.8279	33.6525	31.779	32.6816	31.4463	32.6835	32.7631	34.5997	33.1794
P02788	3.98312	3.35791	24.5121	26.4971	28.2444	32.4568	28.6873	26.1874	29.3572	21.4145	28.2576	28.9623	32.6815	28.6749	NA	26.4394	29.5335	27.4892	28.7378	31.1156	3.49326
P02790	3.45274	31.8942	29.3246	31.3834	31.9729	32.1297	31.8885	31.2814	32.2755	3.56446	31.3764	32.9481	32.1746	31.9166	3.78986	3.85912	29.1218	3.78753	31.3149	31.5285	31.5193
P02792	29.918	26.8476	25.7319	29.5356	26.7297	27.3596	28.2359	3.2742	28.3376	29.6736	3.6159	29.5865	29.6595	3.28945	31.2475	29.4216	29.6776	28.7278	31.9947	3.91798	29.7352
P02794	29.2664	28.3556	26.2546	28.6717	25.4527	27.29	27.3316	28.6866	28.1644	28.5367	28.7958	28.6727	29.5562	28.8554	28.3818	28.5796	28.8543	28.6923	3.13834	29.2532	28.5537
P03952	23.4546	22.5647	22.1847	23.4963	25.5639	23.6299	23.3577	24.258	24.2712	NA	23.1286	26.1746	23.9833	24.7181	24.9326	23.1288	23.3315	24.1479	23.9569	24.2829	24.5665
P04003	25.9648	25.5774	24.9634	27.3339	26.4716	27.5668	27.3358	27.6258	27.4768	26.1973	25.9637	28.2864	27.5327	27.1935	27.1837	25.9824	25.7585	26.8359	27.2761	26.6742	26.2651
P04004	27.7524	27.1767	27.8364	29.1332	28.3712	28.8936	29.9955	28.4892	28.962	27.6542	28.3229	29.3533	3.74415	28.7715	27.9183	28.1128	26.5314	27.7288	27.4616	28.5128	28.4726
P04040	27.4651	26.564	27.7487	26.8767	28.2929	29.4346	27.9953	27.1873	26.4812	26.8322	28.1323	26.9577	26.8355	27.3282	26.4458	25.7654	26.1692	27.4156	27.5832	27.7794	27.4277
P04062	24.8723	24.6143	25.2877	24.5751	24.5295	23.7775	24.6185	23.2891	24.5734	23.6253	22.8784	24.1214	23.9283	23.6335	24.7183	25.5154	23.8126	24.1122	25.4195	23.9348	23.6587
P04066	2.54877	25.1229	21.3969	26.1195	28.9848	24.2598	24.8335	24.5315	24.2542	26.1551	23.4593	24.4855	25.4757	25.425	26.5951	27.7923	22.6166	24.4975	23.1628	26.844	23.8414
P04075	29.7796	3.96754	33.7133	3.48481	29.8994	32.4892	31.7392	32.3722	3.72598	32.4175	29.8746	31.1192	31.2658	31.8892	3.63547	3.47827	31.6618	31.3374	3.78268	3.86865	31.7815
P04080	27.4985	27.9222	26.7742	28.9488	28.1896	27.8848	28.137	28.2242	28.2222	29.2882	27.3375	28.9322	28.9648	29.1775	29.7622	28.8531	29.6197	27.6595	28.8735	29.5484	28.1519
P04083	3.29468	29.7437	29.1974	31.1696	3.53918	31.1184	31.5948	3.93572	31.5142	3.18899	31.7176	31.6138	32.1889	31.6389	31.7478	31.1693	31.3433	31.3887	31.3154	31.7973	31.5979
P04114	29.5639	28.7284	27.925	28.9737	28.5253	29.8817	3.16988	31.8683	3.46686	29.1629	3.52657	31.4231	3.2874	29.7275	29.5189	28.8322	28.8928	3.58692	3.48115	3.93723	29.6352
P04179	29.487	27.5326	25.7745	26.8595	27.5373	26.2212	27.5948	28.6737	27.4358	27.4812	28.9258	28.3272	29.1926	27.2996	28.7272	26.6422	3.57687	28.5816	28.4156	27.3794	28.1897
P04181	27.2368	26.3298	26.6315	25.7914	27.4158	25.8847	27.7143	24.9451	26.6773	26.6617	22.8885	27.2717	26.8359	25.5189	26.1286	25.9259	27.2862	26.3984	26.9946	25.3462	25.5318
P04196	26.3969	27.2742	22.6891	27.8427	27.2878	NA	28.876	27.7638	27.8374	27.1877	26.8752	28.9374	27.7195	27.4487	26.3874	27.7585	24.1835	26.9931	27.4113	28.6699	28.6765
P04216	24.9377	26.8876	NA	24.7562	25.5816	NA	26.1149	26.2858	25.2217	25.1512	25.664	25.4888	25.1983	27.5884	27.2639	26.7436	23.4562	27.3839	27.6624	24.4686	25.5364
P04217	26.4514	26.6369	24.1675	28.2917	28.3724	27.5198	27.9955	27.2856	28.3878	27.8815	27.6857	28.9896	28.5683	27.5489	25.5572	26.5763	25.8629	26.8992	27.5469	27.9288	27.6866
P04233	25.3888	24.7115	NA	25.7516	25.8813	24.9123	25.9158	26.8785	26.2367	25.1488	26.7876	25.7712	27.3257	26.8935	27.5288	26.2829	28.6922	27.4319	27.5538	25.5674	24.5846
P04275	23.4352	25.7122	25.2655	26.4655	27.1256	28.2263	27.9557	26.6749	26.9876	26.3919	25.4598	27.6581	27.2454	26.3913	26.2478	25.6589	23.1638	26.7667	25.1972	26.3838	26.3335
P04406	33.6278	32.8236	32.3237	32.9335	31.6569	31.5176	33.2461	32.4391	32.152	32.8621	32.1377	32.8497	32.9212	33.8884	33.3724	32.2757	33.4897	31.7441	33.3274	32.5867	31.8924
P04424	24.9896	26.229	26.3932	NA	25.2217	24.6675	25.5652	25.1329	25.4458	25.6354	25.6636	23.914	24.3155	25.7846	25.5245	25.8978	24.4925	25.7974	25.1128	25.4143	25.2713
P04626	24.7324	24.5958	21.8292	24.189	25.1265	19.9755	3.91615	28.9224	22.7316	25.6619	19.2647	21.9886	22.7523	21.9322	24.9676	24.7655	2.73355	27.4834	22.7651	23.6513	23.4876
P04632	28.5681	28.8871	29.8486	28.3929	27.5915	29.2583	29.1637	29.3815	28.5176	29.1384	28.7539	27.97	28.4641	27.6948	27.8833	28.5286	28.7923	28.9647	29.7858	28.5517	29.5322
P04792	28.3994	3.1795	3.7543	32.3666	3.29559	3.16833	3.67963	31.3918	29.957	32.4659	28.6718	29.6697	29.7259	31.4189	32.2738	31.2658	31.7164	29.7882	3.87986	3.54186	31.2161
P04839	25.3284	23.3481	NA	23.4119	NA	NA	22.9429	25.4644	23.3178	23.5983	24.4953	NA	23.7313	23.5162	22.6481	22.4541	25.4532	26.1397	23.9598	24.6537	NA
P04843	29.4635	28.8932	29.8479	28.5278	28.8569	28.9985	28.9216	29.8413	28.8351	28.2594	29.9527	28.6454	28.9353	29.4324	28.9386	28.9871	29.3189	29.3876	29.4612	28.8149	28.8315
P04844	28.8415	28.3867	27.5134	28.2566	26.2169	26.2473	28.1754	28.526	28.7699	28.276	27.7683	27.5918	27.7579	29.8758	28.2327	28.6386	27.5862	28.7197	29.1276	28.5253	28.489
P04899	28.9415	29.5442	29.4891	28.8239	29.5775	29.4442	29.4694	28.993	29.2224	28.7639	3.35791	29.8337	29.3215	28.9297	28.7366	28.8218	28.6755	28.7813	29.9833	29.1275	29.24
P05023	28.3159	28.6456	28.346	27.7119	27.1772	27.2749	27.3496	27.9858	27.6537	27.927	27.5197	27.5952	28.1413	28.1215	27.9822	27.9142	28.8649	27.1936	27.1877	27.8273	27.7319
P05026	26.2486	26.1597	26.6919	24.8736	24.5587	26.3595	25.2213	25.6261	24.9267	25.5661	24.1292	25.5513	24.9391	26.4287	25.972	25.3567	26.9858	25.1868	23.5795	25.7694	25.5649
P05067	24.7737	25.7839	NA	24.6668	NA	NA	25.9915	24.6937	24.5656	25.944	NA	NA	24.7341	25.1522	24.1962	25.5175	25.4355	24.1658	26.1765	24.642	25.3993
P05090	26.5398	26.3757	24.7511	25.8299	27.1466	29.8789	25.8178	28.2944	31.9393	23.5342	25.8362	26.4319	32.6534	25.1453	2.85719	23.7866	24.9865	26.5753	22.2672	31.7743	31.8548
P05091	29.85	28.3292	26.3885	29.1857	3.46316	3.34747	29.1158	3.52636	28.9984	3.55383	3.54186	28.6367	29.5518	29.9293	29.3285	29.1636	28.8128	29.7689	29.9734	28.9753	29.3611
P05107	26.7923	25.1439	22.2518	24.3967	24.6382	24.5473	25.3511	26.3439	24.8478	24.5617	27.1372	25.1594	26.2556	26.4419	26.5542	24.3117	26.5229	26.7692	25.9646	25.3362	24.6628
P05109	24.9549	23.1127	24.3312	25.3764	24.5349	23.6724	27.5951	26.9698	24.8162	25.6852	27.4667	26.1232	26.8295	22.7133	25.243	24.968	32.3972	28.5145	26.6276	25.7831	26.4986
P05141	28.1852	27.9787	27.2864	27.3749	28.3643	27.8127	26.8989	27.5134	26.9398	27.1255	27.8858	27.9974	28.1713	28.583	29.126	27.688	29.6748	27.8365	28.1132	26.9349	26.717
P05154	21.4529	26.3725	NA	25.7339	NA	22.4985	24.6595	24.4852	25.1136	24.8918	NA	25.7219	24.8469	25.7394	24.2387	25.8986	22.3188	23.5466	25.1439	26.2949	25.2134
P05155	28.6468	28.5729	26.3348	28.6265	29.9555	29.25	29.1228	28.7246	29.6838	28.39	28.8369	28.6219	28.1313	28.7187	28.4937	28.4977	27.3375	28.3914	28.9123	29.1964	28.4241
P05156	24.2381	24.8658	NA	25.8952	26.4973	25.6262	25.2296	24.9643	25.6137	24.8992	24.7773	25.6638	25.1678	24.528	23.9335	24.5449	22.7165	24.4532	24.6319	24.4989	24.3682
P05161	27.3197	24.7684	21.5963	26.4284	23.369	22.2287	24.3693	22.3881	25.8379	26.4189	27.246	24.578	22.7255	21.7313	24.4938	26.7584	27.6764	26.629	28.8884	29.1158	22.2665
P05165	24.8156	26.1589	22.1133	24.4926	25.8477	25.1795	25.5734	24.3678	24.1134	25.1278	24.3526	24.1594	25.4119	23.9461	24.1334	23.4763	24.3318	24.2145	24.5191	24.9214	24.5568
P05166	24.8194	25.9672	24.2935	25.1873	26.2657	23.6965	25.779	23.8364	24.7675	24.6227	22.7853	23.8777	25.2148	25.7346	25.1229	23.362	23.1365	24.75	24.3552	25.5246	24.7825
P05198	27.422	26.8651	27.4887	26.6642	25.5416	25.8539	26.126	26.8776	26.4519	27.2327	27.2387	27.1152	26.4236	26.9513	26.6335	26.5273	28.1789	27.4852	26.9116	27.2145	26.436
P05362	26.32	23.7967	19.8383	22.7762	23.7666	24.9968	24.649	24.8254	23.8255	22.6136	24.2949	23.6319	24.8486	24.9159	25.5448	24.5416	27.3993	24.8988	25.3689	21.6159	24.9273
P05387	28.3436	28.8463	28.1387	29.8647	29.1126	28.1447	29.3733	29.5429	29.5953	29.8752	29.9573	29.4999	29.7285	28.6972	29.5167	29.947	28.4872	29.39	3.77755	29.1216	29.2859
P05388	3.23148	3.61882	31.6926	29.3863	3.31127	3.43418	29.6843	3.36348	29.3215	29.6823	31.1735	29.4885	29.4765	28.9423	28.8147	29.9937	29.4384	29.9963	3.67135	29.7368	29.6162
P05413	24.5274	24.2613	23.2226	24.3656	23.4147	24.7213	23.3426	24.9354	24.1796	23.5554	25.5997	26.1994	25.1822	24.7325	25.4394	24.2617	24.5714	23.3857	23.1788	23.5919	23.4756
P05452	25.5497	26.5432	24.7578	27.4439	25.4138	27.2568	26.7787	27.5394	27.4265	27.2892	26.4835	27.7112	26.2552	27.4573	25.7372	28.1849	24.2126	26.9666	26.5612	26.7845	26.7992
P05455	27.7997	26.2671	27.3843	28.2359	26.7867	26.6414	27.3386	27.2299	26.8553	27.3392	27.8337	27.6754	27.3548	27.2314	26.8233	26.8942	26.8993	27.9655	28.1355	27.9188	26.9873
P05534	26.8454	NA	23.7894	27.5424	25.4449	25.4193	26.6579	27.4323	26.9845	25.8473	27.8168	26.7331	27.7978	26.3142	26.3174	26.1176	27.6227	26.7777	26.5618	26.3281	24.3494
P05546	23.7124	26.3945	24.6789	25.686	26.6371	26.9675	26.8314	26.8119	26.6632	25.1821	25.4942	27.1849	26.5856	25.974	23.4317	25.4683	23.8572	25.8565	26.6958	26.6783	25.9165
P05556	28.1953	28.2718	28.2317	27.8618	27.8575	27.8434	27.3594	27.58	27.5982	27.4578	27.8612	28.3281	27.7748	27.6555	27.2568	27.6418	27.2176	27.5188	28.6738	27.6583	28.9683
P05783	27.5368	3.1853	32.2214	28.5681	3.17343	31.4563	31.592	31.3815	29.9523	3.27697	26.2757	29.6827	3.68812	31.1996	29.7728	29.844	29.5726	29.5686	28.8181	3.26776	3.64394
P05997	25.2397	25.9831	23.2473	26.9798	24.5943	26.5966	26.7282	26.6427	27.1768	26.4276	25.1564	27.4244	26.3967	27.4838	26.6854	27.4745	24.5388	25.6445	27.9778	24.9758	27.2198
P06132	24.4167	24.5416	23.1394	23.8128	NA	24.4532	23.7229	24.4969	23.5458	25.2174	24.3122	24.327	23.9233	24.5574	24.5424	24.7874	24.6669	23.1424	25.1416	25.1927	23.6299
P06280	23.6623	23.3885	NA	NA	27.1477	26.1719	24.3514	23.2354	27.1444	23.5895	22.9272	25.6795	24.9777	26.2714	24.3552	24.9673	23.1372	23.3974	24.5832	24.8457	27.1787
P06331	27.6322	23.8749	NA	23.8811	25.5638	25.5553	25.4846	28.8426	26.6765	NA	28.7548	25.6476	24.945	26.4851	26.5292	NA	24.2928	25.3624	NA	24.8694	25.6456
P06576	31.7181	31.8246	31.9989	31.7656	32.4247	31.5183	31.4868	31.4211	3.82768	31.7828	31.7492	3.98854	31.2517	31.4348	31.6968	31.1245	31.8999	31.365	31.4656	31.5346	3.96434
P06681	25.2322	23.7148	NA	26.4333	25.9945	24.5375	25.8947	25.9138	25.7199	25.5819	22.5795	27.2523	26.8649	25.8724	25.7335	25.2287	24.1127	23.4849	25.568	25.4774	24.9339
P06702	25.9552	22.8335	24.89	25.9544	26.299	24.7646	27.5436	28.4669	26.7633	27.8783	28.2272	27.9455	28.3262	25.368	26.7214	26.2867	31.6544	27.7195	25.2519	27.2783	28.3528
P06703	25.4467	24.8479	27.4295	27.7262	25.6555	28.2868	27.9798	28.2486	28.6262	28.1714	27.8976	28.5394	27.7713	NA	NA	26.4161	27.9737	27.6538	26.2313	27.7786	27.4249
P06727	23.7586	27.8514	25.9773	28.3918	28.5395	28.3496	29.2937	29.2544	3.42522	28.5546	28.4265	3.78641	29.154	28.6545	27.965	29.7517	27.8969	28.8393	29.2356	29.3712	29.2485
P06730	25.4118	25.1653	25.4415	25.666	24.577	25.5745	25.1851	25.4144	25.8546	26.528	25.7685	25.6256	25.4768	26.2458	25.7275	25.3818	26.3161	26.4755	25.1233	25.2754	25.6914
P06733	33.2462	31.8918	32.4824	31.6537	32.5269	32.4782	31.8184	32.2112	32.1472	31.7665	32.6124	31.9455	32.1928	31.5546	31.9376	31.7198	33.819	32.7577	32.5455	31.4571	32.172
P06737	27.8576	27.9886	28.4239	27.5834	27.7719	27.8827	26.2433	26.3841	27.5696	28.1779	28.2997	26.7753	26.8426	27.2955	29.1892	29.5126	26.3167	26.8876	27.9281	27.7392	27.6116
P06744	29.3984	28.5476	3.26763	29.1816	29.2977	29.8454	29.8466	29.4554	28.9377	29.4273	29.2519	28.8326	29.6859	29.5123	28.8754	29.2841	3.91944	28.3662	29.7549	29.7346	29.1392
P06748	27.7537	28.7245	29.2446	3.34116	25.4479	28.1565	28.5252	28.6957	27.8967	28.8588	28.6287	29.5787	29.2915	28.9721	28.2447	28.1193	29.2525	3.45571	29.6194	28.5186	28.1742
P06753	27.5416	27.1438	25.97	27.2893	NA	25.1719	27.7365	27.8229	27.2385	27.8156	25.4516	27.6198	28.6499	24.9977	26.7494	27.8853	27.8892	27.3926	28.1499	27.7515	27.9983
P06756	27.243	25.9875	26.7594	26.3157	24.7148	26.6744	26.3572	25.3676	25.5937	26.2785	23.8218	26.1948	26.1841	27.9632	27.1161	26.1636	25.2589	26.2944	27.5165	25.9176	26.4675
P06865	24.2731	25.1828	25.3636	24.724	25.5755	26.1347	25.3758	25.8243	25.7372	25.7388	24.9327	25.5375	25.1679	25.9789	26.5427	25.1616	25.2867	25.1447	25.6665	24.6166	25.7227
P07099	29.2385	28.5482	29.3286	28.6494	29.8737	3.79834	28.2653	28.3815	28.3667	28.8697	29.1873	28.7866	29.4549	28.8665	29.5914	29.3798	29.9966	28.458	27.8266	29.6272	28.7162
P07108	NA	25.6365	24.9273	28.2713	NA	27.8666	27.6176	29.4157	28.9874	28.8164	NA	28.1967	29.6144	27.7612	29.5762	28.8759	27.6767	27.875	29.5624	29.3319	29.2546
P07195	29.8345	28.4827	28.366	28.566	28.5385	29.5514	28.1929	28.6963	28.4186	28.4665	29.982	28.4185	28.9618	28.3245	27.7213	27.4583	28.7258	29.6522	28.8885	28.5385	28.7267
P07203	26.8634	26.748	27.5656	27.282	25.9989	26.9198	26.5756	26.8841	26.1163	26.4184	26.8837	26.4548	27.7867	28.3224	28.513	26.5966	27.1833	26.9278	27.1941	25.6894	26.2886
P07225	2.74976	21.4854	21.6612	23.192	22.6514	24.8399	23.4224	23.4143	22.8325	2.35982	22.1899	24.2552	23.2538	23.4314	22.7415	22.9225	21.7932	23.7555	22.4558	23.1283	23.8485
P07237	31.4773	31.5368	31.9217	31.6554	31.1444	31.3492	31.3558	32.4774	3.81932	31.3125	31.7998	31.6294	31.3526	3.34446	3.39832	31.5345	31.2878	31.3663	31.2749	31.344	31.2642
P07305	27.7948	29.6528	28.1884	27.8226	28.3232	28.5985	28.475	27.7389	29.6784	28.7326	25.5842	26.5485	28.4213	26.2493	27.6796	29.3669	26.8153	27.9732	28.9547	28.532	3.52953
P07339	3.13234	3.9635	3.52515	3.4346	3.58144	3.45376	3.96475	3.71342	3.72485	3.88649	29.1199	29.2165	3.27819	3.12594	3.83996	3.85155	31.4724	3.44213	31.7997	31.6981	29.5775
P07355	31.8826	31.9979	31.7384	33.1214	32.4684	32.7418	33.5462	33.4248	33.2345	32.1447	33.2729	33.8199	33.7223	33.2424	33.4343	32.9557	32.9722	32.8894	32.7485	32.7795	33.3328
P07357	24.9874	24.3846	24.8524	24.8547	26.8158	26.2439	26.5162	25.8538	26.6127	23.8917	24.9953	25.6896	25.5443	23.9489	22.1887	24.5317	23.5619	26.1174	24.9266	24.7951	26.195
P07358	23.5912	25.42	24.6973	26.6965	24.8826	26.1676	26.2535	25.9915	25.5147	25.3699	22.3264	25.6368	25.3267	25.823	23.8211	25.1979	24.3523	24.6466	25.5989	25.9428	24.9786
P07360	24.7427	26.3157	24.2332	25.7864	26.3139	25.9187	27.13	25.744	26.7928	25.7359	25.5216	26.9636	27.2676	26.3217	25.9573	26.1292	24.5738	24.8717	26.1814	26.6274	25.7977
P07384	29.1678	29.4536	29.6625	28.3556	29.5178	29.5942	29.4515	28.9225	28.5574	29.5627	29.1563	27.9335	28.1234	28.6373	28.3614	28.7499	28.4263	28.6561	28.3277	29.6427	28.4898
P07437	31.2517	3.65113	3.75236	31.6435	31.6525	3.37346	3.51224	3.51237	3.29	29.4985	31.6974	3.51319	3.29187	32.2555	31.1524	31.1645	3.72623	31.2514	31.4566	29.9856	3.22435
P07585	29.3583	3.62698	29.4129	32.2446	32.3672	33.4555	31.6898	31.6696	32.9882	31.3159	3.27243	33.4763	32.5832	31.6187	29.8477	31.4333	25.9554	29.6995	3.5766	31.1894	31.9679
P07602	28.3169	26.2966	28.2526	27.3738	27.6455	27.9344	27.9521	29.5858	27.9683	29.8712	28.5357	27.1917	27.3452	27.5249	28.6737	29.3135	28.9423	29.6483	29.2796	29.2958	28.4927
P07686	25.2912	25.3551	26.9225	26.639	25.2974	26.9254	26.3272	26.4426	25.7157	27.5438	25.4538	26.7688	26.745	27.5238	27.4128	26.5917	26.5595	26.7669	26.9896	26.9285	26.4225
P07737	3.37666	3.38782	29.3436	3.6519	29.7228	29.9997	31.2742	3.95449	3.63772	3.9596	31.4926	31.6696	31.396	31.128	3.82743	29.6487	3.67875	31.2916	29.436	3.57178	29.6267
P07738	22.7895	23.3286	21.2396	25.2358	24.8432	24.968	25.6422	23.9438	22.78	23.5993	NA	24.5596	22.9144	25.2318	24.9396	23.7334	NA	22.886	24.6117	24.6588	23.7172
P07741	26.3176	26.2295	28.2148	27.4981	26.6276	26.14	27.8189	27.9366	26.9224	26.9533	27.3643	27.6136	26.9298	27.9626	27.4134	26.9616	27.1769	26.7394	26.5283	26.9234	26.4165
P07814	29.5266	28.8823	28.3693	28.4383	28.1532	28.2182	28.2669	28.5977	28.2562	28.9683	28.1387	27.9515	27.7584	28.5818	28.7474	27.9996	29.2555	28.4186	28.6799	28.5368	27.8912
P07858	28.2173	28.6375	27.3337	28.8626	26.9251	25.7645	28.1465	27.1144	27.1744	29.1425	27.4698	27.569	27.8947	28.1384	28.2216	28.1677	28.5814	27.2675	29.6314	28.4228	27.5433
P07900	3.64246	3.86614	3.35395	29.8599	26.2172	27.6155	29.7622	3.9646	3.35847	3.14346	28.53	29.5486	29.6588	29.976	29.4524	3.51544	31.4179	3.68583	31.1398	3.55413	29.5339
P07910	29.6427	29.1666	28.8139	29.5186	28.9622	29.4317	28.978	28.8656	28.9947	28.2145	28.36	28.5231	28.8577	28.5877	27.7285	29.5476	29.4376	29.2452	28.8249	28.5162	28.4734
P07942	27.7477	26.5792	23.5836	26.6995	26.2937	26.5689	26.3525	25.8555	26.6555	25.6469	26.349	27.1545	26.8953	26.5253	25.354	26.3887	25.3948	27.2983	25.7557	26.3862	27.5389
P07948	24.6728	22.8755	22.8419	23.1113	23.8313	NA	23.273	22.6268	23.4666	22.3899	25.147	24.3184	23.9476	23.5999	24.3864	NA	25.3421	24.6498	NA	23.4656	NA
P07951	25.8563	24.4775	25.2952	26.8652	NA	NA	23.7772	26.3655	24.2389	22.6496	NA	24.9243	26.483	22.7998	22.9847	24.6387	25.978	25.8595	26.1728	24.7652	26.9777
P07954	29.1264	28.7421	29.5764	28.4935	29.1475	28.6977	27.8951	27.9546	28.2288	28.129	28.2691	27.657	27.8597	28.4477	28.4955	27.8919	29.5237	27.3935	28.5395	28.323	27.4768
P08123	27.5168	27.6357	27.5554	29.1856	27.9994	29.2287	29.1236	28.6848	29.1955	27.7119	28.144	29.6982	28.8464	28.2263	27.7957	27.9735	26.224	28.2554	28.5675	26.8723	29.4215
P08133	3.85875	31.6489	3.88196	31.3291	3.99263	31.3849	31.4919	31.2623	31.7399	31.4126	31.9847	31.4332	32.6647	31.4868	31.4822	3.99672	29.8851	31.8449	31.2343	3.77855	31.334
P08134	26.9654	26.9747	28.5656	27.3461	26.5868	28.5133	27.1414	27.4696	27.9131	28.1649	28.4838	26.7248	27.2723	27.1112	27.7329	27.3465	28.1236	27.7535	27.3865	27.1195	28.2878
P08185	NA	26.6398	NA	24.9189	27.1946	25.7822	26.3523	25.694	27.3566	24.4873	25.6843	26.3793	25.4231	25.5815	25.4288	24.928	23.1596	24.1168	23.9485	26.5949	25.826
P08195	26.3953	25.3745	25.3245	23.1942	24.6455	24.1176	24.5379	25.5367	23.8627	25.2458	26.1394	23.8212	24.9767	25.4371	26.4541	25.1438	26.655	26.4859	26.6611	25.2868	24.4786
P08236	22.8411	25.8686	27.7779	26.2422	27.3754	25.4915	25.7383	26.1962	29.1963	26.2939	21.5772	27.2793	29.6714	27.637	27.8649	28.2444	24.3669	25.3993	27.2953	27.1924	28.2847
P08237	26.1775	26.1412	26.9577	25.6828	25.9271	26.2454	25.5958	25.5665	23.8714	24.9855	23.9113	25.999	25.9384	27.9389	26.5	25.2679	24.692	22.6666	25.5242	25.9221	25.5266
P08238	33.5257	32.8743	33.2936	32.3884	3.27586	3.84613	32.1772	32.4267	31.9766	32.212	3.774	31.2717	31.4851	31.1846	32.1438	32.7753	32.8826	32.4496	32.7196	32.6693	31.5928
P08240	25.6919	24.5585	24.6844	25.4218	24.5719	23.4464	24.1899	25.3886	23.9763	24.6595	24.6519	23.6782	23.5933	24.9984	24.45	24.2488	25.1313	23.8294	24.799	24.2167	24.6842
P08253	25.2796	25.9993	NA	26.7648	25.3519	22.6752	26.4293	25.8462	26.1485	26.3558	23.6228	26.9524	25.9177	26.8252	25.8695	26.1179	22.7132	23.1746	26.6846	23.7716	26.1622
P08294	NA	22.5328	22.934	24.8567	NA	26.6718	25.6113	24.7819	27.2323	NA	24.4516	27.1437	27.1873	26.4948	23.4568	21.9994	NA	24.155	NA	26.2381	24.3495
P08311	21.475	23.8718	29.187	23.8627	26.8732	27.6379	28.1129	25.8142	26.7962	24.4333	25.3819	26.9941	28.2828	26.4939	25.9665	24.8876	26.6795	26.5866	23.5763	26.5114	27.2169
P08559	26.2369	26.7213	26.1989	26.5797	26.9923	26.1424	26.1235	25.7447	25.8446	26.3852	26.724	25.1153	26.7958	24.6614	24.6992	25.6619	26.2812	25.4379	26.2245	25.6133	25.6925
P08571	25.8819	25.6883	NA	23.7366	NA	23.1764	26.3636	26.4229	26.6472	25.1247	28.1298	25.4523	26.644	25.3842	26.2325	25.7846	28.6834	27.8846	27.1197	27.2777	25.6396
P08572	26.4513	25.4219	24.9292	26.462	26.344	26.8555	24.7948	25.4839	26.3976	25.1889	25.2494	26.7744	27.4666	25.3729	NA	25.5635	24.5168	25.6932	25.9738	26.5689	27.9759
P08574	25.4414	26.1481	25.6923	26.5168	24.5314	NA	25.9124	25.3366	25.3738	27.1895	25.1733	26.1519	26.6299	26.2328	27.9563	26.2742	27.6816	25.8138	27.6275	26.5534	25.9314
P08575	26.6729	25.8128	22.1584	26.2266	25.2659	23.3382	26.9514	27.8667	27.583	24.5922	28.4937	26.4597	27.9977	25.8513	26.2473	25.353	27.8548	28.7467	26.3453	26.2148	25.847
P08603	28.7836	28.1383	26.7514	29.6531	29.5827	28.7544	29.5999	29.4681	29.8388	28.272	28.9451	3.97145	3.44717	29.4457	28.8559	28.4919	27.1244	28.7953	28.8616	29.2454	28.5862
P08648	24.5518	24.2564	NA	24.4252	NA	NA	23.5966	22.7717	23.486	23.4561	23.5312	24.4968	23.1756	24.2942	23.2416	23.8443	24.3679	22.9672	23.6653	NA	24.2575
P08670	34.879	33.2773	32.7285	34.3362	33.3227	34.3474	34.5926	34.43	34.4391	33.3416	34.8525	34.6198	34.5422	33.9965	32.4574	33.8364	33.2555	34.418	33.9445	33.3239	34.3898
P08697	22.7818	25.6145	24.448	25.5885	26.9254	24.8454	25.8818	26.8473	27.4516	25.9439	23.4129	27.2297	26.1513	25.7861	25.2977	26.1316	NA	26.6375	25.8321	27.2244	26.1444
P08708	26.7556	25.5379	26.6416	26.7418	25.8363	NA	25.9138	26.7697	26.8675	26.2665	25.8462	27.3446	26.756	26.4422	25.3794	26.9162	26.3874	26.8575	26.3558	27.4336	26.5285
P08754	25.9816	27.1928	27.2847	26.2784	27.3217	26.6443	26.1436	26.1164	26.8295	27.1969	27.2234	26.397	25.8716	24.7773	24.1893	26.8937	26.5956	24.6681	26.5717	27.1278	26.6834
P08758	3.77729	31.883	31.2791	31.3512	31.9578	31.4985	31.9968	31.4776	31.3838	31.3512	3.88336	3.38826	31.8227	31.153	3.71759	31.784	3.76651	31.839	32.5932	31.8244	31.3988
P08865	29.1857	29.2845	29.2616	29.6862	29.4333	28.5561	29.4529	29.7367	29.2896	29.9588	29.7592	29.5192	29.7428	29.5668	3.19426	29.8272	29.7813	29.7769	3.61496	29.4887	29.5624
P09012	24.5335	24.7293	24.8922	24.8719	24.2724	24.3492	24.9815	25.9281	24.6473	25.3322	25.9443	25.2493	24.7694	25.733	25.1844	24.8718	24.5576	24.5113	25.2682	24.6772	24.6835
P09104	26.9897	27.8177	27.3118	26.5139	25.1465	24.8368	26.2364	25.1879	25.2196	28.6321	25.5395	25.7417	26.5845	25.8969	28.2383	25.289	27.8683	25.3676	27.2139	25.8417	25.8545
P09110	26.3943	26.7643	27.1886	26.4328	25.4966	24.3126	26.7979	26.1843	26.5668	26.1443	25.8461	25.33	26.1547	26.9625	27.8791	26.5661	26.8482	26.1777	26.4627	27.3186	26.5856
P09211	3.7457	28.3282	25.6944	3.63746	28.713	29.1787	29.6666	3.56293	3.51864	29.1177	29.6748	3.37739	3.17474	3.93399	29.5272	3.16746	27.6746	29.7619	3.89186	29.9855	3.8688
P09382	3.57927	3.84961	29.876	31.8424	3.52999	3.13247	31.3127	29.912	31.1594	31.7199	3.21338	32.5518	31.4618	32.7143	31.3813	32.1135	3.29549	31.1485	32.6511	31.5473	31.1154
P09417	26.1579	29.6279	26.3854	27.3538	29.9677	27.1639	26.9374	25.7286	27.1374	25.8644	25.9947	26.9591	26.2495	27.1735	28.6794	27.8232	24.6297	25.7	25.9338	27.9518	27.3839
P09429	26.6475	27.4266	25.7323	28.9852	NA	25.5942	28.7332	28.7638	28.1953	26.9649	NA	25.9285	28.5513	25.2582	26.8941	26.8268	28.6656	28.7975	28.8554	28.2526	29.5992
P09455	26.3598	25.2326	27.6861	23.8584	24.3361	24.1197	23.7934	26.2635	26.8413	25.9675	NA	27.1723	25.8868	23.9557	23.787	24.1469	23.3385	25.177	25.4238	27.9425	25.1354
P09467	26.1746	28.9537	3.82137	28.8154	29.5775	28.8894	28.9979	29.1888	28.6248	3.174	3.55973	27.9231	28.7524	28.3773	29.8965	29.9475	28.8453	27.3687	28.3228	28.5997	28.2923
P09486	25.728	25.4771	NA	26.2662	24.3124	24.4711	25.6692	25.3738	24.9744	25.8491	23.2326	25.3263	25.7517	26.8662	25.438	26.5334	24.2689	25.1514	26.6566	24.3917	26.1927
P09488	2.32277	25.388	24.1645	28.1513	23.4564	23.212	23.9398	NA	27.9784	29.5471	2.94949	28.9983	29.8632	28.8231	28.5888	25.7891	23.3768	26.8596	27.6144	29.4379	3.51224
P09493	27.1538	27.8735	27.5452	27.9773	NA	24.2733	26.746	29.6379	27.2594	27.1737	NA	27.2744	27.9147	24.8523	26.1183	27.7273	27.8713	28.5441	28.9172	27.3913	29.9713
P09496	24.645	22.2217	25.5699	26.7873	25.4481	NA	26.1259	26.3646	25.4253	24.9748	23.8667	25.4215	26.1496	NA	23.2818	25.3233	25.6813	25.3329	25.3312	25.1696	NA
P09497	22.4549	23.1394	22.4715	25.8455	23.688	23.7525	24.7652	24.419	24.1565	24.4384	24.2623	24.6592	25.5119	NA	NA	25.4122	25.7347	24.6433	24.8594	24.7652	25.4686
P09525	29.3938	28.6425	29.4766	29.1293	28.4257	29.7491	29.5315	29.4341	28.9785	28.477	28.8617	28.8444	29.7419	29.9859	29.3323	29.5735	3.47653	28.7753	28.9925	28.8429	28.8725
P09543	27.4513	25.3948	25.1282	26.976	23.4165	25.2676	26.5737	25.7672	26.3117	25.4665	26.9599	26.6324	26.4358	25.1967	25.5414	25.153	26.1266	27.5924	26.7615	26.3185	25.6111
P09601	22.533	23.5852	NA	25.2219	NA	NA	24.994	25.5694	25.9773	24.9429	24.9999	25.3413	25.7326	26.7717	26.8579	26.4779	28.1193	25.2319	26.6951	26.3135	25.9164
P09619	24.3342	24.4198	NA	23.9777	23.7282	24.4645	24.2613	24.2764	24.4621	23.7154	NA	24.9462	24.5584	24.3363	23.5683	23.9389	NA	23.3188	26.7243	24.9932	25.3398
P09622	27.1511	28.3416	29.6611	27.3975	28.8845	28.8583	27.4119	27.4367	27.4489	27.717	27.8394	27.2242	27.8278	27.7565	28.5229	27.2147	27.6689	27.4565	27.5418	27.5231	27.4768
P09651	28.6281	29.912	29.5555	3.53552	29.4525	29.4355	29.2973	3.19671	29.5382	3.33575	3.52561	29.7128	29.7518	29.6894	29.6875	29.9531	29.6779	28.9227	29.2412	29.8666	29.4588
P09661	24.6343	23.8947	24.4846	24.5175	24.7236	24.1868	24.7989	24.2836	24.5482	25.1719	25.5542	23.9447	23.9717	24.8145	25.1214	24.7134	25.4224	25.6163	25.1759	24.8159	24.2476
P09668	25.7886	26.6656	24.6484	25.6123	24.9853	24.6413	25.7635	25.6762	25.6248	25.7772	26.2249	24.1919	24.9815	23.5343	25.5618	25.9221	25.7242	25.9519	25.2577	25.7917	24.9824
P09669	21.4677	25.3131	NA	26.4923	NA	NA	23.5693	24.7882	23.3526	25.8452	24.6332	25.4669	25.9825	22.7313	24.729	25.1327	26.1818	25.9138	25.968	25.1187	24.2399
P09758	NA	23.2189	24.5174	24.3384	NA	23.7135	24.3176	NA	23.7778	26.1242	NA	24.4597	25.3733	26.9635	NA	25.616	23.4434	23.995	24.937	25.6115	24.8195
P09871	26.339	24.1139	23.8786	25.5942	25.2318	26.6978	25.4831	25.3968	26.339	25.3893	24.9376	26.6367	26.5523	26.5849	24.8712	25.1713	24.7717	25.1165	24.9734	24.1252	25.1355
P09874	3.49677	28.9424	28.4579	28.7137	28.9953	28.8323	28.7923	28.6391	28.4514	28.2892	28.7826	28.5444	28.2165	28.588	27.7575	28.7287	3.54397	29.4378	28.8547	29.8465	27.96
P09914	27.9126	24.6239	21.9814	25.1724	23.6545	24.2453	23.7168	23.9239	25.8815	26.4932	24.9754	23.9252	23.8893	21.8842	27.6468	26.8415	28.5296	27.567	28.6755	28.3885	NA
P09917	25.6116	24.9899	22.2772	24.4557	NA	NA	24.6779	24.1597	24.1549	25.5255	25.5117	24.2712	24.7988	24.9852	25.1527	23.8892	26.1619	23.8593	24.7783	25.5323	23.2794
P09936	24.1665	23.7978	NA	25.6878	24.7193	24.3654	24.69	24.8817	NA	23.9962	25.2843	23.7443	NA	23.3939	24.3621	25.9259	23.2246	24.3294	27.4837	24.2325	25.7765
P09960	28.7291	3.18683	28.3419	28.7879	29.6176	29.4695	28.8453	29.1574	28.5218	28.7583	29.7386	28.3964	29.6787	29.4164	29.9246	28.5737	29.8917	28.9187	28.686	28.5354	28.6946
P09972	27.7951	28.8153	29.8364	27.2819	28.8471	28.9438	27.7682	28.2589	27.178	28.8668	28.6988	28.1166	28.7926	28.8643	28.6893	27.4953	29.8917	28.4593	28.2557	28.2819	28.3935
P0C0L4	29.9833	3.24458	28.2566	3.71713	31.7389	31.1616	3.56747	3.33724	32.5876	29.4976	29.5675	3.74238	3.77737	3.43119	29.5921	31.7744	28.9344	29.2493	3.62157	31.3218	29.7163
P0C0L5	26.2483	26.7163	NA	25.6252	27.6384	25.832	25.8762	26.3649	28.1743	24.9247	26.1277	26.646	26.8338	27.2854	26.186	27.3787	NA	25.7955	27.3988	27.4518	26.2991
P0DMV9	32.2312	31.5268	3.96355	31.3379	32.8246	32.2655	31.8639	31.6314	31.7134	31.7492	3.52159	32.8787	32.2875	32.1891	32.4252	32.3174	31.9814	31.8175	31.3568	32.9126	31.7373
P0DN76	NA	25.8615	24.5175	24.6553	NA	NA	26.2156	24.9763	25.2981	25.4683	NA	24.8329	24.3745	24.4659	24.8962	25.8474	26.9356	25.8191	25.1666	26.8579	NA
P0DOY2	31.1133	3.25646	29.5976	31.6248	31.4893	3.64177	31.2712	31.3253	31.9772	29.996	32.2435	32.3568	31.8624	32.1625	3.95352	3.58199	3.52589	3.94697	3.61421	31.2822	31.5522
P0DP25	29.6464	3.15617	29.5634	31.6547	28.2324	29.478	3.81853	3.59441	31.1325	3.73481	29.8246	31.8359	31.8398	29.1945	29.9885	31.2392	3.49448	31.1242	31.1366	31.1869	31.9159
P10155	25.8584	26.5776	26.9342	27.5266	27.5576	25.9794	26.2651	25.8419	26.9754	26.4498	25.5649	25.6176	26.1342	27.3319	26.6315	26.5374	26.7225	26.7387	27.6312	26.3917	26.766
P10253	26.7697	28.5463	28.8683	27.6159	28.2578	27.7912	27.3117	26.9656	26.7531	28.9399	26.2285	27.5928	27.7923	28.7886	29.3334	28.3673	26.2648	27.2454	28.2348	27.6544	27.3658
P10301	26.5566	26.7493	22.2653	25.6814	26.5285	25.2616	26.7394	26.544	26.1932	26.7296	27.2117	26.7433	26.868	26.8146	27.3729	26.7625	25.6227	26.5915	25.9525	26.1231	26.7479
P10316	29.7858	27.772	24.7556	28.4172	22.8946	26.3687	27.1528	28.8365	27.8895	26.6512	29.5178	28.7768	29.1554	28.1234	29.8862	27.3354	3.73293	28.8728	28.9262	28.416	27.5122
P10398	23.6898	23.2615	23.8483	23.1999	23.5128	23.4873	22.2787	22.1213	22.9482	22.9473	23.1147	22.6566	23.1632	23.483	24.1736	22.5989	23.4827	22.3816	22.1873	23.2539	21.8728
P10515	26.7542	27.2683	27.7826	26.9458	27.8614	26.6283	26.2326	25.5933	25.5397	27.1392	26.5497	25.3794	26.6177	27.4162	28.6721	25.6864	27.2238	26.6432	27.7347	26.366	26.4393
P10586	25.5459	25.9528	25.3593	25.5178	26.4946	24.9285	24.1249	22.5874	24.6132	27.5333	NA	25.4187	24.7356	26.5679	26.8363	25.7577	26.4148	21.7848	24.9486	24.8853	24.8753
P10599	26.9229	28.4316	28.8691	28.8849	28.7854	29.1659	29.5523	29.3852	28.9477	29.5697	28.6438	28.6299	29.3257	26.8993	27.15	29.2841	28.3853	29.7763	28.7194	28.6788	29.126
P10606	NA	23.8634	24.7495	25.3366	23.2357	24.2624	23.9994	26.3768	24.4938	25.7794	25.7437	24.6696	25.7469	23.5849	26.1661	24.8216	25.6712	26.8473	24.5582	25.5145	25.8898
P10619	25.1277	23.2633	23.9687	24.4427	NA	NA	24.7949	24.6445	25.4216	25.1897	23.9139	23.545	23.6696	23.323	24.1595	25.5721	26.397	24.9773	25.5493	24.8322	24.1597
P10620	26.5337	26.4516	28.9919	27.719	27.6538	27.5878	25.8386	28.9196	27.2415	27.1556	26.9441	26.8795	26.5975	27.3645	26.8292	27.8629	26.6432	26.9199	26.2451	26.9749	26.4423
P10636	NA	24.5847	25.6221	26.4768	25.6362	23.1963	NA	NA	25.7492	26.6567	NA	25.6242	26.5416	24.7876	25.1794	25.2432	NA	22.8186	24.3334	25.1962	26.2345
P10643	23.5122	24.7286	21.4151	26.7987	25.846	NA	26.7183	24.9695	25.8319	25.2615	23.7649	26.9555	26.6559	25.4598	23.9557	24.9234	NA	24.2583	23.5349	25.7164	24.832
P10644	27.2269	25.5893	25.3286	26.3325	25.9646	25.7547	26.6786	27.1876	25.9344	25.8279	27.6555	27.1447	26.6598	26.6482	26.1317	25.8933	26.756	26.7837	26.2995	26.3774	25.7852
P10768	27.4448	28.286	26.2766	27.1352	27.1498	26.6221	27.4217	26.7424	27.5484	28.2438	27.5638	28.4374	28.2559	27.5237	26.8926	26.7753	26.9212	28.2298	26.8457	27.3922	27.9692
P10809	32.2489	3.61789	3.52496	3.63642	3.86445	29.5892	3.71759	3.61342	3.95456	31.5172	3.55188	3.85162	3.68143	3.857	31.3625	3.47489	31.8887	3.69453	32.2556	3.98477	3.52325
P10909	26.1148	27.5374	26.9159	29.183	27.5447	29.7178	3.97158	28.3482	3.34436	27.5462	26.7925	29.4987	3.22815	28.8726	27.3464	28.445	27.1516	28.5113	28.8132	29.538	28.5844
P11021	32.573	32.537	32.1319	32.2795	31.6882	31.5454	32.3419	32.4685	31.7793	31.7456	32.3783	31.4466	31.8655	31.7754	32.2728	32.5163	32.4523	31.8843	31.4435	32.4221	31.4638
P11047	27.7458	27.1882	27.9788	27.5541	28.8836	29.3615	27.6876	27.9877	28.3653	25.6326	28.1781	28.234	28.2426	27.3516	27.5297	27.2593	26.8287	28.5689	26.7874	27.8176	28.4543
P11117	24.2658	24.1823	23.8666	23.6524	24.2897	NA	23.3166	24.4275	23.6518	25.1756	24.6447	23.8867	23.2114	24.1478	24.5177	24.9161	23.1437	23.3713	23.4849	23.7869	NA
P11142	31.7663	32.2529	31.7833	32.6747	32.1156	32.1292	31.6967	31.9893	31.6795	32.3392	31.5622	31.4354	31.5224	31.688	31.65	31.8682	32.5215	31.8949	31.4995	31.7982	31.5114
P11172	26.5393	26.2739	25.4414	24.5855	25.2648	23.9912	25.4738	24.7942	25.4638	24.6239	25.5677	25.6534	24.7679	23.6285	25.339	25.9661	26.7435	26.1757	25.4284	24.8837	24.6326
P11177	27.6564	27.3253	27.3941	27.5367	27.6954	27.3738	26.5567	26.8574	26.5239	26.9976	27.6432	26.9123	27.2577	27.1764	26.8883	26.4978	26.8484	26.5727	27.2366	26.4528	26.4633
P11182	24.2921	25.8525	24.8265	24.7162	22.1152	23.7225	24.8313	23.9646	23.5821	24.6878	24.2159	23.5658	24.4754	25.2933	24.9724	24.7799	24.4561	24.7559	25.2327	24.9879	24.9152
P11215	24.5145	23.33	22.5511	22.8758	23.1168	22.6967	22.262	22.2555	21.5866	23.1868	25.3717	23.6153	22.5816	NA	24.3142	23.2218	24.1878	23.8633	24.4813	24.3697	23.1568
P11216	29.9163	28.7354	29.3557	28.3815	29.3773	29.6233	28.625	27.9993	28.2916	3.13547	28.8478	28.1347	28.7322	29.1893	29.3869	29.3326	27.3687	28.4288	28.2845	28.2452	29.7847
P11233	24.7459	24.9892	NA	25.8716	23.1454	25.7117	24.7181	24.5138	25.224	25.7949	23.4948	25.9269	25.5433	24.8765	23.728	24.7837	25.4714	25.2158	24.6242	24.4411	24.4227
P11234	23.9776	25.1735	NA	25.3528	23.9362	24.6417	25.6354	25.4996	24.1811	25.3274	24.3659	25.1137	26.2414	24.6286	25.7447	24.5797	24.6338	24.4759	25.2281	25.6262	24.7736
P11277	NA	18.9268	18.8357	26.1215	19.1274	22.7649	24.8683	21.9656	2.63396	2.93618	2.79526	23.8734	22.667	21.6187	2.52344	18.3745	19.1968	2.19244	2.45834	23.4795	23.2711
P11279	23.1292	NA	26.1154	23.5724	NA	26.6475	25.6887	25.2126	NA	25.7637	25.1727	23.2389	24.7364	NA	NA	23.4377	25.325	25.6316	23.8819	23.5942	23.483
P11310	26.3447	27.5497	27.9499	25.1113	26.2847	25.8111	26.3224	25.8782	26.5787	26.8999	27.8598	25.3416	26.6457	26.2595	28.1471	25.9624	27.3445	26.2572	25.9745	25.9274	25.7868
P11413	27.2464	27.7466	28.3472	27.1487	27.6828	26.5326	28.8957	29.1753	28.2935	27.965	27.9127	27.7636	27.3279	27.7771	27.3291	27.813	29.2287	27.6174	27.3158	27.8277	27.3829
P11498	28.3254	27.3344	26.8883	26.2116	25.7592	24.9443	24.8446	24.4378	25.1285	26.8643	22.7654	25.1813	25.3376	25.8812	25.6459	25.8692	23.8156	25.7253	25.5842	27.7189	26.5598
P11586	28.6136	28.1193	29.2383	27.147	28.8826	27.7743	27.338	27.499	27.2386	28.3537	28.8629	27.3364	27.6123	27.2724	27.4187	27.4786	28.8979	27.7633	27.4633	27.827	27.4197
P11717	26.3364	25.9435	26.7945	26.5534	24.7782	24.2232	25.7954	25.3148	26.3775	26.2874	26.4278	26.5885	25.9671	26.4113	25.9794	26.3438	26.1916	26.1459	26.199	25.4674	26.1424
P11766	27.885	28.3149	28.997	28.2896	28.8932	29.8834	28.3955	27.9563	28.5772	28.3217	28.2352	29.1253	29.286	28.9356	29.2786	27.7173	28.2119	27.8962	27.7137	28.3719	29.3132
P11940	28.5718	28.6942	28.3996	28.5975	27.8362	28.1446	27.914	28.4589	27.6415	28.1589	27.8726	28.1422	28.1459	28.6741	29.2154	28.2172	28.6993	27.8962	28.6477	27.948	27.5298
P12004	27.8367	26.8489	27.1398	26.4525	24.9297	23.2818	27.2475	26.6327	26.3576	28.4854	26.6436	27.1444	26.575	27.6831	27.6457	27.658	28.798	28.9597	27.7891	27.2315	26.5474
P12081	26.1213	26.1491	24.8998	26.1945	26.5515	26.1599	26.2365	26.3899	25.7563	26.2929	27.1242	26.3173	26.1372	26.2439	26.8192	25.9458	26.6473	26.3179	26.3795	26.4173	25.8564
P12109	3.82267	31.5793	3.48827	32.1143	33.3135	33.2346	33.6627	32.9733	33.8885	32.2878	32.675	33.8652	32.777	32.5898	31.4446	32.1585	29.1239	31.3886	31.7965	31.8133	32.3426
P12110	3.93782	31.4447	3.68727	32.1112	33.2459	32.7456	33.1155	33.4282	33.7982	31.5976	32.8459	33.9252	32.4721	32.5329	3.8795	31.4684	28.7869	31.5712	31.4515	31.4729	32.2943
P12111	33.1229	33.8684	33.2857	34.3133	35.383	35.3786	35.2639	35.4371	35.7793	34.1788	34.9715	35.3268	34.3922	34.5115	33.596	34.7176	31.8734	33.5961	33.769	33.7995	34.4369
P12235	25.8456	26.2261	24.1669	22.9238	26.1514	24.5948	24.3273	24.6527	23.3867	26.1938	24.8113	NA	NA	NA	NA	24.2399	NA	23.4548	23.9993	23.8157	24.5969
P12236	29.8328	29.8312	29.5864	29.3219	28.8985	29.3856	28.9568	28.8956	28.8493	29.6994	29.9673	28.8923	28.7785	29.8121	29.4472	28.5994	29.8249	28.2882	29.3483	28.7556	28.2517
P12268	26.8662	27.4291	27.3337	26.8276	27.7728	25.6223	27.7527	25.8565	26.5429	26.9313	26.8154	26.4491	27.2447	27.43	27.5983	26.575	27.1852	26.3856	27.3632	26.7824	26.3786
P12270	27.5824	26.9589	26.7133	26.3987	23.1674	22.2454	25.362	27.1698	24.1534	25.9499	23.2472	25.1687	25.8652	26.1536	26.9277	26.3175	28.2528	27.3319	27.8946	25.9183	27.4759
P12273	24.8535	29.1249	NA	24.7166	26.5173	31.2786	24.6425	28.2628	32.4832	21.8237	NA	26.7595	33.2759	27.7737	NA	25.6782	NA	26.4769	24.9973	32.4792	31.634
P12277	26.9845	25.5812	28.1855	27.7912	25.9823	26.8662	25.6821	26.6525	25.1698	27.7517	NA	27.2274	27.2164	26.9997	28.2114	26.6919	29.1653	26.6672	24.7373	26.5269	27.3243
P12429	26.5246	25.7866	24.9882	26.5451	28.4757	27.8137	26.8543	26.9759	27.8246	28.9338	25.7859	28.3756	29.1262	26.9749	NA	27.5897	27.7764	27.2342	2.97233	27.6564	28.6265
P12532	NA	28.7475	22.4762	NA	23.3324	19.923	23.6555	28.9719	25.8538	26.1625	NA	2.7576	23.9572	NA	27.2195	21.4162	31.9276	27.3385	25.6941	24.659	22.1299
P12694	24.1987	23.7238	24.7394	24.3475	24.3498	24.1972	23.4795	23.6674	22.6558	23.8813	22.2163	23.8584	24.1548	23.2124	24.6314	23.7356	22.3823	22.5343	23.5288	23.277	23.5188
P12814	32.5472	31.8445	31.7776	31.7239	31.6692	32.3759	31.4817	31.5294	31.619	31.5465	3.7264	32.2865	31.9971	32.3712	31.2412	31.9454	31.7317	32.8532	32.3938	31.1561	31.8974
P12830	25.8688	26.7827	27.4725	26.5943	NA	25.2866	25.1567	26.4326	25.265	27.4919	25.9753	26.1962	26.5145	26.15	26.5489	26.3844	25.2292	24.8716	26.7227	26.3939	25.6694
P12931	24.5312	24.1996	23.3888	24.4615	24.3966	23.9761	24.4736	23.4736	23.4615	24.2125	23.9692	24.2734	24.4738	24.6883	24.4697	24.3487	24.6341	24.1427	24.8233	24.9733	23.8518
P12955	26.2788	26.3182	25.2999	25.943	24.8114	26.9132	25.7847	25.275	25.5758	25.7158	26.7294	26.9112	25.8943	26.6373	26.2834	25.6354	26.29	25.7656	25.8562	26.2653	24.7914
P12956	3.52283	3.38556	3.83727	29.7797	3.33139	29.75	3.6638	3.15172	3.23146	29.7217	3.46898	3.55792	3.53621	3.14479	3.94715	29.823	3.25687	3.56765	29.9413	29.8924	29.9716
P13010	29.1146	28.8613	28.9924	28.9176	28.5518	27.6788	28.4847	28.1859	28.7678	28.5964	29.244	28.9533	28.9519	28.6753	27.7876	28.1875	28.312	28.8994	28.5469	28.1693	27.8286
P13073	26.6259	27.824	28.447	26.9749	26.3883	27.4511	26.3273	26.9837	26.6589	27.4462	27.564	26.5133	26.9799	24.1147	25.7582	26.2928	28.1489	28.4594	25.8376	26.8144	26.3754
P13284	25.2356	24.4868	24.3573	24.6559	24.6152	21.4745	25.5414	25.4798	24.9219	25.3272	25.6841	24.9875	24.676	23.4952	24.2329	24.6918	26.2581	26.2642	26.8557	26.1655	23.8155
P13473	NA	24.8355	NA	25.5996	NA	22.9473	24.5972	25.9635	NA	28.1236	NA	24.2918	25.2618	26.6757	27.4293	25.6521	24.8867	24.5491	26.9113	27.2475	24.9935
P13489	28.1994	28.4539	27.8797	28.2788	28.2516	29.2982	28.5345	28.8113	28.4344	28.6123	28.4937	28.9984	29.3964	29.3562	29.3971	28.2186	27.6723	28.8913	28.6747	28.5268	28.4434
P13611	29.4459	3.33947	28.6886	31.1182	28.9284	3.83981	29.6829	29.8418	3.64223	29.7621	27.9788	3.91819	3.97246	3.95892	28.7139	29.9217	24.8846	29.6142	29.8464	28.1582	3.51662
P13639	31.7256	3.95911	31.3712	3.59538	3.68935	3.63936	3.73984	31.1234	3.44369	3.5612	31.1183	3.47729	3.18563	3.94849	29.4927	3.6466	3.83133	3.69371	3.83716	3.3726	3.51216
P13667	3.54839	29.9344	3.94273	29.1215	3.85555	3.21963	3.58235	31.1484	3.11394	29.679	3.62767	29.8833	29.3816	29.657	29.5945	3.2735	3.96699	29.8762	29.5938	3.69712	29.6664
P13671	24.8974	25.9837	22.6273	25.9527	26.4171	25.3197	26.5976	25.8761	26.3967	23.1375	24.1355	26.4463	26.4487	25.1732	23.7894	25.3945	22.4769	24.7211	25.9793	26.3615	25.2348
P13674	26.2149	24.4652	26.7421	25.5998	25.1613	25.4265	24.974	25.5393	24.5894	25.6595	24.6461	25.5456	24.8232	25.6817	26.8474	25.1338	26.5297	24.8696	27.18	24.5589	25.8915
P13693	27.7933	27.1639	24.6792	27.7942	25.9521	24.4918	28.3786	28.7568	27.6555	28.7259	27.5892	27.3996	26.8776	28.5636	27.4344	27.9359	29.1344	28.8122	28.5471	27.8286	26.1363
P13716	25.1631	26.3412	25.2279	25.6434	26.3789	27.3283	25.7228	25.179	25.2226	26.2837	25.8912	26.1449	26.1753	26.1255	26.9899	25.6395	24.9252	25.5986	25.9293	25.8873	25.7588
P13796	31.1554	29.4127	29.2939	29.4634	29.8196	3.53621	3.74791	31.2545	3.69815	29.5987	32.8349	3.22634	31.1837	3.79922	3.56293	29.5923	3.74956	32.5316	3.34562	29.7485	29.6184
P13797	28.679	28.8166	26.8293	28.8683	27.5463	28.9953	28.6576	28.3557	28.3998	27.817	27.5351	28.1998	28.3888	28.6134	28.6198	29.1938	25.8488	28.4495	29.9598	27.5153	29.3576
P13798	25.2817	27.2981	27.8956	26.2283	26.8675	26.3623	26.75	26.1818	25.7182	26.2621	26.6264	26.2454	27.3423	26.5442	27.1539	26.8798	26.6851	26.1397	26.4519	26.4574	26.3945
P13804	28.1726	28.8735	28.5146	26.683	27.3579	27.5886	29.7483	29.1844	26.9869	28.2956	28.6141	27.1689	27.8313	28.1628	28.7581	27.4314	29.2515	29.9146	28.5978	27.5477	27.5376
P13807	25.1342	25.3492	25.9966	24.8738	25.5322	24.355	25.1385	25.8153	25.4399	25.9529	25.6869	24.2871	24.6458	25.1196	25.7914	25.1379	25.4565	24.6545	25.4399	25.3215	24.7878
P13861	25.8126	26.8899	26.4957	27.2867	25.5899	25.8211	26.4438	26.315	26.4359	25.6123	25.8555	27.3617	27.1624	27.2695	27.3619	26.8833	26.3325	26.162	26.2845	26.6824	26.4825
P13987	27.2576	27.3621	25.5472	25.2128	25.3594	26.2888	25.6661	24.2546	26.2976	25.3112	25.5136	26.9446	27.3728	24.6848	23.3367	25.7784	24.7193	25.4876	24.8923	27.4274	26.7676
P14314	28.9191	28.583	28.9356	27.5228	27.4912	28.5519	28.9357	28.6595	27.7128	27.8244	28.2228	27.7345	27.4897	27.113	25.8652	28.1236	29.7521	28.1582	27.8157	27.4412	28.2826
P14317	26.1949	25.6727	21.3685	26.5321	24.5317	25.3842	26.3129	26.8163	26.1769	24.3348	27.5869	26.7327	27.5365	25.1995	25.9116	24.6893	27.1175	27.6777	26.2156	25.1975	25.699
P14324	26.5422	26.1124	26.7997	25.4751	NA	26.2529	26.4869	26.6393	26.9214	26.2512	25.1386	26.8847	26.6457	25.5466	25.1892	25.9891	26.4792	25.3469	25.5975	26.4344	25.7847
P14543	26.7273	26.6157	23.3681	26.7225	28.1518	28.1876	26.1525	26.3324	27.5382	24.3988	26.6824	27.7469	27.2157	27.5796	25.7951	25.99	24.5859	26.3424	24.9918	27.3282	27.4798
P14550	27.8595	29.5258	28.923	29.9494	28.9724	28.8441	29.258	3.11893	29.8598	29.9987	29.2465	29.3967	29.3526	29.2461	29.6468	29.9967	29.2259	29.4256	3.27888	29.9173	29.4159
P14618	32.5959	32.3195	32.8439	32.2489	32.4369	32.6839	32.4717	32.5759	31.8267	32.9374	32.5143	32.2552	32.5497	32.6774	32.4648	32.1132	33.3246	32.3185	32.7249	32.2644	32.3886
P14625	32.1353	31.3154	32.4259	31.3673	31.3555	31.3857	31.5676	32.6627	31.3359	3.98366	32.1543	31.4917	31.9949	31.7763	3.85296	31.3213	31.4332	3.99968	31.1545	31.1527	31.23
P14735	25.7353	26.2189	26.3632	25.2832	25.5954	NA	25.7943	26.4494	23.6478	24.5762	24.695	24.9631	25.2135	25.5449	26.2877	26.8817	27.3528	25.9365	25.9555	24.5614	25.2726
P14854	23.5591	NA	NA	25.4955	NA	NA	24.6272	24.4938	23.1357	24.8745	NA	25.9618	26.5187	25.6488	25.9179	23.3941	24.4464	25.1827	24.5839	23.8167	25.1648
P14866	29.1541	28.9965	29.8358	29.1921	28.872	29.2968	28.7245	28.6142	29.5946	28.5732	29.4881	29.4349	29.7577	29.2824	28.232	29.1188	28.9667	29.296	28.7667	29.7324	28.4684
P14868	28.8118	27.9963	28.9323	27.7238	27.9986	27.9984	27.4381	27.8883	27.5913	28.2279	27.9755	27.5572	27.3934	27.2518	26.8572	27.2444	28.5665	28.1248	27.2566	27.6534	27.6922
P14923	28.6265	26.363	27.9684	27.7614	26.8768	27.4925	26.7767	26.8467	26.5992	27.8624	NA	26.9726	26.9516	28.9768	28.1495	26.8573	27.4479	27.1127	27.3444	27.4188	27.8355
P14927	NA	26.6115	26.7	26.3594	24.2162	NA	25.8348	26.3917	26.1254	28.3215	27.259	26.1637	26.4738	25.9236	27.5553	27.7258	28.3128	27.8263	27.2935	28.7796	27.6726
P15088	22.8217	27.8223	29.3	27.7788	28.9179	3.52987	29.9931	29.9639	29.1579	27.6795	26.7947	28.7362	3.75614	29.2343	26.3963	28.349	24.6135	27.9839	25.8765	27.9122	3.34647
P15090	NA	27.6875	29.4168	29.4661	31.4467	31.7594	29.2977	27.6816	26.9166	NA	31.867	28.8274	29.4968	26.4438	26.9697	28.8514	25.1473	29.4658	NA	28.4896	29.5217
P15104	26.4251	27.7435	26.5328	25.5981	25.3868	27.6998	26.7596	24.7396	26.3142	24.579	26.276	24.7732	24.7768	28.7254	26.4255	24.3179	28.7133	25.9167	26.7648	28.5533	25.8486
P15121	27.7449	27.6946	25.2537	27.5173	26.9395	25.9623	27.3926	27.4893	27.7693	27.7969	28.3283	26.5466	27.2683	27.2838	26.5195	27.6717	3.53365	27.4251	27.6368	27.3615	27.58
P15144	26.969	25.7599	25.1643	25.1594	26.7145	29.3317	26.8813	26.5339	27.2419	3.48932	26.4353	27.5688	27.218	27.1949	27.4545	25.6886	27.6497	27.4595	28.1687	27.3641	28.6136
P15153	25.4999	24.7355	NA	24.9496	23.8139	25.9913	26.6588	26.3888	26.3155	23.6515	27.5684	24.4187	25.6932	25.6372	25.3612	23.4784	25.4448	28.3996	23.3253	24.2597	25.3315
P15170	25.5429	26.4977	27.3269	26.4575	26.2173	26.3452	26.1346	25.5884	25.8116	26.5577	25.2875	25.3416	26.4572	25.852	27.5476	26.5496	27.5734	26.3248	25.8343	26.5634	25.7214
P15289	NA	24.7699	23.7769	24.5438	26.4879	NA	23.2445	23.9218	23.6443	25.5655	24.3863	23.6385	24.4592	25.6164	24.8934	24.8813	23.7522	24.3884	24.9588	25.4684	23.4412
P15311	27.6197	27.8522	28.7199	28.5772	25.97	27.1514	28.1553	29.7515	27.7697	29.5586	28.2536	28.3567	28.7711	27.2134	28.8699	28.9324	27.7776	28.9137	28.1871	27.9963	28.2566
P15313	26.4259	26.7367	28.1998	26.1145	24.8523	24.4665	25.6766	26.4681	24.6932	28.9974	24.9913	25.1988	25.5638	26.8986	26.3152	26.2477	26.5817	26.4518	26.6696	26.8422	25.7733
P15374	25.8542	26.1266	23.9349	25.3696	25.9718	NA	25.7154	26.2965	26.8342	24.9729	25.7619	27.2289	26.9847	25.9455	25.7517	25.8788	26.965	26.4576	25.3828	25.9584	26.4218
P15498	22.9689	23.3979	NA	NA	22.8265	NA	22.3986	23.3741	22.5976	22.4995	23.5167	22.3268	22.817	22.8862	23.6626	23.1283	23.7484	23.1712	22.4913	22.6849	NA
P15531	26.8988	26.4757	27.4698	26.5221	26.6317	24.4685	25.9757	25.3625	26.3622	26.1344	25.6735	25.8169	25.9885	24.6333	23.8887	26.6769	26.3425	27.1432	27.4926	27.8952	25.8277
P15559	NA	NA	27.2767	25.1316	NA	26.6425	26.4743	27.3766	26.7915	26.3842	24.5117	25.1693	25.1967	26.6696	NA	25.8165	23.5612	25.4235	26.6521	NA	26.2435
P15586	24.3618	24.4291	NA	25.5613	24.2835	24.3376	24.9917	24.4995	24.7964	26.7554	23.9775	24.6646	24.885	25.9132	26.2124	25.3249	24.12	24.6943	26.3429	25.3434	24.9144
P15880	29.5826	28.6425	3.798	28.6544	27.9325	28.8874	28.3559	28.8979	28.5637	27.7622	28.8392	28.4855	28.595	27.9237	27.879	28.8595	29.1768	28.9245	28.8674	28.8546	29.4512
P15924	3.22516	23.3597	29.4615	29.228	25.7564	25.4868	26.6762	24.9823	26.362	27.8863	22.1746	27.3947	27.7821	29.1977	29.2974	27.7267	28.4739	26.8683	29.624	28.9832	28.746
P15927	25.2317	25.8372	27.2127	25.6152	24.7595	26.1853	24.9515	25.1144	24.8359	25.9697	24.9925	25.8833	26.4989	27.2389	26.2975	24.7355	26.8724	25.4923	25.7988	25.4539	25.6193
P15941	NA	25.1278	NA	23.3469	24.9788	26.3942	3.94349	25.2486	27.3475	26.9322	NA	21.1869	24.4754	26.5922	24.5526	27.3617	27.9617	22.7243	26.5948	29.1585	29.8731
P16070	26.4644	27.3356	24.2257	25.3939	24.2412	26.563	25.1447	24.3313	25.362	25.6477	25.3213	25.9833	26.8359	24.7836	25.6972	24.1334	24.8431	24.5482	26.6475	23.8326	24.6857
P16083	25.7142	24.289	NA	24.1346	25.4652	NA	24.8686	23.7119	24.6218	25.4156	NA	26.145	24.8616	26.5278	25.5572	26.1364	24.4879	25.6931	26.7632	25.7646	26.5217
P16144	27.5496	23.6965	25.9663	24.9547	25.3158	26.3178	24.5781	26.1224	25.7953	24.8643	2.51655	25.7422	26.6836	25.4459	23.4529	24.8629	22.2557	25.6592	23.5796	26.6846	26.8757
P16152	28.9138	28.2345	24.6352	28.3348	28.4952	27.312	28.5444	27.9768	28.8879	3.98922	28.5547	28.3834	29.2544	29.857	29.6244	28.786	28.8259	29.4685	28.1437	28.3123	28.5379
P16157	18.5777	2.23514	19.2647	25.4685	22.2876	26.1829	26.129	2.77833	NA	18.6554	19.8779	23.2458	2.41121	NA	NA	NA	17.8834	19.2918	NA	22.3685	22.3995
P16219	23.4297	25.1616	27.6288	25.3252	25.4222	26.1742	24.5148	24.183	23.6929	26.9242	26.3684	24.8435	25.4784	23.9469	24.4844	23.7652	24.5782	24.1882	23.8548	24.5392	25.5171
P16278	25.5415	25.3162	25.4512	25.8556	26.5736	NA	25.9872	25.1863	25.825	25.3459	23.8429	25.5299	26.2894	25.7943	26.7537	26.2698	24.3618	24.9726	26.6112	25.5888	24.8686
P16284	24.5376	23.8537	23.3692	22.8764	25.3948	25.4196	25.3299	24.8771	25.2638	23.8653	25.5281	24.9317	25.9422	24.8712	25.2592	23.9522	23.9868	25.5672	23.9822	24.6731	24.6767
P16333	23.3994	23.2529	23.2172	23.2125	24.4344	23.8922	23.4462	23.1163	22.963	NA	24.6388	23.1667	23.8736	23.8782	23.6749	23.6917	24.4289	24.3825	23.3465	23.6538	23.2354
P16401	27.3857	26.5975	27.7877	26.5298	25.6529	27.7792	26.9822	28.1489	27.6668	26.9632	27.3154	26.7479	26.1455	22.9553	25.2459	26.7247	28.1338	28.6289	27.4868	26.4189	26.6438
P16403	28.7149	28.8435	29.7717	29.3669	28.8187	3.71465	3.23569	3.93445	29.8836	28.3582	3.11644	28.9115	3.18151	26.249	26.2735	28.7357	29.6738	3.95123	28.7529	29.5367	3.89894
P16435	25.5795	25.3643	25.7781	27.152	25.5486	24.3925	25.6824	26.8498	24.8516	24.726	25.4269	24.985	25.7599	26.2292	25.6289	25.8538	27.9216	25.2959	25.623	25.6427	24.5863
P16455	NA	23.3286	NA	22.7558	NA	NA	23.2179	23.6455	23.8493	25.1947	24.5153	23.3566	23.9764	23.6619	22.924	24.2737	24.5895	24.8212	23.5226	2.73744	23.3814
P16615	28.3429	27.982	28.9995	27.5612	27.5325	27.1836	28.294	28.1339	27.5215	27.5268	27.6353	27.4717	27.5846	27.3692	27.249	28.4696	28.9262	27.6612	27.2242	27.6666	27.386
P16671	2.5346	24.7489	23.5938	25.7666	27.9568	28.3678	24.5777	24.5928	NA	NA	27.9749	25.7196	25.6132	NA	25.6269	27.7529	28.1797	25.9563	24.4718	25.9796	26.7498
P16885	24.462	23.7599	NA	24.468	23.5528	21.7465	23.643	25.1362	22.9142	NA	25.2572	22.2391	23.6154	NA	23.9181	22.8894	22.928	25.1924	23.5484	23.6464	23.4582
P16930	24.8464	25.1248	26.5182	25.4591	26.4558	26.7332	26.1286	24.662	25.6996	25.8699	25.5324	24.3153	25.2385	25.7134	24.7185	25.4459	26.3147	24.6248	25.9257	26.623	25.7627
P17050	NA	23.5954	NA	24.6721	25.335	NA	24.1359	24.4427	24.7195	23.8729	24.1758	24.5226	24.33	25.7941	24.1348	23.4445	NA	23.8543	24.4273	24.2645	23.8823
P17174	28.1858	26.9591	28.5324	26.1231	26.6258	26.5718	27.1251	27.1728	27.2648	27.5648	26.7278	26.517	27.1182	26.6934	26.3661	27.4639	27.6466	27.9537	26.6271	27.1286	26.5239
P17301	25.7759	25.1282	26.8345	24.1384	25.3792	24.9578	24.8159	23.18	24.1818	26.2499	NA	24.3867	24.1598	23.6942	24.9313	23.4725	24.7568	24.2754	23.766	24.3136	24.1837
P17612	26.8266	25.4445	26.8213	24.9217	25.9555	26.1151	25.7275	26.1512	25.5894	26.2114	26.9793	25.9674	25.8141	24.8368	25.9595	25.4735	25.4818	25.3678	25.3586	25.6274	26.8329
P17655	28.5127	28.5962	27.8231	28.3522	29.3565	28.7997	28.1874	28.2428	27.4439	27.4114	29.1534	27.8294	28.1215	28.4916	28.4535	28.7224	28.3498	27.6889	28.4785	28.1275	28.7558
P17812	27.4196	25.1321	24.8395	22.7896	24.3448	NA	23.6398	24.2794	25.1588	24.7619	25.1798	24.5198	22.9845	21.8823	25.9113	24.8653	27.2762	25.3449	25.5892	23.9281	24.2353
P17813	NA	22.8591	NA	22.9454	22.9887	NA	22.4634	22.8939	23.2175	22.3177	22.4866	22.6726	23.1568	24.6985	23.1742	22.6128	23.4514	22.9878	23.8628	22.7379	22.9696
P17844	28.3799	27.9182	26.7547	28.3795	27.8493	27.272	28.1947	28.1362	27.25	28.3965	28.153	27.2744	26.7464	26.4564	26.9415	27.9699	28.8218	28.8385	27.8198	27.7662	26.7646
P17858	28.1927	27.8916	28.262	27.9936	28.2479	27.8128	28.6953	28.5729	27.5667	27.9456	28.2616	27.8268	28.1538	29.8995	29.2144	27.8899	27.5565	27.5156	27.9737	27.9599	27.4278
P17900	21.6943	22.2374	23.4575	23.2315	22.2599	NA	21.7647	21.9767	22.9567	23.7847	22.888	24.3694	23.917	22.2648	23.1272	22.5123	23.4378	23.2278	NA	23.7329	22.2735
P17931	26.1226	25.6655	25.6886	27.2757	25.8512	25.8995	27.5854	28.5662	27.3663	28.1296	26.5762	27.8287	28.3782	27.1321	27.4727	27.8683	28.1643	27.6343	28.2528	27.9792	28.4423
P17980	27.4156	27.944	27.9386	27.3955	26.7178	27.9114	27.1246	27.6718	26.5865	27.5524	26.9215	27.5759	27.3868	28.1832	27.7233	28.1455	28.5435	28.4496	27.9444	27.7829	26.9198
P17987	27.915	28.3835	28.8349	27.6833	28.4884	28.652	27.4197	27.9777	27.5978	28.1936	27.8312	27.583	27.4564	27.5114	28.8692	27.4722	27.6935	28.6226	27.663	27.9152	27.7513
P18031	26.223	26.6187	28.2668	26.6119	24.744	22.5375	26.1935	26.2916	25.2987	29.6193	26.7683	25.5475	26.2825	24.7357	27.4465	25.7363	26.6874	25.8764	25.6189	26.2539	24.8543
P18077	27.5295	27.7999	28.7469	27.6113	25.9123	24.5222	27.5744	28.2154	24.2182	27.7595	28.4596	28.1366	26.5529	25.3925	25.7576	27.1939	28.7996	26.8342	NA	27.4181	27.5336
P18084	24.9477	24.9427	23.4917	24.1742	NA	24.272	25.5678	24.7873	24.4359	24.5755	25.3918	24.8748	25.4835	25.1623	25.2743	25.3577	24.2462	24.888	26.2727	25.3525	25.6683
P18085	27.182	26.5629	27.3871	26.5513	26.2744	27.8881	26.4197	26.9725	25.4327	26.3389	26.9427	27.4648	25.3641	27.5813	24.2397	26.5795	25.4483	26.733	26.2187	26.8324	26.2537
P18124	28.1978	27.1974	29.1319	28.1787	27.9489	28.7969	27.7746	28.8565	27.9664	27.4941	28.2427	28.2687	27.9659	27.2678	26.8169	27.8143	29.8519	29.3661	27.4477	27.9766	28.8683
P18206	3.28449	3.82775	3.7457	3.45386	3.18825	31.1172	29.7136	3.3434	29.8746	29.7915	29.4456	3.77477	3.59165	3.35531	3.18825	3.36717	29.3234	3.11942	3.5155	29.6197	29.9936
P18428	NA	25.4718	NA	25.7622	26.1438	NA	24.9555	25.6856	25.6137	24.6767	23.3384	25.1853	25.8632	25.2543	24.5334	25.5294	24.9263	26.1655	25.317	26.9386	26.2332
P18433	23.6159	24.6578	NA	25.2327	NA	24.1365	24.4347	24.4345	24.1462	24.7458	NA	25.2524	24.7175	25.669	25.2213	24.9696	24.9167	24.4362	24.1869	23.8642	25.1862
P18440	NA	26.5722	27.1127	29.5838	29.3335	27.7294	24.2249	22.8587	27.3468	23.483	23.6575	24.8419	26.9833	25.5491	NA	28.5583	NA	NA	23.9546	29.5482	28.6511
P18583	22.1468	23.1879	22.9774	NA	NA	21.3826	23.474	23.2442	23.1512	NA	NA	NA	22.5264	23.6368	23.3577	22.8492	24.1836	23.166	23.8481	23.5632	23.1314
P18621	25.7956	25.3387	26.4313	26.6449	NA	26.9896	25.9673	26.5365	26.4197	25.9464	24.4718	26.8522	26.9155	26.9874	26.6255	24.8861	23.6786	27.872	26.896	25.9864	26.532
P18669	3.19371	3.72931	31.7376	3.69486	3.11347	3.84767	3.79838	31.5427	31.3872	31.3344	31.3768	3.99799	31.2297	31.1475	31.2329	3.72968	31.3341	3.75394	31.1681	3.52884	31.1912
P18754	26.5933	25.7429	25.5938	26.5234	26.3365	25.8326	26.1494	25.8818	25.2958	25.9866	25.8625	25.8639	26.9642	26.3969	26.9472	25.9865	26.6843	25.4274	25.7882	25.6847	25.4827
P19105	28.9373	29.1928	28.7475	29.2622	28.5447	28.7843	29.2557	3.51158	29.8563	29.7986	3.15316	29.2786	27.7786	28.8568	29.7268	29.4926	29.8397	29.2521	28.7478	28.7418	28.1619
P19338	3.42742	29.4332	29.8614	29.7179	23.7498	24.9356	29.2724	3.67797	29.5973	28.2726	25.7894	27.3619	27.1931	27.5613	28.1626	27.4785	31.2833	3.61289	3.28769	28.5443	29.7915
P19367	28.8925	29.9842	28.544	29.5814	29.657	28.4444	28.7674	28.2918	28.2598	29.2393	28.9396	27.4914	28.2594	28.4349	28.3917	28.9149	29.4548	28.6843	28.4648	28.1696	27.6498
P19404	23.7697	25.4422	25.1782	25.5255	25.3755	25.3441	25.6878	25.7422	25.6997	26.5412	25.3992	24.5769	26.9162	25.3339	26.9943	26.2958	25.9958	26.3896	25.8872	25.8564	24.796
P19474	23.7866	24.3584	NA	23.9535	NA	NA	23.699	23.7271	23.5426	22.9245	23.6829	24.4818	24.4811	23.7294	23.5122	23.162	23.4724	25.1389	24.4981	24.6675	23.1216
P19525	26.8886	25.9186	25.2772	26.4958	25.2898	24.9748	25.7417	25.4583	25.8591	25.9157	26.2259	24.6588	24.5938	25.5163	26.6843	26.3165	26.215	26.2133	27.4845	26.7725	25.2436
P19623	24.4124	26.223	24.8557	25.2194	25.8529	25.5538	26.3921	25.4815	25.8418	25.7258	25.5183	25.2434	25.5133	26.1372	25.3487	25.7658	25.5419	24.2285	25.8321	25.8464	25.5517
P19652	25.3638	25.6828	NA	28.5833	25.1223	28.9763	27.8647	27.7176	28.4666	26.9884	25.9764	28.2789	27.1149	26.9929	23.6867	28.1871	26.175	26.3788	27.9387	28.1791	27.9238
P19784	24.1948	25.5329	NA	24.9174	NA	NA	26.8859	25.5844	24.6751	24.676	NA	24.1436	25.7233	25.2952	NA	25.2546	25.8593	25.5577	26.4782	25.4864	24.7947
P19823	27.4123	29.4452	28.5773	28.9639	29.7511	3.18825	28.747	28.5354	28.7522	27.9659	27.8119	3.28679	29.2874	29.4718	27.3114	28.2116	26.2263	28.2494	28.1425	28.6559	28.6456
P19827	28.297	3.52496	27.1574	29.5895	3.81222	29.7177	28.9191	29.2555	3.21164	29.4686	28.2357	3.9746	31.4946	31.8942	28.5155	28.9259	27.153	29.4726	29.3589	29.8439	29.7947
P19838	24.5457	25.4454	24.3857	24.6173	24.9911	24.8889	25.179	24.6198	25.4691	23.4936	23.8527	25.3511	25.1382	25.2714	25.5492	24.3619	24.8816	25.187	24.5713	23.9369	24.5384
P19971	29.9618	27.6318	29.4474	28.4282	28.4532	28.5484	28.9338	29.7397	28.563	29.3466	3.12996	28.2716	28.7185	29.3213	29.6647	28.7663	3.24548	29.9327	29.4186	28.8318	27.56
P20036	26.8688	25.7594	NA	26.2874	NA	NA	26.1412	26.3847	25.8295	25.7686	23.3296	25.9639	26.3393	25.9969	25.6913	25.3575	26.3672	26.643	27.3551	25.1276	25.2383
P20042	27.7755	27.5152	27.8847	27.2768	26.9547	26.7784	26.5762	27.5525	27.4729	27.9292	27.9245	24.7231	25.584	26.5694	26.3489	27.3959	28.3928	27.7419	27.4772	27.7473	27.3464
P20073	25.8619	26.9587	28.1762	27.9515	26.7387	28.2811	27.1692	27.9416	26.7894	27.2756	25.9118	26.7317	27.1896	27.4375	27.1892	27.4858	27.8156	26.7171	27.8627	25.6964	27.3218
P20340	28.1626	27.5836	28.7757	27.9952	27.6682	27.5928	27.9397	27.9925	27.7956	27.7313	27.6676	27.244	27.3337	27.2274	27.2284	27.7742	27.7193	26.8913	27.1854	26.9325	27.2153
P20591	29.9627	25.5572	21.1513	28.9432	21.1696	22.5467	26.5183	27.6394	27.5572	28.5917	29.8346	25.5186	25.5336	27.9869	29.4891	29.3848	3.75236	3.27821	31.3323	31.7361	24.3946
P20592	23.4522	22.4795	NA	23.5443	23.7439	NA	NA	22.3478	23.5283	22.7166	25.5844	23.5696	23.1483	22.6938	24.8313	23.8899	24.8917	24.4546	25.7583	22.7685	21.9197
P20618	26.7774	27.5339	27.6359	26.6741	26.2452	25.9332	26.4763	27.2363	25.5692	26.9265	27.1599	26.6133	26.6873	27.4323	27.1254	26.5885	27.2613	26.7797	26.4859	26.8657	26.2196
P20645	25.9934	NA	25.133	25.183	24.1282	NA	23.6258	25.2698	24.4155	25.2363	25.6264	24.5921	23.6239	24.1727	23.5492	23.7944	24.4648	23.6778	24.8149	24.4536	23.8613
P20674	NA	25.8768	25.7722	26.3522	23.3529	NA	26.1215	25.9164	25.5417	26.8267	25.6617	26.1519	26.2136	25.6888	26.8343	25.8574	26.2795	26.8189	26.5639	26.467	26.4398
P20700	29.3895	28.5962	28.9496	28.3522	28.2117	28.4824	29.5186	28.8774	28.7677	28.3763	3.12996	28.7773	28.6653	27.5464	26.6769	28.9561	29.3496	29.9485	28.7347	28.7313	28.1517
P20701	23.2816	24.6399	21.7775	NA	23.5519	NA	24.3467	25.8753	23.2479	2.75189	25.9489	22.1274	NA	22.7373	NA	22.1477	23.3363	26.8124	24.2745	25.6191	23.7755
P20702	23.7447	24.8918	22.2464	22.8418	NA	NA	23.5694	24.4192	24.5817	23.6587	24.3892	22.2583	22.9478	24.4757	24.7735	24.4879	24.4873	24.7567	24.4269	23.7643	23.2128
P20774	25.7655	29.9728	26.9754	3.45415	31.2775	31.5162	31.6915	3.5775	32.1393	3.46684	29.5616	32.1294	31.3341	3.88322	26.2794	3.25564	24.3374	28.943	28.3425	3.66624	3.81429
P20810	26.5542	27.9929	24.9963	26.4935	24.53	23.9418	27.7379	27.1915	26.8757	25.7555	23.9539	26.3838	27.6238	25.8459	27.6398	27.5292	27.7348	28.2213	27.1692	26.6445	27.6252
P20908	26.1288	26.8592	25.1811	27.4998	25.7264	26.8218	27.3288	26.9565	28.2563	27.2999	25.2512	28.5843	26.7391	28.4472	25.4399	28.6352	23.6384	25.7757	27.5198	25.2276	27.4218
P20933	NA	25.8962	25.7194	26.6446	27.1247	25.1896	25.3427	24.7333	26.3872	26.6788	23.8763	26.4862	26.1947	25.4228	27.1957	26.6845	24.3176	24.5362	26.4638	25.2828	25.5349
P20936	22.6599	24.8455	NA	24.3616	24.5258	24.2548	23.8268	23.5185	24.133	25.6544	23.6914	24.2235	23.4127	25.1126	NA	24.9852	24.2424	25.2688	23.9429	24.7529	24.4561
P21266	23.3982	28.2296	32.5367	26.7867	26.9164	28.5192	27.5313	28.7755	29.7411	32.1224	23.3676	28.5277	29.6634	29.2522	28.9227	29.6718	NA	29.128	27.8533	3.29472	29.9615
P21281	26.7589	26.3956	25.453	26.5348	26.3215	24.8161	25.8178	26.1344	25.8139	26.1292	27.8573	25.8554	25.9199	26.3957	26.3397	26.4932	26.862	25.8214	26.3576	26.4575	25.9968
P21283	25.6716	25.7326	24.769	25.3555	22.2754	NA	24.6633	26.1617	25.4127	27.3235	25.1942	25.6137	25.8962	24.124	25.4847	26.6919	27.5732	26.6926	26.568	26.2682	25.2535
P21291	29.8312	29.3397	27.3277	29.8779	27.5813	28.8599	29.1673	29.1513	3.17296	28.9777	27.8292	3.93185	3.74529	3.69536	29.7745	3.55673	28.7558	29.3614	3.54267	3.11672	3.42112
P21333	33.3627	32.5547	32.2698	33.1413	32.8875	33.7182	32.5742	33.2578	32.6256	32.666	32.3958	33.5522	33.3331	33.3155	33.3571	32.9551	31.3472	32.4371	33.4472	32.28	33.1332
P21397	23.7277	25.5856	26.6479	24.1812	26.3255	26.5699	NA	22.6637	22.1732	22.1189	25.3792	25.3126	25.7928	NA	23.2667	25.7142	25.3367	24.6373	NA	24.2728	24.8768
P21399	26.8237	27.3656	27.2697	27.1869	27.6794	27.9138	27.3512	26.7619	26.4558	27.3769	26.7715	26.5186	27.4755	28.2642	27.7133	27.8683	26.2687	26.8355	26.4414	26.5899	26.8261
P21589	23.6339	23.7672	NA	NA	NA	23.9316	24.4586	24.9751	22.5873	22.7763	22.9727	23.5217	24.3828	23.4283	25.3439	23.6364	NA	25.5739	24.9823	23.2696	24.6746
P21695	NA	25.3957	24.8832	27.3794	29.1781	29.3424	26.5293	26.1235	21.6432	2.61988	28.9354	25.7676	26.866	25.1839	27.6634	27.2292	NA	26.8324	NA	28.9823	26.3332
P21796	28.9852	3.48558	29.3646	3.45689	3.61544	28.8741	29.9624	29.1513	29.5425	3.33191	29.4855	29.6112	3.24445	3.64177	31.3466	29.6532	3.86629	29.7163	3.52278	29.5337	29.7657
P21810	31.3193	32.7738	3.51399	32.3574	32.664	32.9947	33.3915	33.4124	33.9596	33.1247	3.15134	33.964	34.3525	33.628	31.9749	33.6377	28.3931	32.9354	32.5728	31.6735	32.968
P21912	24.5863	26.6169	24.9362	26.1444	24.5255	23.1358	25.6767	26.4175	25.9673	27.7466	26.5773	25.6872	26.5149	25.5818	26.3222	26.8483	27.2923	25.7993	26.8376	26.8919	26.5217
P21926	27.1829	27.3944	26.5799	27.4682	23.657	25.9999	27.1414	25.7534	26.7819	26.1538	NA	26.2642	26.6843	24.6721	NA	27.9366	27.7682	25.1242	26.2184	26.7434	26.9269
P21953	22.546	23.3875	23.9616	24.1147	25.9183	24.3492	NA	23.1225	24.1216	23.6219	NA	NA	25.7415	23.2214	25.9367	23.4125	23.7187	24.5292	24.7252	23.4814	23.8996
P21964	25.8627	27.2772	25.1744	25.9745	NA	NA	27.4495	27.6921	27.2219	28.7624	24.2463	27.5643	27.6122	28.2531	27.2536	29.1723	28.2876	28.2594	28.3669	28.764	25.7844
P21980	27.9631	27.2982	26.9373	27.3443	28.9982	27.8683	26.4444	28.6182	27.433	27.1233	28.7527	26.9626	27.9584	27.4594	26.1353	26.3987	3.25248	28.3884	26.4642	26.6155	26.5157
P22033	23.9894	24.6286	24.6963	24.6642	25.5619	24.5283	24.714	24.8319	25.4473	25.4987	23.9618	24.8744	25.3646	24.4478	25.5742	23.8562	23.2469	24.9442	25.6213	24.2967	24.7987
P22059	27.3517	26.6436	27.9285	26.2893	25.8778	26.3231	26.5814	26.5776	26.4136	26.4289	25.6563	25.5632	25.3679	26.1932	27.2297	26.5923	25.8931	26.3523	26.1125	27.3853	25.8537
P22061	26.8647	26.1244	24.1282	26.7917	23.4396	NA	26.7923	27.285	27.1822	27.8851	26.5495	26.9791	26.828	26.5847	27.5627	27.4436	26.1139	27.635	28.3855	27.987	28.1367
P22087	27.2858	25.548	26.7965	25.9921	26.5724	26.3187	26.1998	25.9557	26.3267	26.1714	26.8755	26.6983	27.7435	25.3384	25.1524	25.4519	26.6812	26.2119	25.1574	26.2963	25.9338
P22102	27.7459	26.7532	27.1662	26.1223	26.7681	26.264	25.4895	25.9266	25.8159	27.5269	26.5138	25.7965	26.6997	27.1574	25.7664	26.3229	26.6595	26.8354	26.717	26.8597	26.1756
P22105	22.5285	26.2757	25.9667	27.8299	27.665	29.1646	28.7844	27.3795	29.5932	21.2472	25.8533	29.6625	28.5787	26.482	NA	25.276	2.36645	27.1469	2.76193	28.8612	26.9199
P22234	26.9961	27.4449	28.6972	27.5295	27.7538	27.2364	26.9599	27.2158	26.8566	27.7726	26.7296	27.1683	27.1472	27.9868	28.8438	27.6574	27.2212	27.1439	27.5337	27.4739	26.8828
P22307	26.367	26.596	28.5664	27.1682	26.4669	26.4866	27.244	27.2968	28.7184	27.4485	26.3539	27.2986	27.1118	27.9252	25.5376	27.8912	28.1693	26.589	27.8187	28.4496	26.7993
P22314	31.9858	31.3268	3.94622	3.49668	31.1318	31.3546	3.91658	3.83658	3.88491	3.77831	31.1539	3.37213	3.62584	3.62349	3.69586	3.94566	31.133	3.88453	3.76626	3.91599	3.67927
P22352	25.8998	26.8312	26.4277	26.643	26.4492	27.1319	26.3585	26.9157	26.9247	24.7386	23.8458	26.2212	26.8917	26.5992	26.1923	26.8469	NA	24.7549	26.2357	26.2973	26.9488
P22392	29.3339	29.4153	28.5944	29.7234	29.2478	29.1842	29.3699	28.8479	29.2263	29.9248	29.4122	29.4255	29.1853	28.2433	28.2141	3.25282	28.9656	28.965	3.23466	29.1598	28.9574
P22570	22.8879	25.5634	24.3133	25.8452	23.7179	NA	23.4914	23.1886	23.2664	24.644	23.2815	NA	23.8578	23.9514	25.4135	23.6277	23.1295	23.13	24.1371	24.3548	23.5385
P22626	31.4257	3.79444	31.1161	31.1871	3.34742	31.5739	3.41474	31.3577	3.69511	31.1253	31.2759	3.77714	3.33949	29.7134	29.7383	31.3719	31.1394	31.1868	3.39968	3.4176	3.33949
P22676	NA	25.8532	23.4168	23.8534	23.2794	23.8347	25.7239	23.3742	19.4528	23.1158	23.8875	23.468	NA	22.9897	24.2437	24.4459	28.1973	24.1389	26.5651	24.3471	23.6529
P22695	27.3582	28.2858	29.4552	27.8539	27.9583	27.8689	27.3789	27.4497	27.8993	27.9982	27.3588	27.6774	27.9918	28.3717	29.3412	27.3668	28.844	27.3744	27.4146	27.6583	27.7486
P22830	24.9611	25.4557	24.9149	24.7419	23.1468	NA	26.3295	24.2584	24.7929	24.7124	24.5336	24.518	24.6365	24.8434	25.7787	24.5395	24.8229	24.6368	25.3972	25.1928	24.5383
P22897	21.9335	22.4858	21.1966	NA	NA	24.1636	24.5661	25.1755	23.8625	22.8699	26.3513	24.8173	25.3546	22.6473	23.5614	23.9118	24.9837	23.7923	23.6362	25.5469	23.8746
P23141	NA	24.4653	NA	25.4595	24.958	26.3157	21.9178	22.3819	22.4185	23.5274	26.2562	25.1738	26.2198	26.5925	25.1265	27.4583	NA	24.8217	24.3167	25.6879	26.3854
P23142	29.1492	29.7478	27.3277	3.15279	28.7326	3.35999	29.3781	29.223	29.6788	28.5265	26.472	29.8599	29.8698	31.785	29.2889	29.5184	27.2164	28.1822	29.3288	27.9142	3.23892
P23193	24.9672	24.6514	24.6738	25.2159	23.9876	24.7287	24.3687	24.6677	24.5819	22.8711	25.3893	24.5184	24.8854	NA	24.6734	26.757	25.127	26.1856	25.4327	24.8828	24.8699
P23229	25.4182	25.3279	24.5939	24.8612	25.9968	24.6839	23.995	23.6886	24.9627	25.3124	23.7224	24.5456	25.3485	24.5873	23.7225	23.9283	NA	23.6198	NA	25.4294	24.4517
P23246	28.8762	28.8769	29.3226	29.6357	26.5896	29.5969	28.6754	28.8699	28.7375	28.8384	27.9926	29.4324	29.1686	28.9238	28.7882	29.2697	29.7949	29.1434	28.9164	29.5152	28.6185
P23258	24.3955	25.1524	NA	24.9384	24.2296	23.6542	24.1237	23.8587	24.3875	25.5139	NA	25.3797	24.7524	25.5456	24.9822	23.9494	24.9337	23.9198	24.2623	24.2385	23.3382
P23284	29.9666	29.8687	29.2315	3.56269	29.1649	29.5262	3.17992	3.73667	29.6397	29.6854	3.21549	29.7411	29.5913	3.19484	29.7658	29.7715	3.36631	29.6299	3.47566	29.7195	29.7771
P23368	27.1441	26.6938	23.4778	24.6586	23.5939	25.1769	25.4488	26.1351	25.5311	25.3188	27.4746	25.4375	25.3918	24.8793	26.1513	25.7752	27.2924	26.7535	27.1227	26.9156	25.3481
P23381	29.4982	27.9618	27.1355	27.4336	27.4956	25.7939	27.3363	29.2942	26.7923	27.16	3.52346	27.5884	27.9185	27.3945	25.9936	27.2364	31.1481	29.5837	27.3194	27.5312	27.1548
P23396	3.58439	3.12682	29.8952	29.6766	3.22786	29.4471	29.6383	29.6113	29.5552	29.5483	3.31678	29.8845	29.8646	29.2946	29.3546	29.7577	29.6242	29.924	29.1721	29.4239	29.4597
P23497	23.6272	23.2661	21.9372	24.4446	NA	23.6825	23.5368	24.364	23.1849	24.7643	23.8489	24.7464	24.8545	23.3665	23.8853	23.3434	24.2525	25.1928	25.4733	24.8111	24.3414
P23526	29.1294	28.6379	28.8779	28.6876	28.6476	28.9328	28.1366	28.2355	28.6233	28.7272	28.2166	28.3768	28.6824	28.5349	28.3556	28.4969	28.9698	28.3128	28.1724	28.5142	28.1849
P23528	3.91135	31.2181	3.76185	31.8749	3.12349	31.6289	32.4423	32.1239	31.5387	32.2239	32.2224	32.2213	31.5625	31.6634	3.66969	31.6369	31.3625	31.8721	31.2365	31.7488	31.2919
P23588	24.6244	24.2266	25.228	24.2248	23.5838	24.3167	24.3485	24.5499	24.2988	24.5333	24.6214	24.8779	25.1139	24.4512	NA	24.3326	24.6813	24.9163	24.6259	24.4276	24.6464
P23634	26.3283	26.2181	27.1148	25.4383	24.712	26.3398	26.3742	26.1169	25.6283	25.4773	26.1715	26.352	26.3577	26.3632	26.3113	25.5152	26.2325	26.3615	25.8957	25.7348	26.6428
P23743	24.3532	24.1489	23.6357	23.1519	23.5774	21.4682	24.6668	24.5751	24.2453	21.5432	25.6523	22.9115	24.3854	23.8169	24.1246	23.2894	23.9824	25.6367	21.7221	23.896	23.1135
P23786	26.384	27.6819	27.8495	25.9474	26.2411	25.7143	26.6717	26.1657	26.5565	28.6178	24.5582	25.4832	26.1953	26.1181	27.1451	26.5427	27.6178	26.2983	27.3475	26.6417	25.3733
P23919	22.2837	22.2448	23.1168	23.1691	22.3662	NA	22.5166	23.5212	22.2756	22.9565	22.8683	22.3977	NA	NA	23.5466	22.4688	22.5714	23.6288	23.5243	22.7111	22.1364
P23921	24.9453	23.552	24.7454	23.4822	NA	23.1279	23.5519	23.8322	23.6552	21.8556	NA	24.6482	NA	23.2529	NA	23.7269	24.2479	24.2167	24.2165	24.6536	NA
P23946	NA	26.6927	26.8474	26.6741	28.9399	27.3719	28.3617	26.8737	27.5461	26.8416	23.2681	28.9199	3.98736	28.9373	25.143	27.6479	22.6688	24.9123	25.7537	27.2489	28.5615
P24534	29.1829	26.9378	27.2439	28.8267	28.4998	27.6836	29.1736	29.3486	28.6669	29.9612	29.1674	28.7353	28.5729	29.4117	29.3412	28.5872	29.8233	29.1822	28.3471	28.4649	27.9146
P24539	25.8536	26.8598	25.7943	27.5241	25.2512	25.1533	26.7688	26.7288	26.3745	27.6579	26.1734	27.1867	27.1628	25.7613	25.9973	26.9583	26.2253	26.9925	27.3767	27.1717	26.7935
P24557	24.1767	23.7851	22.4351	23.3825	23.3525	22.7166	23.9966	22.6963	23.5322	23.1268	25.7169	22.5914	22.5323	23.3325	23.4426	23.6854	24.5381	22.6696	22.47	24.3712	23.5386
P24593	21.5573	22.1483	NA	25.5848	NA	NA	22.5529	21.7212	23.8141	21.5428	2.93474	22.9684	2.59487	21.5858	NA	23.8447	NA	24.224	26.7296	26.4887	21.9223
P24666	26.2324	25.3723	26.5177	26.6792	NA	NA	25.7832	25.8493	25.7482	26.1259	26.1695	26.645	25.8983	25.244	25.7823	25.9513	26.2688	25.6289	26.3268	25.2665	25.6248
P24752	26.1938	27.1793	28.7629	27.8368	27.9676	28.2575	26.5499	26.8679	26.5832	27.6575	26.8162	26.9736	27.152	27.6457	28.6595	26.5195	27.6227	27.8766	26.9893	26.6679	26.7318
P24821	32.1965	3.33799	28.8419	3.17649	31.5287	29.8152	3.99598	3.24116	31.7825	3.96575	3.66441	31.3783	3.17375	31.8961	29.8969	31.4218	29.2862	29.5539	32.433	3.41579	29.5695
P24844	29.2575	28.6852	29.8637	28.2154	28.6423	3.88154	29.5328	3.31929	29.7564	3.57499	28.184	29.2998	28.2537	28.1648	28.1345	29.893	28.5914	29.7923	3.3739	29.2916	29.1182
P24928	25.2147	24.4994	24.9186	23.7867	NA	23.3173	22.7523	23.3494	24.2948	24.1742	25.7733	24.9317	23.8882	24.3537	25.6657	24.2633	24.2255	24.4628	24.2535	23.1614	24.1343
P25205	26.2935	21.8762	24.4873	22.8313	24.6734	NA	24.4173	25.9161	23.938	23.9365	23.1415	25.3232	23.9293	NA	25.8977	23.7287	27.1928	26.1249	24.2592	23.2322	22.793
P25311	26.9148	29.3568	25.347	29.1741	28.5443	3.71342	28.4162	29.9562	32.3561	29.6126	25.8496	3.27542	32.1552	3.17459	27.1554	29.7728	27.4365	27.8897	29.3843	33.3123	32.5866
P25325	25.3175	25.4998	24.6192	24.7792	NA	NA	25.1145	25.1917	25.5784	25.1658	NA	24.8129	25.2486	25.8266	26.2966	24.3747	24.8125	25.3468	25.1733	24.6619	23.5218
P25398	28.1419	27.7697	28.5136	28.7682	27.3811	28.29	29.1416	28.159	29.3747	28.7982	28.7235	28.557	28.3846	28.6499	27.8286	28.7729	28.1979	28.9936	28.7275	29.1396	29.8812
P25685	25.4918	25.3959	22.2679	24.5269	25.4948	NA	25.5169	25.1931	24.5188	25.8298	22.689	25.3392	25.2383	25.1412	26.5954	26.6685	25.6177	25.2597	26.1726	25.6693	25.5714
P25705	3.71178	31.2825	3.71313	31.3749	31.8651	3.39321	3.63711	3.66229	3.53696	31.2356	3.93958	3.57867	3.92154	3.85653	3.96355	3.58794	3.36347	3.59495	3.67667	3.63867	29.9646
P25774	25.9398	22.684	NA	24.5897	22.6267	23.6423	24.3159	25.5648	23.5694	23.2833	26.2883	24.9715	25.3897	NA	26.3596	23.4923	24.9123	25.2792	23.8372	23.3823	24.2562
P25786	27.1449	27.6484	27.1118	27.2267	26.3384	26.4989	27.8324	27.3316	27.6435	28.5253	27.1689	27.5134	27.4395	27.7723	27.6288	27.3624	27.5698	27.3149	27.9257	27.7517	26.9389
P25787	NA	26.8977	NA	27.3539	24.1749	NA	26.4162	26.7833	25.4245	28.6332	24.9452	24.5918	25.5175	26.6495	26.7459	25.9364	25.969	24.6755	26.4491	26.8969	26.3851
P25788	27.6972	26.6822	27.6298	26.4673	25.6592	26.5618	26.7146	26.8168	26.496	26.2654	27.9255	26.1391	26.1769	25.6977	25.5957	26.1812	27.6145	27.4336	26.3113	26.3376	26.6149
P25789	27.7392	28.5527	26.3227	27.4799	27.2857	27.6767	27.9645	27.7666	28.1425	28.5887	28.6185	27.1992	27.6231	28.2283	27.7284	27.9443	29.1115	28.2692	28.4544	28.2954	27.5613
P26038	3.16387	29.7712	28.953	29.6553	25.1457	28.1598	29.7297	3.32839	29.2498	29.3612	29.5739	29.4227	29.9923	29.8543	29.4823	29.2713	3.74887	3.49228	29.2455	29.2648	29.5784
P26196	27.1352	26.9675	27.4864	27.1322	27.3891	26.7769	26.8554	26.4346	27.1962	27.433	27.3969	26.8927	26.8882	26.1266	26.3792	26.7683	26.9335	27.8659	27.3195	26.6512	27.7357
P26232	NA	25.8689	NA	24.4214	NA	NA	25.545	25.6823	25.8191	25.5132	NA	23.7912	24.8494	24.1684	25.1945	26.4459	25.9147	28.2226	27.7279	26.2248	27.6619
P26358	26.177	25.4529	24.1942	23.9946	NA	NA	NA	NA	25.2766	24.6748	NA	24.1354	25.143	25.7131	25.3596	24.2767	24.9882	25.2526	24.4399	24.1642	25.5829
P26368	27.2973	27.1987	28.1612	26.1141	NA	22.2747	26.5718	27.2243	25.9173	25.8146	23.8243	24.3549	25.3258	25.5932	26.6357	24.5988	27.4544	27.7943	26.5235	25.7259	26.5198
P26373	26.9759	26.8998	27.628	26.9134	27.9218	27.5627	27.2364	28.2329	27.3748	27.3271	28.3271	26.7421	27.1683	26.2416	26.3363	27.5338	27.2893	27.6787	27.2472	26.8915	27.33
P26440	24.8233	26.8476	28.1915	24.6335	25.3685	25.1853	25.1442	24.4981	24.9975	27.4417	24.5685	25.6614	25.5722	25.3935	25.5139	25.1968	24.9967	25.5991	25.2854	26.6643	25.6475
P26447	24.6393	25.3163	24.8955	27.2195	25.9457	28.9333	28.8623	27.8597	27.6117	27.5366	28.4191	26.8768	27.1637	26.5732	26.879	27.4812	27.8857	27.5367	28.5929	27.4921	27.2289
P26583	24.7278	22.8992	24.7994	25.5368	22.599	25.2913	24.516	25.8512	25.1278	25.9281	NA	25.4921	26.6375	22.9566	24.45	24.6224	24.6788	26.4276	25.1152	25.2277	25.6321
P26599	28.7979	28.9739	28.3626	28.8179	28.8735	25.7979	28.6399	27.8787	27.824	28.8243	27.7372	28.9134	28.8744	29.5827	29.3184	28.8366	28.5567	28.1271	29.9116	28.9398	27.8263
P26639	27.3671	28.1835	28.219	26.9814	27.1956	27.2954	26.9565	26.4576	27.9919	26.8164	27.1434	26.8319	26.9849	27.1219	27.7438	27.3577	27.7159	27.8851	27.2323	27.458	26.5588
P26640	27.7153	26.3878	26.1353	27.1568	27.5167	27.5339	27.357	26.6619	26.8165	26.4794	26.8847	26.8744	27.2435	27.6491	26.8318	26.862	26.9667	26.5685	27.7286	26.2893	26.3372
P26641	3.28754	28.5527	3.24468	28.1239	28.5772	29.7836	29.133	29.4522	29.1594	28.7925	28.9698	28.7529	28.1847	28.1644	28.2346	28.5153	29.8136	3.14497	28.4775	28.1865	28.7319
P26885	25.32	25.8974	26.3997	25.6289	NA	24.9454	26.6169	26.1345	25.8574	26.4845	26.6946	25.1965	25.6448	25.4942	26.1534	26.5356	25.7665	26.1699	25.1522	26.2169	26.7598
P27105	25.6541	26.7787	26.5557	26.7796	27.8134	26.7774	28.6336	27.3967	27.1913	27.5482	27.3831	27.9467	27.9247	27.4325	27.9437	27.2116	26.7133	26.4169	26.8657	27.6417	27.5279
P27144	22.2299	23.4523	26.6973	24.262	23.9875	23.6487	NA	25.6192	24.5216	24.8276	NA	24.342	25.3354	25.559	25.8998	22.7829	27.2615	24.9792	25.2923	24.2432	24.8325
P27169	24.6784	24.6767	21.5341	24.1848	25.7956	24.7438	26.4673	27.1184	26.5832	25.5422	NA	27.1977	26.6272	24.9124	NA	23.4438	24.4431	NA	25.4736	25.1588	25.6957
P27338	29.3528	26.6615	29.966	25.4287	29.4653	27.6917	26.2517	24.9458	28.8119	27.6146	26.3848	26.9987	29.3518	27.5836	25.1629	25.4796	27.8283	26.1586	29.5148	27.5824	27.8142
P27348	27.8274	27.4666	26.9862	29.2566	27.7979	28.4134	28.1835	27.7686	28.3615	28.1556	26.9666	28.6816	28.8282	26.4198	27.1577	28.3187	28.1442	28.7346	28.1186	28.1769	28.5953
P27361	22.2947	24.7153	27.1533	24.9651	25.7499	25.5716	24.7258	24.9877	24.3143	24.6423	24.7667	24.927	25.4714	25.5312	25.1842	24.9752	24.5473	25.9528	24.7676	24.5632	24.9623
P27487	NA	22.9199	24.3264	23.3723	23.7438	25.1289	24.866	23.5545	25.5648	24.5335	23.6442	25.4416	24.6291	24.378	24.1286	22.4956	24.5631	21.9519	24.9265	24.9545	24.654
P27635	27.9594	27.9184	28.5578	28.3414	26.9844	27.9762	27.8829	27.8687	28.2978	28.339	29.1368	27.7872	27.4657	27.2842	26.2758	27.6724	28.4184	29.2181	27.5938	27.7756	28.2545
P27694	27.7813	27.4618	25.7857	26.4123	24.5942	26.4299	27.3835	26.9437	25.9964	26.8689	27.1343	25.8869	26.8233	26.7624	27.5394	26.5597	27.1427	27.5552	26.1176	26.6836	26.2754
P27695	28.2828	28.6986	28.7926	28.6738	28.1115	28.7874	28.1849	28.1824	28.4939	27.6123	27.6831	28.683	28.8455	29.2599	28.4484	28.5278	28.7385	29.4152	28.3953	28.5664	27.3769
P27708	26.5444	25.3531	26.2695	25.5383	27.6783	24.9152	26.4484	26.1545	26.114	26.8348	25.8542	25.9738	26.5199	26.9846	26.6799	26.9844	26.9326	26.5392	26.2624	26.3155	26.1215
P27797	3.73739	29.1421	3.39274	3.41165	28.7762	27.9587	29.5473	29.9942	29.2719	29.9724	26.7155	3.29986	3.26557	29.8493	28.595	3.26746	29.7846	29.6674	29.5473	29.9324	29.8839
P27816	28.5788	28.2658	29.3573	28.7385	28.2795	29.3435	28.3727	28.3252	27.9985	27.4578	28.3679	28.6512	29.9276	28.3373	28.8525	28.3277	28.3799	28.6546	29.3918	27.9216	28.9229
P27824	3.27229	29.7796	3.42462	29.5319	23.8227	25.377	29.737	3.26674	28.9686	29.5191	27.6552	29.2891	29.4356	29.5946	29.5594	29.6553	3.83112	3.33298	28.9925	29.3184	3.898
P28062	27.3294	27.3338	23.8714	26.5469	27.2792	27.13	26.6532	26.5373	26.7618	27.2267	27.6748	26.9353	26.9163	26.4445	27.8618	26.8449	27.6172	28.1139	26.967	27.4233	26.4755
P28065	26.2333	25.2851	24.4484	23.4262	NA	24.744	24.2683	24.5177	25.3386	23.7725	26.238	22.9929	23.4893	23.8119	25.617	24.6844	26.756	26.6733	23.9329	25.1729	22.9746
P28066	27.3744	26.8378	27.3742	27.7593	26.8784	27.3382	26.967	27.7439	27.3295	27.6555	27.7575	27.1577	27.2395	27.1882	28.4344	26.9599	28.4827	27.838	26.3692	27.5764	27.5249
P28070	27.4542	27.2988	26.9579	26.8267	26.2295	25.7447	27.2665	27.872	26.8375	28.1165	26.1389	27.4228	27.2213	27.8395	27.14	27.8922	28.1122	27.4729	26.4596	27.3186	26.3453
P28072	24.4641	24.9482	26.9766	22.7249	24.4167	25.8438	24.6932	24.9877	24.1117	25.4398	24.1327	23.1636	23.6337	21.96	NA	NA	23.3342	24.5393	NA	NA	24.5656
P28074	24.9172	24.5123	27.3493	24.1772	24.5179	24.9289	24.4618	24.9446	23.1494	24.6442	22.5398	24.1722	24.3664	23.7656	NA	23.5557	22.4126	24.2567	23.1664	22.9982	24.9442
P28161	24.2945	25.6497	27.2397	25.8841	NA	NA	24.1762	24.5984	26.4644	26.7786	NA	25.1446	26.1929	24.1589	24.8651	26.2859	NA	25.9229	26.1943	25.3623	26.3855
P28288	24.7342	25.927	29.7992	25.8668	24.1736	25.2886	25.858	24.6422	25.9684	26.4247	22.2475	25.3466	25.2684	25.2245	25.7773	26.9264	26.7658	25.2344	25.9899	26.972	26.6825
P28331	28.1839	28.9418	27.7715	28.5596	28.3856	27.9976	27.5357	28.1137	27.9799	28.3445	28.2465	27.7846	28.2852	28.6384	28.7792	27.6179	27.7363	28.5752	28.158	27.5168	27.9432
P28482	25.8972	26.3839	26.5728	26.4169	26.2746	26.9247	26.9686	26.9245	26.9178	26.6484	26.2818	26.5375	26.9242	26.9456	26.1925	27.4852	26.1378	26.6163	26.1623	26.9859	26.9937
P28676	24.5183	23.8294	22.9265	24.5374	22.1725	NA	25.1946	23.6712	23.9628	24.5297	25.3546	23.7129	24.2525	24.9472	24.6896	24.5772	25.3197	23.976	24.6167	23.6131	23.6874
P28838	3.25214	28.3134	28.6615	29.3262	29.6684	29.2783	29.1976	3.62654	29.797	29.4262	31.8494	29.2636	29.3945	29.2169	29.4389	29.6172	3.44914	29.897	29.9639	29.8787	28.9948
P29144	27.25	27.2224	25.9423	25.365	27.1811	26.1236	25.9299	26.1749	25.6159	26.9862	26.3956	25.499	26.5535	26.6647	25.9844	25.5575	26.7715	25.6172	25.7418	25.5189	25.9562
P29218	24.9876	25.2482	24.1442	24.1212	23.9737	25.5539	24.5469	24.8564	24.5596	27.8152	26.142	23.5762	23.3753	24.2588	24.3679	24.3677	24.8592	24.1445	24.3547	23.7714	23.416
P29350	27.6743	26.8165	25.3238	26.8369	26.3219	25.6189	27.5565	27.222	27.2712	26.6477	29.7563	25.7369	26.7912	25.8876	26.1825	26.8676	27.3278	28.9337	26.1222	26.7718	26.3284
P29353	23.5216	NA	NA	22.8663	23.6964	NA	22.9356	NA	23.9376	23.6767	NA	24.1323	23.5929	23.8994	24.1869	23.5311	23.6438	22.5857	23.9483	23.7219	23.8569
P29372	NA	21.943	NA	23.323	NA	NA	NA	22.9577	23.6987	23.5695	24.4118	23.7132	22.5583	23.3382	24.463	23.5857	23.2534	22.4419	23.9896	22.4957	22.9887
P29373	24.4612	25.362	31.5474	29.9366	26.3276	28.9647	28.6764	24.9815	27.4557	3.19984	26.3932	28.4975	29.5239	28.3939	27.9374	29.5967	3.42371	28.2651	29.5778	28.1392	27.6598
P29401	3.18127	3.23215	31.3438	29.4379	3.61228	3.45229	3.44144	29.8337	3.51285	28.3959	3.85244	3.84515	3.77132	3.62828	3.85794	29.8622	3.98366	3.35888	29.6115	29.6129	3.81189
P29466	24.9294	24.6357	NA	24.5469	23.6354	24.5324	24.2423	24.8954	25.8563	25.8894	25.3477	24.7215	25.6483	25.3832	25.2615	24.3898	25.6763	25.4859	24.6185	25.5234	25.7739
P29590	27.146	26.8389	25.2797	26.4427	24.1777	25.794	26.3277	26.2242	26.6657	26.1138	26.9484	25.8594	25.9318	24.9354	25.3679	26.5823	28.8417	27.2918	26.8956	26.8371	26.6724
P29622	25.4518	27.1244	22.6821	26.3982	27.7499	27.166	26.9389	26.6589	27.3173	25.6262	24.9469	27.5342	26.1527	26.5868	25.3467	26.6271	NA	26.1649	26.4965	26.3667	25.7367
P29692	28.7251	26.7817	27.182	27.7866	27.294	27.8249	28.1259	28.4476	28.3238	28.559	27.6889	28.3539	27.2634	25.7968	27.1959	27.9692	29.5556	29.2522	27.3957	27.8723	28.7132
P29728	26.4644	24.1833	NA	25.7994	23.3525	NA	23.2432	24.1536	25.9965	25.1966	26.9313	23.9111	23.7421	23.1593	25.7995	26.4	26.5876	26.3313	26.7459	27.5497	NA
P29992	25.5346	26.4496	26.5428	26.3328	26.8839	25.5783	25.5565	25.4357	25.7815	26.2456	24.7979	26.4468	26.4494	25.9146	25.7223	25.9638	25.6458	25.7882	25.7263	26.2424	26.1948
P30038	25.6762	26.5962	29.1724	25.9735	27.7534	25.1677	27.6446	28.5827	26.7525	26.3534	25.6842	25.4663	26.1688	26.3714	26.8876	25.7498	25.6222	25.6566	24.8182	26.6684	26.1669
P30040	27.3565	27.5258	29.4253	27.5154	27.6564	27.5224	28.4176	28.3336	28.2762	27.9857	28.258	27.4131	28.2719	27.8483	27.2119	28.1262	28.5238	28.1523	27.7523	28.7235	27.7847
P30041	29.2782	28.6887	29.1462	29.5267	3.16869	3.22883	29.3236	28.9439	29.479	29.6262	29.8227	29.4419	29.6948	29.1689	29.6489	28.6992	29.9266	29.3195	29.8878	29.262	29.6295
P30042	26.3662	28.2274	27.7938	27.1925	27.1625	NA	27.3894	27.4775	27.3223	26.7928	27.2363	26.4295	26.88	28.1139	27.5718	26.5452	26.3865	27.5693	27.6915	27.1727	27.7787
P30043	26.1131	26.9839	28.8985	27.9673	26.7725	28.3677	28.1276	28.125	27.4214	28.2776	27.3863	27.2478	27.3487	27.7615	29.629	28.6428	26.8941	27.8179	26.8464	28.3939	27.1364
P30044	28.9962	29.275	29.4452	29.2734	28.3839	29.1183	29.2816	29.6683	28.9179	29.4319	28.8384	29.2255	29.2327	3.2459	3.17665	29.7299	29.4843	28.8153	29.3668	29.5577	28.9759
P30046	25.1486	26.1913	23.4981	27.7112	NA	NA	NA	26.2367	25.8619	26.4388	25.8783	25.519	25.9226	27.9532	26.6373	26.8317	23.4589	26.1865	26.3659	26.367	25.5542
P30048	27.8637	29.1119	29.1686	29.487	29.6194	26.2337	28.6347	28.376	28.2495	3.29885	28.8923	28.5739	28.6863	3.27528	3.72143	29.1485	28.3426	28.1743	29.1568	29.1895	29.2494
P30050	27.3352	26.5733	27.7427	27.8829	27.1638	28.2163	27.8871	27.4341	27.8516	27.6761	27.1522	28.5144	28.1692	27.1982	28.7327	27.5381	27.6136	27.4163	27.9184	27.876	27.5685
P30084	26.4516	28.4483	27.2247	28.6732	28.6533	26.7894	28.3737	27.1515	27.6628	29.3637	27.9738	29.2796	27.3525	28.9719	28.585	27.643	27.724	27.1576	27.8247	28.3928	26.9527
P30085	25.3779	26.3547	26.6647	26.1599	24.7421	26.4481	26.7766	26.6635	26.4916	26.7637	24.6172	26.7473	26.9759	26.8768	27.7612	27.2147	26.8658	26.1533	27.1275	26.7	25.8417
P30086	28.6713	29.6468	31.2784	31.2367	3.71759	31.5392	29.8261	3.16495	3.35982	3.35317	29.7377	31.8795	31.3364	31.1845	31.9934	3.1363	29.1385	3.29716	29.3428	3.32346	3.59859
P30101	3.95685	31.3358	31.2192	31.1667	3.51158	31.7528	31.7288	31.9122	31.2571	31.5162	31.69	3.63196	3.46441	3.36661	3.77478	3.94524	32.3896	31.9519	3.86799	31.1472	3.91818
P30153	28.4662	28.712	27.4119	28.9824	28.286	27.8496	28.3193	28.2874	28.2499	28.7789	28.1913	28.8443	28.8421	29.5483	29.4683	29.1375	28.4743	28.8674	28.9946	29.567	28.4849
P30405	24.4852	22.8146	28.8542	23.5596	22.5913	21.9936	2.71867	22.3243	21.1883	22.6414	23.2348	NA	21.7583	NA	NA	23.6588	26.7734	24.4751	25.9366	23.5452	23.4274
P30419	25.165	23.8977	23.1465	23.2582	NA	NA	23.9935	23.9159	24.1499	25.2367	23.2135	22.7466	23.6172	23.8774	25.6362	24.5814	24.5777	24.4361	25.4122	25.5866	24.9257
P30508	25.2639	26.8496	NA	27.5168	23.2628	NA	26.9396	25.9969	26.5383	25.7357	27.6574	27.4289	27.4657	26.6299	28.5764	26.6964	29.1426	27.3737	26.4594	26.7944	23.6165
P30519	24.9925	24.7284	24.7923	24.7646	23.9759	25.3117	24.9599	25.6439	24.9445	25.5167	25.7618	24.972	24.9686	24.5819	25.7421	25.3571	26.8289	26.3467	24.8321	24.5698	24.3448
P30520	27.2677	25.9919	25.7527	26.7457	26.5936	27.8253	26.5411	26.9228	26.5764	25.383	26.1787	26.3536	25.5453	26.3171	26.8427	26.8696	27.9242	27.7928	26.9596	26.6773	26.1422
P30533	22.4767	23.2998	NA	24.4621	22.4352	NA	24.2179	24.1996	24.5877	23.2223	23.8999	23.8699	24.2697	22.766	NA	24.8453	25.2314	24.9185	25.2626	24.1264	25.8548
P30536	26.5858	21.9766	25.1338	25.6325	25.1693	NA	24.235	23.5628	24.6752	24.5384	NA	26.4782	25.2926	22.1776	NA	24.5988	24.3985	24.9679	23.3127	24.7915	NA
P30566	25.9152	25.2215	25.1992	24.3395	25.6279	25.2989	25.5714	25.4473	24.5382	25.4949	26.8894	24.7794	23.928	24.7379	24.3569	25.1346	25.4433	26.4654	25.8796	25.9148	25.5811
P30626	26.5265	26.4118	24.666	26.6527	24.9213	27.3548	26.7789	25.9799	26.9651	28.5335	26.8651	25.8277	27.2471	27.6288	26.1612	27.7593	26.1852	27.4888	27.7913	27.5378	27.4669
P30711	NA	24.8413	NA	27.6896	24.8937	26.3361	25.7319	25.6773	25.6835	26.9519	NA	26.8634	25.915	27.3797	26.3832	26.7723	NA	26.7425	25.8245	25.9167	NA
P30740	28.3665	28.2286	29.2187	28.3232	29.8839	29.2776	28.7579	28.9984	28.8131	29.5127	29.1667	28.1784	28.7525	28.53	28.8448	28.1875	28.4297	28.4463	27.8993	28.6977	28.2219
P30837	26.9313	26.6477	NA	27.5627	26.6824	25.9353	27.2427	26.7246	25.8772	26.4377	24.7395	26.4962	26.9198	27.8434	28.1346	27.5461	25.4457	26.1515	28.5336	25.7612	26.294
P30876	24.3834	24.8462	24.6977	23.9453	24.2844	24.1875	24.6571	24.3915	24.6227	24.2334	24.7467	23.7462	23.5658	24.3715	24.8569	24.7586	23.914	24.6173	24.7211	24.3868	24.9683
P31040	27.5138	27.3433	27.1694	27.3642	27.3477	26.5296	26.8564	26.3634	27.1555	28.1721	27.2783	26.9369	27.145	26.8969	27.6342	26.5928	27.9127	26.9178	27.1122	26.7819	26.7487
P31146	27.4659	27.2239	25.9569	27.5393	27.7133	27.557	28.2994	28.6913	28.3286	26.4185	3.49612	27.7332	28.3535	26.6613	26.9134	26.6127	28.4354	29.6573	26.1431	27.3338	26.5896
P31150	28.5255	29.3416	29.1293	28.7114	28.8946	27.7184	28.3124	28.7362	28.5923	28.8312	28.4463	28.3328	28.1173	27.8119	27.9579	28.7453	28.2358	27.8113	28.7347	28.2799	27.6546
P31153	26.9526	27.3356	26.9583	26.8129	26.6442	26.3527	26.4349	26.5189	26.674	27.6955	26.5495	26.6923	26.9456	26.7971	27.5367	26.7396	26.8375	25.9237	26.1354	26.8312	26.2272
P31323	23.5849	24.7444	25.339	24.7545	25.4339	25.5579	22.593	23.2679	23.9165	26.9478	25.8926	23.7149	24.7614	24.6892	25.4489	24.2583	22.4723	21.1986	21.6477	25.6917	24.8996
P31689	25.1758	25.7122	NA	26.72	NA	NA	25.4598	25.25	24.1825	25.7948	24.8879	25.8312	25.3588	26.6591	25.3846	26.3927	25.5262	25.4691	26.2741	26.8853	24.6938
P31749	26.1145	26.538	26.8639	26.7939	25.8516	25.6159	26.4733	24.782	26.4467	26.7783	25.8179	26.4658	26.7345	26.1988	26.2337	26.9585	25.7316	24.6464	25.9738	25.7648	25.4636
P31930	27.53	29.2684	28.6499	28.8573	27.3617	27.7162	28.1839	27.9231	27.8431	29.6947	27.8529	28.6733	28.6434	28.5722	29.7439	28.2224	28.8524	28.1253	28.596	28.3757	28.1697
P31937	25.324	26.9518	25.5649	26.1819	26.8828	24.8566	26.5679	26.6473	26.7447	26.9828	25.4948	26.8893	26.7814	26.1468	27.4172	25.9463	26.4359	25.5413	26.7737	26.8252	25.4787
P31939	29.2984	28.8843	29.5855	28.7754	29.6971	28.8842	29.4863	29.1851	29.2983	29.7163	29.2876	28.7424	29.4728	29.1221	29.7148	28.848	29.2773	29.1544	29.2195	29.5418	28.8587
P31942	26.8576	28.1127	26.4362	26.976	25.8135	27.5717	27.4498	27.1444	27.1388	27.152	25.9547	27.4692	27.7725	27.347	28.3259	27.8497	27.8344	27.8146	28.199	26.7293	26.6983
P31943	29.9136	29.9342	29.2392	29.9454	28.9195	28.2523	29.8775	29.2449	29.3783	29.1818	29.4473	3.38463	3.41538	29.7546	3.34974	29.6769	29.8146	29.9435	29.3416	29.8559	29.4339
P31946	27.5539	28.5334	29.1365	29.5725	27.6786	29.5351	29.5789	29.2953	29.1619	29.1432	29.2518	29.3414	29.3869	26.8893	26.1589	28.9594	29.579	29.9864	28.2123	28.4215	28.7133
P31947	31.8444	3.16555	32.3689	3.82214	3.35538	31.5292	31.1719	3.48654	32.1916	31.5	3.33633	3.97944	3.88693	3.75838	29.4412	3.98949	32.3446	31.4478	3.24819	3.89584	31.6722
P31948	27.6166	27.6193	28.1492	27.8983	27.3822	27.4558	28.4242	28.8558	27.7336	27.6614	28.2938	28.1317	27.7435	26.8387	27.2268	28.6591	28.4416	28.8938	28.4447	29.4244	27.7396
P31949	26.4554	25.5262	NA	28.7479	26.1688	25.5974	28.3886	29.3376	28.2462	29.7627	26.8489	27.2193	27.4777	28.5333	26.4374	29.3759	28.9717	28.6346	29.2435	29.559	28.3648
P32119	29.4512	3.76848	31.442	3.21164	3.69946	3.95742	3.76864	29.3219	29.9734	31.3313	3.12915	3.25912	3.54355	29.8639	3.48443	3.19238	3.16494	3.55783	3.5647	3.76888	3.51234
P32322	25.5191	25.9253	25.775	24.8271	26.2351	23.3498	25.4636	25.7728	25.6949	24.3788	23.8286	24.5539	24.375	26.4181	25.8567	26.2916	24.1974	25.4881	27.3199	25.6275	24.2823
P32455	28.7746	26.5482	21.8777	23.9362	2.97631	23.9249	25.5395	27.9844	26.3551	24.9936	28.9633	24.9688	26.9846	25.8596	26.6625	25.4672	3.63168	29.3323	27.2188	25.8272	23.8545
P32456	24.5639	24.7869	23.994	23.437	NA	23.1284	24.3613	25.7142	23.9511	25.2243	25.7855	24.9555	25.3527	25.1958	25.2849	24.6225	27.7567	26.9627	25.4253	24.7537	24.3936
P32969	28.2138	28.6877	27.7615	28.3739	28.7794	24.9729	28.2546	27.4985	27.2822	28.5776	26.7259	27.4254	27.4324	27.8356	25.2966	28.3418	26.878	27.4793	29.7166	28.7186	27.563
P33121	26.6274	27.3686	27.165	27.9574	29.1772	28.6778	27.7532	27.4797	27.6156	26.5243	28.5572	26.9571	27.7866	25.9649	27.3117	27.217	27.8595	27.5263	27.7337	27.7596	27.6158
P33176	29.1177	28.5632	28.5695	28.6727	27.1212	26.3769	27.8423	27.9853	27.4542	28.5445	27.7775	27.6428	27.7886	27.4137	28.8998	28.4232	28.4864	28.3626	28.3953	27.9263	28.258
P33240	24.314	24.2437	22.938	24.3798	NA	NA	24.3378	24.6136	24.692	24.333	24.6274	24.8347	23.742	24.4352	24.6296	24.7337	25.2673	25.3882	24.8736	24.2528	24.1733
P33241	25.7719	24.7176	23.8262	27.5113	NA	24.7343	26.2422	26.5825	25.4685	26.3631	28.2654	26.646	27.1323	26.8258	26.1932	25.6145	25.4616	27.7748	25.7518	25.2826	25.3546
P33316	24.5427	24.7931	24.4526	25.2927	NA	23.5683	25.5296	25.4172	24.7332	25.6711	24.4118	25.4343	24.9281	24.275	25.3727	24.9558	26.724	25.2915	25.7551	25.7564	25.249
P33991	25.4787	NA	23.4376	23.5137	NA	NA	23.7722	22.7697	24.912	24.1957	22.437	23.92	21.6861	21.7193	24.7424	21.2365	25.2247	25.4578	24.2668	NA	NA
P33992	26.7526	22.1296	23.5815	22.3228	22.3378	NA	22.8943	24.4857	22.873	24.1988	25.6682	24.3126	NA	NA	26.2273	23.9132	26.6747	27.1659	24.8676	23.3897	NA
P33993	27.2374	21.9364	21.9564	21.6147	22.4898	NA	23.5112	25.1767	23.7994	23.98	23.18	24.2199	22.5732	23.1449	26.2222	23.9638	26.3222	26.9118	25.3494	23.3359	22.4886
P34896	22.8286	22.9668	26.6462	23.1473	24.4571	25.662	24.2963	21.4939	24.1638	25.2798	24.2369	24.9358	24.9559	24.8244	25.335	24.2928	26.6242	25.4719	23.2157	25.7155	25.4398
P34897	27.8794	26.4495	27.1363	25.5245	25.9681	25.8383	25.7512	26.6313	26.5239	26.3615	26.2774	26.2896	25.7392	26.2395	25.6211	25.6746	27.3565	26.4359	27.3122	25.733	25.7929
P34913	NA	26.7689	NA	23.2952	25.9253	24.2383	25.6441	22.4325	24.8913	22.6826	23.198	24.5638	24.8497	22.8563	24.7267	24.6992	24.1954	24.5295	24.7263	26.2112	26.1139
P34932	29.294	29.9929	28.6913	29.4281	29.869	29.1829	29.3574	28.3542	28.6143	28.3299	27.6629	28.6587	28.9437	29.2944	3.36693	29.5554	3.15653	29.3912	29.3466	29.2969	28.8234
P34949	24.2718	26.4966	NA	24.9397	NA	NA	24.8385	NA	24.4576	26.2224	NA	24.9877	24.6214	26.9875	25.9283	25.9699	22.9584	24.3194	25.8978	26.2498	23.7845
P35221	27.3165	28.4361	28.8385	28.9242	23.7153	27.4734	27.9775	28.1775	27.475	29.1614	24.1812	28.3275	28.3827	29.2226	28.7415	29.3451	27.6545	28.2417	28.53	28.8626	28.5388
P35222	26.6249	27.6317	27.7857	27.4655	24.7478	26.8625	26.1948	26.5144	26.3392	27.5114	22.3353	27.2464	26.9374	28.3866	27.7385	27.1285	26.4598	25.3943	26.6698	27.4576	27.4317
P35232	29.2698	29.7984	29.4657	29.1765	29.6359	28.1843	28.6838	28.873	28.5278	29.4267	29.5463	28.7849	29.2749	29.644	29.6353	29.3274	29.2266	29.8372	29.2559	28.9947	28.5977
P35237	27.6331	28.4869	28.4622	28.8366	29.4735	28.7268	28.6534	27.7259	28.3156	28.7265	27.7713	27.7784	28.4973	29.1999	29.5515	28.6972	27.8266	28.6428	28.7414	27.9557	28.4693
P35241	23.7268	23.5398	NA	23.9393	NA	NA	24.2977	24.9489	22.7414	24.2654	NA	23.7659	25.4433	24.1317	24.6555	23.7592	24.6969	25.8629	25.4215	23.8452	25.2279
P35244	25.6414	25.9773	25.6967	26.5515	24.9964	24.9637	25.9896	26.3918	25.9854	26.733	26.5875	26.2973	26.8812	NA	25.5414	25.7235	27.2853	26.5195	25.7544	25.9255	25.7455
P35249	24.7124	23.6936	NA	23.6839	NA	NA	22.5973	23.7813	NA	23.2426	NA	23.8413	22.9389	23.9833	24.8981	23.9959	24.8158	25.1157	23.7736	23.7954	22.1862
P35268	27.8522	27.7284	28.2319	27.1437	27.8464	27.7598	27.1949	27.4749	27.2826	27.4382	27.9225	26.7537	27.2769	25.9182	26.3279	27.5796	27.4834	26.7962	26.5188	26.57	26.3993
P35270	NA	28.1457	25.4584	27.5786	22.9599	24.3262	26.5227	25.1386	25.1186	28.3339	NA	25.5257	26.2869	27.9698	28.1884	29.1225	25.6224	26.4273	28.1247	28.6569	25.7926
P35442	28.7569	28.5818	19.6455	27.242	25.837	25.9122	26.6315	26.2653	25.9477	27.5123	22.5613	26.3739	26.7487	27.6471	26.9183	3.27821	19.9812	24.8869	27.8172	23.2139	26.8774
P35555	3.95747	3.33223	29.3672	29.943	3.65344	31.477	31.3711	31.2173	31.3985	29.928	3.67388	31.5338	31.5715	3.88855	29.7936	3.7874	27.3599	3.46888	29.785	29.9862	3.66252
P35573	24.2957	26.8254	26.8789	25.4935	25.4236	26.1156	25.2363	23.9517	24.4115	25.6772	24.5539	29.5946	26.8993	27.1162	24.6398	27.3612	26.8453	26.6346	27.7995	26.4148	27.4757
P35579	33.9625	33.4473	33.1232	32.6853	24.3257	27.5696	32.2792	33.7514	31.2792	32.825	3.15335	32.1796	32.9499	32.4824	32.8175	32.8223	32.7698	33.313	33.8992	32.6436	33.4664
P35580	28.4217	29.1534	27.1753	27.5983	23.8615	22.3888	27.236	27.8676	26.3469	27.1545	25.1477	28.3669	28.1517	28.3139	28.7426	27.7563	24.9487	27.6166	29.5746	27.3992	29.7164
P35606	28.5485	28.1634	28.9295	28.3943	27.9275	28.1475	28.1476	28.6975	28.5833	28.2359	28.3821	28.6126	27.7841	28.7296	29.1335	28.4235	28.2893	27.9977	28.1887	28.2369	28.2918
P35611	25.446	24.8345	24.5828	25.8159	25.5364	26.5852	25.5327	25.967	26.1133	24.5593	25.4288	26.2175	26.5734	25.778	25.2332	24.7334	24.7957	26.1545	25.5715	25.2155	26.7693
P35613	26.4243	25.1863	24.3184	25.4259	NA	25.6362	25.1163	25.3882	24.7648	24.3374	23.5359	25.1654	25.5567	23.9819	23.4385	23.8774	26.8154	25.5596	24.7676	25.7352	25.8414
P35637	27.2266	25.7643	27.5156	27.1827	26.5271	26.6123	26.8363	26.8436	25.47	26.4317	26.1233	26.9387	26.2824	28.2212	27.8693	26.1869	26.857	26.7837	25.4915	26.2375	26.6217
P35658	25.6837	24.9182	23.8764	24.5	24.7115	NA	24.3973	24.2344	24.5545	23.9134	24.9679	24.5719	24.6217	24.8431	24.4411	24.7134	24.5733	24.9693	24.9115	24.2878	24.2176
P35659	26.2628	24.7296	24.1767	24.2738	NA	NA	23.3824	25.4457	24.2389	22.6522	22.4885	NA	22.2619	NA	NA	23.7857	26.2716	26.2713	26.2285	23.2668	25.6568
P35749	24.6418	28.2245	28.4422	28.6523	21.6645	23.3574	24.8243	29.4382	25.29	23.3925	21.5898	29.5323	29.6815	27.3682	27.7347	28.1262	19.8153	29.2745	26.9367	29.3156	3.11526
P35754	24.7891	23.9445	NA	26.1994	NA	NA	23.7214	24.8243	23.4953	23.6246	NA	23.976	24.4994	25.7645	26.5889	26.1336	25.9313	25.3888	26.5646	26.6376	24.7148
P35813	24.5968	24.7126	25.5796	24.6319	24.2936	23.3735	24.567	23.6122	24.1374	24.6595	24.4482	24.5252	24.4939	24.6874	23.3166	24.942	24.7391	23.8346	24.1327	24.139	23.2517
P35858	21.7476	24.2149	NA	23.9432	NA	NA	23.4967	23.8743	24.7255	23.4838	NA	24.4852	23.3264	24.1486	23.8916	25.9396	NA	25.2939	25.9442	25.298	24.1614
P35914	24.6463	26.3799	26.2359	25.7547	24.2559	NA	24.3715	25.6289	22.3759	26.8798	24.1867	24.6248	24.6994	25.8294	26.3771	24.9851	24.5754	23.6753	23.1423	25.8467	24.3783
P35998	27.8975	27.4237	28.8237	27.1399	27.9876	27.7762	27.2543	27.3739	27.3684	27.645	27.8652	27.3864	27.1838	27.4181	27.8452	28.3889	28.9974	28.8314	27.6875	27.5696	27.6446
P36269	22.5252	24.4967	23.426	25.3758	NA	25.3939	24.8395	25.2435	24.4682	22.3377	NA	26.4448	26.689	25.9472	24.1355	25.6931	24.4133	26.3353	24.9275	25.1916	25.5138
P36405	24.1274	26.7266	26.4259	26.6313	26.7859	NA	25.8824	24.7256	25.7114	27.5228	NA	25.2378	26.4856	26.2133	27.6652	26.6417	24.8573	25.4315	26.6942	25.3893	25.8314
P36507	25.9957	25.6398	24.8319	25.6498	24.9449	24.6889	24.7794	24.5497	25.5354	25.8772	26.2512	25.3636	25.6563	25.3382	24.8425	25.6419	26.5339	25.6326	25.263	25.2888	25.4119
P36542	27.5341	28.1688	26.7261	28.4775	27.2245	26.8198	27.9259	28.8755	27.6644	28.6869	28.7964	27.5653	27.8261	28.3546	28.3443	27.2147	27.3342	27.4941	28.1733	28.313	27.4767
P36543	24.1413	25.5224	27.8324	26.5956	NA	NA	25.4717	26.6553	26.3872	27.5645	27.176	25.3379	26.1933	26.6547	27.2662	27.2638	27.9679	27.2499	27.2939	26.5983	26.3714
P36551	24.7214	23.9474	24.8734	23.9546	23.7462	NA	23.1274	23.2364	23.5573	24.1764	24.5118	23.4783	24.1915	NA	NA	23.9862	24.9422	24.1534	24.3213	24.1577	24.6723
P36578	3.29483	29.6547	3.66822	28.9226	3.41399	29.8534	29.5529	29.8858	29.4155	29.3748	3.34856	28.9134	29.2875	28.7164	29.4785	29.6957	29.5953	3.51747	3.97137	29.2847	29.9156
P36776	28.162	27.8885	26.5865	27.6994	27.6599	24.2326	26.874	26.3529	26.7959	27.2413	27.2139	26.8658	27.123	27.356	28.923	27.3935	28.2383	26.5439	28.4184	26.945	27.2937
P36871	29.3331	29.2595	28.7767	27.865	29.2488	28.7436	29.3183	28.838	28.3676	28.2816	28.729	28.3242	28.5893	27.5755	27.2767	29.2526	28.824	28.3122	28.2252	28.7454	29.2722
P36873	24.2628	22.8464	NA	24.5235	NA	NA	24.4756	23.4679	23.7582	24.4595	NA	23.2633	21.2484	24.9866	23.5197	26.5658	24.1214	25.7959	26.326	24.3268	24.4955
P36915	23.9473	23.1419	23.2833	23.4982	23.2994	23.3475	22.7843	23.3922	23.5327	22.7241	23.2684	22.6479	21.9643	22.5899	22.8688	21.5413	21.9279	24.1424	22.3939	23.2949	22.8325
P36952	27.5697	26.8956	25.2364	23.2286	23.8764	24.7759	NA	2.15982	27.4362	25.8363	NA	27.2395	26.9621	26.938	NA	25.9139	27.9517	25.1579	NA	26.8836	28.749
P36955	29.1292	29.8138	26.6874	3.36647	28.7712	29.5359	3.184	29.3935	3.91342	3.36173	28.2593	3.56156	29.2836	29.3258	28.1484	31.1315	26.9478	28.4775	3.59583	29.1839	29.754
P36957	26.6713	27.1753	26.2	26.1816	27.5776	26.1494	26.3398	26.5725	26.4196	27.424	27.3834	26.4212	26.6637	26.137	26.3643	26.234	28.9592	26.5349	26.222	25.6939	26.2542
P36969	26.4847	26.9412	27.6954	26.5492	27.5599	24.6352	26.9627	26.1274	26.4888	25.8833	26.6176	26.4995	26.5678	26.8771	27.3336	26.7217	26.2727	26.2139	25.7399	26.5112	26.1179
P37108	25.2958	26.814	28.4397	27.8548	24.4435	NA	27.5111	27.8592	27.7938	27.1628	28.3113	28.2985	28.5486	26.7849	28.5729	27.6299	27.8422	29.7648	28.3992	27.4885	27.4124
P37198	22.9567	24.9233	NA	24.5857	NA	NA	24.6198	24.9492	24.6562	25.8752	22.4798	25.5583	25.6483	23.9716	25.9213	24.6637	24.4827	24.1249	24.814	24.7612	24.9637
P37235	23.5593	24.1715	NA	22.9392	NA	23.2218	24.9878	25.5355	24.8716	24.553	24.1927	25.2369	NA	23.1122	24.8827	25.3864	24.8841	25.5528	25.8428	25.2838	24.3685
P37802	29.8483	28.5913	28.2941	29.5587	29.5543	29.8748	3.62139	3.11358	29.9877	3.32163	29.7518	3.73833	29.7597	29.7428	29.6929	3.88469	31.8985	29.7614	31.6915	3.52584	3.61339
P37837	29.2715	29.4434	28.4538	29.555	28.9195	29.13	28.7943	28.9512	28.8932	28.6976	29.7467	28.9477	29.5489	28.8689	28.1874	29.2463	28.4184	29.2499	29.8625	29.4265	29.2641
P38117	25.8945	26.5916	27.3834	25.2484	25.4646	26.1953	27.4412	27.3184	26.2949	27.1729	27.4333	25.7566	26.6149	26.5442	26.5215	26.1718	27.1612	27.4872	26.5516	26.1125	25.8122
P38159	27.2739	27.8924	28.1312	28.1526	27.195	26.7681	27.3787	27.6525	26.8787	27.22	27.3496	27.6363	27.3896	25.5533	26.1564	27.4997	27.5264	27.4269	25.9544	26.7697	26.8774
P38606	28.4389	28.4939	28.9762	28.4387	27.6879	27.756	27.7832	27.4822	27.5571	29.1747	28.4988	27.46	27.7193	27.4272	28.1776	28.9783	29.1987	28.1983	27.6973	28.286	27.4953
P38646	29.75	29.6497	29.576	29.6537	3.2922	29.3857	29.1962	29.5165	29.3688	3.29483	29.4839	29.149	29.5236	28.9773	3.22319	29.542	3.77919	29.7316	29.8652	29.643	29.8136
P38919	28.2178	27.3577	27.9133	27.2278	27.5175	27.1669	26.8553	27.1746	26.9264	27.3616	27.1684	27.5137	26.8779	26.5898	26.1598	27.4927	27.3945	27.7149	26.6882	27.6957	27.5869
P39019	27.3697	25.8922	27.868	26.1943	26.5154	27.3685	26.2363	27.2419	27.7296	26.6695	28.1778	26.9984	26.6657	25.95	25.7592	27.2946	26.8193	26.7859	27.4916	26.7789	27.455
P39023	28.8394	28.3976	29.7772	28.7496	27.9361	28.7428	28.2449	28.6198	28.2885	27.1993	28.2427	28.5215	28.9246	28.5392	27.6951	28.1143	28.718	28.94	27.8438	28.4418	28.6587
P39059	23.2738	24.6454	23.8956	23.5995	27.5796	26.9343	25.9413	26.4953	26.4959	24.5616	25.3983	25.4857	25.9678	25.2158	23.2288	24.6278	NA	25.7872	22.8646	26.5732	26.6497
P39060	25.8656	26.7966	25.3644	26.6741	27.7523	27.9746	25.8383	26.7617	27.9325	25.5648	26.8455	26.873	27.8314	26.1219	24.3614	25.9959	25.2935	26.9413	25.9323	27.6486	27.1762
P39656	28.9533	27.818	28.34	28.3887	27.9239	27.1844	27.9612	28.564	27.4163	28.1845	29.3299	27.4492	27.8718	28.6746	28.1148	27.9754	28.5956	27.8979	28.4983	27.3596	27.2769
P39687	27.3487	28.3872	28.1287	27.6264	26.4681	27.7117	28.7748	27.9328	28.1537	28.3593	26.9954	26.8997	27.2974	27.6879	28.9138	28.3892	28.3835	28.8612	28.6433	27.7856	27.5264
P39748	26.3184	24.5247	24.7686	24.9624	24.5197	NA	25.9828	26.158	24.7575	25.9278	24.9658	26.4132	24.8348	25.2453	25.649	25.6334	25.9549	26.1323	25.4512	25.2213	25.173
P40121	3.13149	29.4955	29.5846	29.7936	28.5764	29.6716	28.9697	29.6377	29.2613	29.2162	29.9442	29.3766	29.3449	29.7126	29.4256	29.5675	3.28394	28.6748	29.4669	29.158	29.4242
P40123	NA	23.4493	23.3645	23.4167	24.2378	25.5892	24.9898	22.4182	24.1298	NA	23.6188	24.7172	23.3396	25.3865	23.5588	24.829	NA	NA	24.1657	25.2147	25.1941
P40227	28.7183	28.3735	29.5356	28.9587	28.6484	29.1548	27.5855	28.7654	27.9463	28.8718	28.5595	27.9575	27.7168	28.2322	27.7134	28.1874	29.1228	28.7632	28.1755	28.4759	28.4239
P40261	27.4835	26.9952	23.5423	26.463	26.8536	26.9929	27.8659	27.4679	26.8461	26.6355	27.928	27.6439	26.8586	27.6623	27.4278	27.2387	25.9624	27.4619	28.3255	25.2859	27.4925
P40306	25.4512	25.7199	23.6833	23.1613	24.4396	NA	26.1246	26.8599	25.916	24.5861	25.5624	23.9984	26.1598	25.7527	26.6551	25.2593	27.8269	29.2931	26.1333	25.8721	25.3694
P40429	27.1755	26.9529	26.4258	26.5593	26.9986	26.7369	26.8579	26.7796	27.4545	27.2228	27.5977	27.286	26.3967	25.5845	25.3139	26.8575	27.3288	26.7962	26.3186	26.7182	27.9285
P40616	25.5294	26.1956	NA	25.7316	24.1524	NA	26.1681	25.9619	25.6193	26.87	24.6431	26.2823	26.3994	26.1123	25.9567	26.6512	26.199	26.5767	25.5849	25.8843	24.854
P40763	3.16597	28.3626	25.9949	27.6956	28.2886	27.4919	27.1919	27.3253	27.6964	27.4245	27.8276	27.4189	27.8114	28.9119	28.5596	27.6396	27.7169	28.422	28.4983	28.1394	27.4375
P40818	23.1327	22.9427	22.4722	22.6225	NA	NA	22.7516	23.9336	23.3616	23.1494	22.3645	21.7956	NA	22.6283	22.7986	22.9488	23.8292	22.3173	22.8576	22.8144	21.9767
P40925	3.55431	29.2453	31.5748	29.7498	29.9114	31.426	29.6742	29.3463	29.5154	29.8411	3.56129	29.74	29.345	29.8894	29.2144	29.1755	3.36515	3.39591	29.1778	29.6317	29.5638
P40926	31.1612	31.7516	3.8178	31.9384	31.6974	3.59941	29.7457	29.8142	29.9929	3.93412	3.54766	29.737	29.9628	29.9138	3.85377	3.13983	31.8424	3.98992	3.86736	29.8689	29.6226
P40939	29.5894	3.21222	3.3839	3.21766	3.17867	3.13712	29.8452	29.3252	29.1269	3.68929	3.18978	29.335	29.5767	3.81697	3.29833	29.4696	3.27488	29.8935	29.7183	29.9244	29.4857
P41091	27.8873	27.4412	26.8921	26.7425	27.7413	26.6224	26.9487	26.9889	26.4415	26.9919	27.5913	27.2116	26.873	26.7398	26.9378	26.8289	27.9276	26.6649	26.6757	27.2977	26.3441
P41218	26.6283	25.9562	23.8572	25.9773	25.7447	25.4866	25.6129	26.1925	26.4163	25.3539	27.9719	25.2684	25.549	25.1955	24.4763	25.5674	27.5624	26.7124	26.242	25.586	25.9578
P41226	25.5286	25.7875	NA	25.2485	25.224	25.2353	24.473	25.2985	24.4588	23.9661	26.2685	24.3133	24.9882	26.9899	26.5572	25.9422	25.7859	26.6273	26.4537	26.8977	24.5924
P41227	24.2816	24.6553	24.1992	24.1836	23.9145	23.2332	24.4975	24.9648	24.5827	24.8172	25.1977	23.9195	23.2198	23.4386	23.5974	25.9568	25.2593	24.7159	25.4346	25.7942	25.1476
P41236	22.7782	NA	25.2344	23.5537	NA	NA	23.4248	23.3744	22.9542	22.7964	23.566	22.7634	23.1719	23.2425	NA	24.2544	22.9336	25.4789	22.8468	23.4838	23.195
P41240	25.2356	24.4574	24.3364	24.8415	24.3193	23.5665	24.8981	25.8927	24.2291	24.2967	26.3866	24.8829	25.676	25.3526	24.8793	23.8247	25.697	25.9543	24.3243	24.8763	24.3145
P41250	27.7484	26.5576	27.1547	26.7122	23.2745	25.2678	26.8292	26.2693	26.4748	26.3572	25.3689	25.7579	24.9155	26.6721	25.3675	26.5975	27.1935	26.5338	27.53	26.4779	25.8725
P41252	27.2681	27.628	27.2693	27.5847	26.6788	26.7788	27.2488	26.9633	27.3675	27.3438	25.9534	27.3238	27.9136	27.9427	27.7238	27.1764	27.5336	27.2322	27.1862	27.4741	26.6818
P41567	24.6954	25.143	NA	24.627	NA	NA	25.9762	26.1497	26.1337	24.5222	24.4725	24.7828	25.3921	22.8152	25.2549	26.3613	26.2743	27.1287	26.3819	25.8962	26.1821
P41743	NA	23.3966	24.2663	23.1668	NA	NA	22.3569	22.1534	23.2399	24.8981	22.4899	22.9788	22.5435	22.6844	22.9364	22.9189	23.169	NA	22.1627	21.9328	NA
P42025	23.1966	26.3733	21.2492	25.167	26.3492	NA	26.2695	25.759	25.1785	25.5552	23.4354	25.653	25.4611	26.534	26.434	25.7963	24.1917	25.415	24.9844	25.5598	25.5623
P42126	24.9938	25.7864	26.8748	26.1785	NA	25.1445	24.4658	26.9362	24.9822	27.4692	24.1155	25.3274	25.5142	25.2952	28.243	26.8641	27.1585	24.8988	26.5296	25.8975	25.8768
P42166	27.5175	25.3984	26.6577	25.3194	25.6632	24.8448	25.9739	26.2127	25.6785	25.2479	26.8968	25.6155	25.2612	23.7816	25.5247	25.194	25.6769	26.1524	24.8747	25.9136	25.9886
P42167	25.8511	24.6747	23.2916	25.3829	24.697	25.6474	25.3648	25.3918	25.5346	24.6783	25.5242	26.7148	26.4612	26.1116	26.6269	24.9826	25.4313	26.2614	25.426	24.9355	25.4437
P42224	3.83138	28.4944	27.4151	29.1954	27.6436	27.9142	28.9979	29.9899	29.2518	28.7677	31.9383	28.4769	29.3928	28.4369	29.9354	29.3157	3.89543	3.22915	3.38237	3.52683	27.5717
P42226	23.3215	23.5657	24.2191	23.5532	NA	24.1462	23.4664	23.5658	22.9267	22.5223	NA	22.7982	22.8188	23.7267	24.3763	23.2761	23.2741	23.9437	23.966	23.4188	23.5588
P42285	25.4256	25.4347	25.1185	25.4818	24.9281	23.3123	25.6139	24.3535	24.9759	24.9258	25.643	23.7673	24.3824	24.5294	24.8913	25.2751	25.7198	25.3588	24.4762	24.8879	24.6576
P42331	21.1144	21.2788	21.2364	NA	NA	NA	22.7948	23.2953	22.8184	NA	24.1616	22.6453	24.2387	NA	22.9884	22.1619	24.3375	25.2974	23.1981	21.2797	21.1556
P42345	24.2658	24.4244	NA	23.3171	24.2926	NA	23.1717	23.4328	23.3464	23.7512	23.5968	21.9583	23.3248	23.6612	23.9397	24.777	23.2616	24.2212	23.7283	24.3647	23.5724
P42566	24.7785	24.6644	23.1729	24.9445	23.5456	23.5642	25.1213	24.8118	24.7936	24.7915	26.9464	24.1618	25.1493	25.5488	25.3452	24.9754	25.4666	25.6819	25.6743	24.6967	24.9283
P42574	24.5699	23.9665	NA	24.2314	23.2982	NA	23.9417	24.2717	23.1851	24.6617	23.5494	23.7858	22.6273	24.9868	24.1951	24.6688	23.7153	24.3933	23.8412	25.585	23.1758
P42677	27.412	26.9862	28.4515	26.7956	27.885	28.5643	25.2622	26.8385	27.3237	25.4985	27.4958	26.9198	26.93	25.1225	26.7255	26.9225	27.4573	27.8879	27.2443	26.6526	27.4317
P42704	28.9415	28.5317	29.1671	27.9936	28.3137	27.5897	27.7297	27.7374	28.7454	28.75	27.6733	27.1834	27.6891	28.454	27.9933	28.9255	29.1563	28.6118	28.7872	27.6837	27.3737
P42765	26.923	28.9537	27.5973	27.5672	29.174	27.3353	27.4394	27.2859	27.2952	26.3649	29.235	27.3643	27.4693	25.9635	27.2539	27.1434	27.4586	28.2824	26.9656	26.5529	27.4436
P42766	NA	25.3327	26.4334	26.5313	NA	26.1644	25.888	26.3725	26.9482	26.7385	25.2579	26.4472	26.7619	25.4164	26.583	27.3648	24.9875	26.2286	27.36	26.643	27.1245
P42785	25.7542	24.7168	26.4375	NA	25.8448	24.9523	25.1448	24.2178	24.9751	25.5919	23.6318	24.4827	24.6925	24.2314	25.9896	25.4667	23.9295	24.9947	24.8634	25.4288	24.783
P42858	23.7237	24.8214	23.7532	24.7139	23.1738	NA	24.1742	23.7219	23.7442	24.3192	24.5841	22.5834	22.9767	24.1836	23.4478	24.3665	24.5466	24.6975	24.8637	24.8554	23.7911
P43034	27.5847	26.6329	27.2185	26.8989	26.3972	26.4465	26.4292	26.223	26.5557	26.3119	26.8977	26.6978	27.1961	26.4626	26.3952	26.6549	26.9922	26.3198	26.5838	26.5114	26.6348
P43121	25.2345	25.7949	22.2774	25.6315	26.943	27.2193	25.7443	25.1959	25.5515	23.9513	26.7369	26.5235	26.5664	NA	24.6433	25.9543	24.9665	25.9124	24.1155	25.8627	26.6874
P43155	25.1444	24.8887	22.1796	25.8485	25.244	26.3674	28.4297	26.7894	26.6879	NA	24.5985	27.6137	25.6318	25.8268	27.5175	26.7133	26.7597	27.2379	26.3833	28.3955	24.6473
P43243	29.2994	29.3165	27.7765	29.2238	27.4116	27.2967	28.2646	28.1978	28.6597	27.6594	25.7655	28.3786	28.7177	28.3732	28.3326	28.9252	28.6899	29.9558	29.2872	28.3892	28.4295
P43246	25.9489	24.2939	24.942	24.482	23.4882	23.6464	23.7212	23.4732	24.1735	23.9461	23.6847	24.498	24.3782	24.8627	23.2169	24.6235	25.732	25.6796	24.2445	23.7918	22.9785
P43304	28.3943	28.3669	27.3568	27.983	28.6635	27.4448	28.8482	26.8947	27.3645	28.9921	26.2941	27.1776	26.314	27.1654	27.2473	29.4548	27.8665	27.6325	27.9814	28.2495	27.2415
P43307	24.9787	25.4152	24.3222	26.4145	NA	NA	24.9614	25.5893	24.3576	25.1563	26.1967	24.2738	24.2122	26.7648	25.4835	25.5353	25.4324	24.8476	26.5394	25.8796	25.689
P43405	24.2244	24.5422	23.5519	23.838	24.9365	25.4211	24.458	24.3464	24.2888	24.5258	26.5887	24.5424	24.6218	23.7776	25.4835	23.6147	25.1697	25.9627	24.1299	24.1892	24.6873
P43487	26.8689	25.7979	27.9237	26.586	26.5129	27.3716	27.1924	27.8167	27.9713	27.2322	27.1927	27.2312	26.8169	26.9287	25.9792	26.7936	27.1412	28.4166	26.3616	26.9899	27.9229
P43490	28.3325	27.7312	28.1123	27.1238	27.8612	26.2963	27.3199	28.3959	28.1245	27.4578	27.6954	27.2255	27.4322	27.8752	27.2558	27.4219	28.7877	27.313	28.2122	27.9926	27.5489
P43652	25.5526	25.1434	24.8383	26.3493	27.2355	26.9263	27.3358	26.4893	27.9896	24.2394	26.6844	28.184	26.6185	26.1386	25.5592	25.3648	24.7139	27.2474	25.7665	26.7234	26.2284
P43686	27.4842	27.4715	27.3383	27.4122	25.3693	26.6334	26.8485	26.4799	26.4454	27.3731	26.4135	27.2169	27.4524	27.4912	27.6627	27.6396	27.3818	27.6266	27.9573	27.5843	26.6334
P43897	22.8457	25.519	25.4947	23.7953	NA	NA	25.3	24.8182	25.1362	26.4284	NA	24.8892	23.5857	NA	25.8126	25.4215	24.7857	23.4964	24.5261	25.3213	24.7568
P45880	29.6414	29.5745	29.3194	29.47	28.9673	27.9336	28.7612	28.1949	28.145	29.2485	28.5966	27.4876	28.5918	28.9561	29.8982	28.5228	29.5131	28.3483	29.5957	28.3988	28.1789
P45954	25.1342	27.1755	29.7914	27.2582	27.282	26.715	25.8145	23.6837	25.5844	28.1569	24.1735	28.1174	25.1587	27.3557	28.1456	28.3986	24.3933	24.1942	26.9449	26.1242	26.5416
P45973	25.2626	26.1834	25.2795	27.3889	NA	NA	25.7719	26.5164	26.5283	24.936	23.7814	25.5428	25.8884	25.363	25.6519	26.162	26.1723	26.4153	27.1912	26.6544	26.3653
P45974	28.9571	28.7774	29.3956	27.5567	28.9513	27.7139	27.8213	27.7444	26.9516	27.7232	27.4682	27.7842	27.4476	27.8848	28.2837	27.9434	27.3512	28.265	28.8664	27.7343	27.379
P45985	21.9536	27.3263	25.9796	24.2666	NA	23.3316	22.9397	NA	NA	23.668	NA	22.6555	24.472	24.7422	25.4969	24.5689	21.8156	22.1875	23.8386	24.8962	22.6725
P46060	26.4352	26.2449	25.8271	25.4227	25.4464	26.4788	26.7718	26.3225	25.8173	26.6998	26.5926	25.8719	25.4875	26.2461	26.9468	25.9929	26.7533	26.6642	26.3621	25.8818	25.4753
P46063	26.1862	26.7515	26.9358	26.6659	26.9342	25.358	26.1285	26.2172	26.2987	24.8963	27.4724	25.992	26.3624	26.2712	25.7142	26.8639	25.8853	26.5446	26.6284	25.8365	25.7722
P46087	25.6836	22.6236	24.3159	22.8489	NA	22.7912	22.4729	23.6393	22.5935	22.7223	23.265	22.2287	NA	NA	24.1938	23.4853	23.1687	23.4149	23.9225	NA	22.1836
P46108	25.5474	24.5713	NA	25.7748	24.6699	25.5934	24.3113	24.8922	24.875	25.3633	23.5642	24.9619	25.7929	26.1735	25.6613	25.2883	25.6497	24.4562	25.5645	25.6412	25.1338
P46109	26.9223	26.1273	21.4347	24.782	25.3527	24.8216	26.939	25.9469	26.4423	25.7537	25.7497	26.2374	25.8948	25.8594	26.6334	26.4566	25.8986	26.24	26.3887	25.5893	26.9885
P46379	25.1557	24.6235	23.9224	25.6335	NA	NA	25.1389	24.3222	24.6388	26.9358	24.564	24.3665	24.3977	25.3442	25.4183	25.346	24.3776	23.4858	25.9768	25.2289	23.9475
P46459	27.4527	27.4669	28.5582	27.3669	27.8384	26.8962	27.7745	27.6589	27.2891	27.6495	27.8425	26.6883	26.8491	26.9647	27.612	26.7774	27.2944	27.3811	26.7385	27.4135	27.3444
P46776	27.5861	27.1263	27.7294	26.1714	27.7197	27.4973	26.9214	27.7943	27.3215	27.1697	27.6287	25.6445	25.3777	25.857	24.2658	26.7448	26.9132	27.1659	26.5658	26.6324	26.9936
P46777	29.4382	29.429	29.526	29.2722	28.9266	28.9739	28.9769	29.2819	29.1891	29.1965	29.1785	29.6224	28.8539	27.1736	26.9697	29.2239	29.3654	28.9652	28.4286	29.3976	29.2415
P46778	25.5351	25.9847	24.9228	24.9837	NA	NA	25.6369	25.956	24.5136	25.3495	26.8479	25.3468	25.1939	26.3821	25.469	25.6141	24.2213	25.5373	26.3968	25.1538	25.2382
P46781	29.2822	29.8833	29.6499	28.6244	28.8597	29.1618	28.5589	29.1675	28.2735	28.3837	29.2578	28.5497	28.4895	28.5186	27.4265	28.292	28.5462	29.5213	29.1215	28.2811	29.6783
P46782	27.1688	27.4917	27.9431	28.1842	27.7755	26.4337	28.2869	28.3955	28.3336	27.5975	27.4318	28.3685	28.5598	28.6256	29.1239	28.4666	28.7169	29.9151	29.2432	28.3123	28.7177
P46783	26.9192	26.1813	26.3695	26.27	25.9212	25.8543	26.1242	27.3697	27.6449	27.3897	27.3262	27.228	27.1127	25.8255	26.5296	26.3987	26.7873	27.7442	27.8733	28.1964	27.3934
P46821	26.9997	24.6275	22.5213	27.3759	22.7153	24.3595	24.1482	26.9585	25.37	23.276	23.782	24.8873	25.9518	23.6532	22.6923	26.2444	27.278	25.7597	26.5196	26.4492	26.8446
P46926	25.1815	27.4698	25.7743	26.5663	27.5965	27.1173	26.942	26.3511	26.8948	26.9944	26.862	27.8892	27.1834	27.6479	28.2963	26.8253	28.3916	26.7925	27.47	27.6658	26.6151
P46939	26.4622	26.4357	25.3764	27.3779	24.9468	25.4939	25.5427	25.8462	25.3897	25.953	25.2177	26.3752	26.8812	26.9698	27.1493	26.7233	26.3376	26.5569	27.2969	26.6295	27.8197
P46940	31.5227	3.87994	31.1556	31.1496	31.6599	31.6636	3.89714	31.1334	3.87884	3.57678	31.4392	3.78636	31.1717	31.1952	31.1314	31.717	31.2482	3.99786	31.1168	3.61929	3.64856
P46976	25.3873	24.8546	24.1316	25.3359	24.9496	23.9173	26.1692	25.8673	24.987	27.9615	26.3793	24.8768	24.9836	24.2315	25.8765	25.8928	25.7739	25.2972	25.2639	25.5937	24.5933
P46977	27.7573	27.1657	26.9577	26.8114	27.3168	26.6312	26.616	27.932	26.6334	26.2162	26.2659	25.9868	25.6728	24.6919	23.9513	26.9851	26.1393	26.1839	27.1293	26.7127	27.3289
P47755	27.4243	28.213	27.7238	27.4316	28.2386	27.4975	27.8292	27.3225	27.9489	28.5362	27.9255	28.1116	27.7973	28.7255	28.8928	28.1237	27.4466	28.6389	28.1657	28.2679	27.3582
P47756	28.6719	28.4589	27.7738	28.7116	28.4714	27.6978	28.7527	28.6424	28.36	28.5628	29.6322	29.793	28.8248	28.4223	28.1641	28.3142	28.9129	28.7355	28.1159	28.4669	28.5394
P47813	24.2488	25.1361	24.7956	25.3415	24.7465	25.3812	24.937	25.4345	25.2714	25.4279	NA	25.78	25.6375	24.1969	24.7654	25.3954	23.6148	24.7667	25.2594	24.6724	25.4667
P47895	23.6264	22.8843	NA	24.9583	25.1774	NA	23.8492	24.472	24.229	NA	25.5548	22.8165	23.2523	NA	22.9692	23.8272	22.745	23.4294	NA	23.5882	24.3176
P47897	26.9134	26.8466	27.7217	26.5272	26.2339	26.8399	26.4976	26.5122	26.2715	26.1865	26.2314	25.8126	25.9179	26.9837	26.3522	26.7317	27.6533	26.6529	26.8553	26.8198	26.4462
P47985	24.6932	25.656	26.6262	26.244	25.5139	24.9297	25.4268	25.6113	24.8277	25.7475	25.7346	25.2413	26.4285	26.6349	26.1716	24.8846	26.3226	26.3423	24.5232	24.7855	25.9836
P48047	27.8558	27.1295	27.322	28.4787	27.278	26.5782	27.1237	26.8668	26.2379	27.5622	27.7257	26.9322	27.185	26.5479	27.2169	26.7296	27.1746	27.8932	27.8284	27.3846	26.9113
P48059	25.5818	26.8284	23.4619	25.9228	24.5418	24.1658	25.5558	24.996	25.6752	25.1353	25.5978	25.3526	25.6646	25.4965	24.4597	26.5879	24.9882	25.5539	26.3526	25.2512	25.5687
P48147	27.8269	27.4163	26.6898	27.5556	26.5759	23.8656	26.9873	26.6659	26.3321	27.4787	26.2354	26.9538	27.5665	27.2159	27.8355	26.8744	26.7136	27.3516	26.6975	27.1135	27.2676
P48163	23.6841	21.3584	21.2964	23.6152	NA	22.7938	2.87293	23.8136	24.4898	21.7898	24.1256	23.4216	24.8213	21.5858	23.8742	25.4225	23.2456	23.6494	24.2656	25.9684	NA
P48426	24.3718	24.3526	NA	24.6593	24.6454	25.1861	25.1268	24.9624	23.1135	25.3984	23.1744	NA	24.2645	NA	NA	23.7526	23.5574	24.3619	24.1969	24.1755	NA
P48444	27.8514	28.5315	28.3969	28.4731	27.7958	27.4869	28.2939	28.1355	27.8329	27.4968	26.5284	27.5751	27.2935	27.524	28.1629	28.2164	27.7977	27.9735	27.7774	27.9746	28.3774
P48449	23.9134	24.5818	25.5362	24.1114	23.4626	24.8199	24.5323	24.7935	24.8858	23.9278	24.7958	23.8829	24.6488	22.64	22.4388	24.4868	24.3638	24.3973	23.1856	24.7112	24.1298
P48506	24.5843	28.9783	22.6974	25.2463	25.5934	27.183	24.9896	24.544	25.3878	25.3541	23.6387	25.8213	25.4524	25.5687	26.8292	25.5695	24.6163	25.584	24.5486	24.9159	24.8225
P48556	24.6319	24.9995	25.7614	24.3432	24.2387	24.285	24.622	25.4174	24.9897	25.9381	25.1356	24.3325	25.4187	24.8187	24.217	25.575	25.7884	25.2457	25.9977	25.4179	25.5114
P48637	25.5374	26.6675	26.6481	26.6682	25.8538	26.5583	26.4213	25.9973	25.4956	27.1412	24.9825	26.5953	27.3694	27.1246	28.3879	25.5719	26.8794	25.9423	25.5494	26.7519	25.3438
P48643	28.5682	28.8663	29.2144	28.4734	28.764	28.3761	28.6733	28.6947	28.3231	28.8479	28.8255	28.4126	28.1199	28.1648	28.7862	28.7223	28.4929	28.5738	28.6341	28.9489	28.8655
P48681	23.7642	24.7756	24.4227	25.7653	23.2524	25.5127	24.3137	25.2977	26.8768	23.9948	22.4243	26.5968	26.9864	24.5292	24.2234	25.4594	24.2417	26.6826	24.9155	26.7539	26.2514
P48723	24.8389	24.8417	NA	24.2389	NA	NA	23.6867	24.4113	NA	23.5437	22.883	22.1938	23.7616	NA	23.4221	23.7352	22.4694	25.2147	24.1836	24.1295	22.9753
P48735	3.31722	29.3265	31.1275	29.3436	3.36243	28.9121	3.84364	3.71159	29.7824	29.6614	3.77246	28.2866	28.6439	29.3162	29.6619	29.1938	31.6154	3.36223	3.44138	28.9347	29.277
P48739	26.3452	24.9699	24.2174	25.3141	25.1265	23.9327	25.794	26.4976	25.2493	25.2929	25.5965	26.8969	26.7179	25.7314	25.9653	24.7234	25.7679	25.7836	25.8822	25.2576	25.3623
P49023	24.9172	23.7853	22.927	24.9223	22.6461	23.4129	24.2536	24.5229	24.7636	24.2684	NA	24.942	24.9176	24.4594	24.4524	24.7992	25.1749	24.6199	25.6394	25.3634	24.3884
P49189	28.7756	28.8452	27.9859	28.3548	29.2888	29.1952	28.5353	27.4864	28.4646	27.7715	28.62	28.3597	28.7929	28.4597	28.5268	28.5563	29.9826	28.2698	27.8187	28.5674	28.6684
P49207	25.7251	26.4455	26.4332	26.5862	24.6112	24.7397	26.1653	25.3967	24.9293	24.5338	25.6747	26.6719	24.6337	23.3932	22.332	25.9979	26.6259	26.6522	26.1399	26.5926	26.3177
P49257	28.1768	27.946	26.9827	28.8138	28.2262	27.2188	28.116	28.4589	28.3778	27.8274	27.9545	28.9452	28.1933	28.5226	29.9956	29.3175	27.9117	27.5798	28.5424	29.5179	28.3138
P49321	26.7424	22.3454	26.3153	23.8479	23.3836	25.519	23.8229	26.1127	25.1291	24.5469	24.2222	25.6137	25.7529	25.1344	24.9566	25.3469	27.3633	27.1946	24.8871	23.9385	24.6239
P49327	29.3812	32.3785	34.3936	3.56393	32.4753	31.2429	3.83538	32.1636	31.3738	3.94587	29.6276	3.61623	31.3883	31.6425	3.2685	31.2431	3.35132	32.6613	31.865	31.8474	32.4116
P49354	23.3615	24.1564	23.4348	24.9252	NA	23.6326	24.7471	24.1797	24.7926	25.2526	NA	23.1545	24.5573	25.7619	25.1965	25.2925	25.6948	23.9685	25.7737	24.9339	24.4879
P49368	29.1274	29.8515	3.18116	29.1627	3.41663	29.5534	28.9386	29.4663	28.9954	29.6117	29.2462	29.3496	29.2286	29.6728	3.16675	29.2918	29.5716	29.2489	29.4572	29.6294	28.7676
P49407	24.1223	23.9174	24.4847	23.7882	23.5946	24.3413	24.6372	24.2743	24.5577	24.8772	23.5346	23.7184	25.2345	25.5984	23.3922	23.9333	23.9945	24.285	22.8318	24.414	23.8918
P49411	3.31495	29.7448	3.37896	29.3284	29.4715	29.5973	29.3782	29.3739	29.1726	29.7382	29.5279	28.9982	29.629	29.2116	3.46285	28.8415	3.54553	29.4424	28.989	29.5549	29.148
P49419	27.2214	27.464	27.3218	26.6716	26.9629	27.6554	27.133	26.3687	27.6473	27.896	25.6187	27.3826	27.4723	28.1285	27.7774	26.797	26.1579	26.6617	26.7969	27.5669	26.928
P49458	24.9434	27.5953	26.4564	27.7296	26.1783	NA	27.8152	27.2559	27.6119	26.2429	27.7633	27.4852	27.1248	26.1425	26.9612	27.2344	26.183	27.9311	27.4341	27.3556	27.5571
P49585	25.7993	24.3281	24.9424	25.2746	NA	23.4892	24.7773	25.5113	22.9669	23.7543	25.8387	24.8834	25.2223	25.1755	25.9575	25.2868	26.7728	24.4369	24.4393	24.4663	24.4275
P49588	29.3666	28.2683	29.6181	27.6988	27.3139	27.9245	27.9798	27.7653	28.7964	29.5999	28.5186	27.5168	27.9616	27.3314	27.4659	27.6935	28.7267	27.7951	27.6822	27.3775	27.6753
P49589	27.2645	26.4234	25.4497	25.2372	24.839	24.4596	25.9254	26.1578	24.7736	25.7495	25.9743	24.9713	24.6953	24.9698	26.5466	25.8284	27.4252	26.4843	26.1843	26.8461	25.4586
P49591	27.5281	28.2284	28.5977	27.8548	27.8917	27.4948	27.97	27.9399	28.1883	27.9188	26.8465	27.4837	27.8235	27.8945	28.2867	28.5496	27.6512	27.5384	27.7586	27.5441	27.5955
P49720	27.4612	27.583	27.6367	26.1395	27.4779	26.2212	26.99	27.4839	26.4817	28.2548	26.6356	26.5724	26.6994	27.3722	26.6619	27.3784	27.4746	27.6868	27.4543	27.7118	27.4259
P49721	25.4598	26.873	24.7216	25.5558	25.7159	25.3647	25.5382	26.2213	26.2766	27.9734	27.4539	25.8918	25.2578	23.5975	23.4796	26.5171	26.9175	26.3242	26.1263	26.6228	25.8733
P49736	26.8428	22.5738	23.2781	21.9121	23.1253	21.4233	23.268	24.5918	22.8364	23.6635	22.5543	24.3973	22.8629	23.7279	26.1956	24.8254	25.9466	25.6787	25.2259	22.5744	NA
P49746	22.8729	22.8727	22.4932	23.4235	24.4422	24.1318	23.9385	24.4146	25.8587	23.313	22.6414	25.2433	23.5484	23.9538	22.8725	23.3294	NA	NA	25.2943	22.9165	23.8277
P49747	26.6227	27.8261	25.8296	28.3117	26.7427	26.5694	27.8126	27.2294	29.1626	27.1961	26.8762	26.3457	28.4436	27.5651	26.7939	29.6944	24.4427	25.5639	26.2319	25.3949	28.2558
P49748	27.7275	29.1597	27.4477	28.1396	29.3192	28.4285	28.5749	27.799	28.2459	28.5252	28.6983	28.7245	28.2762	28.5577	28.6768	28.6312	28.2756	27.9196	28.3464	28.3482	27.8122
P49750	24.8213	24.4249	NA	22.469	NA	NA	23.1172	23.3537	21.9496	2.99486	22.9799	24.2812	22.9289	23.3481	24.3573	23.2569	23.966	24.4493	23.8514	23.6925	24.6846
P49755	27.7561	28.7222	27.2471	27.8467	26.4976	27.1829	28.3786	28.3318	28.1648	28.4763	27.9597	28.6646	28.4186	28.2119	28.6615	28.9332	27.9922	28.3192	27.76	28.5742	28.2296
P49770	25.1214	26.3227	25.2961	23.9862	NA	NA	25.2922	25.3129	25.1879	25.8136	23.3689	24.9528	25.7156	24.2142	25.1725	25.5757	26.1292	25.8362	24.8552	25.9968	24.2648
P49773	25.2292	24.4227	24.8966	27.1183	25.7394	26.32	27.4997	26.6486	24.5142	24.7979	25.1455	27.3766	26.9692	26.1946	24.3977	26.2975	27.3782	27.6115	27.7985	25.5519	27.2427
P49790	25.8347	23.3187	23.5689	22.6655	23.1422	NA	22.5744	23.2418	23.9733	23.2451	23.9999	23.9335	23.5545	NA	23.9153	23.1337	23.4343	24.1524	22.6735	NA	23.5966
P49792	27.3616	27.2429	26.5836	27.3412	26.5686	26.8564	26.357	26.5152	26.2736	26.1328	26.7972	26.5869	26.5127	26.3196	26.6779	26.8853	27.4134	26.5965	26.8497	26.9172	26.3695
P49821	25.7315	26.7678	26.1963	26.252	26.6286	26.1613	25.5187	25.6524	24.7452	26.1686	26.4957	25.9449	26.348	25.6672	25.5929	25.3245	25.4314	25.3687	25.2825	25.133	24.9733
P49840	23.6636	24.9619	NA	23.7398	NA	NA	23.9358	23.9363	23.6444	23.8285	NA	24.2213	23.4717	23.6898	25.2745	24.6663	23.4613	24.7799	24.4383	24.9869	23.3273
P49902	25.8297	23.892	24.3735	24.3338	24.8367	24.7939	24.6344	24.6664	23.8743	25.974	25.5889	23.5225	22.6562	23.9629	24.423	24.4699	24.6824	24.1592	25.1563	24.4553	23.843
P49903	25.8536	24.3436	NA	25.7776	24.2494	NA	24.7888	24.1839	24.3586	25.3781	24.8134	25.6253	25.4284	26.7335	26.6267	25.2356	24.7717	25.4188	26.3	24.5894	24.6291
P49915	26.8874	25.3995	25.5681	24.8176	25.3264	25.3588	24.8847	25.6986	25.322	26.6883	25.2864	24.4118	24.3792	23.8336	24.3518	26.2939	27.3862	25.8643	25.4558	25.5849	24.3199
P49916	25.1364	24.4838	21.9423	24.1687	24.7339	21.5471	23.4354	22.9439	24.2182	24.1648	23.8176	23.4268	23.688	24.6892	24.8484	25.9212	24.1974	23.637	24.74	23.8489	24.4462
P49959	25.3441	25.79	25.8689	26.1839	24.5295	24.375	24.874	24.7594	25.5165	25.9346	24.9269	24.9648	26.3611	25.9944	26.6512	25.7631	25.7878	26.1416	26.4261	24.6863	24.5327
P49961	23.2498	NA	NA	23.4237	23.4749	25.3956	23.1886	23.7335	NA	22.4368	NA	25.7144	23.213	25.2221	24.3661	24.199	22.718	22.9212	24.4352	24.5943	24.3739
P50135	24.1283	23.9376	24.6757	25.8216	26.2929	NA	25.4943	25.5338	24.9834	23.8493	24.598	25.8625	26.5385	24.6149	24.3	25.2143	24.2859	24.2785	25.3447	25.5275	26.2254
P50148	23.1972	23.6596	24.8755	24.9417	24.994	NA	23.8515	24.2728	23.6325	24.8576	NA	24.4475	24.8744	23.6199	24.2187	23.8983	24.9844	23.2179	23.3396	24.297	NA
P50213	25.3119	25.5538	25.2981	26.1699	25.6488	24.6278	25.6793	26.4266	25.1477	25.9476	26.1894	24.8144	25.3185	25.3519	25.7935	24.2693	26.5416	25.4823	24.7415	24.5589	24.2293
P50225	24.6831	23.8532	25.3444	24.999	25.7589	26.5469	25.2189	24.9844	23.2833	25.4438	25.3988	23.8525	26.3557	26.5368	26.8137	26.1568	25.8394	25.5766	25.5944	27.5188	25.1942
P50281	25.2128	NA	22.4594	24.4489	23.2443	23.3426	22.9584	22.4364	NA	23.7216	NA	24.9252	23.4298	25.1964	22.8729	22.9645	23.5893	23.3663	24.6576	22.3294	22.6335
P50395	31.6976	3.79738	31.7154	31.1787	3.77694	31.3733	3.75375	3.85844	3.47121	3.93916	3.75135	3.88678	3.7977	3.54251	3.39264	3.93593	31.2436	3.5828	3.76334	3.85185	3.49849
P50402	25.1252	25.1372	25.5289	25.7144	24.5471	25.2124	24.53	24.1267	25.3469	25.3369	24.538	24.8734	25.279	26.8787	25.5696	24.9744	25.5245	25.2783	24.8275	25.2163	25.4532
P50416	25.2527	24.4268	NA	24.4394	23.986	24.1312	24.6896	24.6967	24.5655	25.7236	24.5748	22.8794	NA	NA	23.3393	23.7237	24.726	24.83	26.2129	23.4473	22.659
P50453	26.8737	26.8294	25.6517	26.7685	26.6124	26.2278	27.1169	27.5533	27.7951	26.5646	28.9747	27.7796	27.5437	26.4675	27.684	25.9453	27.4966	27.4521	26.6682	26.5796	26.6699
P50454	3.99746	3.24173	28.3869	3.46824	3.12596	3.65529	31.3636	3.49754	3.17368	3.48664	29.9544	3.83153	3.18966	31.3396	3.54619	31.5187	29.7428	3.62898	31.8525	29.7466	31.1342
P50479	25.1728	24.8129	NA	25.9196	NA	25.3898	24.8515	24.9514	24.5253	23.7774	NA	25.4298	25.6354	26.5671	26.3436	25.5613	22.4257	24.1197	26.4577	24.4847	25.5577
P50502	27.1478	27.4113	28.133	27.1193	26.6996	27.7326	27.6542	28.6677	27.8655	27.8136	26.2335	28.3758	28.2387	27.732	27.8634	27.442	28.5687	29.1247	28.2368	27.4371	28.3368
P50552	24.9312	25.2627	22.5336	26.4965	24.6753	NA	25.2983	25.4157	24.5384	24.8342	25.5146	26.5475	26.3429	26.2329	25.2223	25.682	25.829	25.6782	26.4647	25.9472	24.4831
P50570	27.9135	27.1881	27.1284	27.3737	27.1599	26.4574	27.2313	27.1242	26.8932	27.2228	27.9254	26.7153	26.8393	27.896	27.2993	27.1636	27.8525	26.975	27.4338	26.7585	26.8663
P50579	NA	25.9277	NA	27.6662	NA	NA	25.1524	25.2273	25.5584	25.3759	25.2746	26.7292	27.9134	25.2681	26.1826	26.9217	26.5335	25.3323	25.6536	26.4265	26.6218
P50583	NA	24.6259	23.3264	24.3137	NA	23.6285	23.2626	23.3863	23.992	22.6346	NA	23.5375	24.9227	24.1155	24.4998	NA	23.3919	23.7592	23.4165	22.3844	22.7122
P50851	26.3843	26.9987	28.3232	27.3163	26.9313	26.4729	27.518	26.1448	25.5761	27.5873	25.9253	26.8474	26.3167	26.7532	27.2145	27.4914	26.7471	25.7123	26.7385	26.2654	26.7982
P50895	23.7216	27.6824	27.2974	27.6255	27.2644	27.2521	26.3592	25.1873	26.4855	27.3465	23.7942	26.9326	27.2794	26.7639	26.5945	26.7752	25.5323	25.5376	24.7242	26.2758	26.1355
P50897	25.4713	23.8412	24.2313	25.3363	NA	25.6198	24.7298	25.2849	25.1558	29.2518	23.9953	25.7814	25.9986	26.9547	26.6885	25.5148	24.8354	25.6338	26.4796	26.6589	25.1689
P50914	26.7819	26.7353	27.1588	27.1888	25.9891	26.1432	27.9235	27.7429	27.1514	27.5373	26.7128	27.129	27.3189	27.3542	27.6613	27.1949	26.5288	27.4586	27.1684	27.5769	27.5984
P50990	29.1689	29.4797	3.34353	28.9595	29.9657	29.4993	28.6167	29.1579	28.8884	29.9592	29.1329	29.8243	28.8615	28.1788	28.6859	29.2189	29.4135	28.8376	28.7314	28.9774	28.6447
P50991	28.7466	28.5517	29.1773	28.3642	28.9652	27.7732	27.5217	28.3692	27.5598	28.4447	27.9245	27.9878	28.4493	28.6419	29.1483	28.2188	28.1999	28.4956	28.4746	28.7429	27.6392
P50995	27.2669	28.7434	28.6288	28.5598	27.9986	28.3644	28.4963	27.8286	28.4464	28.1432	28.5746	29.2799	28.5644	27.8477	28.2532	28.6397	28.1758	28.3818	28.2946	27.8654	28.4349
P51003	24.3792	24.7595	24.6919	24.8699	NA	NA	23.9827	24.5763	24.2565	23.9266	25.4332	24.854	25.1177	23.9962	NA	25.8672	24.8343	24.6389	24.8714	24.6873	24.3556
P51114	25.5366	24.5927	25.7299	26.2164	23.2511	24.7756	23.6752	23.6438	23.3115	24.8525	24.8253	25.3534	24.6795	23.6924	25.2531	25.1763	25.3844	25.3414	24.1488	24.6669	23.7746
P51148	27.3982	27.6262	27.8485	27.9674	27.1336	27.945	27.9259	27.5133	27.4779	27.9545	27.6362	28.5458	27.7696	28.3242	27.1883	26.7225	26.6875	27.9857	27.5892	27.3269	26.7737
P51149	27.8237	27.9935	28.9497	27.8557	28.5452	28.4365	28.2211	28.8755	28.6265	28.6848	27.4562	28.2753	28.5237	28.9158	28.7842	28.2214	28.7274	28.8537	27.9638	27.9884	27.5937
P51151	23.5234	22.6914	NA	22.45	22.5216	NA	22.4929	23.9334	21.8912	24.4817	22.858	22.1424	22.8729	NA	21.6389	22.7613	24.1744	21.9483	22.8383	22.6727	22.5399
P51153	23.6323	24.8686	NA	NA	24.6723	24.1216	24.1482	23.7655	23.766	24.2523	22.9536	23.9466	24.8996	23.9299	24.4169	23.7556	24.9429	23.3255	23.7926	23.7417	23.8745
P51159	24.6743	NA	24.4371	22.899	NA	NA	23.2127	NA	22.4785	22.5422	24.3584	23.1135	23.4644	23.4891	23.2175	NA	24.1582	23.5417	22.7713	23.6737	22.4974
P51178	25.14	23.8367	NA	25.1745	23.4566	NA	22.618	23.7582	23.5626	25.3269	NA	22.6118	24.5867	NA	22.394	24.8178	22.6854	23.8258	24.6494	24.7567	24.2334
P51398	24.164	22.6726	22.6363	21.6655	NA	NA	NA	23.1253	NA	24.3353	NA	22.3627	22.3477	23.7748	24.1249	23.9141	23.9614	22.8578	24.7259	23.4269	22.8774
P51452	24.479	24.387	24.8923	24.9825	23.1955	23.2155	24.3948	24.5496	24.769	25.4626	24.8563	24.2242	24.8477	25.7313	25.9826	24.8697	25.1848	24.9217	25.3683	25.3599	24.9458
P51531	26.1654	24.7878	24.7866	24.9832	NA	NA	22.934	24.2596	22.2164	NA	NA	21.6896	22.1297	NA	23.3339	22.4713	25.2714	24.1486	23.9582	23.4387	24.2133
P51553	25.3955	26.5935	NA	26.2385	24.8696	NA	26.1774	25.2856	24.5261	26.8622	NA	25.1487	26.2734	26.437	27.7378	25.3562	27.3664	27.1389	25.5816	25.5991	25.5381
P51570	26.9678	25.8383	24.3326	26.5323	26.5589	26.2582	25.9799	25.9114	26.3198	26.7214	26.8942	26.1956	26.5617	26.2831	26.6831	26.3832	25.723	26.4222	26.2272	26.885	26.1545
P51571	28.2186	26.9547	24.7471	27.7822	26.4681	26.7614	27.3889	27.5484	26.6231	26.5455	27.6796	27.2858	26.4656	27.4417	27.3515	27.1385	27.9368	26.2863	26.8264	27.1398	27.4232
P51572	23.8496	26.6482	26.5164	26.5915	22.6516	24.7629	25.4993	26.6321	24.1422	23.6499	23.8998	26.2485	26.9214	25.9565	25.8128	24.4178	26.8857	25.7933	25.7776	26.6733	25.9735
P51580	24.6727	25.4135	24.5523	23.7457	24.7513	NA	24.7366	23.9382	22.8735	23.7773	24.7968	23.2721	24.9692	24.219	23.8755	23.3745	24.4756	24.3448	24.2745	24.5919	22.8366
P51606	23.3313	NA	21.6727	22.1651	NA	2.49756	NA	23.1918	22.54	21.4269	23.1534	21.8743	22.6992	NA	21.3112	22.3984	24.4282	23.4852	2.66874	NA	21.6496
P51608	24.6592	25.4346	24.1861	25.4144	23.6735	26.3257	25.2953	25.6761	26.2313	24.4852	25.7318	24.8864	25.8737	24.7342	24.7966	26.7322	25.1128	26.6773	24.987	25.4932	26.6574
P51610	26.6879	26.6865	25.199	25.9722	26.4761	25.6313	25.8367	25.9583	25.7234	25.5443	26.6684	26.779	25.9422	26.1745	26.2773	25.8836	25.7575	26.2884	25.3795	25.1216	25.5755
P51648	26.2451	26.7734	27.2592	25.1797	26.256	26.9329	26.9428	25.1759	25.3177	26.8634	25.9354	25.292	26.4592	25.5297	27.8227	25.8597	25.5648	26.3434	25.653	26.4884	25.7129
P51649	24.3747	25.7113	23.4576	25.2978	24.7423	NA	24.4478	24.1987	22.7552	26.6795	NA	23.3268	23.7824	24.3278	26.7466	23.8882	24.2313	23.5459	24.7942	25.2478	24.5786
P51659	27.4684	27.7542	27.6398	28.6584	27.6577	27.2645	28.1263	27.15	27.4122	28.4644	27.1893	27.8414	27.5243	28.3927	28.1455	28.8895	28.3915	27.3622	28.5479	27.8758	27.1965
P51665	NA	25.2357	25.9251	25.5283	25.2886	NA	24.5184	24.7879	24.9723	26.5153	24.4567	25.8286	25.6133	25.8268	25.7153	26.1715	25.5728	25.8559	27.7194	25.6515	26.5796
P51688	23.6769	22.2588	23.7746	24.2869	25.5497	NA	23.6173	23.5315	23.8457	24.3811	22.2374	24.639	24.9226	24.4773	25.229	24.3426	NA	23.1584	24.7993	24.9857	24.7676
P51692	23.8965	22.9684	22.5522	22.3984	23.3229	25.1478	24.283	23.9247	23.7171	23.3492	24.7133	23.8892	24.1521	25.5145	24.5234	22.7959	23.8622	25.3461	23.7949	25.2593	24.1527
P51812	25.7386	25.8797	23.9379	25.1552	25.4648	24.957	25.5925	26.2142	24.8271	25.3142	26.5858	25.7182	25.4199	24.4133	24.5489	25.8658	26.3782	25.7516	25.1116	25.2717	24.3848
P51858	28.2444	27.6517	27.1878	28.1765	27.7262	27.5678	28.3712	28.2212	28.1464	27.7844	27.4138	28.1892	28.6197	26.8579	27.5256	28.3147	29.3753	28.166	28.2566	28.3223	28.4625
P51884	3.55289	32.3698	3.78248	33.2982	33.7626	33.7738	33.4657	33.2637	34.7365	33.5166	31.9536	34.3569	33.8186	33.1267	3.73763	33.7617	28.2612	31.1893	32.8138	32.719	33.2788
P51888	29.798	29.3236	26.9697	3.25462	29.4321	3.37368	3.44845	3.39694	3.75986	29.4143	28.389	3.98613	29.8297	29.3258	27.8536	31.4499	23.7977	28.9428	29.6596	29.7586	3.48214
P51911	24.8175	25.7556	26.8215	26.5381	25.6476	28.1663	23.8811	26.1947	26.156	24.4456	21.8989	28.724	27.2735	25.6581	23.1132	25.8842	NA	27.7225	25.7935	27.1743	26.5148
P51970	NA	23.4333	21.312	24.4438	22.5374	NA	22.8756	23.8345	23.8315	24.2376	NA	24.2389	24.8319	NA	25.1175	23.3621	24.6616	24.8995	23.9492	23.5443	24.3942
P51991	28.8177	29.439	28.8671	3.46675	29.2176	28.4922	29.3349	29.5412	29.2454	29.4284	27.9415	29.9114	29.6713	29.879	29.4698	29.5647	28.5164	28.9136	28.5294	29.7738	29.5617
P52209	29.4184	29.9246	3.52244	28.2789	29.8585	3.14479	29.3145	29.1957	29.2636	29.7498	3.34414	29.5277	29.3379	28.4292	28.6527	29.2997	3.92952	29.2677	28.9164	29.1365	29.5716
P52272	3.58428	3.57369	29.5362	29.5142	29.7675	3.12719	29.4352	29.1631	29.1162	29.2929	29.5853	29.3334	29.233	29.4436	29.4339	29.2732	29.3798	29.7773	29.2484	29.3965	28.7172
P52292	26.7233	22.4337	23.1678	21.2434	24.3686	2.88976	23.6166	26.3295	NA	22.9316	23.9618	24.1189	NA	NA	23.5648	23.5754	26.4661	26.6112	26.3346	22.4963	NA
P52306	23.8626	25.6149	28.5157	26.1653	23.7217	24.7928	27.6486	24.9683	25.2583	26.6776	25.5238	26.4156	25.6718	25.6747	28.2944	27.2722	25.486	25.8532	26.813	27.2626	25.4514
P52565	3.85356	31.122	3.53343	31.3627	29.4949	3.36421	31.2916	3.62656	31.2682	31.1551	3.7718	31.3567	31.3321	29.585	29.9372	31.1478	29.865	3.44717	3.48972	3.31894	31.1722
P52566	28.4558	28.1653	28.7376	3.66755	29.3478	29.1929	28.9234	29.7385	29.2724	29.7153	29.3587	29.3852	3.29767	28.6346	28.3978	29.7279	29.4171	3.5862	28.9154	29.5937	3.16459
P52594	24.4519	23.1442	NA	24.2728	22.7235	NA	23.9348	23.2422	23.9214	23.329	24.347	24.2931	25.434	24.9242	25.993	24.6258	24.3846	24.5916	24.8959	23.7135	24.2758
P52597	28.3538	28.8965	28.8756	28.8367	27.6373	26.4918	28.6772	28.7575	28.6539	28.9218	28.7954	28.8432	28.4743	29.327	29.2124	28.9156	29.3277	28.5597	29.3565	28.1271	28.5718
P52630	25.6768	24.8753	24.887	24.6693	24.7249	23.1975	24.6632	24.1237	23.3644	24.6152	25.7134	24.2769	24.2754	25.1246	25.8727	25.7536	25.8252	25.7965	26.8953	24.8613	23.7218
P52758	NA	21.5156	NA	23.4394	23.2893	22.4135	NA	21.6736	2.78293	24.9252	NA	21.4619	22.6515	23.9682	25.5827	22.4257	24.6121	22.7165	25.5242	23.9798	21.6859
P52788	23.8918	24.3953	23.6388	26.3526	NA	NA	24.9126	24.3143	24.4219	26.1228	NA	24.5842	25.3584	26.2893	24.8582	25.6312	24.9175	23.5495	26.7693	25.5512	25.4463
P52789	24.4876	22.6768	21.9842	22.792	22.3443	22.7395	23.5937	23.6896	2.66179	22.4319	22.2966	2.42794	NA	23.1359	22.2284	23.7782	27.3796	23.3856	24.2217	23.7471	22.3124
P52815	23.3741	23.2275	23.2952	23.9186	24.2469	22.8428	22.9516	23.8388	23.7616	25.6535	25.7932	23.6714	23.6875	23.1777	23.8256	24.4916	25.6242	25.5139	24.3819	24.2626	24.1925
P52888	25.5665	25.2725	NA	25.6157	23.9811	22.3233	25.5853	24.5438	24.7749	24.1385	24.7428	25.8924	25.4336	24.9239	26.6617	24.7169	26.5395	23.8633	23.7959	25.258	22.6475
P52907	27.4934	29.3165	26.2864	29.4575	27.4646	27.7283	29.5973	29.2747	28.9265	29.5589	28.3431	29.3648	29.1196	3.52514	29.4198	29.6546	28.139	28.5238	29.1174	29.6934	29.1942
P52943	24.9646	24.9979	26.1694	27.7663	26.3297	27.5326	27.988	27.6764	26.7698	26.4734	24.1169	27.8988	26.8673	27.4785	26.2651	26.9352	26.9484	27.6197	25.8577	26.8599	27.6658
P52948	25.7977	25.4616	24.7767	25.9844	24.5247	24.5987	24.3578	24.8515	24.9949	24.1214	24.4198	25.3725	24.274	25.5848	25.2439	25.3268	25.5713	25.3825	24.8429	25.1363	25.218
P53004	26.6183	27.3744	27.9378	26.8585	26.8615	24.8139	26.8671	27.2395	26.7646	27.4982	26.9964	26.5623	25.9559	25.6133	25.2178	27.7616	28.4692	26.7935	26.6446	27.6549	27.1833
P53007	25.6862	26.2226	27.3147	25.5855	24.5789	NA	26.3846	25.3183	25.6599	26.5816	25.1596	24.8726	24.8198	24.3793	26.5268	26.1833	25.5458	26.9127	25.9498	25.5216	26.3234
P53041	25.2162	25.5322	24.9124	25.4196	24.7383	NA	24.7643	23.8265	24.8147	25.8327	24.8346	25.3497	25.3965	25.2421	25.258	24.3444	NA	24.2693	24.7954	24.6834	24.7384
P53365	22.6144	23.4543	23.4156	24.3154	22.5157	NA	22.6873	23.8687	23.4756	23.6969	22.4512	23.9962	24.1275	22.9893	24.4933	24.7469	22.8553	24.4114	22.8962	25.9371	23.8617
P53367	23.2939	24.7812	23.7684	25.9462	25.2154	23.8142	24.6686	24.519	24.8479	25.1946	23.5846	25.4255	25.1837	25.6458	26.6739	25.9663	24.7335	24.7868	25.9715	25.3928	25.6484
P53384	22.6736	23.8854	23.8144	22.6643	NA	NA	23.8481	NA	23.6529	23.6281	23.7645	23.2718	23.4759	23.3299	23.912	22.9517	24.279	23.6524	23.8848	23.6359	NA
P53396	28.4437	29.6721	28.2188	28.2547	27.2425	28.355	28.9552	27.6711	28.2999	27.4654	27.7123	27.3916	27.7796	28.4166	28.2393	28.127	27.8768	28.7796	28.8567	28.2713	27.8184
P53582	23.2513	23.388	23.199	23.663	23.1714	NA	23.1859	23.1625	23.4215	24.775	23.5264	25.2972	24.8343	24.6922	24.4544	NA	24.6144	24.9178	24.7693	22.85	24.4652
P53597	26.4459	26.7868	27.1999	26.4742	27.3337	25.8512	26.7457	25.7667	25.7886	26.3711	26.3122	26.2374	26.4257	26.1578	26.2496	25.8344	26.1123	26.5231	26.2483	26.4388	26.4436
P53618	28.879	29.9532	29.5445	28.4777	28.8233	29.1745	28.4611	28.8735	28.3449	28.7653	28.2519	28.7628	27.9653	28.9128	29.4952	29.3248	28.3818	28.4988	29.5716	28.7518	28.3153
P53621	29.1797	29.5146	29.8827	28.9549	29.6352	29.4728	29.1417	29.1873	28.9366	29.1632	28.6226	28.3875	28.5154	29.2193	29.4114	29.2996	28.8282	29.9933	29.1173	29.1939	28.8237
P53634	24.7835	24.5827	22.4773	25.6477	25.8255	26.6844	25.6671	26.1729	26.5	24.7797	26.6158	26.5767	26.1238	25.5954	25.7677	24.4579	27.1133	25.7151	26.2759	25.4717	25.4553
P53680	24.9859	25.5443	24.8977	25.7417	25.2597	24.3424	25.9671	25.8218	25.8136	25.9843	24.9546	24.6387	25.1225	24.814	24.4113	25.3215	25.6648	24.2165	25.4245	25.1984	24.7156
P53990	23.75	24.1626	25.4934	24.5879	NA	23.4924	25.3687	25.2181	24.4452	25.9268	25.1834	24.4385	24.9722	24.1945	23.8554	24.3768	25.1295	25.2588	24.4871	24.6281	24.6536
P53992	26.1735	26.7912	27.3284	25.8576	26.3359	26.3642	25.8749	26.6595	25.2512	25.9353	25.8199	23.8574	24.895	26.4588	26.9261	26.3688	25.9967	26.6373	26.5852	25.6987	25.4397
P53999	25.9482	28.4176	28.5669	27.53	NA	28.1398	26.9183	27.8113	26.292	28.5491	26.4699	26.4884	26.6155	NA	25.8542	26.2944	27.4725	27.8585	26.3868	28.2844	28.3533
P54136	28.1659	28.3358	28.8474	27.4646	27.2553	27.8384	27.8731	27.5391	27.6988	27.9374	27.1365	27.8362	27.3427	28.6727	28.1734	28.2	28.6721	27.6659	27.7482	28.1229	27.657
P54252	21.2797	21.9186	22.1949	22.3756	NA	22.1537	NA	21.4869	22.4957	22.1994	NA	22.8196	22.2544	2.61666	NA	NA	23.9445	22.1168	21.6286	22.8545	21.6
P54577	27.2969	26.6141	27.1639	24.8419	25.9285	25.3862	25.7572	26.4679	26.1279	25.7796	26.6213	25.5783	25.2916	24.9744	25.2466	25.7562	27.7891	26.7774	25.533	25.7342	25.3862
P54578	26.5328	28.1453	28.2134	28.5365	27.3376	28.2996	27.1595	26.5296	27.3218	26.6524	27.4541	27.2788	27.2259	28.2466	28.8119	29.4124	28.5434	27.2343	29.1747	27.849	28.228
P54619	23.7176	24.1487	25.9528	25.5552	24.1279	24.4461	24.2234	23.9382	24.1534	23.2322	23.2723	23.7364	24.2693	24.7465	NA	23.1916	24.2696	24.1642	23.9429	24.8331	24.6779
P54652	26.8817	28.6162	24.5998	25.4993	29.2772	28.3764	25.7496	26.5653	25.6459	27.5423	24.5894	27.6861	26.7227	26.696	27.3885	27.6894	26.4659	25.5989	25.694	25.9563	26.8525
P54709	24.7415	23.8214	23.7749	24.7719	22.6468	NA	24.6592	25.7268	23.6664	25.6192	24.1577	23.9683	23.5667	24.2464	23.5254	24.82	26.2556	24.6996	25.9554	24.9379	24.2784
P54727	26.5384	26.9143	28.9182	27.5424	27.2875	28.3445	27.2974	27.3848	27.3795	27.1686	27.1789	26.7889	27.3595	25.6856	25.8314	27.6989	27.1939	28.2729	26.5813	26.4222	27.6174
P54802	NA	24.7212	NA	22.8367	23.8225	NA	23.4948	23.4539	23.8287	23.3442	NA	23.4118	23.2572	24.1465	24.6388	23.7114	NA	23.639	24.7639	23.5127	24.9595
P54819	24.6726	27.2955	25.2376	27.8289	25.9946	24.9336	27.3517	27.7951	27.3885	29.3831	25.8538	27.3237	28.1475	29.1463	29.9239	27.7677	27.7254	27.3386	27.3695	28.1315	27.3479
P54886	28.575	26.9864	26.5659	26.5984	27.3842	25.2787	27.6124	27.5714	26.8486	25.4938	25.9923	24.7589	24.9877	26.5936	26.8542	27.487	27.4297	26.7459	27.1186	26.7749	24.6831
P54920	27.7895	27.7518	28.4256	28.4674	26.8113	27.9389	27.9647	28.4278	27.6113	29.535	27.6245	28.4744	29.2924	28.298	29.1145	28.9912	28.1458	28.4767	28.8252	29.2765	28.1319
P55001	25.3833	24.2132	24.1793	23.898	24.1925	NA	24.8973	25.9321	26.3163	23.9972	24.6192	25.1395	25.4564	24.3322	24.6578	25.2457	23.1189	24.8693	22.9353	23.9173	27.5269
P55010	24.8787	25.9568	24.2153	24.6	22.7748	NA	24.9623	25.2135	25.4699	24.9318	24.2488	24.2122	24.3959	25.2152	24.5398	24.5724	25.6357	25.9333	25.2399	24.9218	25.2495
P55011	25.7289	23.2795	23.2945	22.6196	28.6935	25.3131	25.1717	25.5933	22.9428	24.5614	22.3265	24.2912	22.5318	NA	23.1197	25.7694	24.3218	23.4927	24.7718	24.283	24.8737
P55036	26.4917	26.9724	27.7682	26.6333	25.7699	25.9142	26.8539	26.8485	27.1574	27.2831	26.3624	27.2867	26.8493	26.9188	27.5848	27.3399	26.8856	26.6812	26.8982	27.1762	27.8456
P55039	22.2879	24.7869	NA	22.4247	23.4371	NA	23.4447	23.6982	NA	23.1161	23.5127	23.7119	23.8592	24.3358	25.1288	23.3122	22.9589	24.6162	23.7974	24.2386	22.2225
P55060	29.5685	29.5371	31.8247	28.127	28.1598	28.5487	28.7569	28.5364	28.3193	28.7319	28.2899	28.2388	28.3977	27.2817	27.5173	29.4911	29.5873	29.3284	28.9527	28.9762	27.6475
P55072	3.82396	31.1824	3.46999	3.64238	3.85296	3.64942	3.76288	31.8393	3.51145	29.8639	3.65233	3.62662	3.85875	3.58181	31.4694	3.89598	3.18742	31.1282	3.81879	3.31365	3.17795
P55084	28.3795	28.8287	29.2924	28.5562	29.8895	28.7127	28.7132	28.1166	27.9539	28.7889	28.4528	27.882	28.213	28.7928	28.4792	27.9998	28.9346	28.4446	27.9579	27.8129	27.777
P55145	25.7375	24.5588	24.6492	24.9482	24.6954	NA	26.2934	26.8629	24.6643	24.3469	25.3839	25.2918	25.6523	24.4623	26.1412	25.6676	26.4376	25.8998	25.9753	25.6847	25.6372
P55160	25.8412	24.1353	NA	22.863	22.6643	NA	24.5389	24.9582	24.7567	23.8563	26.9373	24.3467	23.7515	23.19	22.6928	24.1286	24.8444	26.2622	23.9333	24.3178	23.1347
P55196	25.9245	28.7168	24.39	25.4535	2.67625	21.1724	22.9765	23.4982	21.4256	25.1367	NA	22.1172	24.1723	22.8283	26.2613	24.3213	2.22963	24.7252	24.6579	24.3281	24.3697
P55209	28.1921	27.6723	NA	27.3764	26.6668	NA	28.3737	28.1454	27.5145	27.9444	28.9959	27.2819	27.7628	27.4773	28.8232	27.4752	27.4735	27.6463	28.7116	28.3356	28.5818
P55212	23.5127	24.4123	25.7486	23.8813	26.8233	NA	25.1943	24.9768	25.3482	24.1363	23.799	24.4218	23.4765	23.198	24.2494	23.8745	NA	23.779	24.5976	25.4782	26.2635
P55263	25.887	26.7976	27.3575	26.4376	25.8369	24.2812	26.3314	25.3352	25.1523	26.4855	26.5976	25.5632	26.3566	26.9432	26.924	25.1447	27.4899	26.7543	26.4634	25.1923	24.3877
P55265	27.5537	26.4857	25.4615	26.9838	26.9647	25.762	26.1653	26.1885	26.4615	26.1956	26.2238	26.6596	26.5116	27.3998	27.6581	26.5289	26.8783	26.6788	27.3521	27.3799	25.7985
P55268	26.4997	27.3112	27.4247	27.9355	28.977	29.3624	26.9245	27.5565	28.6137	23.5543	27.8252	28.8477	28.3672	27.7881	26.8848	26.6331	25.7714	27.9216	25.1617	28.3924	28.1774
P55290	22.3756	24.3721	22.1875	21.79	22.6529	22.9765	NA	22.4763	22.2977	NA	22.4444	23.1373	22.7149	NA	22.8368	23.4488	22.1433	22.8135	NA	23.8127	23.2984
P55327	27.8491	26.8968	26.8299	26.9877	27.4724	26.8264	27.3653	27.9142	27.8426	31.5763	26.6144	25.6531	26.5923	26.8329	29.57	28.5419	27.7494	28.2469	29.6229	27.6892	27.7531
P55735	26.8743	27.2615	27.9164	27.6662	26.7997	26.9775	27.4651	27.1773	27.1564	26.3356	26.1458	27.55	27.3991	28.3559	27.7923	27.3426	26.9134	26.6777	26.3266	27.138	26.9283
P55769	25.8362	24.3245	25.6785	25.4593	26.228	25.5333	25.5578	25.8516	26.1964	25.9529	26.5463	25.6526	25.4519	25.4542	25.2717	25.9858	25.7473	26.4232	25.7928	26.1187	25.8245
P55786	28.6162	29.5652	29.3536	28.644	27.9742	29.1171	28.3393	28.3889	28.745	28.6148	28.3975	28.3182	28.3738	28.8494	28.4777	28.6428	28.4618	29.1672	29.3648	29.349	28.4682
P55795	26.2628	28.8917	27.9459	28.972	26.9158	26.4823	27.1819	26.2377	27.3339	27.7144	26.5796	28.4195	28.2418	29.1154	28.5898	27.6451	26.7514	27.7964	27.6566	27.753	27.3612
P55809	26.1126	26.5873	25.7398	25.1812	25.4968	24.8248	25.7323	24.8327	24.7135	24.1883	25.8632	25.6529	24.6466	25.6214	25.4633	25.2278	25.6778	26.1192	24.8375	26.4335	25.2826
P55884	27.7862	27.9846	27.7453	27.5888	26.6193	27.1739	26.8853	27.1775	27.2796	26.9817	27.3939	26.6326	26.8284	27.5218	27.6863	26.8624	28.2719	27.7235	27.2352	27.9738	27.5198
P56134	24.9464	26.3481	24.6149	25.2866	NA	NA	25.7573	26.1538	23.7214	26.1118	NA	23.5163	24.5267	26.5451	25.5634	24.8613	24.5623	24.6962	26.2679	26.1123	25.8456
P56192	26.8197	28.1965	28.1673	26.3917	26.7732	26.9836	26.7371	26.2433	26.5859	27.5339	25.6133	26.5839	26.3156	27.382	27.4511	26.6273	27.7229	27.8335	27.1169	27.1379	26.1766
P56199	23.8383	25.1962	23.4591	24.123	24.8648	25.6948	23.8272	24.5834	25.8873	23.7772	24.7863	24.4897	23.8459	24.3988	23.6843	24.1636	21.3493	24.9153	24.7176	24.4627	24.55
P56385	NA	24.3473	NA	26.3875	26.2823	25.2569	25.28	25.3566	25.5817	26.1138	26.5653	24.2492	26.3274	NA	NA	25.5255	25.5835	25.6838	25.6422	25.3788	25.1225
P56537	27.2551	26.1347	25.9226	25.9447	26.4441	26.2346	25.3577	25.8969	26.1614	26.4816	25.7796	26.2293	25.9281	25.8197	25.9125	26.1666	26.7353	25.7183	26.5919	26.874	25.3844
P56545	24.2919	26.1116	23.1348	24.8847	25.1546	24.7236	25.1837	24.4363	25.7199	24.8265	24.3333	25.5757	24.4535	NA	25.6969	24.7168	24.9768	24.7373	24.6578	23.6335	25.7828
P56556	21.8385	23.766	2.62868	23.4237	NA	NA	22.4553	23.1642	NA	24.3972	23.5785	23.588	22.9137	24.1893	22.6958	23.6766	24.6234	23.3254	22.746	23.9188	23.5782
P57088	24.6292	25.6723	24.7338	22.9524	24.2814	24.4969	24.6653	25.1838	23.1351	24.399	25.2528	NA	23.2964	NA	NA	23.9367	24.1479	24.9482	24.4867	23.8789	24.3429
P57735	23.7444	24.3432	22.1345	22.2653	24.489	24.9177	NA	23.279	23.5368	24.7984	NA	22.2414	21.8675	NA	NA	23.7712	25.4522	22.2984	21.4138	23.1178	24.7615
P57737	26.6414	25.5564	25.1685	25.8629	26.1688	26.1298	26.3293	26.5634	25.8468	26.5926	27.5334	25.7494	26.6874	26.3817	26.7834	26.2116	26.8169	26.5688	26.837	25.4865	25.9437
P57740	24.4934	23.8225	22.8389	23.323	23.8428	NA	22.9716	22.9285	23.6731	23.8758	23.8628	23.6556	23.9159	22.9265	22.8814	23.8835	23.3594	23.3298	23.6423	22.6215	22.9535
P57764	23.974	23.925	NA	23.6838	NA	NA	24.4738	24.5564	24.5828	24.8265	25.9722	23.2827	23.5377	25.2261	26.1952	24.8722	23.9643	23.8536	23.6169	24.3732	23.8349
P57772	23.6755	23.7127	23.2366	21.6684	23.2122	23.5217	23.3339	22.5155	NA	21.7637	23.4682	22.992	23.8372	22.9185	NA	23.1158	23.4397	23.4871	NA	23.4626	22.3443
P58107	25.9675	25.3628	25.3214	24.8576	27.3299	25.5145	29.6442	26.2781	27.2559	28.1288	22.6283	26.649	27.6933	27.8346	25.6256	26.2358	3.53742	21.9765	27.3737	26.5975	27.2611
P58546	25.3538	25.2995	24.6196	25.9663	NA	26.2535	26.6262	27.1937	26.1721	25.8321	26.6396	26.715	27.7786	25.3141	25.4717	26.2648	27.8724	27.2888	26.5964	25.8159	26.9138
P59998	27.3426	27.2754	26.2283	28.5393	27.5315	26.9127	27.929	28.3113	28.4475	28.3571	29.4698	28.417	28.6376	27.9698	27.5973	28.2973	28.4787	27.9146	28.5278	27.58	27.4418
P60033	26.8583	26.5823	NA	24.6269	NA	24.1238	26.336	26.5128	26.3736	25.3217	23.8176	26.1481	26.4243	25.7684	26.1444	25.4399	26.8919	27.3134	25.5615	26.2375	26.9923
P60174	32.2484	31.7954	3.78277	31.5558	31.6956	32.1384	32.1136	31.3849	31.1562	32.2793	31.5667	31.5419	31.8638	32.2926	31.4581	31.5591	31.6869	31.5756	32.2698	31.8667	31.8586
P60228	25.9624	25.5674	26.9674	24.9588	25.1985	26.7787	25.4534	26.197	25.634	25.8973	26.2469	26.2981	24.9936	26.3515	25.3824	25.4446	26.9916	26.4189	25.7755	25.2513	26.1512
P60468	26.8463	25.7345	NA	25.9619	NA	26.3936	25.6116	26.1893	25.5722	24.2356	26.4746	NA	25.2559	23.1287	NA	25.1639	26.844	26.8163	25.9756	25.3886	26.2818
P60660	3.89654	3.31319	3.86235	3.61912	3.21951	31.469	3.73392	31.3758	31.4724	31.2582	31.1445	31.5363	3.71555	3.33868	3.25699	31.4188	3.86887	31.1197	31.754	3.78761	31.452
P60709	34.7232	34.8246	34.5447	35.3656	33.9572	35.2943	35.1353	35.8484	34.5799	34.8898	35.2448	35.2476	35.3327	35.3791	34.6695	34.673	34.3916	34.4166	34.5665	34.256	34.4844
P60842	3.23558	29.7448	29.8677	29.7636	28.8166	29.4679	29.5779	29.8361	29.1587	3.37849	29.7657	29.1936	29.5489	3.68335	29.5762	29.5739	3.98183	29.6636	3.12996	29.7114	29.324
P60866	26.5542	25.8679	28.5227	25.3448	24.9769	26.3896	26.5754	27.6574	26.9425	26.4775	26.6845	25.5777	25.8373	NA	25.4915	26.8511	26.5455	28.5117	27.2615	26.7645	28.5416
P60891	26.1238	26.2356	25.9582	25.879	25.9778	24.6487	26.2151	25.2216	25.6721	25.6288	26.6357	24.8643	25.2436	26.1624	26.5324	25.9844	25.5243	25.8548	25.3411	25.427	25.53
P60900	29.9885	29.6687	29.4283	28.4387	28.4247	28.1688	28.413	28.4922	28.4322	29.4145	29.3835	28.6893	28.4296	28.5237	28.5646	28.6739	29.5562	28.9248	28.8953	29.4769	28.3728
P60903	25.8472	26.6638	25.9699	27.3392	28.4659	28.8279	28.6129	28.4834	29.1111	26.9518	27.2345	28.7298	28.6348	26.9699	27.1671	28.4997	26.8588	27.8268	3.23272	28.4245	29.5948
P60953	26.5575	26.3697	27.7316	27.7662	25.7685	28.4677	27.1765	26.9575	26.4185	27.6837	26.8327	27.3544	26.9149	27.4635	26.4257	27.3498	26.3172	27.3236	27.4444	27.4944	26.9174
P60981	27.2417	29.1126	28.9736	29.3487	27.7497	28.3684	28.8417	28.1694	28.5729	3.89294	28.2922	28.7574	28.8568	28.9916	28.1745	28.8429	27.2624	27.3681	29.2835	29.6559	28.5122
P60983	25.7317	26.5846	25.258	26.9653	NA	NA	26.7693	26.7419	26.386	27.1386	25.36	26.5792	26.2621	27.8491	25.8575	26.2914	27.3215	26.4146	25.2256	26.6939	27.3487
P61006	24.9949	26.1499	26.6546	25.3516	25.5474	25.6358	23.9239	25.3444	25.3119	25.7825	23.7334	25.7517	24.9235	24.2944	NA	25.5941	24.1162	24.4423	24.9165	25.1256	25.9619
P61009	24.3746	23.5584	22.6567	22.943	NA	24.3716	24.8923	25.142	23.9172	22.652	24.6387	24.1422	23.3875	NA	NA	NA	23.9271	24.1137	23.2678	NA	24.9484
P61011	25.242	25.8893	26.1461	24.7518	25.6553	25.3913	24.7162	26.1229	25.6569	26.2525	25.1355	25.2622	24.1625	24.5541	26.5229	26.9464	26.6153	27.5823	26.5526	26.2817	24.7578
P61019	27.5944	26.9415	27.5796	27.2182	27.4132	27.5179	27.2429	27.4414	27.4379	26.893	26.8511	27.1766	27.47	27.6682	28.3663	27.7789	27.3278	26.6929	27.618	26.9642	26.8341
P61020	NA	23.9163	NA	23.9371	22.7293	19.9913	23.6253	24.9713	23.6154	24.3935	NA	23.3255	23.8192	25.7495	23.9184	23.9667	NA	24.6367	24.3396	24.4862	23.7837
P61026	25.694	26.4165	26.324	26.9941	25.3532	25.4342	26.1755	26.6926	25.4438	25.7479	26.3353	26.4827	26.6549	26.9117	27.1645	26.2794	27.2741	26.2148	26.3588	26.5257	26.2678
P61081	25.8341	25.3796	27.716	25.4418	24.9876	25.6439	25.2752	25.688	25.4527	24.7336	25.6255	24.6465	25.2283	24.5439	23.6784	26.5873	27.1265	25.7879	25.3912	25.8316	25.7654
P61086	25.129	24.9478	24.3529	24.9412	NA	23.9932	25.2546	23.8764	24.8778	24.6548	23.7837	25.8128	25.8687	26.1626	27.563	25.6365	24.9494	25.8945	25.8574	24.7765	24.2415
P61088	26.6159	28.5799	28.2695	27.7524	26.8937	NA	28.6317	28.4738	28.8125	29.5275	28.5934	27.4421	27.8467	28.5456	28.3933	29.3327	28.5382	27.9638	29.8885	28.1876	27.9898
P61106	27.13	27.9534	27.44	27.715	27.7255	27.9828	28.1492	27.6561	28.2744	28.1617	27.4378	27.2195	28.3884	28.5997	27.9117	27.6562	27.4718	27.1917	27.6586	27.8532	28.2612
P61158	29.3827	29.2352	28.4152	29.7949	28.4542	28.8713	29.4636	29.3549	29.3474	29.2277	3.38979	29.8648	29.7147	3.36734	3.57133	29.3186	29.4336	29.2467	29.7634	28.7549	28.6218
P61160	27.9926	27.5712	26.7739	28.3118	28.318	26.6972	27.6724	28.3768	27.9574	27.3426	29.1156	28.1143	28.5434	27.5567	28.1764	27.27	28.9864	28.3541	28.128	27.3569	27.2357
P61163	26.8479	27.3229	27.1227	26.9549	26.2541	23.9759	26.6695	27.5282	27.1919	27.8391	27.1749	26.7395	27.1347	27.8762	27.9713	26.9193	26.7537	26.8543	26.976	27.1333	27.2263
P61201	25.2437	26.6225	25.8357	25.1334	25.2525	25.4356	25.7159	25.9267	25.9149	26.3956	25.2382	25.5653	25.8489	25.6976	25.8314	26.8327	26.3539	26.6595	26.1288	26.4456	25.7714
P61221	25.4298	25.3551	25.1539	24.9935	24.8882	26.4489	24.2262	24.4553	25.2214	24.4386	25.8777	24.9287	23.9855	24.9874	26.2925	25.1827	25.6962	25.6346	25.2517	24.8946	24.2676
P61224	27.5567	27.9911	27.5898	28.3947	28.184	26.7822	28.6478	27.5974	27.7696	27.7553	28.6724	28.3758	28.5473	27.6456	27.9497	28.4777	27.8428	28.323	28.1861	27.8713	27.9552
P61225	25.8	25.7866	22.2471	24.3698	24.6283	25.5399	25.8298	25.7886	26.2544	24.6329	26.3517	25.6835	25.2638	24.8724	24.2985	25.2596	26.495	26.4929	26.2549	24.483	24.1814
P61247	28.2125	28.236	28.7386	29.7742	27.8888	28.6865	27.8754	28.1361	27.9973	28.2272	28.3811	28.4715	28.4547	28.7331	28.5779	28.2297	28.5734	28.1793	28.4458	28.2178	28.1356
P61254	25.9532	25.9686	25.7922	26.2726	26.2844	25.7356	25.5612	25.8548	25.7622	25.5485	26.2338	25.6445	25.5832	24.1812	25.4666	25.7934	25.5712	25.8176	25.7829	25.4377	25.7419
P61289	25.2883	24.12	22.5446	24.1529	NA	NA	24.1473	24.6321	24.5347	24.3423	NA	24.6445	25.4343	24.7399	25.9225	25.1121	25.9931	26.3889	25.3964	25.7744	24.7933
P61313	28.5426	27.6818	27.4425	28.1744	26.5382	28.4784	27.5158	27.3935	27.3722	26.3656	26.8157	27.4888	26.4399	26.2221	26.8887	27.415	26.9214	27.874	27.5977	27.3756	27.5635
P61353	25.9589	26.7539	26.4484	27.3742	26.3788	26.7748	27.3147	27.3635	26.7427	27.4534	27.3746	26.9895	27.1437	26.7376	27.4135	26.1667	26.6851	26.3413	26.3263	26.5474	26.3748
P61421	NA	24.3845	23.4517	24.7755	NA	22.6659	23.7686	24.5946	25.3689	27.8142	25.7776	24.1264	24.4257	24.2541	26.1988	25.9668	27.1587	25.3295	26.3521	25.7995	24.7913
P61457	22.9564	NA	27.1716	25.9249	24.9657	24.6142	24.1395	24.1221	23.6883	25.2994	23.3685	24.5631	24.6425	25.68	25.9754	25.782	27.2332	23.3152	25.4652	24.5535	25.4862
P61513	24.5548	24.8426	22.4382	25.6316	24.9347	NA	24.2978	23.3494	24.4835	24.5275	24.2397	25.5845	25.7975	25.9816	25.7816	24.1924	23.7579	23.3388	24.7583	23.4456	23.9461
P61604	26.8415	27.3948	26.6367	29.8238	28.6742	27.5953	28.1196	29.1247	28.3238	29.2945	28.6127	29.4557	29.1474	28.9846	3.38618	29.1383	28.3324	27.6639	31.2134	29.3963	27.3967
P61619	25.353	24.6335	26.6682	23.9527	23.5953	25.2237	25.2923	25.8571	24.8723	23.4215	24.4971	23.5885	23.8632	22.952	NA	23.8755	25.8625	26.1879	22.5717	23.3126	25.1132
P61626	25.2817	NA	23.416	27.2699	25.5183	25.4464	26.2682	25.1257	25.8583	24.4187	26.1474	26.9311	28.5658	26.9357	26.9549	23.9724	26.7257	25.9574	25.7435	24.8878	25.8325
P61758	24.332	23.2	23.7124	24.8369	NA	23.6267	24.9551	25.1714	24.5957	25.7989	23.6929	24.4986	24.1546	23.918	NA	24.9185	25.7148	24.9822	25.3196	22.9677	24.1853
P61764	22.4976	23.6964	21.7472	23.7984	23.2655	23.9264	23.3272	23.1148	NA	23.7355	23.9398	23.7437	23.7314	23.9574	NA	23.5785	NA	23.953	23.9674	23.3549	24.3143
P61769	22.1813	22.7977	24.9789	25.6972	23.3745	NA	25.2792	27.7498	22.9292	23.2751	25.3548	25.1985	25.9997	24.2589	23.6838	22.6864	27.1917	28.6469	22.4557	26.3758	23.9214
P61803	26.9179	26.2384	27.4852	25.988	25.6436	25.1413	25.1217	26.116	24.7722	24.9129	25.6348	24.9893	25.4439	25.2429	25.1942	25.8954	22.322	24.9772	24.3616	23.8599	23.9442
P61916	NA	23.8341	25.2679	24.2876	22.1723	NA	24.9635	25.1853	NA	26.333	25.5941	NA	24.2322	23.1634	22.6192	NA	26.2357	24.6748	23.8436	24.6648	23.1874
P61923	25.777	26.249	26.6387	26.3414	26.9665	25.6835	26.1718	26.2555	26.3393	26.7734	26.6897	25.6412	25.6343	26.9933	27.7371	27.4669	25.9864	27.7226	27.2264	27.1453	23.8394
P61960	24.9663	25.4441	NA	25.5432	25.139	25.7892	27.33	26.888	25.1228	26.9776	NA	25.4998	25.7966	26.4558	26.6767	26.2748	24.6768	27.4426	26.1414	26.2288	26.8932
P61962	25.2255	24.8858	NA	24.5877	NA	NA	24.7845	24.5283	24.5444	26.3554	22.549	25.4233	25.4376	25.2438	25.4846	24.8372	24.6247	24.2658	23.453	23.495	24.878
P61964	23.3754	22.5464	NA	23.2843	23.5665	NA	21.7344	22.42	NA	23.9822	22.6469	22.9925	22.9416	24.1569	24.6228	22.5948	22.7218	23.2733	23.2591	22.798	21.9167
P61966	24.8419	25.6476	26.4515	25.5553	24.7323	24.6947	25.2664	24.8673	24.3773	25.8326	24.4752	25.6589	24.9831	24.3647	23.9635	25.4896	26.3287	NA	24.6645	24.1396	24.1494
P61970	27.3684	27.4119	27.3759	28.1745	26.758	26.4746	27.4277	26.8874	27.1389	27.497	NA	28.7256	28.4738	28.4377	27.8662	27.4636	27.3714	26.8328	28.6697	27.1338	26.4937
P61978	3.73833	29.6767	3.37958	3.72388	29.4646	3.93466	29.8197	29.8455	29.6433	29.8349	3.45579	3.33266	3.8117	29.3848	28.5994	29.9344	3.23777	3.24468	29.5615	3.79155	3.7717
P61981	26.6589	25.493	27.5222	27.8663	24.9984	27.6197	25.5136	24.7316	26.4482	25.7578	25.3942	26.7535	26.2619	23.1577	21.6397	26.7761	26.674	24.2175	23.1696	NA	24.4244
P62081	27.1323	27.2953	28.4715	28.4473	26.6983	27.6998	26.7523	27.2924	27.4465	27.7717	26.4435	28.2198	27.83	27.8993	26.5663	27.3286	26.8817	26.8399	28.1719	27.4389	26.7212
P62136	27.6659	28.6226	28.2615	29.1379	27.8775	27.8694	28.9226	28.3525	28.7256	29.2846	27.4982	28.9973	28.6212	28.578	28.682	29.3271	28.9524	28.1745	28.4591	29.2169	28.6715
P62140	24.7245	24.686	24.3954	25.5328	25.1892	25.1565	24.855	26.5468	25.1218	25.1532	25.416	25.5664	25.5319	24.85	24.4417	25.5552	26.6375	26.1494	23.9939	24.9218	26.7353
P62191	27.6417	27.3528	26.4227	27.5449	27.1792	25.5727	27.1736	26.5692	27.3117	27.7152	26.7538	27.4514	27.7519	28.5124	27.6833	27.5883	27.5455	27.3624	27.8894	27.2992	26.9686
P62195	27.3874	27.4492	28.2359	27.2952	26.8637	27.6816	27.2764	27.9259	27.8537	28.5543	27.9346	27.6887	27.144	27.3259	27.1394	27.9596	27.278	28.5693	27.8669	27.6789	26.9756
P62241	29.5597	29.3343	29.5688	29.1638	29.4517	28.8792	28.8418	29.3227	29.5236	28.8332	29.5218	28.8119	28.9446	29.4333	29.2682	28.9374	29.3724	28.9568	29.1645	28.5644	28.5658
P62244	27.8329	27.4193	27.2982	27.8182	28.2475	26.676	26.8776	27.4679	26.9174	26.8952	28.1871	27.3518	27.5696	28.1138	27.7325	27.2872	26.3531	26.4178	27.4459	27.2759	25.8111
P62249	28.9172	29.6727	29.7961	29.2119	29.1466	29.2392	29.4323	29.7211	28.9177	29.1656	29.4187	28.9677	28.4215	28.9573	29.2858	28.6924	28.4554	29.2774	28.9887	29.2323	28.3973
P62258	31.1149	31.1693	31.8199	31.5983	3.82924	31.5815	31.6735	3.98325	31.1435	31.2579	3.94168	31.9199	32.6272	3.83925	31.398	3.52515	31.2248	31.3218	3.43345	31.24	31.1524
P62263	26.7415	26.2472	28.3794	26.5761	26.32	27.7413	26.2367	27.7682	26.3859	26.5634	26.6738	26.2845	26.1974	24.6775	26.2892	26.2195	26.4743	26.7585	25.2572	26.5287	26.8953
P62266	25.7169	26.8729	26.9234	26.6684	25.7716	NA	26.3768	25.6214	26.2728	26.5893	25.9241	25.6133	24.1213	24.8675	23.4282	25.6568	25.6164	26.6238	25.8248	26.7529	26.4429
P62269	26.7645	26.6952	27.3848	27.6835	26.2564	27.1297	26.3619	27.9456	26.4414	26.9113	25.784	27.535	27.4332	26.436	27.1451	26.6454	26.6946	27.4265	27.153	27.3421	27.3324
P62277	27.1723	27.2889	27.7837	27.8522	26.5875	25.9359	28.2816	28.5132	28.3983	28.8349	28.2645	27.7744	28.4738	27.3492	27.9554	28.4446	28.4698	28.4153	29.2994	28.4858	27.8813
P62280	27.8182	27.9638	28.63	28.2788	27.6767	27.8445	27.6784	27.533	27.9922	27.4492	26.7222	28.2369	27.4946	26.9287	26.4479	27.6726	27.7679	28.9366	27.9164	27.8471	27.5825
P62308	23.7259	25.7193	NA	26.1596	25.2564	NA	25.8453	25.4323	23.9581	23.6312	24.6293	25.7233	25.7264	25.5732	25.7757	22.4156	25.4137	24.8126	26.1235	23.9298	22.5122
P62310	23.5197	24.1395	22.1356	24.6886	24.1154	23.9725	24.1844	24.9167	24.4897	24.8681	24.294	25.9813	24.8327	25.6886	24.5682	24.3431	24.4675	25.4117	23.5633	24.4417	24.5234
P62312	NA	2.72192	22.2486	22.7982	21.7724	22.6986	21.4687	22.4982	22.3939	22.2368	22.2565	22.5796	22.1981	21.4162	NA	21.7412	23.9161	23.4866	2.83835	NA	23.4743
P62314	26.1172	25.5991	23.7188	25.9267	24.647	24.8836	26.9768	25.4286	25.4941	26.4757	26.7535	25.8379	26.6376	25.1915	26.5134	27.1682	26.7134	26.1133	26.4129	25.1277	25.4283
P62316	25.8525	25.4574	26.4225	26.385	26.2387	26.5154	26.5294	26.3862	26.9922	26.2218	26.5281	26.9449	26.5215	25.3832	26.5352	26.7184	27.2413	27.2913	26.7453	26.6389	26.4387
P62318	28.8296	27.7117	27.6349	27.579	27.1497	25.1214	27.6879	27.592	27.2927	28.8689	26.8494	28.2681	28.2159	28.2588	28.8347	27.6613	27.5253	27.7225	26.7822	27.3834	27.1511
P62328	NA	26.5228	NA	3.31485	26.2743	26.4783	28.6232	27.9916	29.269	28.7835	28.5465	31.7874	31.715	25.7759	25.6344	29.963	28.4777	28.6259	28.3122	29.5712	28.146
P62330	24.4693	25.9497	NA	25.7472	NA	25.4485	26.1783	25.9419	25.7716	26.2575	24.5799	25.7118	25.9596	26.4739	25.1984	26.3489	25.4258	25.1461	26.3281	25.5914	26.1874
P62333	27.5543	27.7869	27.1846	27.9816	26.2392	26.4512	27.4669	27.4529	27.3998	27.9355	27.1334	27.6837	27.3986	27.9714	27.8858	27.8995	27.8837	27.8485	28.1754	27.8364	26.9972
P62424	28.1359	28.2883	28.9478	28.4182	28.5145	28.4374	28.1575	28.5698	28.3562	27.8362	28.968	27.8395	28.1724	26.8387	27.569	27.9978	28.6425	28.9565	28.4214	28.2171	28.164
P62495	26.6736	27.6684	26.7766	26.5325	27.4859	26.8193	26.6124	26.3956	26.5693	27.2162	25.7322	26.6783	26.3969	26.1444	26.1858	27.1252	28.6443	26.7649	26.6258	26.9518	26.5524
P62701	28.1358	29.1414	28.3959	28.4827	27.3443	28.3653	28.4296	28.6679	28.1987	28.3614	28.6594	28.9467	28.2583	28.7688	29.1464	28.6269	28.4335	28.2193	29.1541	29.2983	28.3988
P62750	26.342	25.6698	27.6992	26.8562	26.843	27.2278	26.8765	27.9982	27.133	25.8775	27.7315	26.8396	27.5624	24.1638	21.7198	27.4537	28.2327	28.4637	27.1817	26.9935	28.1223
P62753	26.6237	27.5488	29.1434	28.7743	27.9912	28.1188	28.534	28.5832	28.8647	27.6384	28.7788	28.1515	28.8134	27.3223	28.5317	28.4835	28.9762	29.5543	27.7347	28.1364	28.6545
P62805	32.29	33.2452	32.3649	33.1926	32.4665	32.7586	33.4893	33.7538	33.8533	33.7874	33.9417	33.1633	33.4199	33.3313	33.1673	33.8584	33.4145	33.6223	33.7146	33.8168	33.5793
P62820	29.4232	29.3115	29.7714	28.9234	28.5313	28.7345	29.8753	29.5668	29.2854	28.8989	29.1592	29.1432	28.5999	28.7433	28.9672	29.6165	29.7774	29.9368	29.2176	28.6286	29.4463
P62826	3.19959	28.6837	3.14413	28.9896	28.4833	29.2258	28.3634	28.1946	28.8212	27.7687	29.3394	29.5136	28.5937	27.7898	25.2784	28.456	29.9645	29.3267	27.9691	28.4755	28.2182
P62829	27.9866	28.5357	28.724	28.2813	28.3768	27.7264	28.9372	29.1916	28.2343	28.2336	29.1637	27.7681	28.2322	29.8849	29.2582	28.7323	27.5228	28.6296	29.6768	28.6169	27.9139
P62834	24.6439	24.8427	23.33	24.8795	23.8376	24.7635	24.7852	24.1135	25.6841	24.2468	24.7766	25.695	25.6858	24.3954	25.9772	24.489	25.3357	25.8734	25.1939	24.4279	24.2868
P62841	NA	21.5243	24.1323	22.5824	22.2262	NA	22.6952	24.2466	22.4949	22.4325	NA	22.3218	22.4848	22.8771	NA	23.1438	24.5247	25.6529	22.99	23.9376	25.4894
P62847	26.3233	27.8983	26.4998	27.8679	26.9636	25.3688	27.2294	27.517	27.7641	27.533	27.4458	26.2623	25.9738	26.6676	27.1472	28.3253	27.9658	27.5999	27.9449	27.8579	26.7796
P62851	26.3718	26.122	27.1512	25.8799	26.6457	25.9697	26.874	27.4298	27.1919	26.4138	27.5898	25.3136	26.3696	24.6559	25.1836	27.3962	26.8969	27.7149	27.772	26.9965	26.9214
P62854	26.4997	26.5719	25.6344	26.4662	22.4266	NA	28.2496	28.4457	27.9891	26.8427	28.3453	27.5837	27.4421	26.8754	26.6475	27.7598	28.4527	28.2269	28.7199	28.1747	28.9773
P62857	NA	NA	25.8684	27.1677	24.6388	24.7564	24.6663	26.4219	24.5133	24.7623	25.1186	27.2646	27.6498	NA	NA	25.9278	27.4447	27.1719	24.9593	NA	27.7357
P62873	27.3476	27.8777	28.9274	28.3345	27.7575	28.1673	27.8113	27.895	27.4532	28.1429	27.1659	28.4933	27.9994	27.5654	27.2379	27.4485	27.5965	27.9196	27.2728	27.7692	28.2778
P62879	25.2745	25.4335	27.1148	26.1536	25.5714	26.6498	25.5134	24.9412	25.4662	25.4766	25.6162	25.7452	26.7411	27.183	26.4183	25.34	26.9172	25.9865	24.7847	26.2329	26.3958
P62888	27.6574	27.9193	27.1316	28.3195	27.7857	26.745	27.6316	27.5112	27.7183	27.8641	26.1789	28.6236	28.7275	28.3115	28.4294	28.4874	27.835	27.5986	28.2443	28.1369	28.6126
P62899	25.6568	25.3156	24.4183	24.7787	24.28	24.6563	26.4595	27.1365	26.1219	25.1667	NA	23.7639	24.322	NA	24.6316	26.3855	26.3296	26.4968	26.7171	25.7537	26.8868
P62906	27.2439	28.3656	25.5479	27.8847	27.1172	27.7394	28.7434	28.5486	28.1414	28.496	25.9341	28.2628	28.6352	28.3422	28.827	28.8716	27.3984	28.3938	29.2251	29.146	28.5617
P62910	24.8646	25.353	25.733	25.3752	24.6674	25.3139	25.9131	25.872	25.2293	25.4263	24.3628	24.544	24.8221	24.2338	24.1975	25.4284	25.566	26.5698	25.7128	25.8122	26.2395
P62913	28.2567	28.6881	29.6871	27.465	29.3192	28.8179	28.1194	28.5432	28.4469	27.4432	28.9481	26.5372	27.2242	28.6242	29.4598	28.4285	28.9626	28.7788	28.2854	27.4948	26.9724
P62917	27.7365	27.1867	27.7874	26.6626	26.6922	27.9922	27.1859	26.5969	27.2874	27.6938	27.5584	26.4585	26.2313	25.8544	25.3686	26.188	26.7826	28.5266	26.9237	26.5482	27.2434
P62937	32.6276	32.1653	32.8816	32.92	32.4129	32.9183	32.352	32.1456	32.4844	32.3353	32.5391	32.7592	33.1269	32.9875	32.2249	31.9828	33.6893	32.7885	32.4794	31.9393	32.5972
P62942	NA	25.2989	NA	27.1849	NA	23.6574	26.1626	25.9357	25.3295	26.6326	25.5526	26.8567	26.4926	25.5821	26.2949	26.6395	25.4239	26.4874	27.2328	27.4812	25.2924
P62979	29.4676	3.38393	28.8563	3.61833	29.9866	29.8769	3.88773	3.44579	3.9924	3.79645	29.9749	31.1114	31.2426	3.89163	31.3139	31.1964	31.1957	3.91937	29.9445	3.61824	3.56375
P62993	26.1182	25.5413	25.1268	25.9531	25.3231	24.7298	25.9531	26.5693	26.1953	26.4974	26.8784	26.2346	26.3974	25.2818	25.5747	26.2494	26.7744	26.7227	26.2246	26.2558	26.8333
P63000	27.7959	26.9925	27.5584	27.2423	26.5222	28.1499	27.6794	27.192	26.8544	27.3958	27.5944	26.9587	27.8578	27.2348	27.7154	27.9969	27.1789	27.5124	27.4582	26.844	27.397
P63010	28.6593	28.735	28.7515	28.5483	27.5196	28.4617	28.5949	28.8669	28.1729	28.7556	28.476	28.2172	28.3595	28.4186	28.7725	28.5737	28.1923	28.6222	28.8839	28.3219	28.1791
P63104	32.5228	31.7516	32.5719	32.2663	31.3147	32.1696	31.688	32.3358	31.8527	32.554	32.4534	31.9251	32.5937	31.2588	32.1591	31.7443	32.4274	32.2358	32.3954	31.4297	31.3926
P63151	24.5532	26.4598	27.4968	26.6626	25.2615	24.4253	25.367	24.8127	24.1557	25.5727	24.9998	26.2848	26.6847	26.5247	26.292	25.5563	25.5555	23.6712	24.3827	27.3862	24.8184
P63162	25.5348	24.7199	25.8614	25.3196	22.4323	24.5469	25.7555	25.1552	25.1667	25.4958	24.9665	25.1176	24.8398	25.5878	25.2745	25.1474	25.3119	26.2728	26.7774	25.4328	24.899
P63165	24.8738	23.1657	23.6935	24.7699	23.2684	24.2938	23.4536	23.8394	NA	24.3999	24.1453	23.5821	24.675	NA	NA	23.8173	24.8134	25.1879	24.8311	24.6833	23.9157
P63167	26.4727	25.5782	NA	27.8842	25.7536	NA	26.2971	25.4284	27.1396	27.1791	25.9338	26.9812	27.4926	27.8716	27.388	26.4257	26.1183	27.5878	26.3389	26.9242	26.493
P63173	NA	22.2446	24.3487	23.2836	23.8632	24.6883	24.9322	26.1772	24.5324	26.2994	NA	22.5739	22.9275	24.7616	24.3498	24.5618	24.3748	25.1234	25.1746	26.8476	24.4245
P63208	24.3356	25.6146	25.2273	27.9194	25.8534	27.6969	27.1539	26.4646	26.2627	26.3274	25.1768	27.2938	26.8323	24.3397	25.9968	26.3767	28.1897	25.5769	25.7587	26.7585	25.5847
P63220	22.6437	24.9788	25.6199	26.4288	23.9722	26.4517	24.4211	26.1696	24.7462	25.2292	25.3788	25.9948	26.6188	24.9999	26.2673	25.5653	25.3696	24.7123	24.8738	25.6654	25.7543
P63241	28.3687	27.9885	29.3432	28.2935	27.2547	28.4135	28.6813	28.2432	28.8212	28.1939	29.4628	28.7831	29.3813	27.8557	28.7277	27.745	27.8481	28.8587	28.2825	28.3293	28.7477
P63244	29.7533	29.4174	3.27952	29.2322	29.5745	29.7938	29.1675	29.1166	29.1782	28.7879	29.657	29.2978	29.5614	29.8723	3.15291	29.1174	28.7242	29.2451	29.4493	28.6458	28.9158
P63279	25.5392	24.5315	21.4537	25.948	23.1912	21.2468	25.5366	25.8699	24.8884	25.5361	24.6463	25.6136	26.1319	26.3294	26.4588	25.4682	26.5385	26.1887	27.3846	25.1176	25.7479
P67775	25.9463	27.1749	25.288	26.9542	26.3199	26.6755	26.6547	26.8231	26.475	26.6843	26.2855	27.5569	26.6273	27.2624	27.9648	26.6913	27.1799	26.4854	25.8145	27.1169	26.33
P67809	26.6534	24.9678	25.9325	26.1935	23.5532	25.7938	25.8189	26.734	26.9857	25.526	26.1737	26.9526	26.9542	24.6647	26.3486	26.9434	27.9959	27.4641	24.7313	25.8663	27.2586
P67812	24.6652	25.8792	23.7835	25.2393	24.793	NA	25.6278	25.5147	24.9235	25.2496	25.9954	25.9644	25.1944	25.2996	25.4135	25.4187	25.7577	25.418	25.6768	24.2562	25.3849
P67870	24.6676	24.5492	24.8357	24.9617	23.9696	23.9694	25.4629	24.9385	24.4466	25.2334	24.2195	25.9889	25.4712	24.5394	25.4423	25.1169	25.2812	24.3868	25.5628	25.2269	24.9123
P67936	28.592	27.7715	28.2867	29.1557	NA	26.5427	28.8159	29.5466	28.1422	28.1722	24.4458	27.9415	28.7926	26.4162	27.2773	28.5521	28.6783	28.8565	29.6173	28.7648	3.45379
P68032	32.3997	33.6618	32.3717	34.2745	33.1548	33.4871	32.8238	33.4279	32.9234	32.5524	31.2383	35.1829	34.9693	34.5953	33.4221	33.7452	3.46276	32.7999	33.2743	33.8129	33.4518
P68036	25.6315	25.1421	23.6384	26.3637	25.5591	26.7778	25.9379	26.4183	26.2165	26.3192	26.1492	26.6711	26.7362	27.4819	27.1339	27.3224	26.4328	27.1119	27.7487	26.6521	26.4626
P68104	31.5465	31.4755	33.8268	31.8728	31.7766	31.9469	31.4897	32.2978	31.4964	32.7616	31.6979	31.8537	31.4397	31.7463	31.4868	31.4834	32.1513	31.9128	31.9452	31.4262	31.6741
P68363	29.8394	28.8435	NA	28.3427	NA	NA	28.9383	29.6817	28.8359	28.9294	NA	28.9999	28.6846	3.56724	29.4365	28.4495	29.8619	27.4687	29.5327	28.5693	28.8974
P68366	26.5945	26.3362	NA	25.6149	NA	26.4366	25.5757	26.3337	26.4717	26.1795	28.1583	25.997	27.1783	27.3372	28.5982	25.4925	27.6165	26.4876	25.3695	26.1694	26.1972
P68371	32.2237	32.4973	32.2967	32.6559	32.6627	32.3878	31.9945	32.1595	31.7697	32.3566	31.9696	32.4746	32.3356	32.5647	32.4124	32.4385	31.7877	31.8385	32.8115	32.7256	31.9739
P68400	25.9233	26.4478	NA	26.3216	24.3825	NA	25.3769	25.9633	24.9115	26.6458	24.323	26.1326	26.7158	26.7341	27.158	26.6559	25.2741	26.3798	27.6519	27.4215	26.4476
P68871	31.7123	31.3398	33.6555	35.6723	32.742	35.9243	35.4679	34.1748	32.6664	33.4535	34.5375	34.8965	34.1613	34.7596	33.6393	32.7992	32.6633	33.3568	33.5929	34.2851	34.8426
P69849	25.3693	25.6299	24.7426	25.6719	25.1872	22.8394	24.9371	25.6464	25.3545	25.6679	25.5831	25.2733	24.8418	24.5756	25.1288	25.7556	24.8846	25.5966	25.5587	25.5656	25.9287
P69905	29.6691	29.7927	31.2413	35.6613	31.5111	33.5249	34.4743	32.7687	31.7244	31.6268	33.3374	35.2219	34.8634	35.1548	33.1226	3.66374	3.54324	31.992	32.1581	33.2639	32.9183
P78330	23.9586	22.5653	NA	NA	NA	NA	23.1727	22.4964	24.3196	23.3846	22.495	22.754	22.6799	23.6183	22.9843	21.7727	22.7684	NA	23.1534	22.8184	23.7557
P78344	25.9818	25.1827	23.7746	24.9976	24.3229	23.8215	24.5497	25.7474	23.4691	24.3852	23.9796	24.8646	24.9811	25.5859	24.9955	25.4238	25.8422	25.1624	26.4967	25.4764	24.1393
P78347	27.4727	27.2214	27.4447	28.2471	26.6664	25.784	25.9147	25.9922	26.4829	25.5985	25.8638	26.4256	26.8368	26.8584	27.9547	26.5955	27.5774	26.5316	26.5838	26.7136	26.2373
P78371	28.9134	29.3444	29.6186	28.5256	29.4597	29.2863	28.4433	29.8727	28.5769	29.3954	29.5137	29.9292	28.6986	28.9999	28.9747	29.4744	28.9357	29.4914	29.1346	29.4655	28.7462
P78406	23.5459	24.8952	26.1636	24.5569	21.8235	NA	NA	24.2526	23.4742	23.3218	23.5477	24.7157	24.1555	25.5652	24.8449	23.6887	24.1219	22.8256	24.2186	24.1947	23.8962
P78417	28.2527	28.1318	28.1295	27.9248	27.1919	27.9185	27.7664	28.4247	27.2629	28.5222	29.1763	27.6974	27.7325	25.8917	25.3324	28.9245	28.3665	28.1969	28.7756	27.8434	28.129
P78527	3.53834	3.36474	3.47219	29.4795	29.783	29.7998	29.5883	29.7184	29.6193	29.2531	29.2963	29.5864	29.6477	3.23169	3.83357	3.53656	3.35195	3.15745	3.93768	29.84	29.7599
P80217	2.88947	NA	NA	21.5279	2.99493	NA	22.6867	22.8997	2.44789	23.3244	23.4694	23.2314	24.4658	NA	NA	23.775	25.634	24.4847	25.2288	25.1459	22.9732
P80303	23.5171	26.6922	25.6919	25.8863	24.6144	21.2946	27.2559	27.7464	25.2315	27.7659	NA	25.6242	26.2799	24.995	25.8997	29.4429	26.3726	27.1946	27.5165	28.4571	27.1395
P80404	NA	27.1928	26.6893	24.9877	23.8675	23.9262	27.2669	22.3775	23.9867	27.8193	NA	NA	24.8857	24.8754	26.9574	23.2791	NA	22.2168	21.1697	26.8576	NA
P82673	21.7729	22.6679	NA	23.5144	NA	NA	23.4511	23.5255	23.5323	22.8829	NA	23.5976	23.8297	22.942	23.2893	NA	24.5623	23.5812	24.2558	22.5892	23.2512
P82979	25.4368	24.398	25.1165	24.6326	23.8149	24.2824	24.8954	25.1712	25.4272	25.4359	24.9625	24.1174	25.1779	2.2864	24.4536	25.1389	25.9213	25.497	24.9175	24.9281	25.3565
P83111	26.5529	25.2783	27.1119	26.8259	22.7833	21.8948	24.9368	26.2249	24.3743	27.2855	27.663	25.1958	25.2914	25.3877	26.8185	24.9376	28.4592	25.1911	26.6721	26.5225	NA
P83436	24.1283	26.1437	24.5111	23.4828	23.6398	23.8318	24.8373	25.5468	24.8788	25.783	24.1759	NA	24.4919	23.7336	25.7929	25.7442	23.1917	23.2915	24.4662	24.9293	24.378
P83731	27.3287	27.1367	27.3195	26.7214	26.1175	27.1528	26.8847	27.6355	27.5648	27.165	27.1136	26.1838	26.5543	27.6134	27.3282	27.4545	27.3683	28.5118	28.3172	27.1228	27.1392
P83881	NA	24.5774	23.4579	22.9635	22.9557	25.2436	23.5728	24.7233	24.544	22.7349	23.5497	23.5616	21.9779	NA	NA	22.4855	23.3112	23.8912	22.6292	23.8764	NA
P83916	23.2147	24.3662	NA	25.6598	NA	NA	24.2833	26.1527	25.2343	25.9118	24.9949	24.8826	24.2225	24.7355	NA	25.7454	24.3324	25.9394	25.9445	25.3572	NA
P84077	29.298	29.6681	28.7473	29.5615	28.9852	28.2864	29.6974	29.7855	29.9588	3.17153	29.6292	28.8937	29.2762	29.6222	3.92448	29.1766	29.7886	28.5733	29.5144	29.7762	28.8468
P84085	22.7727	24.6673	24.6722	24.1517	22.6562	NA	24.7355	25.8627	24.1384	24.6633	24.545	24.3477	24.9973	24.1736	24.4214	23.6827	25.1637	24.2974	24.4236	24.2633	24.4878
P84090	26.7923	26.6952	25.9662	28.3299	25.4688	24.7573	27.4797	26.4625	28.1776	28.1471	26.1419	27.6165	27.9248	27.7986	27.2662	28.3941	28.4896	28.3917	27.8394	27.5165	27.6798
P84095	26.3365	25.5681	25.4963	26.4711	24.7816	26.1864	26.3394	26.5848	26.4596	25.4423	26.736	26.9199	26.3834	26.5747	26.8533	25.9117	27.1659	27.9919	25.7822	25.8569	26.1561
P84098	23.3824	23.5489	24.3356	25.6916	24.2283	25.7817	24.3438	24.712	24.3692	24.8813	24.2587	25.6912	25.4471	24.9568	25.1615	24.6327	23.8428	25.393	24.9155	25.6483	25.3112
P84243	3.25132	3.26338	31.2274	3.28791	3.44411	3.52627	3.93389	3.64966	3.84438	3.98861	31.662	3.42113	3.59192	27.543	27.4212	3.34699	3.16866	3.92132	29.3165	3.37296	29.8724
P98082	24.9327	24.8122	23.8229	23.8878	25.4231	24.7195	25.8613	25.5839	25.1797	26.8339	24.3697	23.4227	24.3864	NA	23.7917	25.2616	24.9817	24.7487	25.619	25.6565	25.5593
P98095	28.9555	27.9759	22.4625	29.2569	28.2477	28.6718	28.6214	27.7366	28.4662	27.4513	26.6397	27.9945	29.6431	29.2559	28.1137	28.377	26.4154	27.9798	27.5613	27.7485	28.8467
P98160	29.7717	28.9237	28.3937	29.3147	3.55328	3.55151	28.6932	29.1315	29.7462	28.3998	28.8857	29.9445	29.8285	29.4593	28.4654	28.8443	27.1644	29.3567	28.5224	29.482	29.9848
P98164	NA	25.8658	24.7954	23.7567	24.5237	2.86	NA	NA	24.1449	2.88948	21.1436	23.7652	23.6849	23.9945	NA	21.6777	26.6595	21.3473	21.1353	2.66223	28.9782
P98194	24.8532	23.8133	23.7293	23.1544	NA	23.126	23.1669	23.3324	23.4728	22.2697	22.2827	NA	22.2484	24.2676	23.3878	23.9122	24.9394	23.9984	NA	24.3562	22.6769
P99999	25.388	24.9576	25.6599	27.7612	26.1282	24.9563	26.679	27.3226	26.7734	27.5267	25.8162	25.5452	26.4298	25.8548	25.9382	25.8896	27.6219	27.5745	26.8171	25.6628	25.9824
Q00059	22.2345	23.1724	NA	25.136	NA	NA	23.4991	24.4293	24.3553	23.9257	23.2555	24.8395	25.4812	NA	24.2426	24.4317	24.4456	23.6323	23.7678	23.3778	25.4169
Q00169	26.646	26.3186	23.1161	25.4113	24.7183	24.7396	26.6661	25.4452	25.5869	26.3533	26.1167	25.9924	25.5785	25.6535	26.1333	26.9267	26.3546	25.7716	25.7946	26.575	25.2584
Q00325	28.6245	27.5514	28.9963	26.8552	26.9872	26.9796	27.1982	27.9225	27.4463	27.4777	27.1935	25.9332	26.2895	26.2584	26.6788	26.6162	27.6985	26.7689	27.3348	27.1335	27.1118
Q00341	28.5989	27.7183	27.8562	29.9268	27.9238	27.3455	28.3141	28.4225	27.6417	27.6264	27.9495	28.1355	28.1265	28.716	29.1723	28.7198	27.8396	28.4785	28.7698	27.9348	28.2896
Q00535	22.5357	25.1213	25.3219	23.9793	22.7697	22.9199	24.8464	24.9621	23.4315	23.8636	23.5537	23.7119	24.616	23.3158	24.3972	24.922	26.1751	24.2277	24.6337	24.9963	23.3735
Q00577	25.4839	26.6149	NA	25.8555	NA	NA	26.643	26.4549	26.724	26.2347	26.7938	26.3255	26.3263	27.3873	26.3421	26.2629	26.2162	25.6395	25.9173	26.9329	26.5679
Q00610	31.2373	31.2637	31.5194	31.2937	31.6677	31.1848	31.3655	3.89533	3.86482	31.8464	31.1453	31.9352	31.8999	31.2253	31.5575	31.642	3.87122	3.91536	31.2293	3.87394	3.77698
Q00688	23.8719	27.13	25.5153	26.9166	25.1519	26.2575	27.5643	27.8587	25.8376	27.7862	26.224	27.3241	27.2475	25.7679	25.8939	27.5335	26.8655	27.3634	27.9183	28.4111	28.4233
Q00765	24.7957	23.9779	24.9337	24.3626	23.7144	25.5834	25.2187	26.3756	24.4657	25.1757	24.9121	24.4649	25.1849	22.4264	23.1669	25.4364	26.523	25.5953	24.4464	25.6952	25.7445
Q00796	25.6933	28.7178	28.1115	26.1414	27.4782	25.2937	26.6218	26.7693	26.8998	31.4779	25.3166	26.3784	26.2944	27.1187	27.2686	27.5919	26.8144	25.1337	26.6834	27.7585	25.6512
Q00839	3.22665	3.18139	3.37346	3.77172	3.41246	29.2689	29.6263	29.4163	29.2987	29.9818	29.7195	3.36691	29.7285	3.3476	3.61718	29.7459	29.5369	29.8743	3.174	29.7462	29.4232
Q00978	23.8666	21.3968	NA	22.5793	NA	NA	22.2924	22.1269	22.3632	23.2832	22.8149	23.3982	21.8919	NA	22.7318	23.6423	23.8566	24.1793	22.7926	23.3329	22.7565
Q01082	29.7777	29.6263	29.7963	29.7656	26.4844	29.5864	29.8827	29.9912	29.6678	29.8655	3.75793	3.21153	3.44687	29.5124	29.714	29.6222	29.5473	3.31179	29.2393	3.38393	3.54129
Q01085	25.6349	24.3318	24.1713	24.9993	NA	25.1135	24.313	24.4668	22.8744	25.3417	24.4239	24.1948	23.6259	25.2899	24.1853	23.9313	24.9751	24.5465	24.4657	24.6464	24.4847
Q01105	28.2536	27.8772	29.9218	29.1652	26.733	28.2222	28.2728	29.9673	28.2249	27.8934	28.6635	27.6512	28.6622	27.3518	26.9217	27.873	27.8481	28.7589	28.3665	28.3694	28.5414
Q01415	22.9642	23.4454	NA	22.6372	22.2787	NA	23.3189	24.3175	22.3386	24.6779	23.4886	22.8736	23.1826	24.1531	25.1564	22.6979	24.5144	NA	22.4424	22.8366	22.5249
Q01432	23.6131	23.8472	22.3177	23.6914	NA	NA	NA	23.5885	23.2859	23.1355	24.375	NA	NA	23.5425	23.1394	24.5325	24.6642	22.5692	23.4626	24.2456	22.6746
Q01433	24.5339	24.1713	23.3727	23.6184	23.8521	23.5857	23.7724	23.8159	24.1879	23.3322	24.5285	24.1789	23.2818	24.2275	23.3597	24.6973	24.6522	23.8112	24.6824	23.2367	23.8535
Q01459	22.3646	24.8989	25.2227	22.5448	24.5746	NA	24.142	23.5243	24.5798	24.1338	23.8275	22.8394	23.7655	23.9747	24.4972	25.8117	24.3254	23.4844	23.6148	24.5962	23.7818
Q01469	27.8723	27.7946	26.4644	27.4734	27.9588	27.9769	27.8854	27.2236	27.5355	26.9729	28.2925	28.5869	28.8694	27.7789	28.4935	27.4595	31.1679	27.8595	28.3151	27.5978	27.6199
Q01484	NA	31.3275	NA	3.81552	32.3993	32.2718	31.1268	31.4627	31.457	32.3449	32.2489	31.6695	31.7357	NA	NA	3.74262	31.8968	31.2936	NA	31.1787	32.2363
Q01518	3.84423	29.7529	29.5553	29.9215	29.9796	31.2187	3.11334	3.81436	3.28978	29.2584	31.3588	3.9396	3.13435	28.9223	28.2453	29.4694	3.21632	31.3276	29.2469	28.8555	3.13718
Q01780	24.1298	23.7432	23.7162	22.7255	NA	NA	NA	23.3653	22.4834	22.6964	23.3469	23.5477	23.5117	23.7474	24.1815	23.3193	22.9735	24.3439	22.2558	23.637	NA
Q01813	28.247	26.1785	19.8775	25.1244	24.9212	24.9887	26.483	27.5443	25.8928	23.2953	27.3184	25.6273	26.2674	26.9673	26.7715	24.3736	27.4689	26.9679	26.5144	24.9947	25.127
Q01844	25.1272	24.4473	26.4542	26.1388	NA	25.834	NA	25.8946	25.1625	24.4995	24.3391	26.4777	26.1114	25.7653	26.8642	25.8865	25.4765	25.7297	24.8943	25.3817	25.2228
Q01970	23.7573	23.5674	24.1384	23.4652	22.9685	22.2449	24.3828	23.452	22.3132	22.4775	22.4286	23.2761	21.6664	22.8114	NA	23.7246	22.7946	23.1424	24.3288	24.1128	24.3127
Q01995	3.22355	31.6124	29.8388	31.4811	3.27653	31.542	3.36828	3.98229	3.83643	3.32442	28.4779	31.5574	31.1149	31.3166	29.6124	32.1222	27.8925	3.91377	31.8234	31.4756	31.8176
Q02218	27.9523	28.455	28.622	27.5136	28.8745	26.6179	27.1293	27.8772	26.2558	28.2646	28.6656	27.3217	27.6883	27.682	28.3614	27.3759	28.5984	27.5914	27.5388	27.4712	27.4561
Q02252	23.6195	28.3367	28.9889	26.1997	28.9784	27.5827	26.8344	26.1749	26.4997	27.587	25.2428	26.1853	27.2448	26.3532	26.5244	26.1975	25.6844	26.3793	25.8265	26.9874	27.1544
Q02338	25.7549	27.8772	28.2495	24.5815	25.9448	23.5789	26.2177	23.2264	25.6875	28.3512	24.178	24.2382	24.8874	25.1693	25.9836	25.5362	26.3616	24.3637	24.7686	26.4761	25.1164
Q02543	26.5144	26.3173	26.8853	25.2185	24.1871	NA	24.823	25.555	25.18	24.3337	25.8983	25.6153	25.6668	25.124	25.4354	24.9989	25.7152	26.526	24.9757	24.5484	25.4853
Q02750	24.2889	26.5847	23.5637	24.4459	23.5439	24.6755	24.1664	24.2255	23.9322	23.3182	26.5577	24.4478	24.1853	24.4113	24.2135	25.6364	26.2213	25.7421	25.5674	25.1385	25.1684
Q02790	27.8579	29.1735	29.4155	29.2543	27.7622	27.4824	28.389	28.8575	27.2379	29.5824	26.1523	28.35	28.2781	27.7895	29.9999	29.6594	28.335	27.6796	28.1429	28.5462	27.622
Q02809	26.6596	25.6953	24.1371	25.4235	24.6453	24.9228	26.3195	25.5214	25.4626	25.5254	23.6767	25.7669	25.2634	26.8893	26.7899	25.7145	25.8245	25.7429	26.8845	25.272	25.9666
Q02818	25.5765	24.5228	24.5991	27.1189	22.7728	23.9687	26.5245	27.1566	26.7517	27.1863	25.6828	27.3754	26.7452	26.9487	26.9884	27.4931	26.7648	27.4985	26.8477	26.3945	27.3454
Q02878	28.9682	28.6129	28.8468	28.4516	28.6419	28.5373	28.3445	28.4265	28.3233	27.1399	28.263	28.1421	27.957	26.3967	26.4977	28.7551	28.3696	28.2289	28.8223	28.6773	28.6382
Q02880	28.4448	25.8959	24.3928	25.5782	NA	21.9739	25.1561	25.1896	24.7	21.8474	NA	NA	23.486	25.3557	25.1914	24.6815	25.9854	26.1146	26.2891	24.8882	24.4697
Q02952	21.9744	26.1254	24.5728	27.7353	23.5689	27.3132	27.3957	27.1246	26.6619	24.9754	23.1693	27.7433	27.9717	27.4971	27.2983	25.9153	21.6413	26.9672	26.9134	27.6729	28.6878
Q02978	26.6716	27.2655	27.1635	25.556	25.6517	25.7725	25.9823	25.3498	25.9767	26.664	26.5312	24.9798	25.8752	25.4192	26.4577	25.3669	26.139	25.8992	25.1913	25.9512	25.6383
Q03154	25.4988	27.4892	27.5786	25.6566	26.88	23.9394	26.2456	24.7933	24.9142	24.2952	23.5438	25.1638	26.4428	25.7293	25.4964	26.7721	26.3875	23.7739	24.9839	25.6788	25.8314
Q03169	25.5282	21.7973	2.7725	21.9655	NA	23.2598	21.8573	22.267	NA	21.6653	21.8462	NA	2.28964	22.7573	22.8511	NA	26.382	22.9477	22.7279	21.2662	22.4772
Q03252	27.8217	27.2218	27.7552	27.5148	25.166	27.9868	26.5923	27.1271	27.8275	26.1867	28.1497	27.3442	28.1444	27.3572	27.426	27.4479	27.788	27.5635	26.3789	26.2521	28.3417
Q03518	27.2247	26.1869	NA	NA	22.9951	NA	25.884	26.4582	25.7115	25.7529	27.2862	24.5849	26.3545	NA	26.4553	25.9839	27.1689	28.8828	26.5917	26.4446	24.5624
Q03519	25.1439	22.4989	NA	21.3957	21.8317	21.4313	23.5168	24.8962	22.9377	23.2336	25.6122	NA	22.9239	22.6585	23.5217	23.4773	24.3594	25.4669	25.5798	24.6526	NA
Q03591	25.1136	25.5318	24.5191	25.6617	24.327	26.7623	26.9127	25.1685	27.4888	24.1134	25.4532	27.2886	27.1958	22.4736	NA	25.6673	2.43412	25.4358	24.9679	25.1965	27.3612
Q04206	24.4815	24.8512	25.5368	24.7268	25.3551	24.3473	24.5588	24.9124	24.3422	24.2213	24.6466	25.2849	24.9625	25.566	24.697	24.5465	24.5358	24.5987	24.8213	24.2478	24.5543
Q04323	23.2547	21.9146	23.6149	24.1285	NA	NA	23.4378	23.8494	22.566	24.2172	24.3264	23.7133	24.224	24.5274	24.8211	24.3996	23.1847	24.2453	24.2539	23.6746	23.4585
Q04446	25.7824	25.6192	25.3143	26.5248	24.55	25.9116	24.9215	24.4648	23.8742	25.3983	24.9422	25.4496	26.4979	25.5196	25.9177	25.3874	25.3736	24.113	25.7371	24.9677	25.3197
Q04637	27.9722	27.6788	27.8598	27.7327	26.2967	25.7946	27.4718	27.4993	27.4419	28.2856	27.5334	27.4833	27.3122	27.7383	28.2614	28.7169	28.2918	27.8477	28.7595	27.9415	27.5279
Q04760	25.5128	26.518	27.4782	28.5196	27.1597	26.6178	27.3268	26.9884	27.5986	28.2425	25.65	27.4414	28.1877	28.5633	29.2883	27.9293	26.4854	27.1618	28.7448	27.7827	27.8656
Q04828	22.7746	24.8281	24.1359	25.6822	26.3115	27.6685	24.9861	22.8258	25.2534	22.313	26.8576	25.3337	25.3933	24.1295	22.999	25.2221	27.4889	21.6741	NA	25.3918	24.8197
Q04837	25.7717	26.8785	26.5573	25.6174	25.8815	27.5474	26.2857	26.6562	26.7526	27.1629	27.4724	26.4844	26.4252	25.8739	23.8698	26.3288	28.5196	26.6488	25.7662	26.5159	26.327
Q04917	27.1384	27.2439	28.4925	28.4288	24.9512	28.3859	27.6759	27.9314	28.2986	27.828	25.7877	27.9139	27.7685	26.5525	25.2495	28.3952	28.7911	28.4267	27.8714	28.1836	27.8669
Q05086	24.5824	24.6147	25.2442	23.8182	NA	NA	24.3716	24.1358	23.816	24.1572	22.7336	23.5516	NA	23.4478	23.7815	23.4724	25.2455	24.2768	24.4352	23.7416	24.1462
Q05193	22.3124	23.9619	21.4733	22.7268	21.9296	NA	23.7779	22.7585	23.5426	22.3395	22.6422	23.3292	23.6281	23.8873	22.6424	22.466	23.7944	22.7984	23.712	21.2884	23.6165
Q05209	23.6338	23.1841	22.1686	25.6824	22.7192	22.6616	19.8268	22.8178	22.1183	NA	23.4982	22.2579	22.3212	2.62229	21.5377	23.3797	23.9695	23.8178	22.5111	NA	22.8468
Q05397	24.3616	23.838	2.72257	23.5714	23.5225	22.3382	23.1374	23.1818	23.6522	24.346	22.3617	22.5852	22.6829	NA	24.6332	24.2199	25.3346	24.3567	25.4328	23.6966	23.9461
Q05469	NA	22.8172	21.6443	23.3123	27.9255	27.143	23.2859	21.4128	NA	2.13195	26.7354	22.6167	24.288	2.84836	24.1951	24.4734	19.1363	23.5425	NA	25.7614	24.9787
Q05655	25.2874	25.1377	25.6247	24.8725	25.8582	23.9614	24.3182	24.5959	24.2482	24.5933	26.1997	24.8745	24.152	24.5312	25.9744	26.4274	25.5999	26.4789	24.5687	24.2813	24.2919
Q05682	28.6149	28.139	28.8148	28.7974	22.1629	27.1289	27.635	28.4763	27.6844	26.5956	24.7522	28.2374	28.7553	26.8532	27.4864	28.1334	26.4811	29.5341	29.4795	27.5784	29.4145
Q05707	27.2413	3.97542	31.2425	31.56	32.9787	32.6868	32.823	32.3882	34.4776	3.82458	31.5442	34.1149	33.4545	31.8232	29.4541	31.1562	26.1575	31.3457	29.3742	32.2978	32.7874
Q06033	23.1886	27.6353	25.9199	25.2397	26.9434	26.4978	24.7239	25.8388	26.9358	25.7875	24.9986	26.386	27.2332	25.4676	NA	24.9572	24.229	25.7128	24.7867	25.8518	26.4535
Q06124	25.2346	26.2372	24.8611	25.2619	25.2717	25.3241	24.9156	25.1543	25.2457	25.2147	25.4624	22.6192	24.1748	24.9216	23.3998	25.5359	25.1316	24.8316	25.5478	25.1971	24.8198
Q06136	23.7734	24.6624	NA	25.4318	NA	22.8555	24.5533	23.8932	24.7366	24.7426	24.1451	24.7976	25.7957	24.8613	24.5675	24.8179	24.4343	23.8344	24.3754	24.6586	24.5164
Q06210	28.5525	27.4986	27.3678	27.6253	27.7552	26.5678	28.7657	27.6756	27.9999	28.6277	27.9119	26.9916	26.765	27.2412	29.437	28.9446	28.2589	27.6851	27.995	29.1293	27.3312
Q06323	29.3421	27.9773	29.1523	27.7373	28.7468	28.8197	28.9635	29.5627	28.8679	29.6178	3.38854	28.8166	29.4412	28.9884	28.5797	28.9987	3.52987	3.11793	29.1525	29.9119	29.1764
Q06587	22.7617	23.3735	NA	24.3348	22.855	NA	22.1965	23.2485	NA	22.2425	NA	23.7775	23.5192	24.6473	25.6169	22.5259	NA	23.2277	23.2525	22.4381	23.4367
Q06828	25.3834	25.2451	23.7788	25.7673	26.2629	25.3969	26.3492	25.1544	27.2442	24.9497	24.3826	26.5316	25.7233	25.5665	24.6985	26.5634	NA	24.7488	26.8434	26.4372	24.9139
Q06830	3.67112	31.327	31.8468	31.6689	31.2239	31.5767	3.25834	31.3427	3.81459	31.8196	31.2638	3.89829	31.1559	31.1285	31.7477	31.1484	31.3813	31.1587	31.3759	3.8699	3.52131
Q07020	29.2274	28.9513	29.2294	28.2447	29.1444	29.1826	28.8662	29.3592	28.7419	28.4363	29.2532	28.4537	28.1312	26.8791	27.6425	28.7813	28.8217	29.3588	28.979	29.1334	28.8833
Q07021	27.7228	28.4756	NA	27.3753	NA	23.3616	28.3267	27.6754	26.9416	29.4295	28.1351	27.2445	27.6861	28.4339	29.2413	27.1349	28.4634	28.1855	29.2135	28.3224	27.3244
Q07065	28.3564	27.4397	28.3824	28.6554	26.6767	27.7613	28.1376	28.874	28.5517	27.7621	27.8913	28.5299	28.3665	28.2616	27.8548	28.4234	28.7245	28.3196	28.9425	27.8675	28.6694
Q07157	25.276	24.7342	23.9748	24.8678	22.4676	22.4411	23.9671	24.2119	23.9389	23.239	NA	23.3696	23.5262	24.5264	23.9177	24.1739	24.1358	23.2676	23.7236	23.2691	25.6155
Q07507	25.9859	27.9319	27.6678	28.8417	29.8542	3.89919	28.5154	28.7775	3.59434	29.1837	27.9759	3.51937	28.3145	29.2435	NA	27.2631	NA	27.4147	25.5964	26.9978	28.1358
Q07666	27.4583	27.1364	26.9646	27.4668	25.9769	25.8852	27.1699	27.6333	27.4723	27.6917	25.2596	26.2857	25.4943	26.4796	25.517	27.4284	28.44	27.6868	27.7459	27.4632	27.1686
Q07812	24.3687	23.624	24.9869	24.7365	23.1645	23.9726	23.4618	24.4535	23.4447	23.8862	23.7382	24.9177	24.5613	24.8695	25.3967	NA	23.5499	23.5138	23.4322	23.6459	23.4629
Q07866	24.167	24.4469	24.3234	25.8725	23.4483	NA	24.5789	24.2675	23.5358	24.6459	23.8928	24.4934	24.3939	24.1527	25.1839	25.3337	25.9374	24.9549	25.6692	24.9949	24.8373
Q07954	27.1592	26.6676	25.3976	27.9989	27.5634	28.1434	27.5634	27.4375	27.6915	27.3263	27.2667	28.125	28.2182	27.9585	27.3815	27.6589	26.4358	26.9282	27.6778	26.9362	27.9898
Q07955	27.5476	25.9527	27.433	22.8383	23.5414	2.71959	23.9495	26.9254	24.8237	24.4665	23.6892	22.7774	23.5167	NA	NA	24.2988	27.3326	25.7814	25.7494	24.4919	26.1962
Q07960	27.6767	27.3812	28.1755	28.1442	28.4151	28.2854	28.3613	29.8451	28.222	28.6265	27.5613	28.4784	27.9852	28.6456	27.7133	28.6358	27.6725	28.3372	28.6826	28.1723	28.6711
Q08209	25.3344	25.6889	25.6168	24.7647	24.9491	25.5137	26.338	24.9994	24.9261	25.4832	25.8172	24.8179	24.7953	25.9216	23.6837	24.8134	24.7317	24.9157	25.6657	25.3267	24.3945
Q08211	29.377	28.8978	29.2544	28.845	28.9954	28.6248	28.6124	28.5763	28.3319	28.4925	28.7518	28.5685	28.7124	29.2234	28.8693	28.768	29.2916	28.8479	28.7943	28.3689	28.4528
Q08257	27.7138	28.8182	28.1769	26.5281	29.3396	27.6156	26.2434	27.1891	27.5434	27.3466	27.1835	27.223	27.1659	27.1397	27.3744	27.1639	26.3313	26.2557	26.7535	27.5389	27.6728
Q08378	25.2765	24.9147	25.4823	24.6728	NA	NA	24.3623	25.3846	23.5126	24.2265	23.7152	24.7995	25.6262	22.5852	24.8283	25.3137	22.8968	23.9332	24.9811	23.6655	25.2725
Q08379	22.9482	24.2687	24.5278	23.745	NA	NA	23.6846	24.6625	23.6712	25.2517	23.1277	23.1721	22.5113	23.5585	26.4384	26.1695	24.217	24.9394	25.936	25.5845	23.9542
Q08380	29.4282	28.7824	23.7539	28.8866	28.1546	29.9586	28.5457	27.2815	28.4328	29.6231	28.4647	28.5842	28.1152	28.1814	29.4791	29.6947	27.9728	28.4538	29.4182	29.8855	29.2712
Q08431	24.4478	23.9216	22.6555	25.2754	23.5942	NA	25.8222	23.1933	25.1565	24.8148	NA	24.4423	24.5992	23.5555	23.5345	25.5122	21.6745	22.5372	23.1736	24.7242	23.2789
Q08722	25.7842	24.4931	24.8266	22.4565	24.7836	25.9896	24.1948	25.2162	24.1973	25.2286	25.7618	23.3429	25.4756	NA	NA	NA	26.294	25.3469	NA	NA	25.2871
Q08752	23.8465	23.879	23.8889	24.6896	NA	23.3498	24.1255	24.2725	24.6932	24.5833	23.9613	24.5482	24.2542	24.126	23.6483	24.4762	24.9673	26.1958	25.6646	24.5774	23.6389
Q08AF3	26.139	23.4392	23.8853	23.1827	24.5797	24.3439	24.6636	24.4499	24.5692	22.6362	26.5487	23.9184	24.5489	24.2988	23.5555	NA	24.8334	25.8345	22.2759	23.6633	23.9319
Q08AM6	25.622	24.6248	25.9733	23.3983	25.2393	23.8928	24.4577	24.5536	24.6195	25.7288	24.3395	25.862	24.8938	23.6636	24.3432	24.2513	25.3382	24.115	25.3775	24.2743	23.8846
Q08J23	27.2777	26.8336	26.5668	25.758	25.3355	24.366	25.4276	24.9223	25.5235	24.5249	24.9942	25.8723	25.5554	25.8862	26.2532	25.9866	26.4788	26.6141	26.4539	25.9649	25.2894
Q09028	28.7721	27.4272	27.6197	28.2952	27.628	26.6245	27.2455	27.1769	27.15	27.4522	26.8746	27.6647	27.8262	27.5367	26.1738	27.4785	28.5296	27.2791	27.748	27.1215	27.1814
Q09161	26.2881	25.7461	25.5353	23.3987	24.4574	NA	24.5958	24.6527	24.6649	23.4175	24.9748	24.6792	24.933	25.3984	25.3266	25.8995	25.532	26.3535	26.5732	24.7122	24.7624
Q09666	32.7816	32.5457	33.2473	32.7162	32.9933	33.2991	32.8392	32.5254	32.779	32.5583	31.9232	32.64	33.2833	33.6238	33.4166	33.3969	31.6847	32.9737	32.8963	32.8288	33.7799
Q0VD83	23.4576	22.4838	NA	25.6186	NA	NA	22.7585	23.4138	23.6428	23.4614	25.3184	24.7847	24.5237	23.8558	23.6619	23.7447	24.9363	24.8722	23.9656	23.778	23.1925
Q10471	26.6178	26.6783	24.1866	23.7426	25.5685	24.1368	24.5264	24.4989	25.513	24.4116	NA	22.3593	22.3856	25.8326	24.4615	25.6495	25.1618	24.3299	24.7154	25.7645	25.3733
Q10567	26.5144	27.583	27.3443	25.8965	24.6994	25.7446	26.5278	26.3373	24.4621	27.5196	26.3917	24.4355	25.375	26.1254	26.7228	26.3563	26.1916	26.4556	27.6718	27.6558	24.7988
Q10570	23.3199	23.3322	23.7715	23.7754	22.8139	23.1518	22.768	23.3452	23.218	23.1933	24.2296	23.7967	22.8646	21.8399	22.557	23.6611	23.4277	23.7185	23.8794	23.3388	22.8794
Q10713	24.4557	25.7664	25.3494	23.779	NA	25.3264	25.5488	24.666	24.8113	25.6142	25.6535	23.5173	24.5987	25.3117	25.3972	24.9268	24.6174	25.8343	26.1657	24.7236	23.7417
Q12765	25.7525	25.2829	24.3425	26.8212	25.7979	24.6225	25.7527	26.4498	25.2497	26.9235	24.8612	24.929	25.8546	26.16	NA	23.6747	24.3324	24.4539	25.1557	25.8262	24.7323
Q12768	25.4594	25.2137	25.8295	22.699	23.8776	24.7256	24.3983	23.9879	23.6975	24.8795	24.2321	24.1865	24.9127	24.2947	25.1311	24.4343	24.1768	23.4796	26.1363	23.8553	24.6372
Q12769	24.8813	24.5487	23.5815	23.3945	22.5612	NA	23.8457	24.5526	24.4659	23.3435	24.5539	23.3786	23.7573	23.9321	24.6662	24.7593	24.9928	24.7572	24.2218	24.8942	23.4785
Q12792	25.1138	25.9634	26.1225	25.2125	25.4792	26.3151	24.8283	25.1123	24.2778	25.1346	24.2288	24.8539	25.6681	26.3612	26.1544	25.3863	25.2219	24.9186	25.1464	25.6285	24.8845
Q12797	26.1335	26.9964	25.1672	26.5155	27.5936	27.4865	26.8962	26.2225	26.9688	26.3414	27.2757	26.9488	27.7459	27.2373	26.4128	27.6964	26.9422	26.5993	27.8415	27.5166	27.467
Q12802	22.4386	22.8852	22.4545	22.2626	23.714	NA	NA	21.5213	NA	22.5688	22.5317	21.3464	22.4868	NA	22.3715	21.7515	22.5988	23.5425	22.3759	NA	22.3847
Q12805	25.9717	26.9497	24.4287	28.7666	26.5257	26.8891	26.4287	25.5749	26.7157	25.8154	24.2298	27.8637	28.5139	25.8555	3.68796	25.5576	22.6231	24.9377	24.7925	25.9387	25.4868
Q12824	23.4142	23.8663	24.2727	24.5763	NA	NA	22.9617	22.9	23.4444	23.7216	NA	23.6691	22.9692	23.9738	23.4556	23.7856	23.9113	24.3725	23.1495	24.5375	22.9631
Q12846	23.5745	23.6249	22.2885	22.6626	21.2842	22.8943	NA	23.9479	21.9433	21.6994	22.6333	23.7655	23.5194	NA	NA	24.2116	22.9352	23.3348	NA	23.2737	24.1658
Q12849	24.3454	23.5638	24.1272	24.4442	24.3382	NA	23.8845	22.5741	NA	24.824	24.1582	23.8878	NA	NA	24.4459	23.3187	24.4569	23.3126	24.7918	23.8745	23.1299
Q12874	27.9229	26.6155	25.4132	26.8988	25.4717	25.9627	27.1669	26.9259	26.1367	26.9545	27.1786	26.9237	26.5985	25.8421	25.1813	27.4198	27.2754	27.4375	27.4246	27.3376	27.3217
Q12882	26.7158	23.335	22.2759	24.5271	24.8996	24.8621	25.4281	24.9219	25.1566	25.9994	24.8982	25.2593	26.6513	25.9576	26.3277	24.3111	27.5787	25.8928	25.4557	24.8537	24.7342
Q12884	25.6379	25.8518	NA	25.8273	22.2957	25.5667	26.456	26.467	25.8232	26.9932	25.5447	27.9446	25.1451	26.9845	26.1639	27.2266	23.4716	25.3746	27.7866	22.8932	26.5241
Q12888	25.3447	26.8473	25.7739	27.1139	24.6185	24.7546	25.8675	24.8954	25.4532	25.1717	25.3175	24.9334	25.2119	25.9615	25.5544	25.4497	26.2882	25.2588	25.2748	25.4714	26.8851
Q12904	26.9724	27.1832	27.5335	27.1621	26.5223	25.2985	27.3873	26.8784	26.8276	27.5688	26.5633	27.1322	27.2566	27.3865	28.1899	26.9993	28.1219	27.7826	27.579	28.6352	26.852
Q12905	29.7838	29.58	29.8858	29.3848	29.6155	29.3891	28.9189	28.8384	29.4467	29.1824	29.669	29.1179	28.9432	29.5856	29.3936	29.5469	29.6976	29.8179	3.82775	29.4282	29.3186
Q12906	29.3478	29.1777	28.6783	29.2972	28.9564	28.5127	28.554	28.5659	28.5946	28.6573	28.6212	28.866	28.6955	28.8145	28.9674	28.7295	28.9158	28.8147	29.1746	28.682	28.5667
Q12907	28.413	28.4116	27.6378	28.4459	27.7477	28.1546	28.8451	28.4352	27.7627	27.6838	26.5482	28.1398	27.7742	28.4888	27.6958	28.2499	27.1735	27.27	27.4853	27.7688	27.9336
Q12931	26.8949	26.2917	26.8825	25.7596	27.6763	26.1587	25.154	25.8375	25.8374	26.1492	24.5388	25.5397	25.9261	26.2719	27.7971	25.3526	26.9188	25.6388	26.8895	25.9153	25.2494
Q12955	23.2269	NA	26.1657	25.586	24.9539	24.2898	23.5451	23.5374	23.332	23.6276	NA	22.9177	24.4269	25.4442	NA	23.3697	25.1442	22.8618	NA	22.6482	24.4676
Q12959	24.4684	24.8851	24.967	24.8378	24.2968	26.3486	23.9877	23.5547	24.2553	24.5986	23.3337	24.3145	22.7915	24.4677	25.3647	22.9544	23.7241	22.8727	24.4795	24.3187	24.2439
Q12965	24.8769	23.7599	23.1465	22.9632	NA	NA	24.9136	24.7954	23.2165	23.5277	24.3136	23.472	23.5579	24.7268	24.4428	23.5339	24.5514	24.4314	24.3675	22.8272	23.5234
Q12996	23.4929	24.4754	24.5371	23.3543	NA	NA	23.1942	23.7584	23.7187	23.8364	24.7792	23.6224	22.9958	23.9864	23.98	23.1934	23.7513	23.7298	23.6964	23.1273	23.4618
Q13011	26.9234	26.7369	26.9947	26.4229	28.9569	26.7193	27.1457	26.7339	26.8226	27.5722	27.5784	25.9663	27.6948	27.9254	27.5283	26.4642	27.4492	27.5269	25.8155	25.5768	26.1817
Q13043	25.6987	24.3578	23.2292	24.4289	23.5183	24.744	25.1133	25.7568	25.5648	23.6315	26.6755	24.4378	24.5168	25.2754	23.9829	25.5949	25.9287	26.3793	25.393	25.2335	25.2197
Q13045	26.7496	25.9836	26.8684	26.5474	26.4778	26.4419	26.6462	25.9858	25.8747	26.9759	26.5593	26.3136	26.1916	27.1598	27.2979	26.4398	25.8491	25.8859	25.9232	27.1137	25.6255
Q13057	24.4895	26.2876	25.9433	24.2829	26.1585	25.3714	23.6674	24.2867	23.8283	26.6164	24.649	25.696	26.5273	25.4594	26.5989	25.2535	24.5487	25.9978	25.9824	26.3564	25.2116
Q13085	25.3176	26.5914	27.7667	25.6317	25.1548	25.3817	25.7514	24.9417	25.8878	24.639	23.9941	25.8417	25.3823	25.8236	26.1777	25.9589	25.2479	26.8919	27.9416	26.2892	25.7825
Q13098	24.7188	25.279	24.5372	24.8644	25.3775	23.6463	24.5363	24.7779	24.6823	25.2265	24.998	24.7138	24.5744	25.7322	25.5665	23.8648	24.2678	23.1418	24.5962	25.5774	24.3262
Q13123	23.1847	23.2716	22.8829	23.9219	NA	NA	23.9431	23.5479	23.2525	22.9916	NA	22.8958	23.4959	NA	22.8826	22.2828	23.4235	23.9196	23.9759	23.8735	23.5144
Q13126	24.5698	26.136	25.8531	26.8985	27.4138	27.4454	25.6664	26.6475	25.5136	25.5921	25.8993	26.8776	26.7767	27.2642	27.7155	25.9322	25.3588	25.8416	25.7577	26.3692	26.4976
Q13131	24.5284	24.818	23.2114	23.8918	25.198	25.1299	24.8718	24.4929	24.3973	24.2883	24.2536	23.8531	24.6924	24.12	23.994	23.9227	23.2239	23.7724	23.8953	23.2866	23.9114
Q13144	23.8978	23.7736	23.5461	NA	NA	NA	23.6947	23.3526	NA	23.426	21.7714	21.6531	22.6266	23.9573	23.5218	23.4328	24.9668	22.9613	23.2133	22.6335	NA
Q13148	26.5482	25.9453	26.6486	26.4269	25.4617	24.5366	25.9445	25.6777	24.3498	25.8336	25.748	25.8171	26.3634	24.9266	26.8674	26.4238	26.5926	25.9342	24.8622	26.5188	26.6139
Q13151	27.5158	27.8956	26.2937	29.1252	NA	24.2892	28.1332	27.7345	27.6367	28.6345	27.157	28.5328	28.152	28.8923	27.9484	27.8581	27.5582	26.4653	28.3136	27.8671	27.2364
Q13153	24.7199	22.9369	23.8579	23.5284	23.6933	23.5958	24.3959	22.6643	23.3934	24.1897	23.4387	22.9998	22.7323	23.1353	NA	23.7214	24.6442	23.5237	22.8726	23.2999	22.5643
Q13155	22.7928	23.6977	24.9118	24.9439	23.5833	NA	23.995	23.9232	24.1797	25.1985	23.3697	25.3163	24.4743	25.3668	25.6489	24.4748	25.3783	23.4562	24.9296	24.2333	24.1947
Q13162	28.4968	28.6269	26.6824	27.6348	27.4636	26.9459	27.7136	28.574	27.9265	27.2368	27.6686	28.9969	28.1712	27.8268	28.2477	28.4413	28.2274	27.1583	28.5333	27.9464	28.1168
Q13177	27.7684	26.3634	26.6617	26.8969	23.3242	24.788	26.284	26.9858	25.9298	25.6181	26.5482	26.1976	26.8365	25.7775	26.9146	26.6524	27.3886	27.2278	26.8344	26.4744	25.8836
Q13185	26.4912	27.6976	3.27398	28.7845	26.3595	25.9372	27.7329	28.1984	27.6486	28.5635	25.9796	28.4497	28.6585	25.3469	26.4988	28.5827	29.3996	27.5658	28.625	27.9235	28.4728
Q13190	23.3282	23.8532	NA	23.1538	23.1299	NA	NA	23.423	22.9446	24.6663	23.7357	22.9199	22.7217	23.7618	24.2137	23.8133	23.4588	23.5558	23.2849	24.1173	22.6784
Q13200	28.1424	27.6258	28.6925	27.3719	28.2443	27.6525	27.247	27.6682	27.5956	27.9986	27.8467	26.5682	26.7959	27.3724	27.4641	27.8598	28.5258	28.1325	27.3597	27.9146	27.166
Q13217	22.3843	23.7799	22.2845	25.1516	24.3892	NA	25.9623	23.7269	23.7421	23.2281	23.4176	23.2711	23.8956	23.8315	23.3813	24.6849	26.362	23.4174	24.7388	22.8877	24.1669
Q13228	26.723	29.8527	29.3784	29.5455	3.14273	31.2874	29.3817	26.8227	28.2521	29.4749	28.2498	29.7487	28.6394	3.2657	29.8263	29.9438	27.5813	28.4829	28.5248	29.6448	29.3732
Q13232	23.6374	24.6967	25.7347	25.5239	25.4514	23.8882	24.636	NA	24.4473	25.5689	24.4216	24.239	24.2881	23.4847	24.9383	23.7494	24.6652	23.7949	24.2784	24.3633	24.6686
Q13242	24.1819	24.7676	25.2865	25.6625	24.2269	23.9215	24.498	25.9619	25.7259	24.2131	NA	25.4526	25.494	23.8691	24.6676	26.1293	25.6873	25.4139	26.3234	25.2567	25.3781
Q13263	28.2256	29.4315	3.56465	29.5161	29.3288	28.3892	28.6427	28.5418	28.3198	28.2849	27.9473	29.8227	29.1267	29.3667	29.9386	29.8578	28.7329	28.4669	29.3686	28.4673	28.5532
Q13283	26.9659	26.1614	24.9682	26.1232	25.7863	NA	26.4331	25.7427	25.5636	26.1566	24.86	26.475	25.9921	26.2439	26.6935	25.8786	26.4861	24.7129	26.9453	26.4213	25.7596
Q13287	24.6299	21.3819	NA	22.8175	22.582	23.6891	22.4283	22.7156	23.3448	22.2636	25.2579	21.2856	21.9465	22.9391	23.4738	23.4685	25.1799	24.8783	22.9842	NA	NA
Q13308	26.3888	24.8219	22.5738	26.3494	25.6255	25.5865	24.9377	25.8598	26.153	25.3569	22.4288	26.7984	26.1492	27.2748	25.6677	25.3613	23.7949	24.6373	27.768	24.4468	26.4789
Q13310	26.9342	25.3385	25.8367	24.937	24.5255	22.1487	24.8634	24.7318	25.9157	24.6159	24.657	24.5658	24.9479	24.9945	25.6692	24.9773	26.2488	23.8345	25.1438	24.7757	24.317
Q13315	23.5724	24.3389	NA	23.1386	22.8898	NA	23.5812	23.9295	23.6783	23.9193	24.4756	23.5361	23.9827	25.5512	24.4735	24.3792	NA	23.222	24.9779	23.3574	24.2183
Q13347	26.8648	25.8898	27.1949	26.523	26.1514	25.35	25.1767	25.688	25.3463	25.2662	26.4736	25.9316	25.5127	26.5589	25.3978	25.1743	26.8173	26.9155	25.4843	25.4848	25.2517
Q13363	25.1466	25.4723	26.7489	25.2614	24.9947	24.7867	25.6964	25.2779	25.8346	25.8214	26.2792	25.3937	25.2548	24.4974	25.4215	25.4814	24.6536	25.5918	25.9812	25.9217	25.8827
Q13404	24.8289	24.9758	28.4979	26.4382	25.8824	26.9554	26.6349	26.3984	25.9722	26.9428	26.8785	25.535	25.8745	24.6575	25.7859	27.2488	26.9458	27.4147	26.4749	26.1398	27.1884
Q13405	23.2286	23.5982	22.6336	24.8958	NA	NA	24.2334	23.9432	NA	22.9752	NA	23.9417	24.4149	24.5763	NA	24.5747	25.1786	24.5455	24.8588	24.4284	23.5894
Q13409	25.7339	25.6368	26.388	26.1948	25.7663	26.2132	25.1379	25.2154	25.1788	26.3553	24.1871	26.4131	26.1554	25.2878	23.8998	24.8984	25.498	25.5565	24.9574	25.9369	24.3679
Q13418	27.3724	27.1886	24.8836	27.2692	27.1385	28.1775	27.1326	27.2697	26.1827	25.9214	26.6724	27.4657	27.4589	27.6233	27.1746	27.3967	25.9699	26.9156	27.5596	26.5958	27.1536
Q13423	26.8832	27.5513	25.8714	26.7457	26.9268	26.1698	26.3785	26.3751	25.383	27.2221	26.8567	25.5522	26.3775	26.6192	27.1523	26.2363	27.1257	26.8676	26.4112	26.9519	25.6532
Q13425	23.3998	24.8815	23.4519	25.1886	24.3643	24.5725	23.9535	24.1165	22.5116	23.8489	23.8258	24.2173	24.5674	25.5438	24.5323	24.2766	23.7547	24.1143	24.7533	23.6947	24.2132
Q13435	27.4288	26.5262	25.7552	26.7984	NA	24.4769	26.2399	26.6767	25.9245	25.9324	NA	24.1678	25.5946	24.8887	26.1372	25.682	26.6328	26.8785	27.4742	26.8892	26.5923
Q13442	22.2646	22.7429	22.9142	22.8645	NA	21.4935	22.5383	23.472	23.378	22.617	23.4368	NA	23.1637	NA	22.6674	23.7678	22.5	23.812	23.7389	22.8165	23.9316
Q13445	22.3458	23.8794	22.4962	23.5499	NA	NA	22.8473	22.5447	22.1735	23.6734	NA	23.4163	23.3359	22.9484	23.9494	23.8797	23.3243	22.5936	23.7723	23.1683	23.4221
Q13451	25.7813	24.9737	26.5116	24.8678	22.7214	26.2844	24.9545	25.4832	26.1829	24.2422	25.348	25.8722	25.8887	24.9936	22.9386	25.5142	26.4871	26.586	25.1634	27.5425	25.775
Q13459	23.7852	24.3245	NA	22.9787	NA	23.4193	22.6819	24.1651	22.5869	23.2299	23.8576	22.6852	22.8228	24.2828	23.7511	23.9332	24.2764	24.4319	25.4664	24.3169	24.1759
Q13464	23.3118	23.8574	22.1664	23.1358	NA	NA	22.6255	24.3996	NA	23.5745	NA	22.4498	23.2761	23.2467	24.2946	23.9426	24.1742	24.6746	22.9389	23.7389	24.7229
Q13488	23.4184	22.7862	23.6143	22.1948	21.5973	NA	22.5743	23.4383	22.2982	25.2488	23.8194	22.98	21.9444	22.1532	23.5832	24.7793	24.9115	23.8521	25.2637	23.4694	22.7186
Q13492	26.1152	25.8333	26.4934	25.3549	26.2878	26.9387	25.7854	25.7342	25.5733	25.6266	26.3888	24.6548	24.9782	25.2838	24.4843	25.3347	25.4957	26.8566	26.2223	25.4752	25.6398
Q13501	24.7487	23.6299	NA	24.8936	NA	NA	NA	NA	23.5799	25.7949	23.8864	23.9665	23.7642	24.2859	26.1566	24.6354	25.1452	24.9486	24.7139	24.5376	23.5693
Q13509	26.6724	26.6457	25.1428	26.6377	23.7895	22.8564	25.4912	25.5998	25.1746	25.4961	23.8928	26.5424	24.8212	25.6638	23.9743	25.4345	26.6479	23.9242	26.6486	25.4159	25.5487
Q13510	27.3517	28.8929	3.63478	29.9777	3.87484	29.2223	28.5533	29.6196	29.9756	29.9133	26.8388	28.2669	29.1317	28.3469	29.3427	3.38655	29.2125	28.3716	29.2589	3.62693	28.595
Q13546	24.6635	22.8166	NA	23.3988	NA	NA	24.7461	24.1512	24.4333	23.9889	25.3896	23.8448	23.3649	24.2274	24.1248	24.9948	24.8195	23.3637	24.377	24.7299	23.737
Q13547	25.5475	26.1569	NA	25.2359	NA	NA	25.3552	24.2819	25.5946	24.3239	NA	24.5989	25.7157	25.7764	25.8695	24.9358	26.3397	24.8645	24.6897	23.9498	24.5733
Q13555	22.8797	23.9736	22.9397	22.87	22.7826	NA	24.4347	23.1886	NA	22.9685	NA	23.245	22.6368	22.6454	22.3147	23.7843	23.1869	23.1187	23.8836	22.9264	23.159
Q13557	26.6195	26.3687	23.2653	25.1269	25.8293	24.1639	26.9215	25.8638	26.2991	25.4524	26.9648	26.4223	26.1793	25.5694	24.9343	26.1297	26.7827	26.6955	26.7844	25.7247	25.9436
Q13561	26.3633	26.6335	25.5475	26.6633	27.2294	26.1848	27.1419	27.685	26.9627	27.7178	27.7395	27.3694	27.3325	27.1812	27.5685	28.2942	27.748	27.6782	27.874	27.3192	27.2932
Q13564	25.4897	26.1996	26.5795	25.1986	NA	23.6472	25.2372	24.2481	24.9918	24.6282	25.1718	24.7315	25.1975	25.2776	24.2915	25.5365	25.4945	24.9553	25.8131	25.4812	25.4743
Q13573	23.8468	23.9829	23.3934	24.1557	22.8172	23.9468	23.9234	24.692	23.2139	22.6663	24.2884	24.1936	24.3623	23.2919	25.7929	24.3311	25.2314	25.6177	24.9937	23.9853	24.5837
Q13576	26.5969	26.6929	25.5832	27.2324	28.3667	28.2414	26.7747	27.4476	27.9876	26.3341	27.7614	27.2346	28.9723	27.7714	27.5627	29.228	28.4768	28.4989	26.2998	27.1782	28.4362
Q13586	24.5739	24.9461	23.5581	24.1283	NA	23.5545	22.6548	24.3738	22.3179	24.2745	22.4223	22.8817	23.3741	23.4973	23.9822	24.1665	24.6199	23.4844	24.3158	25.2394	24.2114
Q13596	25.4446	25.9896	26.5447	26.7817	26.3666	26.1782	26.1473	26.6353	26.3217	25.8298	25.8812	26.673	26.8421	26.3839	26.5446	26.2269	26.9583	26.4473	26.7331	26.7339	26.7434
Q13616	23.5157	25.6462	25.1749	25.5743	23.9297	NA	24.5995	24.8275	24.8393	25.4368	24.6817	24.5845	24.6227	26.5455	26.5397	24.9522	26.1626	24.4963	25.4349	24.3645	24.2621
Q13617	25.3126	24.9398	26.9939	24.4683	22.7447	24.3418	24.4227	22.3832	23.7492	24.7113	23.1246	24.6836	24.4327	25.2564	24.5878	25.7786	26.2615	24.5787	25.2518	24.9996	25.6542
Q13618	26.2136	25.4754	24.6847	25.7955	25.7425	25.4299	25.7393	24.6952	25.1178	25.8546	25.4914	25.4993	25.1697	25.9133	26.5476	25.4735	25.4282	25.94	26.2988	26.1226	25.8652
Q13619	24.6463	22.715	22.5482	23.2492	NA	22.13	22.3236	22.3899	22.9133	22.4362	NA	23.7592	23.1779	22.5866	NA	22.6247	22.8884	23.8437	21.8197	23.2382	23.8575
Q13620	24.4444	25.4519	25.3678	25.6567	24.6746	NA	24.1745	24.8974	24.7577	23.8469	24.3421	24.1279	24.7686	24.5198	22.6486	24.9723	25.7197	24.9815	25.1549	25.5673	25.3167
Q13630	25.6744	26.6417	26.6736	26.9762	27.9551	27.1268	27.2852	26.1661	26.7797	25.4753	25.6867	27.3759	26.2882	27.7478	27.6778	27.7619	27.2721	26.6724	26.3267	26.9285	26.6575
Q13636	23.9876	25.9492	NA	24.1316	23.4598	NA	24.3466	23.8837	24.5316	24.4433	NA	23.9363	24.9783	26.1165	26.9941	24.3548	25.5767	24.8336	26.4277	22.4494	25.6824
Q13642	24.7913	25.9991	NA	26.8376	27.9349	28.5783	27.1232	26.5492	25.9166	24.4313	28.3725	28.1964	27.5953	26.583	26.1568	26.9183	23.2365	26.4328	26.3865	27.2782	26.1627
Q13643	23.4862	24.1173	NA	24.4976	NA	NA	24.8747	23.2943	23.8686	23.2569	NA	24.1563	24.2223	24.3224	24.2186	23.7594	22.9616	23.8493	23.5588	NA	23.8817
Q13724	26.6627	26.7874	26.1916	25.5572	25.3929	26.1263	25.7472	26.4196	25.9824	26.3984	25.2522	24.6712	25.189	26.3268	25.7965	25.7255	24.9342	25.94	26.1828	26.9333	25.7965
Q13740	23.4473	27.6627	24.4244	25.6828	25.1157	22.8665	25.1787	26.4472	25.993	26.9787	NA	24.4633	25.8733	27.1266	28.4241	26.4329	21.499	25.9468	25.7325	27.6831	26.4383
Q13765	27.1935	26.4636	26.7792	26.9225	26.8514	26.6782	26.279	26.9238	27.7837	26.2585	27.2139	26.4853	26.3789	25.4683	25.446	26.7542	27.7915	26.8332	25.9789	25.9766	26.3977
Q13813	29.7376	29.8752	3.15128	3.1986	28.6525	3.43887	3.17558	3.19636	29.9365	29.1258	29.8979	3.47146	3.92854	3.31969	3.17855	29.5842	29.7855	3.31322	29.1173	3.27638	3.69893
Q13838	29.3533	29.5386	29.4423	29.4769	29.6457	29.6844	29.2874	29.324	28.7196	29.5315	28.9281	28.9116	28.2247	28.7415	28.2562	29.2272	29.1646	28.7285	28.8849	29.3387	28.3559
Q13867	26.336	25.1413	23.7527	26.3215	26.3952	25.4822	24.8231	24.2919	23.4929	22.3249	23.3656	24.9577	25.4919	24.8938	26.493	24.1423	24.5663	23.1778	25.8338	25.1865	24.7653
Q13885	28.766	28.6946	26.3362	3.61816	29.4294	28.7276	29.3645	28.7373	28.9566	29.9454	28.2713	29.6452	29.5337	3.26452	3.49819	29.1796	28.4559	28.2185	29.9299	29.3568	28.5694
Q13895	2.9786	21.4135	2.57994	22.5329	2.78867	2.78467	21.5479	22.1178	21.4572	23.1885	2.92325	21.5119	22.1939	NA	22.7424	22.6857	25.5993	22.3979	24.1767	21.9582	22.2797
Q13951	23.7866	24.7757	22.8397	23.8751	NA	NA	24.4868	24.7951	24.1856	24.7128	24.4689	24.1397	24.4699	24.7936	24.224	24.4833	24.7834	24.1821	24.7644	23.9716	23.8546
Q14005	25.1228	24.7664	NA	24.7934	24.3372	23.2469	25.7792	25.9893	25.6589	23.2952	27.8423	25.2353	25.5357	25.8537	25.2869	24.6135	24.7236	26.9621	24.6	24.4216	24.7224
Q14008	26.9198	26.174	26.4649	24.5768	21.7256	25.1729	25.425	25.5637	25.1436	24.8738	24.5774	23.5693	24.4295	25.7826	25.7765	26.1982	26.4613	26.3973	27.8578	26.9975	25.1899
Q14011	26.6245	27.5766	26.1494	26.6937	25.8484	27.1665	27.8186	27.7392	25.9935	26.7342	26.2454	25.6528	25.5525	26.4797	26.1517	26.9819	26.9869	25.6937	25.9464	25.4328	27.5438
Q14012	NA	21.5852	NA	22.4553	NA	2.7766	23.5933	22.4542	22.5739	NA	22.5123	22.1966	22.9214	23.2522	22.1119	22.1848	23.3566	24.775	22.9763	22.8816	22.7888
Q14019	27.4362	28.25	26.2233	28.7525	27.7173	28.8832	29.1588	29.2795	29.3455	27.9634	3.15219	29.4744	29.4786	28.579	27.9915	27.4252	29.2524	29.5274	26.5772	28.1696	28.2364
Q14103	28.8754	28.6766	29.7165	29.8645	28.5317	29.7289	29.1326	29.1287	28.3414	29.3588	28.6194	28.6495	27.8451	28.2466	27.8528	27.9197	27.8679	28.6198	28.9457	28.2984	28.3836
Q14108	27.3618	26.6494	26.9378	26.8844	26.9234	25.9944	27.4197	26.8993	27.3463	28.2124	27.2647	27.958	27.6885	26.818	28.6746	28.5554	27.4398	26.6299	27.5764	27.3988	27.3992
Q14112	26.859	25.6439	23.5596	27.5499	27.3233	27.7265	26.3477	26.6367	27.3567	25.333	27.5825	27.8811	27.8344	27.1398	26.9251	26.3819	24.5198	27.6522	26.2815	27.4312	27.5611
Q14118	24.1366	24.1274	NA	23.9744	24.623	24.5677	23.7928	22.9786	24.1262	22.855	NA	23.364	23.9376	23.5141	24.3476	24.4116	24.4317	24.2954	24.4638	25.1121	25.4721
Q14126	27.5122	22.8291	26.6773	26.2313	24.1594	24.517	24.4326	24.5984	25.28	26.8887	21.2392	25.856	26.1833	27.6724	27.9272	26.7394	27.4226	24.8826	26.1922	26.9636	26.7327
Q14139	NA	23.3526	NA	22.3463	NA	NA	23.1665	NA	23.5355	23.5883	24.2622	23.4259	23.5434	23.6119	23.3877	22.9164	23.3122	23.8847	23.3372	22.4146	23.3495
Q14141	25.5587	25.5581	NA	25.8734	NA	NA	25.4669	25.7434	26.6952	24.792	27.3135	24.8656	26.3347	26.1125	26.9193	24.7717	25.458	26.6919	25.5212	24.9262	24.9628
Q14152	28.8394	28.1644	27.2249	27.7529	NA	22.4115	26.3745	27.6544	24.7713	26.6367	23.5393	25.1213	25.9898	26.1214	27.6927	25.6939	28.7118	27.6812	28.1998	26.5664	27.6857
Q14155	23.7954	24.6383	NA	23.7136	NA	NA	23.1774	23.4749	23.1874	23.4239	23.2528	23.2645	22.6459	24.4867	23.3955	NA	23.8463	22.8351	22.9563	23.3741	22.6623
Q14157	26.9884	25.6242	25.2663	25.2984	25.7316	24.3698	25.6489	23.6727	22.8739	24.9878	26.1818	24.1134	22.9275	24.6346	25.3284	25.2768	25.234	25.5659	26.1135	26.42	24.6919
Q14160	24.1948	24.6414	22.4485	24.3584	22.9928	NA	23.4362	NA	23.2568	23.9926	NA	24.1179	24.1454	25.294	25.4722	24.1355	24.4193	25.9949	24.755	24.4464	23.6669
Q14165	26.5681	26.2864	27.2447	27.2395	24.4148	25.2522	26.3926	26.2816	26.3457	25.1767	25.2316	25.9812	25.69	25.5612	25.568	26.6535	25.7999	25.5321	26.1218	26.5733	26.1922
Q14166	28.5526	27.1869	28.1668	26.7689	28.4249	27.1392	26.6339	26.1389	26.2834	28.133	25.6595	28.6486	26.6388	28.2486	28.5334	27.9763	26.1733	26.4625	27.595	26.5893	27.3366
Q14192	24.1667	24.7945	24.2973	25.5497	24.3218	24.8383	24.6597	23.8832	25.1981	24.5548	NA	25.3214	24.699	26.5218	25.164	25.2534	24.1563	24.5968	24.7415	25.2249	25.2853
Q14195	3.25237	3.31449	27.2185	3.76767	29.9764	29.6527	3.23365	29.7562	29.7171	29.4614	29.5615	3.49849	3.85653	31.1234	3.29778	3.77423	27.2211	29.2383	31.348	28.9565	3.11744
Q14203	26.7216	27.3822	27.9766	25.8555	23.8738	23.8743	26.3138	27.2498	25.6472	26.9865	25.3723	25.3834	26.8934	26.7533	27.9466	26.7714	26.8735	26.7887	26.7137	26.4983	26.7287
Q14204	3.52794	3.82435	31.1891	29.3786	29.6184	29.8986	29.8395	3.11488	29.8156	3.49324	3.35119	29.772	29.9362	3.37117	3.52657	3.17248	3.25145	29.8715	3.62139	3.42329	29.9269
Q14232	25.1815	25.2818	25.9873	23.7276	NA	24.9229	24.9192	24.7312	24.2536	24.5877	24.5275	24.3226	24.3673	24.6287	25.2213	24.1691	24.7942	25.2743	24.6514	24.5792	25.2828
Q14240	26.6982	27.2595	25.5286	26.8425	24.9164	26.1577	25.5459	25.5523	25.498	25.8625	26.6658	26.4557	26.5212	25.9992	26.3918	26.4548	24.9642	26.9836	26.2742	26.8759	26.3198
Q14247	28.2569	27.3265	27.1632	28.3273	26.4921	27.9622	27.6318	26.9943	27.6218	26.5579	25.2462	28.5918	27.9776	27.4769	27.3655	27.7516	27.4188	27.6113	27.8317	26.6436	27.7563
Q14254	25.8119	24.8262	25.526	25.5832	NA	25.1256	25.1665	25.9825	24.754	26.3533	24.5558	24.8496	25.2935	25.5853	26.2933	27.7482	25.1252	25.9322	25.7679	25.9245	26.1525
Q14257	24.4466	24.9379	NA	25.5527	NA	NA	26.1388	NA	25.3358	25.517	NA	26.4721	25.1438	25.4435	25.3918	25.8248	26.7265	25.6948	25.8476	25.9755	26.9742
Q14258	27.1542	26.7186	27.1512	26.8796	25.7823	26.8176	26.6687	26.9399	26.1593	26.1156	26.7591	26.1728	26.1576	26.5448	27.1226	26.7734	26.9441	26.758	27.7493	26.8615	26.3457
Q14315	24.6453	25.5349	21.1559	26.4946	26.2416	27.2249	26.3569	26.1376	25.4159	24.5479	24.6362	28.1748	26.9237	27.7434	26.1786	25.2191	22.8949	24.7146	27.4943	25.7258	26.2538
Q14318	24.7137	24.2299	NA	24.283	23.5827	NA	24.7716	24.8179	23.5839	25.8775	23.489	23.7423	24.1847	23.1732	24.3194	24.1478	24.5343	23.8669	23.974	24.2613	23.4989
Q14320	NA	23.2224	22.7766	23.1646	NA	NA	23.4316	23.2542	22.9334	23.4723	22.4862	23.4443	23.159	22.6992	24.5954	23.6195	23.4759	23.4397	22.3495	23.3125	NA
Q14344	24.9974	25.9941	25.6449	24.8962	24.8472	24.6914	26.9727	26.9134	25.1112	27.3332	25.7259	25.7871	25.2813	23.1159	24.1984	25.2886	25.7627	25.4782	25.6934	25.2427	25.9489
Q14376	28.6212	29.3474	28.7555	28.6247	29.5424	28.8163	29.8759	29.1517	29.196	28.8574	28.8739	28.959	28.3134	27.5715	28.6659	27.5122	3.14212	27.9439	27.6723	29.1486	27.7781
Q14444	26.6686	25.7896	24.6769	26.8717	25.1389	24.6255	24.9551	25.1133	NA	26.2537	24.3613	26.3381	26.7269	24.9619	25.563	25.4939	25.1916	25.9117	25.8381	25.9598	25.3233
Q14498	25.9591	25.5219	25.5376	24.642	24.7263	24.6225	24.7288	25.3826	24.1454	23.9971	23.4269	24.9442	24.7357	24.6145	25.5175	24.3652	25.8226	24.7927	26.4666	24.6122	25.7917
Q14520	23.4912	23.9162	23.8855	24.5755	22.8978	23.6733	23.8274	23.9367	24.9695	23.1733	24.4878	24.725	23.8739	22.6824	22.2316	23.7573	23.6393	23.2863	21.9757	23.8139	22.8982
Q14554	25.4832	25.5289	23.1727	24.7983	24.8193	25.5418	25.4341	25.9454	24.3638	24.1993	24.3442	24.9543	25.6122	26.5536	25.5392	25.7643	24.9665	24.4774	25.995	25.5857	25.5656
Q14558	23.5223	24.2648	24.39	24.3692	NA	23.8171	23.6164	24.2378	23.9969	24.2651	26.2552	23.8149	24.8583	24.8399	25.9285	23.5489	24.6788	24.467	22.7523	24.1558	23.8687
Q14571	23.9138	25.6973	24.9679	26.8489	22.6586	21.1625	24.1397	23.4743	23.7483	24.4912	23.9132	23.9196	23.9872	23.8888	24.246	25.9599	22.3897	23.2527	22.9789	24.4349	23.4532
Q14573	22.8264	26.3725	25.87	24.2323	22.7223	22.9479	22.8398	25.5755	22.6467	23.2627	22.4856	23.1958	22.7573	NA	23.6698	24.8568	24.2257	23.2954	22.3112	25.4893	21.6414
Q14624	26.4854	27.4831	24.2933	27.1822	28.5393	27.1468	27.7636	28.2829	28.2767	26.7559	27.5419	28.4584	27.5915	27.2595	26.8817	26.6756	26.1912	27.1558	27.9376	27.4114	27.6875
Q14643	21.6853	25.5424	22.5522	23.1327	22.7283	NA	21.6446	21.1984	22.7388	23.7185	21.7948	23.1998	23.9739	21.1262	NA	22.1434	21.4539	21.5577	NA	21.4346	22.3946
Q14669	23.6587	23.974	22.1685	23.5949	NA	23.4676	24.9285	24.8937	23.2148	24.134	23.2915	22.2383	21.6679	23.5633	24.4856	23.8123	23.9178	25.8464	25.7593	25.3875	22.8768
Q14677	25.3665	25.1459	25.1183	26.2586	24.4156	24.6645	24.8141	25.4227	23.6922	24.6662	22.5469	24.9539	25.7766	24.543	24.8462	24.5379	25.5427	25.5757	24.7915	24.5213	24.815
Q14683	27.7712	27.3748	27.5923	25.8666	25.8262	24.2772	24.7773	27.3496	24.3127	25.6424	26.2172	22.1313	24.8412	23.1352	24.4519	25.6984	27.7163	26.7484	26.1727	25.7627	26.9248
Q14690	25.1617	21.1588	21.2548	23.2673	NA	NA	21.9924	21.8734	21.5692	21.3123	21.9879	NA	22.6756	22.9663	22.4775	22.3364	25.5716	22.9852	NA	22.7858	22.4484
Q14696	24.5714	24.1448	25.485	26.5227	25.2263	25.3725	24.5344	26.3285	25.1147	26.4783	25.2199	25.4872	23.5732	25.2714	23.9121	25.1566	25.9487	26.4993	25.2774	26.4415	25.1728
Q14697	29.4844	29.279	3.23638	29.5489	29.8982	29.1212	28.83	29.1616	28.9268	29.3444	29.6431	29.6997	29.3276	29.3784	29.3926	29.2637	28.5965	28.6956	28.9787	29.4894	28.7993
Q14699	25.7144	22.7835	NA	22.4829	NA	24.9795	23.6626	23.6644	23.3512	21.6424	24.3465	23.8163	24.8375	NA	NA	22.5712	23.2495	25.1598	22.7662	21.999	NA
Q14738	23.8724	23.4449	24.1719	22.8463	24.2668	23.7247	23.7339	24.6669	NA	24.5659	23.3496	23.5861	22.5277	23.8277	24.5658	23.8553	23.273	24.2797	24.4664	24.5474	23.6858
Q14746	24.1965	25.6419	NA	23.8325	23.6831	NA	23.7733	24.4843	23.6975	26.8131	22.152	23.9156	22.2123	25.1528	24.4567	25.3475	22.4383	24.8219	26.7388	24.9568	24.2942
Q14764	29.2989	28.8745	3.78558	28.9946	29.4949	3.51456	29.2474	28.8555	28.7669	3.58661	29.4279	29.1813	29.2164	29.3235	3.15246	29.292	29.9323	29.4228	29.7697	28.417	28.7976
Q14766	25.2779	24.544	NA	24.5821	NA	22.8972	23.6488	24.8586	23.6416	22.5673	23.3365	24.6467	23.3428	23.2413	24.7235	22.9666	22.9323	22.9635	23.799	22.424	22.8714
Q14767	26.3984	26.4394	24.134	25.5676	24.3589	24.7752	25.4677	25.7278	26.6242	23.9232	21.5678	26.5111	26.4156	25.7333	25.3312	26.4738	22.4423	25.4162	24.9394	24.9228	26.2488
Q14789	26.4374	26.9988	25.1849	27.4854	23.7486	21.4784	23.3574	25.9547	22.3724	26.8415	21.8496	24.3964	25.3443	24.8336	27.8327	26.3831	26.7665	26.1415	26.8862	26.1252	25.1954
Q14839	26.9325	26.8622	24.8457	25.1575	NA	NA	24.1124	24.7425	23.8182	23.5329	NA	NA	21.7943	23.5831	23.9649	23.9945	26.4216	26.2113	26.4394	24.6167	25.3722
Q14847	26.715	27.5467	26.2716	27.714	26.9845	27.7436	27.4149	28.3239	27.8895	27.593	27.9535	27.9669	27.5218	25.6992	26.9842	27.1818	27.3643	28.9846	27.4542	28.5346	27.7116
Q14914	23.5355	25.3723	25.6619	26.4369	25.6935	26.4465	25.2673	24.4487	24.1634	26.2695	NA	26.36	26.7715	26.5422	26.9963	25.8156	25.3979	23.887	25.6357	26.8799	26.4566
Q14919	23.4743	22.3478	NA	23.2928	21.7568	NA	23.2938	24.2783	24.1637	22.5457	22.5588	24.1958	24.1567	24.3479	NA	24.155	23.6953	24.6579	24.2434	24.2898	23.5828
Q14966	23.8239	24.4724	NA	24.3516	NA	NA	22.942	23.323	22.4485	23.5142	22.849	23.7567	22.929	23.9615	23.5516	23.5497	23.7314	22.7291	23.8554	22.6452	23.4644
Q14974	28.8232	28.4994	28.9365	28.1143	28.5873	28.5965	27.6187	28.2565	28.8654	28.3697	29.5493	27.942	27.8445	28.1562	27.8374	28.9664	28.5989	29.2826	29.1898	28.9533	28.8467
Q14980	29.4734	29.4639	28.9915	28.8424	22.3332	22.5495	27.6786	28.1579	27.4986	28.4934	26.6527	27.6451	28.4972	28.5789	28.8743	29.1634	28.1255	29.2639	28.7492	28.6173	29.1967
Q14C86	24.7453	24.5832	23.7336	24.1268	22.3158	NA	24.3594	22.567	23.8748	24.1822	24.4912	23.2213	23.4975	24.6331	24.7477	25.3354	24.1625	23.6824	25.2433	24.5555	22.8288
Q14CX7	24.7169	23.2464	NA	23.2467	23.9292	NA	22.7536	23.9415	22.9719	22.4484	22.8268	23.8673	NA	23.7632	23.712	23.4843	23.5585	23.8592	22.8619	23.4393	22.5925
Q15005	26.7496	25.1319	25.6313	25.2123	24.276	26.4416	25.8625	26.1386	25.7283	24.7976	26.6414	25.7246	25.9482	26.4128	24.657	25.1386	25.5568	26.4542	24.7647	24.268	26.9259
Q15006	23.3393	23.322	24.1568	23.6943	NA	23.1962	22.6456	23.9112	23.1865	24.3634	23.4585	22.7389	21.6285	23.3656	NA	23.2286	24.3932	23.3242	22.8886	23.5493	23.3232
Q15008	25.9752	26.2924	27.2415	26.4229	26.5156	24.9748	26.1632	25.9624	25.4152	26.4975	25.1429	26.4164	26.4294	25.8949	26.6449	26.6513	26.7176	26.2297	26.4238	26.8197	26.6211
Q15018	23.6553	23.9812	24.6227	23.1457	24.1818	NA	23.5722	23.1989	23.6726	23.856	23.2595	22.9557	23.6524	21.8813	22.9346	23.5646	23.2688	24.7227	22.2346	22.8684	23.7793
Q15019	29.1893	28.9344	28.3737	29.8146	28.7272	29.8492	28.9827	28.8868	29.6829	28.3146	29.445	29.3779	29.1586	29.4276	29.4185	29.3646	28.9854	29.2522	29.5229	29.1722	29.4585
Q15020	25.794	25.3738	26.1144	25.9795	NA	23.8949	24.7436	24.9695	24.3651	24.3123	24.1664	25.5767	24.8988	25.3849	24.7983	25.3197	24.5855	24.7444	24.4715	24.4834	24.5194
Q15029	28.1851	27.5747	27.5576	27.8422	27.4833	27.3685	27.1134	27.1365	27.1525	27.4727	27.8694	27.584	26.6682	27.9753	27.3653	27.456	27.3769	27.2169	27.1298	27.4619	26.8997
Q15036	22.9488	23.244	22.7894	23.243	23.3796	23.6815	23.1851	22.6356	23.1713	24.3433	NA	NA	24.1172	23.3159	22.3418	22.8626	22.9214	23.4348	24.7399	23.1124	23.38
Q15041	22.6553	23.5543	24.4644	22.3279	22.3177	NA	23.7488	NA	23.1424	24.2355	NA	23.5886	24.2584	23.8636	24.1148	24.2454	23.8365	NA	24.524	24.53	22.7459
Q15042	24.9635	24.2693	22.9968	24.8696	NA	NA	23.8138	24.2983	24.2134	24.3529	24.6442	24.9715	24.3352	24.342	24.2229	24.3462	24.8423	24.8858	24.7712	24.7654	24.3252
Q15046	27.9426	27.2417	27.6866	26.9873	26.562	25.5213	27.1271	27.7496	26.9497	27.6936	27.5535	26.7694	26.8918	26.2127	26.1556	26.4715	28.9138	26.8898	26.6629	27.3549	26.2796
Q15052	22.5848	22.6267	NA	23.8458	23.5864	NA	23.2423	22.2281	23.5882	23.1713	24.5747	24.4423	24.8921	23.6729	24.8243	22.9381	23.3967	25.4588	23.977	22.9129	23.2925
Q15056	27.6198	27.4646	25.3883	27.5164	26.5263	25.4321	26.8671	26.2194	26.8942	26.2832	26.2312	26.3492	25.9126	26.4569	26.7577	26.8764	27.1792	26.9574	26.4167	26.369	26.6324
Q15057	23.4692	22.2644	NA	24.6817	23.1719	NA	24.6522	24.6126	24.4586	23.6675	24.3494	24.6181	24.5237	24.4356	24.3574	23.5167	24.3527	25.6211	24.2888	23.1893	24.6344
Q15067	25.6672	25.5589	NA	25.1486	NA	NA	24.435	24.8612	25.2948	24.4946	NA	24.4216	23.9598	23.8116	25.459	25.4824	25.1714	26.3499	24.9278	26.1142	NA
Q15075	24.6298	24.3797	25.6595	25.8161	NA	NA	24.9549	26.1472	23.9485	25.4866	23.3869	25.1475	25.6539	24.7452	25.8352	25.9879	25.1126	25.4545	26.2727	25.2374	26.2932
Q15084	3.23427	29.3959	29.1897	29.7758	29.6637	28.9627	29.6556	3.29614	29.56	29.5359	3.11942	28.8297	29.3694	29.7144	29.9967	29.4368	3.37464	3.22672	29.9714	29.6159	29.7286
Q15102	24.4765	25.5247	25.8655	25.2745	26.8845	25.9419	26.32	25.4673	25.6731	27.24	NA	25.1555	24.2378	24.8918	26.2127	26.2427	26.5569	26.3273	26.3158	25.5897	25.7666
Q15113	26.1823	26.7165	NA	27.1243	25.8784	26.4579	26.4964	25.9927	27.43	26.3145	25.5358	27.828	27.1666	26.9912	26.9152	26.8513	22.8264	25.5393	27.3978	24.4336	26.2524
Q15120	24.8927	23.5437	22.8519	22.7513	24.3466	23.1683	22.7286	22.1113	23.8454	23.4568	21.7421	23.2726	22.8364	22.5152	24.3964	21.7675	23.327	22.7972	23.2317	22.4712	22.8959
Q15124	22.7528	23.6855	21.5213	24.2827	25.1768	26.4292	23.5693	23.4864	23.142	21.7113	23.4991	24.6962	24.3635	21.9182	26.6656	23.6852	NA	23.783	NA	23.1249	25.3283
Q15126	24.3687	24.7858	24.9978	24.2288	24.5579	25.4489	24.1926	24.2159	25.178	23.9757	24.2736	24.5325	23.2188	24.7453	24.4456	25.1112	24.4825	24.499	24.4389	24.3277	24.4539
Q15149	31.5279	3.95178	3.98882	3.63616	28.8618	29.8657	3.65188	3.69843	3.13797	3.28453	29.7734	3.38864	3.92537	31.2644	31.5772	31.5387	3.71448	3.85746	31.4666	3.67758	31.1487
Q15165	22.2955	24.8563	NA	23.7573	NA	NA	24.5286	23.1193	23.8582	23.5218	NA	24.1515	23.2467	25.8639	24.3766	25.4723	NA	24.9362	25.3442	25.2576	23.5377
Q15172	23.3233	24.3439	24.5314	23.8237	24.2766	23.7637	22.9484	23.3348	23.2842	24.3758	23.257	NA	NA	23.4987	NA	24.1229	23.7138	22.2139	22.8439	25.5274	22.5898
Q15181	27.9322	28.9716	28.3229	27.9338	26.6767	25.6295	29.1414	29.2135	27.9438	27.9473	27.5441	27.4558	26.7712	28.8994	28.2937	28.4753	29.524	28.7232	27.6264	28.6833	28.6897
Q15185	26.7922	27.9132	27.1736	27.3514	26.5195	27.4825	27.2794	26.9943	25.8349	27.2422	27.5734	27.4272	27.6237	28.1288	28.6775	28.3526	27.3722	26.2688	28.7933	27.8753	26.5266
Q15208	24.7554	23.942	22.3236	23.6557	23.5458	NA	23.3992	24.5275	NA	22.2864	24.9278	NA	22.7476	23.7122	23.9862	23.4578	22.983	23.8429	23.4571	24.1822	22.6488
Q15233	29.1935	29.4529	28.7187	29.2636	28.4526	28.1238	28.8646	28.8558	28.5769	28.6562	28.6866	29.5484	28.9239	29.3974	29.1869	29.2619	29.2287	28.8736	28.9686	28.8914	28.1686
Q15257	26.2951	26.8825	26.4144	25.8419	27.1988	26.1325	27.2648	26.6244	26.6521	26.5592	25.4917	25.6264	25.7593	25.7612	25.9696	26.9599	26.228	27.4364	26.7422	26.5166	27.2664
Q15276	NA	24.3615	24.4459	23.9732	NA	NA	22.9755	22.3149	NA	24.5616	22.9529	24.2466	23.982	NA	24.1218	24.7539	22.8677	23.1866	24.7792	25.5269	25.5644
Q15293	26.8737	26.3853	23.4878	27.8579	24.7894	25.2767	27.9179	26.7728	27.7188	27.4362	26.7683	27.8484	26.8894	27.8317	26.5269	27.2335	27.4153	27.7265	28.3579	28.3329	27.5274
Q15363	24.6387	27.825	24.2673	25.2597	24.3679	23.6254	26.9822	26.3583	25.6613	27.5952	23.9973	24.6242	25.2997	26.3639	25.5698	27.4926	25.4637	26.1171	26.7341	26.862	25.5456
Q15365	3.68432	29.7574	3.27886	29.4339	3.1172	3.19827	29.1428	29.3375	29.2358	29.688	29.3649	29.4325	29.2922	29.8334	3.18346	29.2394	29.5593	29.9978	29.8631	29.3339	29.1671
Q15366	27.6179	29.7857	29.1259	26.5992	27.5593	28.1935	28.3491	28.2285	28.1249	28.1265	27.9484	26.5465	26.9572	27.9743	27.7296	28.6121	28.3228	29.3715	29.5688	27.9268	28.2833
Q15369	26.1466	26.2628	26.5879	25.9817	24.2313	NA	25.7965	26.5	25.7364	26.2581	24.4447	25.9178	26.3557	25.3268	26.5734	26.6837	26.9214	25.7784	27.6244	26.4974	25.8145
Q15370	25.2216	25.5342	25.7444	25.9869	25.3164	25.4969	25.1813	25.185	25.7672	26.844	25.9722	25.3637	25.2299	23.4462	23.4532	26.2922	26.4554	25.8983	25.8555	25.8872	25.6329
Q15382	23.8457	23.3287	24.1115	22.7982	NA	21.8357	NA	23.9317	22.4695	22.9419	NA	22.1823	22.4825	NA	22.8696	22.6258	24.5579	22.1772	23.2356	22.7983	22.5123
Q15386	23.2799	25.4981	26.6538	24.9849	23.9116	24.4919	24.9744	24.1194	23.8389	23.4154	23.6217	22.8522	23.1195	25.1963	24.9152	24.9683	25.8136	24.5669	23.7792	23.1989	24.4887
Q15393	27.5694	27.5889	27.6454	26.7452	26.9515	26.7776	26.6145	26.9782	26.7988	26.8892	27.1954	27.7559	27.114	27.3967	27.3217	26.5546	27.1619	27.9939	26.4432	26.8493	26.2387
Q15404	25.5981	25.3769	24.3685	26.4743	25.6282	NA	26.7496	25.9787	25.6446	25.3859	26.5359	26.4726	26.3847	26.8842	26.2277	26.9989	25.9736	26.7354	27.5454	26.2463	26.8324
Q15417	27.3842	27.5416	26.155	27.4632	26.1963	27.3318	26.9633	26.8154	26.4135	25.797	25.9114	26.7259	26.3669	27.4989	26.125	28.3776	26.8434	26.7744	28.8169	26.5327	28.1318
Q15418	23.8713	25.9482	NA	22.2592	NA	NA	23.9866	24.6348	23.9617	24.4329	NA	24.2332	23.7113	24.6232	25.4765	24.9866	25.1497	25.9266	24.3987	23.4991	2.29356
Q15424	29.6885	28.4432	29.5251	29.1775	25.4567	29.6344	27.6734	28.4525	28.2616	27.2756	26.3144	27.6736	28.3139	26.9651	28.2753	27.9524	29.5425	29.2467	28.6817	27.4423	28.83
Q15428	23.9114	23.4178	22.9813	24.6515	23.3845	23.5167	23.3388	23.6149	NA	23.1854	23.8316	24.2828	24.4237	23.6985	23.2125	23.8363	23.5765	23.6524	24.6874	24.748	23.3292
Q15435	25.7784	25.8137	25.5268	26.3145	25.9942	26.7535	26.5435	26.1153	26.3452	26.5624	26.9837	25.446	25.8245	26.7869	26.8157	26.4629	26.1454	27.6219	26.4756	26.5299	26.4837
Q15436	27.7796	26.9333	23.413	26.8465	26.8323	25.7922	27.2538	26.8919	26.8698	26.3987	26.3359	27.6443	26.5318	27.2732	26.4165	26.9996	26.3177	26.828	26.9676	26.6163	26.9731
Q15437	28.2327	28.4848	27.4989	27.7535	26.8989	25.1417	27.2764	27.5113	27.2221	27.5646	25.9175	25.6316	26.8562	27.7959	27.7779	28.5127	27.3397	26.6893	27.2681	27.5665	25.9753
Q15459	27.3869	26.6248	26.5919	27.3226	26.8663	26.8488	26.6755	26.8513	26.8363	26.3724	26.7794	27.2816	26.7953	26.3243	26.3859	26.8287	27.3376	27.1927	26.5156	26.8744	26.6636
Q15477	23.6896	24.9772	24.1931	23.9649	25.1144	24.4186	23.4717	24.4599	23.2299	23.7286	22.3314	24.1417	24.6192	25.5793	25.5983	24.5486	23.4437	24.6124	24.8391	25.2159	24.1655
Q15555	24.8333	24.1827	NA	24.6177	NA	NA	24.3716	24.73	25.4725	23.4485	25.7188	24.7565	24.7456	25.3152	24.9887	25.4415	23.6543	24.6943	24.9662	24.4732	24.5297
Q15582	31.4765	3.22343	28.6662	29.1394	29.9284	29.7276	29.9856	3.48164	3.79732	3.45713	3.54176	3.29997	29.7958	28.59	27.5124	29.7575	27.9682	29.619	3.5377	3.18955	28.6187
Q15628	NA	23.2884	24.5846	22.8339	NA	NA	23.1757	23.8832	23.9939	24.4535	NA	24.3665	24.5115	23.6546	NA	24.3272	23.9865	25.2945	23.652	23.8385	24.1898
Q15631	25.8545	24.3268	27.1695	25.8117	25.4733	26.7917	24.4492	26.1669	25.5	26.7396	25.3154	26.7478	26.6385	25.7763	26.8134	25.2582	25.369	26.3864	24.7512	25.533	26.638
Q15637	25.4361	25.7639	24.3812	24.7872	23.323	NA	25.3352	25.4595	24.7951	25.6332	24.2897	25.6843	25.3416	25.5512	25.5683	25.3886	25.4558	26.14	26.2963	25.6539	25.8776
Q15661	24.7787	26.5597	3.31479	26.8227	27.5484	29.6746	29.3415	28.2258	28.3459	27.5188	26.1768	28.9664	29.6416	28.5863	28.8149	29.3486	23.2792	27.7376	26.9717	28.5529	29.4933
Q15691	26.382	26.4794	26.4726	27.489	25.9246	26.1649	26.7184	27.1745	26.9422	27.673	26.9544	27.4944	27.3998	26.3648	26.9297	27.1319	27.9276	27.1752	28.1594	27.8369	26.7358
Q15717	27.5929	26.7612	26.2938	27.4822	26.3635	26.7341	25.8112	25.8569	25.9957	26.9547	27.5569	26.6169	26.3265	26.7869	26.3758	27.1924	26.1969	26.7319	26.4279	26.3215	25.6253
Q15738	21.6189	23.5494	NA	21.7685	22.2529	NA	23.2513	23.8458	NA	23.2937	2.5657	21.6572	23.1951	22.7283	22.6867	23.3527	24.2387	NA	23.4338	24.7177	22.8736
Q15746	27.2436	27.3247	25.4119	27.1961	26.623	26.6657	26.618	26.2861	26.5742	25.7946	24.7698	26.9628	26.6456	27.3193	26.9866	27.4645	24.3928	27.1648	26.9669	27.2544	27.738
Q15750	22.8536	23.8519	23.6289	22.9888	22.8638	NA	NA	23.26	23.6617	23.5867	NA	23.7487	23.836	23.2433	24.1915	22.66	23.3983	23.4544	23.4686	22.8443	NA
Q15758	26.5887	NA	NA	21.8339	NA	NA	22.7169	22.7525	22.3122	23.3847	NA	2.7725	21.8241	21.7345	25.3976	23.5111	23.1931	25.2815	24.5565	24.6434	22.2124
Q15785	NA	23.9372	22.7267	23.4987	NA	NA	22.755	23.7436	22.3515	24.6579	NA	22.7816	23.4289	24.5779	24.2119	25.2316	24.8149	23.8565	24.2841	24.6947	23.196
Q15833	24.1625	24.9858	22.7823	24.4644	24.1494	23.5222	24.7878	24.4751	22.516	25.4696	24.732	24.9268	25.2189	24.3565	25.438	25.159	24.6352	25.4496	24.4615	25.2643	23.6693
Q15836	23.7965	NA	25.2538	24.7871	24.3514	25.4436	24.1871	24.668	24.2756	25.8783	25.1615	24.7618	24.9382	25.1548	24.9797	24.5966	25.5989	25.9317	24.7549	23.5999	25.6815
Q15843	25.155	NA	NA	25.5277	NA	NA	23.8128	24.2618	25.642	26.1758	NA	26.4687	27.7561	23.8736	26.1594	25.4288	24.2494	27.6732	23.7617	25.8598	24.6569
Q15904	23.5377	23.9342	24.2416	22.5254	23.5439	NA	22.8359	22.5453	NA	23.8676	NA	2.78584	2.52497	21.9248	23.9322	23.6531	24.7195	25.8159	24.5999	22.8954	NA
Q15907	27.6125	27.1989	28.2597	27.2697	27.3727	27.9392	26.7859	27.1828	26.8375	27.8746	27.1679	26.8488	26.6729	26.5182	25.9943	27.1733	27.3199	26.5522	26.4372	26.8573	26.7728
Q15942	25.368	24.7988	25.4735	26.6529	24.8717	26.3592	25.5284	26.699	25.9222	25.6846	25.8573	26.4436	26.6115	26.8572	25.3832	25.8475	25.8858	26.6752	26.453	26.1849	26.5644
Q16134	23.2734	25.3628	25.2926	24.1764	NA	23.9485	23.3953	23.6766	NA	23.7551	23.439	23.687	23.8541	24.9359	24.6393	23.8772	24.8113	24.5391	24.5368	24.9885	24.5416
Q16181	28.8932	28.2374	28.3919	29.1357	27.7786	28.6763	28.2772	28.3387	29.3877	27.7448	28.6912	27.8696	28.6233	28.7589	27.9321	28.7469	28.2482	28.5556	29.7422	28.1728	28.4593
Q16186	23.7216	24.7524	27.1331	24.1986	24.6346	NA	25.2699	25.3865	23.1656	23.7523	22.9538	24.614	24.7657	25.959	26.1927	24.3257	24.3696	24.7223	22.9715	25.5529	24.1174
Q16204	26.2569	24.4244	25.8178	25.7313	22.9768	23.1794	25.5548	26.4928	25.4476	25.6853	24.9234	25.6667	26.1149	25.5445	26.3962	26.4839	27.6224	26.3449	26.3323	25.4626	25.5972
Q16222	23.6454	NA	NA	22.366	23.8927	22.4544	22.8312	24.3355	23.2778	22.9154	22.8327	22.8729	21.7569	23.9385	24.3367	22.6544	26.1513	21.8851	NA	23.6776	23.3156
Q16270	24.497	23.5186	NA	24.814	23.8216	23.5627	23.4456	23.3788	24.1998	24.1446	NA	24.2383	24.3235	NA	23.2953	25.8772	22.9369	24.5522	24.8219	23.8466	23.3327
Q16363	26.4882	27.3155	24.9983	26.7839	28.2956	28.1244	26.7379	26.4765	26.5793	25.3665	27.3433	27.2471	26.5213	25.5952	26.5432	26.9679	25.8244	27.2462	27.3195	27.3265	27.7213
Q16401	26.9393	28.2683	27.3137	27.1793	28.1882	28.6834	28.5383	28.5592	27.9643	27.1184	27.4227	26.5317	26.6972	28.3217	27.6838	27.8683	26.914	27.513	28.3769	28.4117	27.6475
Q16512	21.2283	23.2199	NA	23.5353	23.1639	NA	22.224	22.2619	22.1137	22.353	22.8492	21.9756	22.4798	NA	23.8924	22.8455	22.6113	23.1623	22.4488	22.4746	21.8486
Q16513	22.6924	24.836	NA	23.3318	NA	24.3448	23.6295	23.5682	24.7912	24.6942	23.4193	23.8997	23.6152	24.3253	23.4135	23.9832	25.5623	23.6331	23.3625	24.1736	23.9389
Q16527	23.1588	23.8659	NA	26.4565	NA	NA	25.9985	24.6449	24.7997	24.6368	23.5188	25.3874	25.6951	25.7461	25.5299	26.3878	NA	22.8132	27.1859	24.9115	26.8726
Q16531	27.1534	27.4133	27.3962	26.8717	26.6281	26.6486	26.7196	26.5584	26.7283	27.5585	27.9834	26.3643	26.9162	27.2683	27.3887	27.3637	26.8453	26.6883	27.1988	26.7653	26.7813
Q16537	23.6263	23.5716	22.8898	NA	NA	23.1314	22.9472	23.4743	NA	22.9289	NA	23.1547	23.1453	23.6253	NA	24.2538	23.8819	23.6723	24.4167	21.9424	22.9964
Q16539	24.3124	24.9459	NA	23.9169	NA	NA	24.2794	24.7814	22.2312	22.9378	NA	23.5551	23.3553	23.5742	24.6494	23.8627	23.6267	24.4892	23.7697	23.9797	23.112
Q16543	25.5312	25.7582	26.8718	27.1876	24.8929	25.7424	26.6223	27.4941	26.4662	26.1839	26.2852	26.9343	27.2992	27.2732	27.1165	27.2257	27.3862	27.124	26.3387	27.3486	26.1359
Q16555	29.9475	29.3374	29.1195	29.1795	29.7979	29.3685	29.6827	29.5383	29.9617	28.3447	29.7443	29.8552	3.48299	3.45477	29.4365	28.9722	29.8223	29.1515	29.9979	29.7961	29.3734
Q16563	24.4292	24.8462	26.6866	24.2763	24.9737	25.3685	25.1168	24.9993	24.4698	24.9735	24.5584	24.8697	24.8667	24.858	25.2496	24.8272	24.3632	23.7316	22.9882	24.9275	24.5768
Q16576	27.3614	25.343	26.7817	26.643	24.7271	NA	25.2651	25.4415	25.2126	25.4739	25.6518	25.8154	26.4697	26.9369	26.2137	24.6788	26.695	25.4276	25.6259	25.7944	21.8848
Q16610	25.1983	24.6796	23.9379	24.2577	24.2197	24.7613	24.3459	24.5951	26.2395	24.8559	23.8496	26.3734	24.3964	25.5337	24.823	25.7315	22.7833	24.4761	26.7272	24.5588	25.1683
Q16630	26.8223	26.1757	26.7422	25.6115	24.7583	25.1616	24.6166	25.6659	26.2953	25.4353	24.6276	25.185	23.8823	23.8886	25.2369	26.2583	25.9418	26.8426	25.7352	25.416	25.3346
Q16643	25.7731	25.143	23.2859	26.943	24.5474	26.2553	25.6577	25.4232	25.5476	24.6445	24.296	26.9839	25.5924	26.4591	26.5794	26.6242	25.4914	25.8237	25.6989	25.5497	25.7237
Q16647	24.1634	24.2233	NA	23.6562	24.1477	NA	26.3287	27.2918	23.2894	23.8217	24.9224	26.3594	26.2768	25.6346	24.6116	24.2323	24.3346	26.1733	24.6546	24.653	25.6774
Q16658	28.5353	27.7694	24.3966	28.1876	26.5191	27.7391	27.3885	26.9378	27.5134	26.9557	27.3344	28.4288	27.4625	28.3224	27.4797	27.2793	26.3337	27.1662	27.7272	26.3157	27.1116
Q16666	28.1779	26.1294	22.3984	27.3229	23.8384	24.5295	26.7423	26.4732	27.3419	25.764	28.1137	26.9315	27.6716	26.8187	26.4889	26.6658	27.6638	27.6492	27.4682	26.9747	27.3835
Q16698	27.8479	27.9897	27.8716	26.9995	27.9374	27.1492	27.8527	27.2973	26.8787	27.9335	28.2425	26.9369	27.1877	27.5296	28.7154	27.4198	28.3534	27.8881	28.4637	26.8964	26.9463
Q16706	24.7246	24.624	23.2785	24.6913	24.5732	23.683	24.2781	24.7677	25.1513	24.6847	23.2212	23.3832	24.3138	25.2292	26.9485	24.7578	25.2179	23.5769	24.9764	24.5842	24.9273
Q16718	23.9326	25.6648	NA	26.1615	NA	NA	24.5752	24.8327	25.7374	26.3158	24.7811	26.7216	24.9193	25.1383	26.1197	25.3581	25.3859	25.8186	25.5865	24.9461	26.4786
Q16719	25.6267	22.6645	NA	NA	NA	NA	23.1429	27.6637	23.978	22.7596	23.4149	21.7111	23.5616	NA	23.9758	23.5538	26.2929	26.4696	24.3289	24.3956	2.29774
Q16740	23.4242	24.8913	23.2154	25.5275	24.5177	NA	24.5659	25.1868	24.4219	26.9855	23.7423	24.4429	24.8376	NA	25.4351	23.6832	22.4422	23.2163	23.3892	24.7324	NA
Q16762	27.3629	26.9415	28.1355	25.3959	26.7129	26.6888	26.1354	24.9715	25.4134	26.1994	23.4174	25.5577	25.1534	25.3347	27.5767	25.1496	27.2385	25.2319	25.4464	25.182	25.2376
Q16774	22.4957	23.1227	24.2698	24.6454	23.3897	NA	23.7765	24.8926	24.6736	24.2273	24.6586	24.6288	23.7117	24.6849	23.8836	24.9948	24.5377	23.9923	24.2224	23.7577	NA
Q16775	24.9856	25.2635	25.8871	25.5277	25.3658	25.428	25.1963	23.4459	24.6729	25.8413	23.7291	24.2987	24.7848	24.6719	25.6547	26.132	25.1174	23.4618	25.8782	25.5998	23.8698
Q16778	28.5643	3.41125	25.8525	29.9354	25.5619	26.1596	29.2359	3.74158	3.65574	3.97213	3.1188	28.6187	29.5812	26.9259	26.5427	31.498	29.3623	29.7428	3.75135	3.89872	3.35174
Q16795	26.4571	27.4787	25.3529	25.8324	25.5176	24.8912	26.1926	26.6516	25.5264	27.3685	26.3667	26.1559	26.4293	25.7893	25.7478	26.4977	25.3816	26.3652	27.1319	26.3676	26.1117
Q16799	23.4654	24.3373	24.164	22.1234	22.9979	23.1776	23.4563	24.1784	23.1444	22.6574	22.3249	22.1465	23.2588	21.9153	22.1262	23.2772	22.8586	24.5424	21.4987	23.6963	22.7344
Q16822	27.5365	27.3488	28.6997	26.1323	27.8388	27.3762	26.5693	26.6875	26.2417	27.3154	26.3998	26.1248	25.395	27.1842	28.6467	27.3387	28.138	27.5538	26.6432	26.7187	25.7594
Q16836	27.2572	26.7546	28.1445	27.8444	28.7549	27.3421	25.894	26.6472	26.3663	26.6977	27.2124	27.3931	27.4425	27.4379	27.7783	26.179	26.6389	27.1148	26.522	26.6547	26.3318
Q16851	27.9588	28.2187	27.5662	28.2768	28.9558	28.5375	28.187	27.7682	27.8597	27.7713	29.4416	27.8912	28.1143	27.7329	27.9768	28.4845	28.8135	27.2597	27.7953	28.4393	27.7128
Q16853	22.5751	26.9833	26.3564	28.247	29.8323	29.9525	27.2488	27.1189	25.53	24.234	29.1747	27.9444	28.3266	25.4316	28.556	27.3432	22.7614	27.4321	22.7637	28.5662	28.2667
Q16881	23.1685	23.9218	24.2338	25.3736	NA	24.4832	24.2893	24.5651	22.5726	23.8679	24.7212	24.4672	24.2598	25.3811	25.1528	24.1476	22.3466	22.972	24.5754	22.9352	22.7289
Q16890	22.2263	21.9897	24.3169	23.5866	22.6335	NA	NA	NA	22.662	23.5358	NA	22.3453	23.9598	23.8139	22.7818	23.4785	24.1463	NA	24.4621	22.4694	23.4212
Q16891	27.4632	28.7658	27.9932	27.8119	26.4548	26.2197	27.2633	27.1565	26.6334	27.9139	27.9869	27.1338	27.7137	27.6331	28.4283	27.4258	28.4342	27.8858	27.7819	27.6567	27.5424
Q1KMD3	28.6362	28.3337	27.6727	28.9364	28.4451	27.9461	27.4422	27.8346	27.9726	27.5143	28.2776	28.3339	28.1143	28.6749	28.2558	28.7394	27.9797	27.6569	27.8894	28.1449	28.3328
Q27J81	23.2584	24.7328	22.8952	23.9112	23.1739	NA	26.4285	25.1928	23.9518	24.6879	22.7675	23.3629	21.7779	24.6839	23.6718	25.7256	26.4135	25.5664	25.6461	25.9529	24.1478
Q29RF7	25.8485	24.6368	25.4698	24.9535	23.269	NA	24.2967	24.6395	24.1235	24.6258	24.6162	23.746	23.7637	24.2343	24.9398	24.8588	25.6632	25.6598	24.9311	24.7955	23.5526
Q2M2I8	23.8744	23.8324	23.2917	23.6322	NA	NA	23.5638	23.8619	23.4536	NA	23.4246	23.8469	23.7122	24.5156	24.9591	23.6126	24.2955	23.2698	23.9684	24.1899	NA
Q2M389	24.3159	24.4588	24.5612	24.165	24.1793	NA	23.9684	24.1399	23.7347	23.655	23.1259	23.2915	24.2494	23.4449	24.2152	24.2996	24.8518	24.8835	23.7167	23.7729	22.924
Q2TAA2	23.8727	25.1228	24.1762	25.2255	NA	NA	24.6985	23.3966	24.2932	25.8934	24.4811	24.712	24.4527	26.9749	25.7879	24.8828	23.4747	24.2468	24.77	24.7337	24.1577
Q2TAY7	24.4928	24.2813	23.2385	23.6422	23.9728	24.1293	23.5754	23.4676	23.3422	23.4721	23.6758	23.9313	24.1658	24.228	24.7397	23.3299	24.2967	23.4179	23.6513	23.7882	23.8554
Q32MZ4	24.5199	24.7312	NA	25.3975	NA	24.4152	25.7165	25.4932	25.4997	25.1155	24.4426	25.2618	25.124	23.417	24.6857	25.5223	24.7472	24.8528	24.9636	25.2284	25.2833
Q32P28	25.5962	23.4972	23.6947	24.6992	24.3844	25.5586	24.2878	24.6133	23.9271	23.7484	23.5969	24.5765	23.4352	24.9931	23.4411	24.416	24.6543	23.7549	24.4895	23.5455	25.4529
Q32P44	22.9386	23.9922	23.7416	23.7133	22.2174	23.6589	23.1643	23.2753	23.6867	22.9484	24.3898	23.1598	23.7447	23.9169	23.8777	23.6155	22.7118	23.9455	23.7345	22.7275	23.4418
Q3LXA3	24.2986	27.7746	26.534	26.5865	26.9441	26.5591	26.3816	26.3188	26.5645	27.4761	24.742	26.3839	27.1218	28.1735	28.5397	28.2712	25.6479	26.5266	25.8662	27.7867	26.5369
Q3SY69	25.6748	24.8759	22.4634	25.3357	NA	24.7345	24.8964	24.3758	24.3173	23.3985	24.9463	24.3254	24.2538	25.626	23.8463	24.8119	23.4356	23.7183	25.2497	NA	25.2681
Q3ZCM7	25.1372	28.2852	NA	25.1628	NA	NA	26.5942	26.9259	28.3833	29.6216	NA	NA	26.3555	27.1546	26.6487	28.6537	28.5967	3.83937	29.6722	29.2575	27.3984
Q460N5	24.176	22.8192	22.3238	23.8957	22.9927	NA	23.2572	23.7855	22.4468	22.7661	25.5586	22.7758	23.6984	23.7318	24.7143	24.3259	25.3774	25.7872	25.252	24.38	23.4485
Q49A26	24.4277	23.9158	22.7933	24.3177	23.7193	24.1185	24.1759	23.6437	23.74	23.3453	24.6759	24.2982	24.4371	24.5912	24.5581	23.7153	24.5673	25.2487	24.2452	24.748	24.8877
Q4G0F5	23.3335	22.7142	24.4525	23.4244	23.9342	24.8183	22.7177	24.2483	NA	21.5367	23.6116	24.4376	23.4446	23.9262	22.8931	NA	NA	NA	23.2249	23.3339	22.6153
Q4G0N4	25.6813	25.3371	24.9722	24.8959	26.1347	25.4112	25.2365	24.1354	25.1932	25.3824	25.5664	24.3744	24.7986	24.76	25.8953	25.8495	26.4487	25.8136	25.8843	24.8954	24.6596
Q4G176	23.9556	24.2817	23.3281	22.6529	22.4219	NA	22.7246	23.2977	22.1745	22.4368	23.1373	NA	22.3765	22.7384	NA	21.9144	22.8316	22.6853	21.5774	22.1696	22.7782
Q4KMP7	24.9673	25.8768	24.1638	24.9487	25.2575	24.7159	NA	26.7625	25.9172	25.7788	NA	NA	25.9457	NA	22.4292	NA	25.4657	24.7954	25.2167	25.6536	26.8555
Q52LJ0	23.2489	24.2557	22.8839	24.4833	22.6688	23.5377	23.2865	22.8868	24.2949	25.6183	23.9817	24.5413	24.3128	23.687	24.315	24.892	23.7752	23.1952	25.3972	24.6915	24.8168
Q53EL6	26.8322	27.7416	27.1812	28.7491	28.2632	27.9845	26.6788	25.4566	27.9214	25.3952	27.8474	27.1385	27.3172	29.4396	29.9396	26.6192	25.6614	27.5816	26.4334	27.3528	28.3922
Q53FA7	23.1324	NA	22.4284	23.1328	22.6962	NA	22.6249	22.9265	22.9434	23.3565	NA	23.2336	23.4212	22.8938	22.9459	23.1878	22.7421	23.3446	23.7259	22.7246	23.3446
Q53GG5	25.4373	25.343	NA	25.1552	22.3245	24.224	24.5755	25.3163	24.1728	24.1985	23.7218	24.9278	24.58	26.1765	23.3453	25.4215	NA	24.2295	26.1257	23.2998	24.7756
Q53GL7	NA	23.2995	NA	24.2819	NA	NA	22.5295	NA	22.9871	24.2736	26.8172	23.1187	23.3758	23.8128	26.313	23.8836	24.4663	26.4369	24.3859	24.2728	21.8211
Q53GQ0	26.6186	27.3297	26.8963	26.486	26.352	27.1288	27.2449	27.2697	26.6636	26.1822	25.8597	26.2155	26.7754	27.562	26.6417	26.1842	27.5368	26.6173	25.9555	27.5596	26.8962
Q53GS9	25.7395	24.5414	23.7249	25.368	24.5614	23.6396	23.7264	24.2156	25.1855	24.1356	23.6334	23.6998	24.485	25.6444	24.9732	25.3572	25.2337	25.8859	25.6219	24.6755	23.9996
Q53H12	25.2133	26.5384	22.1997	24.1577	25.7896	25.6658	25.4433	24.6253	25.284	25.7243	25.9148	NA	23.6985	24.1999	25.556	25.3142	25.3186	25.2478	25.1642	24.488	25.1828
Q53H96	23.8144	25.2172	25.5435	24.8177	24.7473	24.5255	24.4912	22.3295	24.4769	26.2714	23.7918	23.668	24.2112	25.8637	27.4333	26.7553	24.1184	24.6331	25.4973	25.4859	24.1677
Q53T59	25.2626	24.6888	24.6495	23.8641	25.6439	23.9376	24.7686	24.3669	24.3183	25.3261	23.4657	24.3582	24.6497	24.1238	25.4192	25.5797	24.9498	24.2619	25.2726	25.4526	23.5664
Q567U6	23.6599	23.6474	NA	24.5148	NA	NA	23.5954	23.6479	24.2547	23.8312	24.5846	23.9473	24.1874	23.1259	23.7255	23.3342	24.5339	24.2783	23.6486	23.4756	23.6299
Q5BKZ1	23.6889	25.7169	NA	24.2724	NA	24.1316	24.5165	24.2444	23.4784	24.7866	23.2933	23.9663	23.8473	24.1555	23.2792	24.8993	24.1713	24.3998	23.4892	22.7534	23.6945
Q5EBM0	25.5384	21.9353	NA	22.4194	NA	NA	2.73397	22.1729	23.4876	22.5118	25.5157	NA	22.3539	NA	24.2696	22.4682	26.4672	24.1899	24.9113	25.3297	2.37613
Q5GLZ8	NA	25.3773	24.9255	24.4767	NA	24.3926	24.4497	23.9147	24.4299	23.2727	NA	23.3299	24.4693	24.8421	24.9277	25.956	26.8241	22.9986	25.3483	23.3298	24.526
Q5H9R7	25.2552	24.3224	24.2678	24.2575	23.7148	22.8348	24.5815	23.6749	24.8474	24.3367	23.1458	24.9593	24.4925	24.9959	23.8759	25.1557	25.1869	25.6124	24.9935	24.5111	24.3842
Q5JRA6	23.5345	23.8597	22.5152	25.2344	NA	NA	23.7847	23.7449	23.4997	22.794	NA	23.5434	23.6714	22.8912	23.2497	24.7651	24.3685	23.8435	22.5698	24.9282	23.9623
Q5JRX3	26.1983	26.4379	26.2593	26.7144	25.3124	24.2479	25.4816	25.2758	25.286	25.5697	22.7939	24.7889	24.6558	26.2942	26.28	24.3979	24.9285	24.4354	26.1839	25.3799	24.696
Q5JSH3	24.2185	23.9773	24.4762	23.3612	NA	23.4543	23.2382	23.5124	24.6135	23.7588	24.4253	22.8758	23.1399	NA	NA	24.3215	25.1598	24.1356	24.5334	23.8311	24.1728
Q5JSL3	NA	23.1961	NA	22.3717	23.1233	NA	22.9966	23.746	23.6857	22.3896	24.5914	23.3633	23.6629	23.7511	NA	23.5385	23.9616	23.2753	23.3788	NA	23.7958
Q5JTH9	23.8248	22.987	24.7347	22.1168	21.745	22.195	22.7787	22.313	21.8396	22.2858	22.3853	22.9942	22.4836	NA	NA	23.7666	24.1781	23.4345	23.6999	22.8865	22.8913
Q5JTV8	26.7638	26.7219	25.9887	26.535	25.9257	26.7146	26.2747	25.8396	25.7637	25.1516	25.736	25.5845	26.1324	26.7583	26.6747	25.598	26.7725	26.9146	25.7723	26.1423	26.1365
Q5JWF2	24.9398	26.8335	28.4356	26.4984	24.3357	25.4968	25.9511	25.6889	25.3938	26.9994	26.5693	26.2572	26.6623	26.3264	25.4794	26.1756	25.8385	25.1439	26.3354	26.1858	25.9815
Q5R3I4	23.9546	24.8912	24.7632	23.6419	25.2393	24.7314	24.5561	23.4315	23.1617	25.8358	23.4526	23.896	23.819	23.7794	25.7426	23.3777	23.4994	23.1361	23.7997	24.4989	23.4833
Q5RKV6	NA	21.292	21.3523	21.4816	NA	NA	21.9565	2.95936	21.8252	21.5959	NA	21.2997	21.2623	21.8831	22.6662	21.5898	23.3276	2.29553	21.7319	22.3871	2.73785
Q5SNT2	23.2748	23.1464	NA	23.1682	22.9224	NA	NA	21.6548	22.4753	22.3597	NA	23.138	23.2295	23.6238	24.6312	22.8355	24.4562	22.4786	22.1517	22.8629	23.1936
Q5SRE7	NA	24.7657	24.3188	23.7243	25.6529	24.6377	22.8236	22.3593	23.734	23.4571	NA	24.3522	24.6868	23.5582	24.3934	NA	NA	22.2537	23.6534	23.7834	23.6343
Q5SSJ5	26.8473	27.2375	28.5434	27.1464	26.4549	28.3941	27.5267	27.4953	27.8143	26.1422	23.5613	25.1794	26.2228	26.5287	25.6158	26.8131	27.4114	27.8329	27.1827	27.1983	28.7774
Q5T1M5	24.8894	24.4253	24.1612	24.6648	NA	23.1237	23.6764	24.3634	24.4672	24.3239	24.7552	24.5359	24.9779	24.4756	25.4958	25.324	25.4493	26.2623	24.5756	24.6975	23.8555
Q5T447	22.7635	22.8974	24.3429	22.5825	NA	22.5256	21.4545	23.9497	21.8939	21.7315	22.8638	22.5925	23.2525	23.9747	21.8249	21.6561	23.5334	NA	22.4518	22.6176	21.3696
Q5T4S7	26.8335	25.9415	26.7879	25.3588	23.5563	23.9545	25.5925	25.5642	24.3459	25.7989	24.6547	24.9148	25.2716	24.2844	25.6898	25.9457	27.1424	25.8857	26.2	25.7655	25.1753
Q5T5P2	25.912	24.7176	25.2382	26.3354	23.6648	24.2813	24.8238	24.5553	24.4183	25.3318	22.5544	25.3873	26.5142	26.1712	24.7378	25.7429	23.8763	24.7867	26.1237	25.534	26.8482
Q5T6V5	23.5817	24.8126	24.9779	23.3248	25.1958	24.9983	23.5283	23.6855	22.1693	25.8348	23.929	22.9872	23.1393	22.6464	25.6757	23.4549	22.3923	24.4544	24.6669	24.1173	23.4873
Q5TDH0	NA	25.754	NA	24.9628	26.868	25.2718	26.1592	25.7829	24.462	26.7443	NA	25.2821	25.3595	25.3845	25.9975	25.6313	25.173	26.4779	25.4619	25.2227	25.6987
Q5TFE4	25.3595	26.7842	NA	24.9948	NA	NA	23.9116	25.1379	24.3648	23.6933	NA	23.9226	24.1189	25.357	26.5526	25.4639	25.5683	25.2332	23.7862	24.9823	24.7247
Q5VSL9	22.5457	22.7854	NA	21.4733	22.2995	21.9352	21.9759	22.2773	21.4946	22.3175	22.6855	22.5275	22.7367	NA	NA	22.7764	22.9378	22.1376	22.1269	NA	NA
Q5VW32	24.8115	24.4129	NA	24.2713	24.6214	24.4222	23.9345	24.1531	24.8265	24.9192	24.2513	25.348	24.6766	25.1356	24.6323	24.6169	25.7512	24.2963	24.6875	24.8223	24.9573
Q5VWZ2	22.6474	23.2251	24.5743	NA	23.219	24.7673	NA	23.4192	23.1775	23.9983	23.8769	NA	NA	21.4254	22.1648	23.3479	24.5292	24.3884	23.5334	24.6134	24.3157
Q5VYK3	26.8949	26.5251	25.6249	26.157	25.2381	24.7292	26.5449	26.1376	24.3164	26.1148	26.3834	24.9846	25.3278	26.4468	26.8616	27.5889	25.453	26.9865	26.4344	26.5723	25.9362
Q5W0V3	23.4748	24.1655	NA	22.6167	NA	23.8233	23.418	23.3457	24.143	NA	NA	22.7565	23.3819	24.2597	23.6475	23.7172	22.7266	22.892	23.9653	22.9777	23.7846
Q63HN8	27.9937	26.8362	25.4196	26.2982	24.3189	22.7694	26.4952	27.4481	26.6162	25.3173	28.6299	25.5919	25.3289	25.4364	27.2138	27.4616	29.3975	28.6645	27.8823	27.6682	25.3773
Q63ZY3	24.378	24.315	22.8568	24.6575	22.9459	25.1873	23.5418	24.3442	24.4237	NA	22.4756	24.3129	24.1487	24.1715	23.6445	24.2335	23.1313	24.2446	25.3347	24.2486	25.5428
Q66K14	23.3156	24.3887	23.1416	23.2837	23.9725	22.6267	24.6319	23.4713	24.2337	23.8438	24.1972	23.3655	24.3434	24.2345	24.5456	23.877	23.4257	NA	23.5157	23.4575	23.1557
Q66K74	24.7438	25.2134	24.7114	25.4835	25.8123	25.6281	25.3959	24.2396	24.9926	23.5787	25.4275	24.1692	25.8422	25.3631	24.9313	25.263	24.5983	26.6462	26.2645	24.8628	24.847
Q687X5	NA	27.8249	23.4962	26.9411	23.8439	26.7196	24.2295	22.9885	NA	28.8514	22.2225	24.4162	24.2222	23.9358	23.3117	22.3121	NA	23.9761	NA	23.8899	24.1923
Q68CZ2	25.7934	24.4981	NA	23.7655	23.6958	NA	23.5997	24.4346	23.8957	24.7414	25.8352	23.3958	24.4587	24.6846	25.3413	24.7236	25.7936	24.6475	25.2997	23.7623	24.3719
Q68EM7	24.2666	24.3129	NA	24.1719	NA	24.9598	23.7416	24.6377	23.5285	24.7983	24.5133	24.8666	24.8795	24.7816	26.7853	24.7414	24.8465	26.1348	24.8552	24.7997	24.7853
Q69YN2	22.6269	22.7528	21.3844	22.5684	22.8413	NA	22.5922	22.8913	22.2348	22.4548	22.5472	22.7393	22.5472	21.9197	22.293	21.8418	22.4639	21.3997	21.5241	22.1546	NA
Q6DD88	27.4817	26.6576	27.4513	26.732	27.1835	24.1932	26.3587	26.6895	26.5469	27.7224	26.5624	26.5186	25.9412	26.8827	26.9822	27.2344	25.8113	26.8567	26.7789	27.3379	25.7922
Q6FHJ7	NA	26.1929	NA	25.8219	23.3869	NA	26.4753	25.4237	25.6292	23.3922	22.9963	26.368	25.7773	25.9165	NA	26.4255	NA	26.3992	25.3795	24.1711	25.9596
Q6IA86	2.96953	23.4659	21.8657	22.1163	NA	NA	2.84751	NA	2.73736	25.9984	2.53823	2.99175	2.64294	23.7241	23.7714	23.5599	22.3846	21.6336	22.3856	NA	22.1825
Q6IAA8	23.2777	25.894	NA	24.1759	NA	NA	24.7615	25.2975	25.4964	25.7527	22.6688	25.2463	26.2488	25.1957	26.2771	25.9199	25.5734	27.7327	26.327	25.4892	25.4914
Q6IAN0	25.5273	23.3548	NA	NA	22.4773	NA	24.2257	22.6458	21.6235	22.8613	21.8678	21.8636	22.2517	24.1742	24.8145	24.7723	22.2757	24.1289	22.7379	22.2388	23.6126
Q6IBS0	26.4362	26.5176	26.4793	27.6137	26.917	26.6356	26.5969	27.6749	26.7585	26.3198	27.5379	27.45	26.8547	27.8463	26.9983	26.7951	27.1596	27.3229	26.6741	26.5542	26.5313
Q6L8Q7	23.4866	23.9811	NA	24.9166	23.9661	NA	23.5716	23.6748	NA	23.7314	24.3823	23.7674	24.8843	24.6874	25.8966	23.3344	23.5297	23.6844	23.5694	24.3865	23.6299
Q6NUK1	26.3969	27.6231	28.2435	27.9548	27.8268	27.4792	27.9559	26.5365	27.5144	27.6946	26.8539	26.5525	26.8453	27.9949	27.2946	27.5159	27.8492	27.3142	28.1211	27.8927	27.1998
Q6NUM9	21.1581	24.628	24.1859	23.2614	24.7752	24.5258	22.7517	24.6484	22.3639	22.9797	24.2748	NA	22.6831	22.7238	24.4651	24.7596	22.5562	23.2673	23.8618	24.1434	23.6346
Q6NUQ4	23.8766	22.9488	22.7547	22.7885	22.836	23.3413	23.1326	23.6985	21.7474	22.8683	23.3135	23.3577	NA	NA	24.2949	23.4666	23.4941	22.4937	23.1154	22.9223	23.5232
Q6NVY1	26.6767	27.8683	25.9431	25.5234	26.2488	25.8253	25.9288	26.5666	25.9715	26.7886	26.5547	25.4519	25.7462	24.7947	26.5246	26.1887	26.444	25.5268	26.5119	27.5168	26.2637
Q6NXG1	25.8199	24.7648	23.6746	24.3514	23.5579	NA	23.1679	23.6773	24.1125	24.1899	NA	23.1729	22.9354	23.7537	25.8324	25.4431	24.6995	25.6147	25.5675	24.2188	23.1753
Q6NZI2	27.2232	27.9754	27.1899	28.9292	28.3118	29.6533	28.9265	28.6396	29.1167	26.4457	28.5522	29.3317	29.5123	27.7721	28.3218	28.9725	26.1627	29.4564	28.2565	29.2729	29.8832
Q6P1J9	24.519	23.47	24.3432	23.4581	24.3183	23.1834	23.8578	23.33	26.2435	23.6428	25.4874	25.1414	NA	24.2928	24.2271	23.8727	25.7533	24.6565	23.9619	23.3458	24.252
Q6P1N0	24.9176	24.5161	23.2357	23.3836	23.5926	23.4994	23.5298	22.9725	22.8144	22.8214	23.3696	24.2521	23.7497	23.7391	23.6765	23.8812	24.5518	23.1168	23.5285	23.9593	23.4154
Q6P1N9	24.1428	23.2644	NA	22.8964	22.1527	21.9462	22.8347	NA	NA	22.513	NA	22.5146	2.62687	23.4143	24.6549	23.4784	24.323	22.8633	23.3395	22.8265	22.3786
Q6P2E9	24.483	24.1685	25.3997	22.6374	23.2699	NA	24.8279	24.3263	23.8873	24.3652	NA	24.3485	24.682	25.4426	24.7659	23.489	25.5572	25.5368	24.2232	24.1616	23.5254
Q6P2Q9	28.8854	27.9699	27.6866	27.7389	27.3385	27.3996	27.3319	27.8583	27.8635	27.4763	28.1457	27.8787	27.6983	27.2322	27.7787	28.8988	28.1924	27.9665	28.2728	27.8127	27.5833
Q6P3W7	23.2519	23.8948	24.3965	22.4473	23.3659	NA	23.2818	22.6445	21.8489	23.3814	23.3825	22.2934	21.3875	22.9318	24.4319	23.5966	23.2269	24.5773	24.1472	23.2939	23.2576
Q6P587	26.3242	26.4114	25.6197	26.8236	NA	NA	27.1772	26.8631	26.367	28.1983	NA	25.568	26.3953	27.629	28.9856	26.8686	26.3118	25.2594	28.2266	26.1347	27.4327
Q6P996	26.513	26.5649	26.4253	26.7415	22.654	24.929	27.278	27.8232	26.8679	27.4192	23.4452	25.6773	24.7756	26.6376	27.2645	28.6464	27.4324	26.9914	27.6745	28.2736	26.2336
Q6PCB7	24.5133	23.9594	24.1622	24.4176	23.9362	24.3578	23.5187	23.3776	24.1843	23.7994	24.4328	23.1777	24.2396	24.4748	24.8654	22.7649	NA	23.8354	23.6817	23.9645	23.3218
Q6PCE3	26.8283	24.5264	21.8994	23.7748	23.5973	NA	NA	23.1583	24.4117	23.5558	24.2234	NA	21.7644	24.4412	NA	25.7149	25.4431	24.4419	24.6551	23.7213	23.7322
Q6PGP7	23.5627	24.9211	23.8196	25.4585	24.4525	23.4945	23.7712	22.1488	22.8262	24.2113	24.8675	24.3651	24.3264	22.8496	24.8529	25.2638	24.1342	25.5186	25.7714	25.3549	24.2389
Q6PI48	25.383	24.9447	24.3896	24.1263	24.3255	25.6813	25.1263	25.2157	24.4476	25.7792	23.9546	22.5282	24.7812	25.4426	25.7888	24.2787	27.5935	24.9449	24.8141	23.8476	24.7588
Q6PIU2	25.4583	24.154	22.4975	24.2695	21.213	24.3716	23.8292	25.1425	23.2215	23.915	25.4223	23.7543	24.6217	24.7513	25.6879	25.2213	26.3822	25.8662	24.749	24.8859	22.1886
Q6PJT7	22.4486	23.5513	21.5595	23.4786	22.1936	NA	22.3498	21.5279	22.2583	22.1473	21.8593	23.7859	22.3475	2.18715	22.2462	23.2512	23.7589	21.7194	23.262	22.7799	NA
Q6PKG0	25.5178	24.7959	23.8667	24.39	23.9523	NA	24.6744	24.5634	22.8324	23.7812	23.3947	24.3543	25.2612	25.179	25.7132	24.9936	25.1864	25.8193	25.5438	25.2285	24.4912
Q6UVK1	27.3789	23.1928	NA	22.5125	2.93279	22.3638	21.5999	NA	23.6674	22.5554	22.6853	23.1367	NA	NA	22.9993	22.5342	23.4772	22.8424	23.6463	22.2337	23.8546
Q6UW02	24.4643	23.5538	22.9817	23.5898	24.4645	23.8574	22.6366	24.2656	24.1566	23.5873	24.1826	23.4333	23.8438	24.8234	23.8949	24.2559	NA	23.7334	23.5318	23.5785	23.8211
Q6UW68	24.1884	24.362	25.9944	24.2787	22.2989	25.2785	23.874	24.9948	23.5261	24.8984	24.6529	24.5193	24.746	23.8472	25.4573	24.3215	26.5946	24.8351	NA	24.8195	24.5686
Q6UWY5	25.3322	26.4564	21.7712	25.5935	26.3778	26.6936	27.3147	27.433	28.7465	26.4452	26.515	27.8123	27.3987	25.7645	24.6143	26.7489	NA	26.7133	25.788	25.4464	26.3927
Q6UX71	23.7877	23.6468	23.6454	24.5816	23.7267	24.6449	23.7319	23.3563	24.6742	24.2428	22.7531	24.5534	24.3936	24.6716	23.7662	24.6857	NA	23.5142	24.3374	22.8469	24.3492
Q6UXG2	23.6281	25.2177	26.3727	24.9933	23.4138	NA	24.6681	22.2249	23.5381	25.2119	NA	23.2745	23.6855	22.1375	22.259	25.2362	NA	NA	22.4476	25.5978	22.6916
Q6UXN9	NA	23.6456	NA	22.7539	NA	NA	24.3815	23.9628	23.567	23.9275	NA	24.1278	23.5389	24.6122	23.3936	23.3799	24.4815	25.3188	23.6463	24.154	24.5926
Q6UXV4	24.1487	24.6474	24.9933	24.4544	24.6154	22.5736	23.3735	23.7782	23.2344	24.9256	23.1949	23.4329	23.8223	24.2747	25.5928	23.1772	23.9553	23.3384	23.7679	23.3566	23.6517
Q6VY07	24.1218	23.5679	23.8964	23.4639	24.1342	NA	23.8391	23.5919	24.7879	23.2521	23.5197	23.7954	23.7941	23.5422	23.4964	23.1442	23.7728	24.3163	23.5884	23.5285	24.2869
Q6WCQ1	25.248	25.893	23.4661	22.6834	NA	NA	24.2476	23.6388	23.1132	23.7639	23.4478	23.314	24.6364	24.3876	23.7656	24.5	23.9665	25.5484	25.7293	24.3237	24.3987
Q6XQN6	23.1587	24.9993	NA	25.7284	25.7413	NA	25.8646	24.6694	25.6493	25.2823	25.4126	25.6459	24.1563	26.4971	26.8713	25.6964	25.9726	25.3748	24.3766	25.1214	25.7224
Q6Y7W6	25.783	23.6442	24.1981	24.4646	24.6326	24.8319	23.9345	24.2394	NA	24.2845	NA	23.9958	23.9765	23.9689	24.2977	24.6153	24.1346	23.8957	23.9687	23.8822	24.8442
Q6YHK3	24.7137	24.4366	NA	25.7169	22.4941	22.7578	24.1685	22.2179	26.132	25.7839	22.83	26.4144	24.1248	24.9294	24.9798	24.8859	24.6324	24.997	26.2474	25.3483	24.483
Q6YN16	24.1733	26.4424	24.6195	26.8221	26.6862	25.2393	25.2428	23.8413	26.5133	27.3992	25.344	25.7951	25.9969	26.1516	27.772	25.7172	23.5864	25.9878	26.5459	25.3686	25.1118
Q6YP21	25.2533	25.9796	24.4996	24.172	25.4487	24.1193	24.7659	23.3396	24.8817	21.7368	25.642	24.5813	24.1372	26.5132	26.2776	23.7166	24.4464	24.1464	23.9792	24.5522	25.3976
Q6ZMI0	23.1444	23.5361	NA	23.4352	NA	NA	23.6913	23.7369	23.6437	22.5388	24.8783	23.4838	24.2399	24.5972	24.6796	23.4414	24.4468	24.6873	22.8734	23.7112	24.2166
Q709C8	27.5327	28.4278	24.6446	28.6436	24.2582	21.8253	27.9324	28.4173	26.8157	27.553	27.6912	27.4929	27.6824	29.1175	28.1763	27.8938	29.2657	28.8691	27.5557	27.8365	28.3583
Q71U36	33.3925	33.1461	33.2324	33.4843	33.162	32.8517	32.8922	32.7724	32.5854	33.1773	32.9552	33.2957	32.8621	33.6384	33.2224	33.5592	32.6196	31.9643	33.4874	32.8676	32.7533
Q71UI9	25.6449	26.4459	NA	28.9218	NA	NA	27.5132	28.5783	28.7597	27.7372	NA	28.4938	27.4147	27.8425	NA	27.5243	27.2214	28.7173	28.3916	29.3243	27.9898
Q76M96	23.3415	23.8949	NA	24.8495	23.4774	NA	25.4737	24.1128	24.4886	22.9754	NA	24.3854	24.1853	24.2814	23.2467	25.2953	NA	24.2489	25.4844	21.4269	24.1698
Q7KZ85	25.6587	24.9497	24.5689	24.262	24.1898	22.2735	23.6177	24.4392	23.6614	23.6951	24.622	24.9558	24.5178	23.7529	24.6395	24.8861	25.4354	25.2987	24.8929	25.2344	23.9943
Q7KZF4	28.8943	28.4517	29.4813	28.4492	28.4154	28.5494	28.3189	28.7568	27.5858	28.4712	28.4983	28.2827	28.4538	28.6697	28.5783	28.2959	28.8814	28.2997	28.1889	27.8758	27.3423
Q7KZI7	25.2946	24.5126	24.113	24.4452	24.3349	22.7692	23.7165	23.273	23.5476	24.2543	24.1554	23.5772	23.6328	21.5577	22.8752	24.3177	23.9386	23.988	23.4517	24.6916	23.3313
Q7L014	23.2217	24.1584	23.6296	24.6394	NA	22.6573	23.8443	23.9717	24.1546	23.3131	21.8271	23.942	24.3723	23.6255	24.4435	23.2698	25.1587	24.5592	22.7568	21.9436	23.9638
Q7L0Y3	25.1515	24.1144	24.8691	23.5544	23.6953	22.6459	22.9346	22.2271	23.7283	24.5899	22.8154	23.2195	23.8945	23.2782	NA	22.6296	24.7229	24.5119	24.4169	23.3766	22.9983
Q7L1Q6	26.3455	25.7587	27.1856	25.6124	26.1949	25.9325	25.2863	25.8327	25.2396	24.8112	26.3748	25.486	25.1453	24.5356	24.516	26.6898	26.1342	25.9797	26.1187	26.4227	25.1527
Q7L2E3	24.9166	24.3617	24.3	23.3158	24.3128	23.3958	23.1266	22.2734	23.3791	23.2512	23.2598	23.3697	22.5378	23.6335	22.7987	24.1264	23.8519	23.5417	23.7784	23.5696	23.9796
Q7L2H7	26.9152	27.6332	26.2421	25.7527	22.8856	23.8658	26.2634	26.2349	25.8769	25.7183	25.6659	24.7962	25.3628	25.3219	26.2514	26.3446	26.4894	25.7259	25.8758	25.7392	25.3357
Q7L523	22.9272	23.7315	NA	23.5929	NA	NA	23.1426	23.2835	23.6689	23.9796	24.2952	23.1168	23.5194	23.5497	23.7575	23.4754	24.3287	23.8343	23.2946	22.9249	22.6537
Q7L576	27.3233	27.3336	26.3349	27.2367	27.7844	26.7848	26.6371	26.8963	26.8753	27.4282	27.775	26.8723	26.9574	26.5587	25.7987	27.4134	26.9127	26.8828	27.3314	27.1863	26.6385
Q7L5D6	24.2575	24.7133	24.5918	23.6232	NA	NA	24.7225	24.3518	24.8713	26.2862	24.3366	22.1997	24.6218	23.7987	24.9195	25.1989	25.7945	25.3622	24.8791	25.4736	24.1545
Q7L5N1	24.342	25.8761	25.7168	25.6659	24.4178	25.3158	25.6679	24.6754	23.9991	25.8541	24.993	25.1996	25.1566	26.423	26.2236	25.2936	25.4963	25.3138	25.4547	26.1355	24.8188
Q7L5N7	24.4674	23.2933	23.5617	24.2841	NA	23.1254	NA	22.917	24.5645	23.4127	24.2564	22.8516	24.1697	NA	21.9759	23.3358	24.5416	23.8974	23.3617	23.1492	22.8387
Q7L775	24.6134	24.3448	25.2285	25.9315	24.2428	24.9217	23.4756	NA	23.1998	24.5328	22.2457	25.1947	24.8321	24.1141	23.6552	24.874	NA	NA	24.4753	24.2828	23.7391
Q7RTV0	22.8131	21.6295	21.9767	23.2968	NA	NA	22.4253	NA	21.3247	NA	2.77499	23.7539	23.4443	21.1873	21.4175	23.6177	21.8939	23.3855	NA	21.4257	22.3437
Q7Z2K6	24.9933	25.8746	26.7923	25.9867	25.9592	25.3415	25.3498	26.4556	24.9984	24.7537	25.1121	24.9329	25.1498	24.8553	25.9671	25.1586	25.6873	22.7486	24.8356	24.4299	24.6186
Q7Z2W4	26.3714	25.7936	26.6842	25.3799	26.1328	25.3676	25.5494	25.7787	25.4282	24.9775	25.993	25.6912	26.1171	24.9126	26.3595	26.2829	25.9195	25.7866	25.4527	25.8847	25.3255
Q7Z2Z2	NA	23.4784	NA	23.3937	23.3773	NA	22.6536	22.8736	23.3273	23.4754	NA	23.8794	22.3472	23.4678	23.2511	22.8114	23.4246	22.5117	22.4733	23.2176	22.7199
Q7Z3B4	23.368	24.5826	NA	NA	23.5666	24.1319	24.7398	24.7773	23.7419	24.6899	23.8222	22.7681	22.5212	NA	23.8162	24.549	24.3799	23.9555	24.2539	24.8184	24.5177
Q7Z3J2	22.9735	24.2189	23.3425	23.7977	23.7616	NA	23.9924	23.4743	25.4935	24.7144	23.7298	23.5398	23.6438	24.8918	24.5171	24.6766	24.1661	23.9198	24.5137	24.3322	25.4943
Q7Z3K3	23.5464	23.7527	NA	23.9746	24.2113	22.6254	22.9348	NA	23.7978	23.7193	23.6432	21.8689	21.6838	24.6228	NA	23.1883	24.2926	22.7834	22.5573	23.1884	22.9829
Q7Z406	28.4554	28.2488	28.3313	27.8227	26.6498	25.3472	27.9356	27.1156	25.4861	28.2493	24.6453	25.949	28.2892	27.7861	29.4124	28.3139	28.5717	27.9557	27.6949	27.3232	27.5497
Q7Z434	22.9458	24.3979	25.5558	24.3994	24.7775	NA	24.1917	23.7366	23.5277	25.2939	23.2388	23.845	23.826	24.9949	26.3168	24.7518	24.653	25.2286	25.388	25.3335	24.3119
Q7Z4H8	NA	24.58	NA	24.1181	NA	NA	24.449	24.2425	25.2188	25.4285	24.9648	25.4554	26.1897	24.9872	23.7543	24.352	24.7255	25.2788	25.2295	23.1344	25.9922
Q7Z4W1	25.5666	27.6912	27.8697	26.7236	27.3893	26.1533	25.7496	26.6644	25.5956	26.7756	25.2582	25.7363	25.9412	26.7976	27.1678	26.4714	24.1558	25.6177	26.1797	27.3464	26.4919
Q7Z5K2	22.6619	23.1525	23.2565	22.9754	NA	NA	22.4693	22.4818	22.98	23.5516	NA	21.9896	22.7336	23.3911	23.8696	23.7326	23.5176	NA	22.4483	22.9631	22.5153
Q7Z5L7	23.2253	24.765	22.855	26.3368	25.4648	26.5464	25.5192	24.6162	26.8189	25.39	24.5977	26.655	26.8968	26.559	NA	25.5937	NA	23.3376	24.9792	24.6985	25.5865
Q7Z5L9	24.1356	23.5413	23.5833	23.5797	23.5588	22.994	22.4778	21.9688	NA	22.3196	22.9221	23.4223	23.4769	23.7915	23.3679	23.2262	23.6185	22.4941	24.9153	23.6267	22.7125
Q7Z6Z7	27.7938	27.2937	27.184	26.9363	24.4956	24.4674	25.7646	26.5144	26.5263	26.5699	25.1857	26.1712	26.5761	27.1559	27.5248	27.3438	27.7373	27.9132	27.5723	26.8461	26.3968
Q7Z739	23.4395	22.9736	22.1758	24.4234	23.1197	NA	23.2572	23.7241	22.8579	22.8793	22.4913	23.5847	23.7817	NA	22.9625	24.5212	24.7956	23.374	24.4932	24.1787	23.2887
Q7Z7G0	23.5684	24.7289	23.3652	25.1775	24.2841	27.2633	25.6274	25.394	26.4636	23.4912	25.6738	27.2471	27.8877	23.5256	24.4579	24.6165	21.5354	25.928	NA	24.6192	23.824
Q7Z7H5	25.7639	23.6427	25.8124	22.1146	24.2676	23.1249	23.1974	24.8818	23.9996	25.3324	24.2656	22.5345	NA	24.4578	NA	25.2167	23.4763	23.4626	23.3457	24.7439	24.532
Q86SF2	22.4496	26.6866	23.8531	24.4859	25.728	22.7669	26.2699	26.3199	24.565	23.9546	NA	22.4787	22.6898	23.5874	21.7482	27.4558	NA	24.6384	23.5243	26.6484	23.894
Q86TI2	25.2424	24.1173	25.2717	23.8952	NA	23.5575	23.2794	23.6635	23.8394	23.8513	24.1278	23.2795	23.7133	24.4594	23.9549	24.1512	24.2674	23.1131	24.1952	24.7583	23.1649
Q86TX2	24.1837	25.5982	26.9666	25.5879	26.5483	27.1657	23.1982	25.5491	24.3823	27.5288	25.9447	24.9527	24.8948	25.3964	24.5225	26.7644	25.6796	25.7759	23.8299	26.1792	25.5291
Q86U42	25.5814	24.933	21.1432	25.455	24.5827	24.5297	24.5115	25.357	24.8397	24.8965	25.2565	25.4394	25.5116	25.3673	26.2227	25.4982	26.5325	25.8256	24.7559	25.1848	24.2847
Q86U44	NA	24.1323	22.5612	22.3847	22.5863	NA	NA	NA	NA	23.9945	22.2332	23.1288	21.8983	22.2236	22.3595	24.3512	22.6986	22.6128	22.7312	22.6398	22.5753
Q86U86	24.6371	24.856	24.2189	23.9463	23.4432	22.8125	23.5634	22.6411	23.8175	23.1922	23.5836	22.2153	22.2524	NA	NA	24.6168	24.3811	24.9144	24.2255	24.3723	23.9699
Q86UE4	25.782	25.148	24.9333	25.5595	23.894	26.2232	24.56	25.8298	25.336	24.6323	24.6573	25.447	26.2554	24.7987	27.25	25.2611	26.4637	26.4824	26.3362	25.314	25.2672
Q86UP2	26.8457	27.9236	27.2819	27.3988	24.9885	22.1798	26.8396	27.8987	25.256	27.6466	22.5655	26.8644	27.9623	26.9679	27.2478	28.313	29.5629	27.7167	28.1186	27.3265	27.4544
Q86UU1	22.9444	23.5516	NA	24.7858	22.3339	23.327	22.9168	23.2953	22.5874	23.6896	21.9253	23.8837	24.6686	24.6269	23.8385	24.5446	NA	22.9216	24.4564	22.5576	25.8436
Q86UX7	27.1973	26.1857	24.4222	25.2528	25.1192	26.2681	26.6249	28.1892	26.7915	25.5986	28.7436	26.5176	26.575	26.3874	26.9767	26.4347	28.3596	28.9274	27.6744	27.6558	25.932
Q86V21	24.9917	23.9788	26.3254	23.6955	NA	23.4288	24.6589	22.7353	25.2714	23.5493	NA	24.246	23.83	24.4169	24.4234	23.6694	23.2528	NA	23.3197	23.6323	NA
Q86V81	25.8694	25.2975	24.7129	27.8342	NA	NA	26.3889	26.8317	26.4148	26.6711	26.9798	27.5375	28.8947	26.2411	27.3742	27.2238	27.6753	27.8633	26.2725	27.3712	26.6753
Q86VB7	26.5273	24.628	24.5378	24.3137	26.4671	26.2769	26.126	26.2883	26.2312	21.9213	28.1463	26.3735	26.2159	25.2758	25.9327	24.6328	27.9277	26.368	25.8477	25.7265	24.7536
Q86VN1	21.5336	23.3964	NA	22.8877	NA	NA	23.3182	22.6851	23.1168	22.3235	21.5467	23.1735	24.1665	NA	23.114	22.8526	NA	22.6844	23.2845	23.1558	23.3493
Q86VP6	29.9747	29.9993	3.23634	29.4367	3.19211	29.3234	29.5329	28.9534	29.2289	28.9196	29.1429	29.2752	29.1561	29.5739	29.8297	29.4287	28.5921	29.3933	3.33413	29.3335	29.292
Q86W92	24.6113	24.3715	NA	23.4768	NA	23.4375	23.7236	24.1994	24.2398	24.6283	24.1394	23.9685	22.1576	24.8389	23.3987	24.8174	23.2386	24.3536	26.1483	24.5928	24.5393
Q86WQ0	24.4944	24.2119	23.8154	24.3239	NA	NA	24.8893	23.9745	NA	25.3268	NA	24.3793	24.55	23.9239	24.7421	24.9496	24.1451	22.8326	23.7489	24.1977	NA
Q86WV6	24.2985	23.5225	NA	23.4899	23.9671	22.5762	24.7483	25.1912	24.7947	23.6747	25.4552	24.4262	24.7546	23.2946	25.8661	22.9597	26.7245	25.6638	23.7999	NA	23.9994
Q86X55	25.3173	22.6634	22.5193	NA	24.6768	22.9613	23.3196	22.4715	23.4188	22.9883	22.9267	22.734	NA	24.625	NA	22.8466	24.6968	24.5183	NA	22.8167	22.4771
Q86X76	23.5112	24.2912	22.8195	23.4747	24.6764	25.3762	23.9661	NA	24.3142	25.252	24.8116	23.7876	23.2978	23.96	25.1389	24.4299	23.9747	23.8139	NA	23.9899	23.9478
Q86XP3	26.9431	26.8946	24.7864	25.8965	26.1393	25.4928	26.8234	27.6766	25.9762	27.3597	24.3473	25.9447	25.7458	26.189	25.1268	26.2662	26.3344	26.2378	26.2949	26.2723	25.7999
Q86Y39	NA	26.4361	NA	24.5889	NA	NA	23.8926	24.7845	24.2648	24.8873	22.3272	24.7358	25.1538	24.7837	NA	24.447	23.4644	23.9578	24.3253	24.6352	24.7292
Q86Y82	23.4956	22.2249	23.3994	23.8362	23.9393	23.4483	24.5926	24.8235	24.3349	24.8236	24.3218	24.8567	24.8934	24.7386	25.7942	24.2421	25.4596	26.1897	25.4658	23.9383	24.3348
Q86YP4	22.3941	22.2598	22.3223	23.2125	22.1545	NA	21.4546	22.4125	21.7634	22.4122	23.1925	22.972	22.8664	NA	21.7135	22.7727	22.9262	22.6321	23.3744	21.8877	NA
Q8IUR7	24.259	24.253	NA	24.7652	NA	23.1734	24.1455	22.9419	23.8527	23.2917	24.1237	NA	23.9337	23.7528	23.7176	23.5533	24.7776	23.6958	24.4828	23.4427	23.5157
Q8IUX7	29.2671	28.7284	26.4745	29.2397	26.8236	27.2393	27.9463	28.8455	29.5187	28.53	23.3247	27.9827	27.7817	28.5669	28.5196	29.6918	25.2928	27.8234	29.3731	27.2252	28.8451
Q8IV08	24.9532	24.7752	24.227	23.4978	24.9899	25.7269	24.8946	24.893	24.2326	25.6341	26.333	23.7944	NA	NA	25.2556	23.7951	25.8626	24.3921	24.3	24.4646	23.3957
Q8IVF2	27.7778	26.8839	23.4695	27.8993	25.8824	27.5866	27.3243	27.8795	27.2998	26.8166	26.7358	27.1255	27.8267	27.3673	26.7655	27.2648	28.9528	26.4739	28.8193	26.3175	28.7249
Q8IW45	26.5124	26.1897	24.2834	23.1166	25.2284	23.9157	24.7256	23.5159	23.1679	26.2411	23.7767	24.4198	24.3611	25.2594	25.655	23.9222	24.2755	23.3893	24.7148	23.6748	24.7812
Q8IWB7	24.6735	23.212	23.5795	24.1418	23.8612	NA	23.4676	22.8977	24.2448	22.7319	24.6559	22.6956	22.5939	24.3558	23.8115	22.9765	23.3988	23.9474	23.9271	23.147	23.1498
Q8IWE2	26.388	26.8916	25.2543	27.4633	25.6885	25.385	26.5445	25.5761	25.9283	26.8445	24.8677	25.5382	26.6532	26.3183	27.4425	27.668	25.7858	26.642	27.8153	27.2136	26.4364
Q8IWZ3	22.5642	23.4449	NA	23.2968	22.9265	NA	22.4386	21.9268	23.1376	23.2218	NA	23.1637	22.3642	NA	22.9785	23.2879	24.4895	23.5127	24.1563	22.5368	21.3278
Q8IX01	24.5743	24.3618	24.4417	24.9811	24.7439	NA	22.9967	22.6462	23.6792	24.2716	23.3623	23.7114	24.4135	23.3952	24.4116	24.1775	24.2149	23.7839	25.2495	23.682	NA
Q8IXB1	25.6238	23.2838	24.9547	24.426	NA	NA	24.6276	25.5372	23.1495	23.7712	24.8123	24.9757	NA	NA	NA	22.8767	22.8753	23.3925	24.3485	24.1971	23.7895
Q8IXH7	23.6512	24.2993	23.3936	23.5713	NA	NA	22.9873	22.7215	22.4133	24.2116	22.9514	2.41955	21.8166	23.7234	23.3445	23.8682	23.3259	22.9169	24.3979	23.8836	24.4935
Q8IXI1	24.2345	24.9668	24.6777	24.4898	23.8341	NA	23.6766	23.1249	23.3673	25.1574	23.269	23.1177	23.6176	22.6762	25.3633	24.8642	23.6357	22.6291	24.6878	25.2113	24.4847
Q8IXM2	22.7579	24.2494	NA	24.5477	NA	NA	24.7676	24.4587	24.598	24.5394	24.4593	24.5722	24.9672	26.184	24.9247	24.6899	24.2526	24.6261	24.7355	24.4241	24.4944
Q8IXQ6	25.9995	25.7419	2.52545	26.1225	24.6369	23.1777	24.7583	24.5886	25.3469	24.9413	26.6527	24.2315	25.2693	25.6425	26.1112	27.3973	26.4963	26.5523	26.5118	26.6922	NA
Q8IY21	24.7513	23.2559	2.89126	23.5867	21.3685	NA	22.593	22.1895	24.685	23.3789	24.7512	21.3565	22.7981	23.1442	26.6449	24.5913	26.6433	25.2575	26.1214	25.5671	22.1796
[truncated: 798 more rows]
