# Supplementary material for: Proteogenomic Workflow Reveals Molecular Phenotypes Related to Breast Cancer Mammographic Appearance
Source: J Proteome Res. 2021 Apr 15;20(5):2983–3001. doi: 10.1021/acs.jproteome.1c00243 (PMC8155562; doi:10.1021/acs.jproteome.1c00243)
Supplement: Supplementary file 5 — pr1c00243_si_005.xlsx [file pr1c00243_si_005.xlsx]

## Sheet: DIA.MD30.Log2
Table S5. Sample Set 1 - Proteomic data (DIA layer).
Uniprot	T01	T02	T03	T04	T05	T06	T07	T08	T09	T10	T11	T12	T13	T14	T15	T16	T17	T18	T19	T20	T21
A0A075B6I0	20.1982	19.5762	19.5622	19.8638	20.3381	22.0625	19.465	21.0267	20.8826	19.9431	19.7586	22.4304	20.748	20.455	18.6596	20.1329	20.4231	20.6217	21.0056	18.63	20.2645
A0A075B6I9	20.9027	20.0474	17.7401	19.5623	18.5201	20.9694	18.6117	19.8397	18.2564	18.5259	17.4505	19.3577	20.7975	18.6573	17.737	19.422	19.6778	16.0736	18.929	18.1927	19.0804
A0A075B6J9	21.9802	18.933	18.3023	19.0296	17.5245	21.6894	20.7456	19.5189	20.9795	18.2434	20.4251	20.3875	20.8518	21.0001	18.85	20.3733	19.2527	18.6284	19.1934	20.3534	19.0524
A0A075B6K2	15.959	17.4637	16.772	16.6822	17.7866	17.7475	17.088	18.3417	16.7071	16.2238	19.6347	15.7136	17.5197	14.7916	17.7908	17.1679	17.5546	15.2599	17.8103	16.6227	19.2868
A0A075B6K4	20.1505	19.0705	18.0154	18.5508	19.0723	17.8145	18.0883	19.5849	19.8074	18.7599	20.3353	19.0479	18.1262	19.4067	19.0421	18.7379	19.4201	18.9906	18.9391	19.0234	18.639
A0A075B6Q5	19.2925	17.2608	17.4344	17.2851	18.1888	-3.32193	17.5154	17.1323	12.2361	17.5311	18.4411	17.8843	17.0052	17.1758	14.8642	13.5148	16.4202	16.9607	13.5113	17.2355	17.444
A0A075B6R2	18.3951	16.5697	17.1046	16.9029	17.6052	16.4872	17.5529	18.7186	15.8813	17.2514	18.6056	17.457	16.8319	16.922	17.5386	16.5153	17.237	16.8486	16.7705	17.3926	17.3825
A0A0A0MS15	19.8036	18.897	18.2062	19.6293	20.9555	21.7698	20.0259	20.1377	21.5295	18.2994	20.3473	20.4591	20.0892	20.0426	20.3194	21.2042	18.6191	18.6001	18.821	20.0381	20.1229
A0A0A0MT36	19.9315	19.7256	18.9342	19.3378	17.5513	19.0874	21.0171	20.5144	21.4714	19.4866	18.6849	19.2692	19.0627	20.0267	17.5954	19.4923	20.1567	19.8878	19.4154	19.999	18.6989
A0A0B4J1U7	20.6955	17.8689	17.8978	18.3067	18.9219	18.8718	18.7323	19.0595	17.267	17.2317	17.2177	18.4105	19.28	19.1001	16.3963	17.9438	19.2084	19.2309	16.2933	19.0438	19.606
A0A0B4J1V0	21.7529	18.9925	18.7919	18.6704	19.0909	18.266	19.8137	18.2081	17.7247	17.6611	19.4083	19.4546	19.2553	18.2044	15.7328	17.5167	18.7055	18.7365	17.095	19.3703	19.3636
A0A0B4J1V2	19.4885	19.8914	19.5181	19.8129	19.5962	20.5608	19.8186	19.3852	20.9564	19.6855	20.7414	19.5654	19.6994	20.4391	20.0096	20.1973	19.948	20.6301	19.9568	19.9805	19.8161
A0A0B4J1V6	18.4331	17.4171	16.8038	15.2913	-3.32193	18.8818	14.3094	15.0855	17.611	17.4397	18.0149	17.5077	16.1304	16.8806	16.8476	16.3876	17.6517	16.058	17.0291	17.5558	15.1656
A0A0B4J1X5	19.7514	20.5096	20.7194	19.5055	19.9251	20.3034	20.9963	21.3524	20.4771	19.8011	20.9882	21.1711	21.3095	21.5833	20.7484	19.6504	21.4265	20.5964	19.924	22.1894	21.575
A0A0B4J1Y8	20.0783	20.2764	21.952	20.4059	20.6022	21.5863	21.0484	20.2701	21.4568	21.2801	20.869	21.0352	20.1829	20.8339	22.7475	20.6749	20.0995	21.1468	21.1127	21.0281	20.5519
A0A0B4J1Y9	22.8107	17.7462	16.4171	15.497	16.0409	17.4345	18.7458	17.1948	18.5098	16.3699	17.4536	18.5803	18.3736	16.3034	16.0095	17.0226	16.7166	17.3678	17.8413	16.7575	17.823
A0A0B4J2H0	16.9715	16.7312	17.5133	16.9794	16.9854	14.928	17.4406	19.5583	16.9139	17.3559	17.3639	16.4097	16.9	16.6412	18.8163	16.7406	17.6677	16.6315	17.1592	17.3417	16.6139
A0A0C4DH24	20.3277	19.4691	17.6821	21.4034	21.1435	20.2498	22.0728	21.4384	21.5467	17.8036	22.2025	22.8176	21.4072	19.4307	16.9632	18.9493	19.551	19.3126	18.6852	23.3268	21.7066
A0A0C4DH29	19.0568	18.7611	16.7179	18.8691	19.7452	16.0638	18.7614	18.3804	16.8847	18.2254	16.7941	17.3171	18.6883	16.8545	18.0191	17.9756	18.6331	17.4513	17.2135	18.8374	18.8959
A0A0C4DH31	18.6958	18.1377	17.6149	17.4357	17.638	14.2293	17.2979	17.9086	15.7685	17.744	18.8773	18.4417	17.4458	18.4807	15.8292	16.5613	16.8373	17.196	16.6989	18.4034	17.6481
A0A0C4DH38	20.475	18.2478	19.0213	19.3893	20.6008	16.6707	19.3382	20.4285	17.8955	18.5142	19.6719	18.9662	19.3969	19.1509	19.6008	17.6583	18.9063	18.5289	17.0715	19.6517	19.3293
A0A0C4DH39	17.3568	18.0198	18.1957	19.0312	18.2019	17.8191	17.6779	17.5227	18.1261	17.9023	20.3623	18.6535	18.0964	18.5652	16.8458	16.4595	15.534	16.4317	15.9265	17.7821	18.0784
A0A0C4DH68	18.157	18.0724	17.5466	18.5212	19.5497	16.3222	18.1712	18.5064	17.2771	17.5501	18.6309	18.3791	18.7681	18.7367	19.3852	17.3804	17.689	18.0091	16.8978	19.2196	19.4648
A0A0G2JMI3	16.0522	16.2554	16.6874	16.4754	16.8034	15.5671	16.9608	19.1812	16.2768	16.8049	16.7277	14.9591	16.2419	16.2457	15.0369	16.8018	15.8594	16.1108	16.7158	16.6011	16.2061
A0A0J9YXX1	18.5966	17.1092	16.1976	17.1755	17.8503	20.0417	18.9758	17.9367	19.146	19.5865	19.5941	19.325	20.8776	15.7331	17.5831	19.9533	18.7485	20.315	17.0968	21.8298	16.1083
A0AV96	16.9958	17.6703	NA	17.5523	18.9779	NA	NA	17.6149	16.5479	16.4396	18.5158	19.5167	13.6441	NA	8.93552	NA	17.8916	17.5467	NA	18.2309	17.3944
A0FGR8	19.2479	19.4645	19.6898	19.2724	15.4766	18.386	19.5788	19.486	18.5333	19.0196	19.6812	20.1678	19.3718	19.7067	18.3826	18.7053	19.7189	19.3254	18.3477	19.6405	19.5404
A0JLT2	15.8992	14.8197	15.8695	15.9359	16.6145	22.0327	16.3043	16.4783	23.5236	15.9999	15.1683	16.2298	16.1881	15.2395	19.5715	21.146	14.25	15.1569	19.8122	15.2388	16.2694
A0PJW8	19.1983	17.9279	17.9402	17.1535	18.3662	20.8612	17.8261	17.9908	19.7396	18.4243	17.8166	17.1567	17.9417	17.984	19.4743	19.1867	18.2112	18.3867	19.3497	17.8156	17.2099
A0PJX8	17.6772	16.248	15.6429	17.2411	17.9324	17.7478	16.054	16.9411	17.5194	16.293	16.7267	15.1733	16.2983	16.7649	19.1789	18.0331	19.4257	17.1176	19.0277	17.1014	17.829
A0PJZ3	15.3841	12.2516	14.9029	16.0827	14.6159	-3.32193	16.1304	13.4476	15.111	16.0092	13.7211	16.5513	15.2626	15.7075	16.5397	16.3617	15.5925	11.9735	16.2028	14.2353	16.504
A1A4V9	20.4361	21.0358	19.9173	21.1483	19.3427	20.9945	19.9958	19.989	21.1179	19.0087	19.1808	20.0195	20.2076	20.4941	20.778	20.966	19.7922	21.1222	21.6707	19.801	20.4026
A1A5D9	13.416	17.9745	17.5751	21.1301	-3.32193	24.9757	14.6149	13.6044	22.5168	17.8767	12.85	14.0778	15.0601	17.8976	20.6595	18.8171	14.3057	21.5123	22.5714	15.4166	16.6021
A1KZ92	4.37837	4.98338	4.74371	5.56305	-3.32193	6.37973	5.93483	5.79863	-3.32193	3.56659	13.4955	4.76988	6.12817	4.95841	16.8244	4.77397	4.07533	4.90751	11.4225	5.06319	4.71628
A1L170	9.18055	13.5606	15.5387	12.3459	-3.32193	-3.32193	15.6028	-3.32193	-3.32193	14.9881	12.686	11.5858	15.4835	14.4849	12.0571	11.2714	11.834	-3.32193	9.01122	15.9463	13.1568
A1L4H1	15.409	16.4351	18.0725	14.9889	17.3379	-3.32193	16.2581	13.7999	13.785	15.8005	16.7241	18.097	15.3074	16.9488	17.7789	14.7369	16.712	16.1957	13.5095	17.3362	15.9978
A1X283	19.7315	19.4035	18.3902	19.3112	18.1191	19.5014	18.2368	18.9906	19.5526	18.989	17.9102	19.0452	18.9018	19.7727	18.4229	19.9871	19.5928	19.0115	19.8311	18.315	19.0881
A1XBS5	-3.32193	14.9569	15.7082	12.3453	14.8419	-3.32193	17.0143	15.2473	14.2889	15.95	15.6895	-3.32193	17.8211	17.263	15.7066	12.4552	13.3625	13.9928	11.0941	17.3742	16.0716
A2RRP1	17.2043	17.2654	17.7263	16.7211	17.4793	20.3803	16.9674	17.4481	21.0303	17.1679	17.6978	17.5013	17.8061	16.7997	16.7143	18.3314	17.0083	17.4403	18.287	17.3398	17.1977
A2VDF0	-3.32193	-3.32193	-3.32193	-3.32193	-3.32193	-3.32193	-3.32193	-3.32193	-3.32193	-3.32193	-3.32193	-3.32193	-3.32193	-3.32193	14.5399	-3.32193	-3.32193	-3.32193	-3.32193	-3.32193	-3.32193
A3KMH1	17.8785	18.3504	18.3865	17.6899	19.4097	11.9576	16.7884	17.7829	8.48463	18.7069	18.3034	18.342	16.9514	18.0553	14.1486	15.763	18.2879	18.8895	12.9898	17.6946	17.9071
A4D126	17.8275	17.8478	17.3949	18.8289	19.6257	18.2501	19.5262	17.7388	19.6009	17.0534	16.6413	18.5367	18.7785	17.7948	19.2011	19.5042	17.488	17.2512	19.2932	18.8421	18.7068
A4D1P6	19.8927	20.4363	19.4548	20.1753	20.3736	20.9819	21.4607	20.62	21.7083	20.4862	20.5184	21.4633	20.9717	20.9656	20.4495	20.4448	19.4136	19.7957	20.617	20.6023	20.7396
A4FU69	21.2683	21.3247	21.3502	21.0626	21.7958	19.8446	20.9794	20.9844	20.5233	20.6608	21.1655	21.75	20.5269	21.5376	21.1378	20.7311	21.4799	21.4839	20.3631	21.0975	20.9789
A5D8V6	20.9466	20.4392	20.7234	20.6727	20.746	22.8008	20.6342	20.6924	22.5773	21.2225	21.9492	21.1375	19.3352	21.0789	19.7856	20.7961	21.9094	20.4929	21.7309	21.3996	20.7945
A5YKK6	17.4201	16.7348	18.2478	17.6479	18.0999	14.8056	18.0117	15.6282	15.6455	16.8921	16.319	16.0887	17.2336	17.6042	18.827	15.8361	18.1723	18.107	15.6986	15.8728	17.6137
A6NC98	22.036	22.8883	21.3674	22.9036	21.6084	24.1903	21.449	21.5779	22.9437	22.6819	22.4832	21.7117	22.6486	21.6953	20.9226	20.9544	23.1676	22.3024	23.2781	22.174	23.0304
A6NDB9	13.1987	-3.32193	13.3166	14.8347	14.2393	17.0648	14.2719	14.696	18.7679	18.179	15.747	14.5217	14.8178	14.8108	20.6628	18.4699	10.3452	15.7641	18.8718	17.2213	16.3342
A6NDG6	10.7001	11.5315	11.948	10.6072	10.2508	5.03157	11.5318	11.1184	11.1725	11.5906	10.9892	10.7686	11.1393	10.4823	19.6033	11.7603	11.2777	10.8366	11.024	11.0836	11.0166
A6NFF2	13.8224	17.3636	17.1003	16.4401	-3.32193	-3.32193	-3.32193	15.3674	-3.32193	17.4105	12.6208	-3.32193	-3.32193	15.6569	19.3351	-3.32193	17.0029	-3.32193	-3.32193	17.773	-3.32193
A6NFQ2	16.6386	17.2359	17.1228	16.5855	18.2681	19.0306	19.6347	19.4402	20.5431	18.8224	17.5076	17.2333	19.5814	17.8469	18.0373	19.9392	18.5934	19.542	20.131	17.8148	19.3758
A6NHL2	18.8471	18.3694	19.4399	19.6948	20.2666	8.23015	19.0216	19.6463	7.74296	17.6798	19.6958	19.2096	19.6903	18.1923	8.07808	16.5303	19.0113	19.2573	7.86445	18.3782	19.622
A6NHR9	16.6928	15.867	17.1407	14.2178	14.1681	9.19728	14.1475	17.0046	10.0691	16.4168	18.3526	13.9342	16.7067	16.8943	12.8643	12.3063	18.0331	14.7339	12.3832	16.8113	16.3238
A6NIH7	17.8476	18.4319	18.8544	17.121	16.8681	19.1802	17.6379	17.4081	19.1635	19.1841	17.1905	17.1557	17.3084	17.7889	19.7454	19.444	17.0371	17.6413	19.9672	18.1142	17.2808
A6NKF1	18.347	18.254	17.3392	17.8647	18.9982	-3.32193	17.8246	16.7079	15.2299	19.6856	17.2715	18.0253	18.3003	19.6143	-3.32193	16.4578	15.0539	17.9162	15.4852	17.5114	19.1278
A6NKX4	18.2556	16.8126	20.3093	18.7908	18.3755	18.1299	18.7966	17.7581	17.4141	19.976	18.0847	18.7632	18.6521	18.9026	17.7324	17.9176	17.3963	18.8102	19.018	17.6368	19.2408
A6NMB1	24.7778	24.6518	24.5922	26.1061	25.6105	27.2144	26.6225	26.5953	26.5124	24.7632	26.417	27.5571	25.9375	26.6749	25.6519	24.9946	25.0367	26.3933	26.0284	26.8961	25.2026
A6NMZ7	17.9177	18.3461	18.1353	18.0919	NA	NA	18.7326	18.5125	NA	18.4635	20.0829	21.106	18.972	19.3852	19.154	NA	17.4953	17.326	NA	18.779	18.7237
A6NNH2	18.6879	18.8607	17.6803	17.814	18.8715	21.378	17.0904	16.968	21.3502	19.0232	18.0672	18.903	16.6789	19.4199	20.6676	21.2467	19.2962	17.9334	21.7258	18.6286	16.6653
A6NNP5	17.7671	16.7719	18.4684	19.6585	20.3975	-3.32193	19.6477	20.1047	-3.32193	17.1021	18.622	18.5629	21.1574	19.9478	14.2323	15.9393	17.775	19.2644	13.94	18.5605	20.6163
A6PVC2	22.5291	21.604	22.2409	22.3545	23.709	23.1445	22.9925	21.691	21.9335	22.2496	22.1121	23.2655	21.6702	23.4017	19.8714	20.8899	22.4433	22.8104	21.0482	21.9064	22.157
A6XGL0	19.8592	18.9823	18.9891	19.7863	20.3196	19.7188	19.7897	19.662	17.5542	19.7802	19.8824	19.4922	19.123	19.3073	19.1807	16.153	18.8162	19.5982	18.9658	18.9252	19.7191
A7E2V4	15.584	18.3997	17.007	17.4936	17.9155	-3.32193	14.0622	17.3019	-3.32193	14.4462	18.5156	17.8558	14.3657	18.2011	13.1159	11.7935	16.3344	17.0621	11.706	19.7568	16.8704
A7E2Y1	23.7187	19.6337	19.145	23.243	23.7564	19.1638	21.0083	21.7541	18.4924	17.9906	23.5098	20.855	21.6632	19.4678	17.6458	19.0706	23.4182	23.6632	19.0827	17.7983	22.9749
A7KAX9	20.2701	21.578	19.0503	22.9437	23.7563	20.4431	18.8406	21.6655	22.5356	20.9902	20.6781	22.879	19.3199	19.7379	18.6354	20.6185	17.5546	20.8196	19.1646	19.0333	21.4645
A8K2U0	17.5244	16.7715	17.0284	17.305	18.6423	15.095	17.1673	17.2568	17.2414	17.1821	17.3991	17.722	17.4734	17.5403	17.8467	17.6317	16.2997	15.8111	17.2716	17.3503	17.6145
A8MVW5	19.6186	19.8921	20.2911	19.998	19.512	20.1882	20.1006	19.9139	20.5169	20.2009	20.1146	19.2912	20.0913	21.0097	20.2568	20.1392	20.3198	20.5706	20.5589	20.1164	20.1366
A8MVX0	16.8759	17.4084	16.8845	16.4043	17.4828	8.08656	18.7286	18.3899	19.5904	16.4949	17.0962	17.0358	19.6549	16.6028	16.7909	18.0676	16.4355	16.6649	18.3953	16.2353	19.508
A8MXV4	18.8352	19.4016	19.1424	19.5383	20.2891	8.56267	19.6661	19.6925	18.4342	19.3462	19.3549	19.2098	18.1492	19.6291	20.1327	17.1569	20.0241	18.6206	18.5615	19.4533	18.7485
A8TX70	15.4356	14.4539	16.2207	15.1661	6.76592	6.40551	15.8478	15.0044	13.6603	14.812	17.2145	6.90661	15.3326	14.6975	18.3645	14.5358	16.3936	15.2811	14.3026	15.2197	15.0097
A9QM74	18.4985	17.1855	17.0918	16.4881	17.3998	20.4018	16.8123	17.8061	20.2638	18.0883	18.6005	17.4168	18.8699	17.8647	19.8042	19.7695	19.2598	17.6495	21.3654	16.6528	17.6154
A9UHW6	12.3816	13.3557	14.9197	9.08764	-3.32193	-3.32193	12.343	14.1159	15.3816	15.1889	11.9326	14.0169	12.505	15.9879	17.0308	15.6634	11.3929	-3.32193	14.4079	14.1575	-3.32193
B0I1T2	18.5082	17.7035	17.8812	18.5371	18.9593	13.1265	19.5913	19.2656	18.1555	18.4187	20.3869	18.9504	19.4926	18.6169	18.9183	17.6101	19.0245	19.3693	17.4222	18.1629	18.5054
B2RUZ4	18.9065	18.5118	18.7434	18.4125	-3.32193	17.8605	19.2117	18.7503	-3.32193	18.253	18.0271	17.8953	18.6729	18.5324	17.1035	-3.32193	19.3747	-3.32193	16.9346	18.453	18.3812
B9A064	25.4407	25.3215	24.2897	26.3882	25.1315	26.5348	26.5658	26.1647	25.3275	25.1722	26.3478	26.5898	25.9594	26.1473	21.4591	24.0723	25.4132	25.4656	23.5103	25.4356	26.3063
C9JLW8	18.5118	18.9578	18.5192	18.6832	19.6345	17.4758	18.2985	18.2621	16.9914	18.41	18.8245	18.1028	17.9793	19.2468	19.3752	17.8683	18.3846	18.8648	18.1666	19.5349	19.1042
C9JSJ3	18.73	19.3891	18.6021	20.3651	20.4749	20.1085	20.7813	19.965	20.0793	19.724	20.5562	21.2966	20.3832	20.1959	14.4136	18.3408	18.4777	20.1417	18.5249	19.7369	20.09
E7EW31	16.8485	17.7618	17.8274	16.5346	17.1903	20.2206	16.1057	16.4812	20.1542	18.1682	17.3811	18.8617	15.5436	17.958	19.856	19.8288	17.5552	17.7688	19.9172	17.6557	17.3039
H3BNL1	16.0903	15.8074	17.8699	16.7571	17.8655	12.9537	17.9008	16.333	15.5585	15.8594	17.9974	16.5774	18.7224	16.8148	19.6282	17.475	16.7193	15.2161	15.8504	16.7561	17.1425
O00115	22.2476	21.9162	22.4931	22.273	21.0131	22.2057	21.1112	21.7	22.3017	22.2739	21.7429	21.7819	20.9095	22.0127	21.4224	21.6794	22.3347	22.7464	22.1198	21.5767	21.7617
O00116	18.5313	18.3128	18.7082	18.8443	18.0424	19.1066	18.7741	17.1157	19.037	18.4535	18.3599	17.4726	17.4459	17.8124	18.5558	19.2265	18.4506	18.3827	18.8888	18.7164	17.0864
O00139	18.0285	17.2856	16.1157	18.5588	18.0718	17.9762	19.0317	18.1084	18.7295	17.2651	19.0664	18.3457	18.4541	16.1915	19.4631	18.5618	19.4157	18.73	18.9462	17.4138	17.7315
O00142	20.2328	19.4367	21.8481	19.9142	20.2205	17.5265	19.2008	20.8186	19.0086	18.377	20.3183	21.8559	19.2281	19.9677	19.7715	18.8099	20.6475	20.1853	17.6821	18.515	19.1352
O00148	20.1136	17.9916	18.7407	18.5477	19.4852	18.1298	19.2816	19.2906	17.1139	17.9883	19.6155	19.5566	18.749	19.1591	7.50028	18.2207	19.3922	18.9679	17.7583	18.922	18.426
O00151	20.0611	20.1159	19.589	20.0986	NA	21.2528	NA	21.2791	20.7664	19.3762	NA	NA	20.8943	NA	19.1402	20.4757	20.6237	20.4051	20.2898	20.4672	20.9375
O00154	20.0836	20.0693	20.1095	19.2736	18.7803	20.3428	19.9674	19.7832	20.0966	20.5644	19.8218	19.5243	18.5555	18.5465	21.4576	NA	21.5363	19.6925	20.2167	18.9344	18.6701
O00159	18.2612	19.7184	19.3162	19.7361	20.4757	18.929	20.0374	19.7859	18.3838	18.8403	20.0486	19.0363	20.2796	19.5903	19.046	17.9616	18.0691	19.5885	18.0973	19.7328	20.4096
O00160	15.4939	17.3662	17.0506	14.8846	15.0268	12.2042	15.2603	15.9905	15.6502	15.1078	19.0204	14.9331	17.7896	15.238	13.0907	15.3611	16.1156	15.9231	15.2672	16.724	14.0562
O00161	18.2931	18.5814	18.879	18.3095	18.6361	16.9036	18.3458	18.6206	18.1109	19.0079	18.6468	19.7635	19.1027	18.8744	18.2355	18.1338	18.7868	18.0414	18.232	19.1685	18.7672
O00168	16.2516	18.6622	16.1271	19.2838	18.8237	18.2869	19.1113	19.56	18.9895	15.8614	18.8804	18.7274	19.4683	17.6654	12.7393	17.397	17.9856	18.0275	15.832	18.3096	19.1139
O00170	9.4701	9.7321	10.3181	9.54975	2.44397	19.1661	4.09969	4.27709	19.5568	16.4624	4.54637	4.32492	8.63862	8.72421	16.8382	19.775	4.47936	3.90018	19.1343	14.0333	3.50028
O00178	19.5092	18.7355	17.9292	19.0775	18.6973	17.1979	18.3931	18.8723	18.0693	18.5695	18.7556	19.0422	18.9484	18.5395	18.4772	17.8873	18.3326	18.8905	19.0291	17.9728	19.1473
O00182	21.2501	20.1033	18.0331	20.5401	18.5672	20.0052	19.7271	20.7222	19.1388	19.6393	21.7852	20.0283	20.1609	19.9995	18.1727	20.8821	21.4563	21.4667	20.6737	19.968	19.2828
O00186	18.3087	18.3223	18.8181	18.9827	18.9655	18.0029	18.7525	18.1574	18.7846	19.379	18.4855	18.5559	19.0463	19.0023	20.0936	19.0029	19.3889	19.0295	18.914	19.2139	19.1031
O00192	7.10215	7.7447	7.8784	7.03767	6.70936	6.686	7.69821	7.19701	15.8378	7.32519	7.15453	6.70431	7.38987	7.17523	16.7682	7.26813	7.51891	7.59318	15.253	14.4825	14.8179
O00193	17.0284	17.6502	18.4375	16.8492	7.28265	17.8127	16.3436	16.3229	18.1117	18.4679	18.2052	19.5022	15.8916	19.2973	16.2472	17.218	15.8174	16.9685	17.5477	19.4511	15.2312
O00194	10.2449	15.6469	17.9524	10.6295	10.5978	18.4976	19.5706	17.8169	17.9299	17.6808	15.017	15.2703	16.6966	17.1258	17.6285	18.3715	10.4467	16.2487	17.102	18.4044	18.1798
O00203	17.3501	18.1699	18.9481	18.0615	18.3253	19.451	18.1297	18.6023	19.5692	18.2907	17.6384	17.0678	18.3839	18.0637	18.8976	19.2062	18.2029	18.1023	19.0825	17.6403	18.8307
O00204	16.4217	16.9151	18.1563	16.9899	18.8403	14.0678	17.3473	17.8022	17.2683	16.9218	17.7873	18.3607	17.5017	17.111	6.45641	16.0137	16.7021	16.5881	15.3959	17.9375	17.5485
O00214	19.2916	19.0169	18.4886	19.1312	18.5159	19.6913	19.0498	18.9643	19.8493	19.7221	19.0579	18.85	18.4592	19.1184	19.2251	19.4012	20.0602	19.2504	19.185	18.7145	19.3633
O00217	18.6685	18.915	18.1616	18.3333	18.8696	20.5018	17.8682	18.5928	19.5513	18.9597	19.3063	19.5025	18.767	18.0025	20.2636	19.4683	18.417	18.7521	19.1921	18.4617	18.0531
O00221	17.3066	16.983	16.7734	16.4215	17.1555	14.2034	17.5467	17.9928	-3.32193	16.9522	17.8285	17.3878	17.5988	16.9689	16.3138	14.7577	18.2313	17.9073	14.3792	16.8427	16.2797
O00233	20.7503	20.1832	20.4034	16.7443	18.6551	21.3535	20.6747	19.7115	19.7102	20.1185	20.9805	20.1258	22.6643	19.8355	19.3515	20.1174	19.3354	20.9148	20.1451	20.8976	20.7392
O00238	16.7541	15.9843	15.0462	15.4166	15.648	17.3966	16.4693	15.4162	16.0624	15.8254	17.0326	16.6301	15.6142	15.6181	15.5417	16.6418	15.8934	15.1886	16.6434	16.9974	16.0942
O00241	16.1811	14.8427	16.2387	17.2968	17.9993	13.2888	18.0331	15.3652	-3.32193	16.5339	16.6135	16.8192	15.7371	17.308	11.0812	11.3845	15.9434	16.0997	-3.32193	16.021	16.7889
O00244	19.4634	19.9724	19.341	18.42	19.0773	20.2379	17.6617	16.3344	18.8615	19.4185	20.6146	19.5949	18.1181	19.5814	18.2592	19.1165	20.249	17.0819	20.2247	20.8896	17.0954
O00255	21.4365	23.2284	14.9617	23.0151	23.0026	11.1109	23.8527	23.9387	16.4384	-3.32193	22.8914	-3.32193	23.0749	-3.32193	18.5128	18.9589	21.3785	22.5389	18.7108	-3.32193	24.0386
O00267	18.3379	18.6814	18.8125	17.8747	17.4577	16.1266	18.3277	18.2008	16.3241	17.9738	16.5305	18.399	18.1559	18.0465	16.8458	16.7255	17.836	17.7563	18.2292	17.9793	17.8502
O00273	21.0168	19.6398	20.389	20.9613	20.142	21.2181	21.0113	19.8937	21.3639	8.95977	19.4853	22.0935	20.6782	20.2947	17.3115	18.7866	21.1458	18.3193	19.2177	20.5083	21.4311
O00291	11.3906	16.6823	18.3613	11.8178	10.4626	18.6165	11.304	11.3951	18.4658	11.8923	11.6456	11.2281	16.2501	17.421	18.3158	17.8671	12.1432	11.7979	18.0563	16.3131	11.6451
O00303	17.6046	17.7007	18.1943	14.5616	14.9745	13.3395	14.0253	17.5551	17.4669	17.5647	17.5088	14.3373	17.6665	17.3581	18.8743	13.1548	18.0128	18.2106	17.9176	17.2489	14.6173
O00329	14.6544	16.6737	15.3705	15.7598	-3.32193	16.681	15.3154	14.6884	15.2008	15.6627	18.0363	15.0737	13.9487	15.7924	17.6853	15.2245	16.3756	14.7749	15.1553	16.329	15.0645
O00330	18.7838	18.6326	18.5659	19.2328	18.9045	19.7958	18.5238	17.7198	19.7974	19.8909	17.3836	17.5875	17.6668	18.7602	20.3142	19.3391	19.2616	18.8575	20.0146	18.5979	18.3094
O00338	-3.32193	7.97528	14.5924	14.1077	-3.32193	-3.32193	13.8182	14.0618	-3.32193	15.4775	15.2248	14.914	14.2914	11.7272	-3.32193	-3.32193	11.8572	-3.32193	-3.32193	13.7895	12.3093
O00339	17.2997	17.5429	18.3861	17.9758	18.6234	16.9198	20.119	18.248	15.531	16.8925	17.3486	18.0843	19.0723	17.8053	17.7441	16.8743	17.2716	18.1104	16.5006	18.8849	18.7477
O00401	20.0276	20.3179	18.9529	19.2097	18.3746	20.6208	19.3887	18.6263	20.0916	18.6326	17.4145	17.7912	19.1396	18.6021	20.4389	20.7316	20.0371	18.7368	20.9117	19.3633	19.4125
O00410	19.0947	17.8483	18.4397	18.8969	19.2997	13.4736	16.2459	18.4245	15.4413	16.0182	18.2796	18.8189	17.8753	18.3519	15.9317	17.7618	18.4953	18.5442	17.9874	17.5511	18.2964
O00422	16.7605	16.6594	16.5197	17.8731	18.4032	12	17.5339	17.793	13.9013	14.0154	17.0856	17.7739	19.0174	16.0944	17.9259	14.2181	17.6153	16.5994	11.2026	16.0624	17.8762
O00425	19.8592	20.0588	19.9438	20.5379	19.3186	21.7459	20.0455	20.1726	21.9315	19.945	20.1157	20.6747	20.0388	20.8523	20.7693	20.8274	19.6564	20.7488	20.5693	19.6794	19.4204
O00442	19.2609	19.0171	19.9101	19.3597	18.3834	21.6192	20.7658	19.2869	21.1405	19.5176	19.1591	18.821	20.126	19.6197	21.1435	21.4145	19.6573	19.4001	21.5574	19.6267	19.3484
O00459	11.6277	15.1823	15.831	14.9732	6.59433	4.127	16.1116	10.1447	4.5308	16.7885	12.5873	6.11867	15.4236	13.8259	15.1623	13.4379	13.9896	5.2684	11.804	15.0349	14.7862
O00461	19.0999	19.7146	17.8619	18.7479	17.2418	21.2797	19.4194	19.1814	18.9417	18.8206	18.9558	18.9153	19.4345	18.5542	19.1957	19.3087	18.1691	18.4732	19.0616	17.7838	18.9905
O00462	17.5126	17.4675	17.2422	17.8432	18.8235	17.554	18.3025	17.8907	16.6429	19.5442	17.1858	16.8463	18.1412	17.4228	17.4283	17.2526	17.6552	18.1522	16.7637	18.1906	18.1332
O00468	18.2987	18.5873	18.0414	18.9796	19.0484	19.5774	18.2952	18.0399	20.2144	17.6552	18.0396	19.1039	19.045	18.5446	19.018	18.9122	18.3262	18.7914	19.1966	18.8048	19.1258
O00469	21.5634	21.8021	20.1688	21.7098	22.5495	20.7331	20.2332	21.873	20.4386	20.5731	20.4153	20.1676	20.2461	20.4826	19.7677	20.65	21.4068	19.5334	21.3416	20.5993	19.8324
O00471	18.7569	19.5458	19.2564	17.6574	18.3244	19.3855	18.7872	16.4095	19.1022	19.4603	18.1611	18.5591	18.5516	18.8091	18.9722	19.7321	18.9384	8.05509	19.8263	18.6991	18.8928
O00472	21.8058	18.4673	20.4471	21.7517	20.7759	22.4069	23.0621	19.0499	20.5037	21.665	17.8705	20.5244	22.817	22.1181	17.9892	19.8374	20.9309	21.475	20.019	20.2343	22.3455
O00483	21.0475	23.954	21.7546	21.8762	20.3644	22.1492	22.1867	21.7833	21.2235	21.5554	22.7331	21.3664	22.4088	21.7154	22.381	21.3575	21.5967	22.6012	21.7914	22.0482	22.0997
O00487	13.5098	13.9315	18.6478	13.3186	12.8772	NA	13.6218	18.0582	NA	18.12	19.2463	NA	17.6641	18.2928	NA	NA	13.772	13.9821	NA	18.194	12.8674
O00499	19.8662	19.2836	18.7243	19.3958	18.6259	18.0119	19.2891	19.0445	18.2604	19.2487	20.1678	19.2518	19.6194	18.5143	19.8596	17.6947	19.9351	19.9257	18.5561	19.1781	18.9874
O00505	19.5917	19.8113	18.1544	18.9872	18.8637	17.9796	18.6111	19.8336	17.8713	18.3669	18.0421	19.6716	18.0164	20.3477	18.2465	17.4753	19.6332	18.3767	17.4176	19.1577	18.6465
O00506	16.1715	16.6991	17.0862	16.8383	16.7148	18.3562	17.2165	16.082	18.8226	16.9867	16.6848	16.0694	16.889	16.704	18.2353	18.9859	16.6878	16.9255	18.359	17.4951	17.195
O00519	14.406	16.1038	16.2985	15.9355	18.1601	10.0697	10.8723	16.1127	10.0309	16.2172	11.7001	15.3222	15.7326	15.2819	16.6028	15.8103	15.7728	15.2918	10.6613	16.2684	17.0207
O00526	17.5334	18.4782	18.819	17.9366	16.9198	18.7668	17.1575	17.5959	18.124	19.2539	17.0388	18.0548	17.7564	18.0375	16.5341	17.5759	18.7652	13.9542	17.0387	17.492	18.1072
O00534	19.0171	19.1585	19.8721	19.1365	19.0681	19.9033	20.3439	18.631	19.52	20.0715	18.5369	19.3085	19.8691	19.8314	19.7459	19.7057	18.7883	19.3519	19.5418	19.4993	19.531
O00541	18.4296	17.7716	18.0231	17.2104	16.843	17.1816	17.4998	17.4855	18.207	17.2027	17.1357	13.638	17.3463	16.0133	19.5408	18.2689	18.3386	18.0402	18.7947	16.8421	17.1983
O00560	16.6324	16.3956	16.7845	17.1431	19.2304	3.41323	11.3759	17.7302	13.8171	15.7433	17.9814	19.574	17.9653	15.9992	10.3168	9.96583	18.8712	17.92	9.3547	17.0192	18.0531
O00566	-3.32193	9.82172	-3.32193	-3.32193	12.0623	10.9489	-3.32193	-3.32193	-3.32193	-3.32193	11.7745	13.7386	-3.32193	-3.32193	16.9419	-3.32193	11.2189	-3.32193	-3.32193	-3.32193	-3.32193
O00567	18.9876	18.7792	18.6184	18.934	19.0908	15.6399	18.0329	19.0098	19.9795	18.2835	17.7814	17.8379	17.8735	17.6536	20.2478	18.5741	19.0143	19.522	19.1942	18.0962	18.8372
O00571	19.3195	18.6009	19.7442	19.7255	20.9738	7.33858	19.0006	20.1228	12.5369	18.5818	20.3124	20.6513	16.9405	19.0675	6.76548	12.099	20.3378	20.4728	12.3891	18.7627	19.207
O00584	18.2425	19.2882	18.9051	18.7637	20.4052	19.7355	19.2865	19.2176	19.4753	19.5948	19.3087	17.9638	19.0586	18.0194	20.274	19.31	17.9755	18.4637	18.9951	19.4192	19.3328
O00592	18.0894	9.42519	9.2402	18.4656	19.3133	7.23097	19.36	17.6228	19.1646	9.56875	7.82601	7.42783	19.2903	8.17844	15.2581	18.3971	17.8176	18.0071	17.4119	8.27912	18.7312
O00625	19.6016	19.6659	19.2439	18.0798	17.7763	18.8039	18.8493	19.3468	18.2688	19.6495	19.4516	19.7985	18.6884	20.148	18.8182	19.4605	19.7517	20.1447	19.2041	20.0887	17.7619
O00629	20.4451	18.8329	19.7199	19.5577	21.1131	17.2729	19.8034	20.141	17.7657	17.841	20.1252	18.5643	20.3459	17.9875	15.3907	18.1013	20.3751	19.4196	17.5891	19.4391	19.8992
O00743	19.9521	19.7936	20.4977	18.091	18.6622	22.0204	17.8214	19.7059	19.6834	20.2	20.4998	19.7121	18.7838	20.0659	21.102	20.5234	20.3325	20.5738	20.5369	20.3004	18.9196
O00746	19.0282	19.0274	20.2274	19.3393	18.593	18.6591	19.5973	18.8199	19.6003	19.7285	19.1377	19.0855	19.1333	18.2279	18.2157	19.5418	18.4991	18.7501	18.6922	18.0514	19.1801
O00754	18.5712	17.288	19.1475	18.0312	19.2231	17.3917	19.1515	19.1518	18.2299	18.2411	19.3463	18.7716	18.8915	19.5384	19.7641	17.8877	17.4767	18.8717	17.6206	19.1204	17.906
O00755	19.1565	18.9704	19.0515	19.2842	18.786	17.8265	19.1994	19.6051	17.9728	18.1463	19.1835	19.9761	19.1727	19.6572	17.4698	17.9003	19.5256	19.3705	18.2589	19.9339	19.0344
O00757	19.0891	19.7777	21.3148	20.4722	21.1285	20.8324	20.1059	20.3646	19.9786	21.7948	21.7491	19.8468	20.151	19.991	21.6455	20.6734	20.3135	18.6085	19.8232	19.678	19.7144
O00762	16.3724	15.8518	19.3776	15.2977	14.7583	14.0858	15.2435	16.6453	16.113	18.062	16.0619	19.3943	16.2332	20.324	16.824	17.7736	16.6501	16.162	17.4535	19.0374	14.712
O00763	15.9071	15.2815	17.4985	15.3329	13.5178	14.3237	11.8386	14.8228	15.3258	16.1769	16.2231	12.0959	15.976	10.8847	16.7212	16.3626	16.6415	12.4042	15.7349	16.5858	16.6491
O00767	16.253	17.3884	18.1206	15.9198	15.9817	8.80379	15.7157	17.5613	16.1558	16.6838	16.1388	14.5877	15.5782	16.0338	18.4787	16.6465	17.1645	17.5649	16.5899	17.8457	15.1439
O14495	16.7981	17.2471	18.0695	16.3555	18.7597	19.14	17.2229	17.6339	18.811	19.6964	17.7117	18.9281	18.4728	18.8802	17.9606	18.4564	17.2731	17.8876	18.9635	17.9083	18.611
O14497	18.1513	18.3694	18.2236	18.9692	18.2983	18.2341	18.1965	17.5142	18.4128	18.1096	18.2237	17.6511	16.9502	17.6215	19.4218	19.208	18.6694	18.2181	18.74	18.044	17.6279
O14519	11.8586	11.165	13.8968	13.1351	-3.32193	-3.32193	-3.32193	13.5145	-3.32193	11.6345	13.008	15.5141	10.4533	11.7428	-3.32193	-3.32193	14.6189	13.6796	-3.32193	9.64388	12.0849
O14521	17.8902	17.6346	18.8803	18.03	17.9221	20.9798	19.2166	18.069	21.0962	18.4274	18.1989	18.1958	19.4249	19.3006	18.8093	20.9071	18.423	18.8124	20.4936	18.4064	18.7711
O14523	20.2152	20.9059	20.4837	20.2473	21.228	23.4545	20.9949	19.9328	23.1545	21.5181	21.4977	21.6253	21.4791	22.0729	19.8906	24.2464	21.0577	22.6273	22.9759	22.3311	21.9822
O14530	16.448	17.9583	18.4342	17.7237	17.6373	16.6454	17.4021	17.2548	16.603	18.6722	18.0011	17.9213	17.2702	18.2209	10.1397	17.1451	17.0139	17.9139	17.6554	18.6036	17.3135
O14531	22.0307	21.7447	20.6463	22.2726	21.2088	19.0843	20.6398	21.7413	20.2382	20.3261	21.1453	22.1795	20.7422	21.5736	18.457	20.9666	21.3804	22.1592	20.4787	20.5417	21.8575
O14548	18.7007	19.1194	19.837	19.3192	18.2026	5.12495	18.6644	18.7925	6.78507	18.7979	19.2987	19.3841	18.7956	19.52	6.64638	6.68555	19.0744	18.2916	5.74217	18.3862	18.6991
O14561	12.3135	22.4775	-3.32193	20.3929	-3.32193	20.9356	-3.32193	22.2464	20.2169	22.0527	22.7211	-3.32193	-3.32193	-3.32193	19.0455	19.6154	21.8098	22.6641	19.7941	-3.32193	-3.32193
O14562	18.1457	18.9655	18.6229	17.8904	19.453	20.4135	18.3795	17.6078	20.5334	18.6471	17.6084	18.2727	18.2238	18.4831	20.4496	20.5553	17.5602	18.5103	20.5551	18.4149	18.542
O14578	19.7178	19.2363	22.474	19.4912	21.0265	24.183	15.9444	19.1171	22.8834	23.1508	19.8424	19.4101	21.7452	22.5563	21.3474	22.113	20.4669	19.1517	22.6294	22.1848	19.4426
O14617	16.8735	16.5084	17.9812	16.3316	16.4639	13.1106	17.0335	16.8314	16.7358	16.4106	16.4115	16.8786	15.8538	17.2256	18.2189	17.1114	17.8807	16.7963	17.2635	17.4695	17.0514
O14639	14.4809	17.9649	17.3645	13.9872	13.9155	17.822	14.0489	17.4042	18.9757	17.3852	15.2974	17.6707	15.0507	19.1006	15.0302	17.7126	15.2321	15.8011	17.3851	17.5223	13.9349
O14653	9.76056	18.2685	21.1526	9.53785	9.67419	11.0812	10.5687	20.6993	20.7102	19.5217	21.0881	10.4351	19.6895	20.6745	20.7554	19.3805	20.3764	10.6547	21.1167	19.9357	9.01312
O14656	18.03	18.6347	18.6989	19.0029	18.4839	19.7095	19.2839	18.3395	19.0498	18.1646	18.6296	18.4854	18.5028	18.2989	19.2776	17.5169	18.3352	18.7046	17.4514	19.8054	19.2223
O14657	17.613	17.4572	18.7344	19.3953	14.7381	18.6745	17.4039	16.7409	18.671	18.919	17.8094	17.9707	17.9242	17.2889	19.5616	19.1379	19.023	18.1558	19.2726	18.6946	17.2165
O14662	17.3677	16.363	18.6046	17.3406	17.3696	5.34973	18.0633	17.641	15.3415	17.0935	17.3836	15.2068	17.1826	16.5182	17.496	16.2367	17.5187	16.4646	15.4132	17.0028	17.1496
O14672	19.036	21.3618	19.1574	19.9841	19.0368	22.7859	19.3825	19.9167	22.0885	21.2535	18.9121	19.9556	19.2776	20.6174	21.0915	21.4757	19.6536	19.7247	21.5861	19.5178	19.8864
O14681	18.7493	19.3747	19.9233	19.7391	19.8767	19.9981	18.8238	18.9922	20.6023	20.0551	18.9385	19.4025	19.3145	20.1107	20.7919	19.5232	19.593	20.0942	20.5335	19.5192	20.0323
O14684	19.6305	19.5604	21.4016	19.7863	18.6318	18.9646	19.4467	19.5539	18.9381	19.8879	18.9619	19.9688	19.2307	19.7631	17.7563	19.1619	19.4558	20.1518	19.2852	19.1915	18.9501
O14732	19.3652	19.4801	20.7881	19.655	18.6929	19.5532	19.8618	18.7861	19.8827	20.1228	19.3897	20.1294	19.8233	20.1973	20.1741	19.6536	21.6464	19.7548	20.0219	21.053	19.8175
O14734	19.0181	19.1366	20.535	19.8648	18.6675	18.7101	20.3221	19.5129	19.5938	19.3407	19.5444	19.7006	18.8806	19.6214	20.1863	20.5091	19.3765	19.3357	20.3558	19.9552	18.98
O14735	18.1993	18.2246	20.1363	17.7239	17.9472	19.9967	19.131	18.0148	20.7991	19.3213	17.5149	18.5456	18.6035	18.894	21.9899	20.4027	18.2613	17.9436	20.1484	18.6971	18.8249
O14737	17.782	16.0995	10.4428	17.4493	18.8261	8.47774	17.2729	17.5619	8.6202	10.2517	10.9665	10.6077	18.0772	10.4918	10.672	9.30728	17.3213	18.5836	9.41463	10.396	17.6709
O14744	19.0937	19.4124	19.2087	18.2571	15.3491	18.5465	18.0084	18.0239	18.6084	19.6765	19.0725	19.4253	18.0524	19.0028	18.8186	19.1489	19.5624	18.4532	19.291	19.298	18.6112
O14772	11.9841	16.8407	18.0533	15.0105	16.8263	18.0173	16.3674	15.3573	17.9569	17.0749	15.5219	13.3377	16.0896	16.5397	17.7452	19.9116	15.4203	14.2131	19.0477	17.3073	15.9114
O14786	18.5865	18.604	18.0497	18.7752	18.6618	10.4139	18.6771	18.2421	16.4237	18.0696	19.1275	19.4762	19.2557	18.8901	17.1561	16.7988	18.609	14.225	16.5566	18.5491	18.5952
O14791	20.0688	19.9208	19.3205	20.6469	19.8504	21.3327	20.8476	21.2956	20.968	19.3656	19.7391	20.7025	21.0566	20.4357	20.1585	20.7702	19.4613	20.8914	21.3141	20.2217	20.1307
O14818	19.2895	18.6987	14.6495	13.8851	13.7929	14.9026	13.8865	14.1184	19.4036	19.5321	19.1662	14.0028	18.8494	18.8896	19.9651	19.2009	19.2174	14.43	20.2555	18.4503	13.8774
O14828	20.1139	20.1208	19.345	19.3478	19.2358	18.5143	18.8771	19.1535	19.2668	19.7865	18.9525	19.119	18.4286	19.631	18.6594	19.2366	19.7602	19.2996	19.2791	20.3848	19.1469
O14841	18.3853	18.7483	19.0764	18.6976	18.4223	20.0609	18.7197	18.2681	19.983	18.3925	19.1161	18.9978	18.2827	19.6211	20.8098	19.5729	19.1548	19.016	19.7142	19.0385	19.0023
O14874	18.8753	18.2157	18.434	18.1874	18.3063	7.71717	18.6273	18.7736	16.9595	18.6998	18.7607	18.7255	18.6203	18.4741	18.0811	18.133	19.1014	18.6524	18.528	18.7912	18.6751
O14879	19.2188	18.4013	17.4072	18.5457	17.4865	16.5031	18.214	18.0398	18.5672	18.3123	19.3998	18.2393	17.737	17.8511	17.4969	18.4358	19.8015	18.9333	19.6607	19.0876	17.901
O14880	19.7476	18.7343	18.2018	18.7905	19.4929	19.463	19.1755	18.4068	19.9751	20.2315	18.8055	18.8935	20.1046	18.3517	20.6783	20.9746	19.9859	18.1692	20.6535	18.5267	19.2546
O14896	18.6624	17.3237	18.586	17.692	16.5515	21.2438	17.1852	17.3881	19.8055	17.6583	17.156	17.1997	16.6454	17.8989	20.183	20.0957	18.0776	17.1081	20.2456	18.7541	18.0594
O14907	20.582	19.9665	19.5068	20.6221	20.8473	21.0455	20.6643	20.6391	20.2547	20.343	19.7597	20.2103	20.7438	20.8129	20.379	20.1902	19.2186	20.3	20.7967	20.5127	21.962
O14908	17.6611	16.7656	17.6542	16.3917	7.59598	7.50649	17.8559	17.7196	15.5064	17.6464	16.0856	15.9641	17.249	17.3044	18.2191	16.0953	16.9545	16.3839	16.6529	17.2876	17.0897
O14920	17.5491	16.8757	17.3872	17.4387	17.3979	9.48193	17.4777	17.0089	16.3469	19.229	17.6276	18.8484	17.5466	17.8983	17.1794	16.9419	17.7363	17.6195	16.8706	17.4709	17.2499
O14929	19.5965	19.9147	19.1954	17.5688	8.00087	19.7153	18.1662	16.7746	19.5886	18.5655	18.6639	20.5479	18.1823	16.8487	18.7273	19.5629	19.0723	18.8698	19.9436	18.9718	17.3729
O14933	16.2007	18.2495	17.3928	12.4766	12.8032	8.58642	12.0291	18.4422	12.3328	17.6933	19.66	12.7696	18.332	18.1251	11.9604	17.2958	19.9812	16.1044	16.367	19.3027	12.0354
O14936	17.4934	18.1034	18.1145	17.9753	18.8424	19.9915	18.8355	17.3993	18.4357	18.9114	17.5667	18.5356	18.4176	18.6651	19.1113	18.5761	18.3823	17.2996	18.9386	18.653	18.0819
O14939	13.5503	15.767	14.026	14.7924	6.85174	14.7528	16.7264	6.51504	18.0873	16.0708	14.7528	6.67159	14.7408	14.8423	18.6797	16.9379	15.7824	5.30516	16.7502	16.5014	6.99391
O14949	18.2539	19.8095	19.437	19.1597	7.45521	18.6398	7.48417	20.4143	17.8855	20.3539	20.2424	19.2615	19.7313	20.1847	18.6237	19.2165	19.5564	20.2391	19.2352	18.8406	20.1538
O14964	20.3427	21.0382	20.6455	20.4235	19.8622	21.8096	20.136	20.0439	20.6889	20.6851	19.7394	20.5356	20.6848	21.0339	20.4222	21.1751	20.7201	20.6109	21.2163	20.2157	20.04
O14966	17.2886	16.8237	17.1691	16.1938	16.6893	17.8008	15.4667	15.6666	17.2719	16.6834	17.6128	15.2168	16.6001	16.3384	17.4962	16.9996	18.2743	16.8967	16.9457	17.7693	17.5526
O14967	16.85	17.1577	16.7633	16.8812	19.5399	17.3525	18.0427	17.9114	18.7606	17.4869	17.659	19.0611	18.3711	17.1163	15.3422	17.1304	15.4044	16.2165	16.3105	17.5015	17.4301
O14972	15.4596	14.9115	16.7288	16.1525	16.4279	14.4461	14.4175	9.03023	16.462	15.2434	16.4311	15.5791	13.4489	16.4954	17.7274	14.4645	16.8016	-3.32193	11.6012	16.3259	16.0835
O14974	7.66267	7.42538	7.37678	21.012	20.1753	7.32663	19.9175	20.5062	8.04561	7.17393	7.33991	7.52755	19.9309	7.41576	7.90597	8.15404	7.44903	18.1721	8.51931	7.54306	20.9657
O14975	15.1998	16.8127	17.7865	12.2397	17.438	11.5556	17.6596	17.0253	16.789	18.0858	17.1455	16.3164	16.822	16.5222	18.3189	16.0929	16.1748	16.2646	16.3641	17.6894	17.119
O14976	16.3455	16.8378	18.0141	16.6542	16.3416	4.42365	13.3358	17.4784	10.9657	17.2933	17.5736	16.9433	12.9157	17.1268	8.92387	12.0761	17.5338	16.515	11.8854	17.2867	15.7941
O14979	19.5553	18.3541	19.2933	20.5068	15.8382	20.0397	18.5911	18.6838	19.7409	19.199	18.9808	18.1004	18.8366	19.369	20.8758	20.4164	18.273	19.4567	20.0009	19.5521	18.5456
O14980	17.9921	18.2685	18.91	18.0354	17.64	19.6184	18.4893	17.8196	19.2771	18.7179	17.9723	18.2846	18.3601	18.7962	19.8912	19.8712	18.4991	18.402	19.9712	18.4848	18.0221
O14981	18.5977	18.6903	18.9695	18.041	18.7955	20.4955	18.5702	17.5684	20.1512	19.1746	17.9159	18.2907	18.2661	18.6855	21.0081	20.2081	18.7107	18.5033	20.6915	19.1165	18.4319
O15013	18.1626	16.8045	16.5912	18.1775	19.309	19.1163	18.9248	18.6072	20.457	16.3519	18.9204	18.1112	18.4509	17.7721	18.4398	18.563	18.7171	17.8935	18.4409	18.311	18.5347
O15020	16.7764	17.4776	16.7708	16.5148	NA	NA	17.9152	16.7308	18.8222	17.4483	16.7888	17.2053	17.34	17.2505	17.482	NA	16.4874	16.7989	18.3997	17.6943	16.804
O15027	18.812	19.6713	19.7807	19.8428	19.0019	16.4724	17.8128	18.818	16.2734	18.8841	18.3689	19.253	18.617	19.1466	15.8975	17.3939	19.1383	19.6816	16.4175	19.7485	18.5552
O15031	19.6874	19.2511	19.0151	19.6474	19.6638	11.4878	19.1996	19.6407	18.3554	18.7485	19.4794	20.0388	19.3881	19.2532	17.4234	18.6623	19.5303	19.0578	18.8304	18.7353	19.5589
O15042	17.9303	19.509	19.3882	17.8306	17.3498	20.7486	17.4434	18.1926	20.1217	19.5612	18.0548	17.8521	17.9877	18.6179	20.4334	18.8699	18.6432	17.6636	19.3391	18.3177	18.3245
O15061	15.3461	17.7611	16.9225	13.1319	14.9389	11.3369	13.06	17.6779	15.1806	13.9999	18.3079	15.5853	19.5574	17.8348	8.7733	14.7759	15.5999	13.4001	14.4063	18.7952	14.9134
O15075	16.9494	21.572	17.1859	18.2847	18.8099	18.113	18.9501	18.2714	17.3839	17.1916	17.7605	18.268	19.1583	18.0828	15.5209	17.7221	17.0713	18.362	17.263	18.4206	19.034
O15084	19.1439	17.5911	19.0851	18.1217	17.6261	18.7507	18.2859	17.3341	18.3697	18.1097	16.8739	17.6396	17.9438	18.4543	20.2647	18.3254	17.9588	17.4224	19.1003	17.9937	17.66
O15111	16.7314	19.9333	18.3376	17.642	18.1518	-3.32193	18.8054	19.1495	-3.32193	16.9235	17.9937	20.9382	19.2195	19.5853	-3.32193	-3.32193	14.8992	18.5794	-3.32193	18.6256	18.2784
O15116	19.6451	18.8527	19.5318	19.7653	20.413	NA	NA	19.3241	18.6417	21.4402	19.9884	19.3343	19.4635	19.7893	18.9258	18.3386	19.6286	19.8915	17.9851	20.507	20.0725
O15117	20.1781	19.7449	19.3984	19.1667	17.1605	21.2874	19.5506	18.7788	20.809	19.3888	20.16	19.6721	18.9216	18.862	19.5191	20.2062	19.7965	19.6588	20.2843	19.1305	18.9683
O15118	17.1833	16.5199	17.1746	13.7645	17.7629	11.8931	14.2948	17.9369	16.5584	16.3731	17.9056	18.0618	17.4292	16.692	17.8238	17.153	18.2417	17.8794	17.2228	17.3474	17.2259
O15120	19.5231	19.188	17.8967	20.7601	20.092	21.0155	19.5722	19.7126	20.3914	18.8353	20.1118	20.0516	19.8451	18.0499	20.1675	20.8577	19.0687	19.5815	19.8035	18.7268	20.0073
O15121	18.4115	18.8502	17.8958	8.57614	7.17496	5.95055	18.0262	17.5688	18.5885	17.7394	18.8514	7.12535	18.1619	18.3437	17.9824	18.8796	17.1249	18.2057	18.1515	18.0318	6.90643
O15126	20.9191	20.7672	18.5959	21.7532	20.7429	8.68192	21.2774	21.0186	8.59468	19.0193	16.8108	19.8989	21.0073	20.3145	8.02001	9.06928	20.7847	21.1957	9.19889	18.7505	21.2452
O15127	20.176	19.7391	19.5278	20.1842	18.6161	20.8356	19.6598	19.9686	21.2763	20.3544	18.9502	19.6619	20.1568	20.0056	19.9314	20.5448	20.5571	20.0279	21.0294	19.5269	19.2907
O15145	19.1872	18.28	18.9305	18.8903	20.4838	7.25696	20.5758	19.8944	17.2177	17.9876	20.504	19.9974	19.8092	18.906	7.93615	17.1484	18.5658	18.7965	17.1036	19.549	19.4579
O15160	18.241	18.4195	18.0079	17.7723	17.2382	12.897	16.2326	16.3675	14.9976	18.5588	17.267	16.9387	17.4506	17.6515	7.02873	15.4727	18.4293	17.7788	14.6015	17.6755	17.1067
O15162	16.2046	15.7245	13.0891	15.9559	18.0748	-3.32193	-3.32193	16.6017	-3.32193	11.5195	17.8525	19.5235	8.45471	8.21607	-3.32193	10.8937	17.1352	17.5831	-3.32193	9.7204	15.197
O15195	20.1337	20.5162	19.4296	21.3887	23.0709	21.6425	22.6918	21.8897	21.7521	21.3607	22.8882	22.7236	22.7843	20.5547	20.1331	20.2036	19.8445	20.2972	20.2828	21.3236	21.6171
O15211	15.5058	16.055	17.3203	15.7602	16.9526	14.1381	16.0649	16.8236	16.4426	14.7785	17.3847	18.2968	15.5018	16.1713	18.5159	16.5899	15.9528	16.6294	16.7661	16.4228	15.9814
O15212	18.583	20.6253	19.6519	17.5186	17.6019	17.4754	16.8237	18.7534	17.7773	20.0036	20.3323	20.5048	18.1116	20.4331	6.74636	15.3032	17.9042	18.2734	17.6075	20.7696	18.855
O15226	18.2853	18.8372	18.3443	18.5213	19.5521	18.9008	19.3877	19.4657	19.9915	18.5361	18.6055	20.3786	19.8136	19.5976	19.2438	19.5926	18.3762	19.118	19.742	18.4198	19.6477
O15229	18.6127	18.3034	18.1536	18.1645	18.2477	20.1722	18.1038	20.5236	20.0361	18.2472	18.238	18.3509	18.4179	17.9878	19.4918	19.5551	18.8578	19.7139	19.9393	17.9171	18.7653
O15231	19.2268	20.2575	19.4035	19.8508	18.2971	20.5545	19.1902	19.0267	18.8444	19.6908	19.8847	20.5167	19.5539	20.9343	20.2127	19.7392	19.5671	19.7635	20.062	19.4693	20.2854
O15239	14.2238	16.6789	16.0082	15.8202	14.6918	17.5501	16.9156	14.388	17.4611	16.1602	16.2323	11.3368	17.6379	14.5892	19.8061	14.4266	15.7392	15.3879	17.066	16.1001	16.9064
O15247	18.6487	17.439	17.8849	18.6142	20.0136	17.2407	19.356	19.279	16.9008	17.8321	20.0559	19.9569	19.8764	19.2484	11.6328	17.1432	18.6579	19.2809	15.9421	18.716	18.6347
O15254	17.2478	17.002	19.5568	18.376	17.7104	17.4904	18.3262	17.7266	17.8921	18.2917	17.0323	18.4197	17.7679	18.6076	18.0849	18.2252	18.1581	17.2196	18.387	18.2266	17.6227
O15260	19.5674	19.3514	18.7419	19.9406	18.8022	18.9794	18.444	19.8978	20.5124	17.7583	19.6457	20.1027	18.5611	19.1194	18.044	20.3716	19.9704	20.5752	18.9108	17.8572	19.719
O15264	19.0141	18.8447	20.1637	19.5456	17.4444	20.5231	18.7466	19.3404	19.8705	19.5457	19.8723	19.2632	19.6294	19.0148	20.5707	20.0305	19.4123	19.8243	19.961	19.3207	18.9632
O15269	19.7095	20.006	19.6139	20.9511	21.201	20.4611	21.1874	21.3824	20.5611	19.8905	20.3572	20.4733	20.8817	19.8527	20.4766	20.2827	19.6641	20.7801	20.1709	20.2594	20.6185
O15270	17.3887	17.3327	17.9395	17.3213	18.6262	15.1038	17.9357	18.1952	15.8747	17.7004	17.8082	17.9987	18.0463	18.4005	16.9478	15.7405	18.7819	18.6802	14.2357	18.2006	18.5555
O15294	16.0502	17.3722	16.5889	16.6382	7.08967	16.8274	17.0591	15.0261	16.6013	17.8609	15.6313	11.5293	15.8556	17.2271	17.8042	17.55	17.7935	15.5235	16.984	17.3069	16.4464
O15305	18.8517	19.9535	19.84	19.4372	19.1199	18.2676	20.146	19.6213	17.7445	19.3969	19.0216	19.0058	19.6923	19.5765	19.1144	18.122	19.2322	18.9855	18.5545	19.729	19.1322
O15321	20.4213	20.8005	19.3971	20.1753	19.6765	18.9575	20.3899	20.4231	19.4867	20.5083	20.3571	19.9105	20.0301	20.498	19.4794	20.662	19.832	20.7972	20.4318	21.0277	20.2307
O15347	19.1589	18.8044	18.1005	17.6936	15.6452	19.1946	17.974	17.9129	19.652	18.676	17.7975	18.8452	17.3819	17.8813	19.3749	19.3153	18.6059	18.2958	21.0979	18.8219	18.0567
O15355	20.0907	19.718	19.113	19.8674	17.468	5.60805	19.9438	18.2442	9.13283	19.1814	18.8594	14.8813	19.3967	19.7118	7.93188	9.25671	20.1152	18.6827	9.12117	18.9094	18.9514
O15357	15.7335	17.8264	19.1219	17.556	15.6196	13.9064	16.5737	17.6611	16.9002	18.4003	17.5583	17.3907	19.3769	17.4145	15.5408	17.0145	15.571	18.1209	18.1161	17.4618	16.8887
O15372	21.1047	20.4073	21.4435	21.8716	NA	9.10357	22.2242	21.5222	8.78296	21.8661	22.7341	22.9149	22.6693	22.4131	8.75039	8.87462	21.7742	20.3395	8.59055	21.6045	22.3528
O15381	18.5078	18.2335	18.1056	17.3519	17.128	19.8122	17.4561	18.525	19.5642	17.1274	17.9003	18.0775	18.6968	18.2906	16.0291	18.3013	19.0404	17.3149	18.8617	18.4072	18.3307
O15382	17.9446	20.1202	20.0188	19.5529	17.3587	16.2048	18.7734	NA	18.2405	19.6979	18.3699	15.866	18.8815	18.6529	NA	18.5102	17.5268	18.3005	18.6141	19.508	18.4856
O15397	17.4637	17.5565	17.8904	16.4044	14.5328	16.962	13.2672	15.9808	17.498	17.3862	16.7141	16.933	13.4741	16.9542	14.979	16.5739	17.5625	16.2778	17.3562	16.9982	15.9831
O15400	19.3961	19.6788	19.3921	19.2089	19.2726	18.7172	18.525	19.3637	17.556	19.9674	20.6004	19.4068	19.0625	20.2624	18.5697	17.4499	18.8163	20.3072	16.7559	21.2974	19.2347
O15417	21.0729	22.0473	20.3981	22.5891	21.4984	19.8552	23.8743	22.9334	20.1724	20.4452	20.7857	21.4244	22.4163	19.9739	-3.32193	19.1812	22.8428	22.1769	18.3173	19.6376	23.2356
O15438	19.0782	19.3533	18.7042	18.8577	18.2079	17.923	18.1182	19.184	17.7805	16.505	19.3447	18.0508	18.5982	19.1329	16.649	17.5913	19.0647	20.0561	17.1689	18.4614	18.445
O15460	8.14063	8.72592	15.8961	7.85656	8.01098	9.03409	8.2738	17.8931	10.1598	14.1849	18.0923	7.18319	14.8176	8.00343	7.24948	16.2402	7.95333	6.52418	7.30189	18.3315	8.6688
O15484	13.4279	13.8345	14.2278	15.1329	16.0019	-3.32193	17.1391	15.8579	15.6441	17.0161	16.5606	15.6413	16.8119	15.6493	17.5213	14.3538	13.5425	15.389	14.2557	16.0696	16.4304
O15498	19.4791	19.3361	20.1432	19.5063	19.0243	18.8256	19.7076	19.3185	19.3122	19.8222	19.2568	18.8799	19.1895	19.0963	19.6512	19.4308	20.2732	19.2237	19.4267	19.358	19.5643
O15511	21.4426	21.5443	20.908	19.2976	20.6692	22.5296	18.7964	21.9904	22.9227	22.4342	22.5042	21.9364	19.6949	22.8185	22.8991	22.9023	21.6767	22.2964	23.7743	22.318	19.1742
O15519	17.3418	17.6851	19.6639	18.6296	17.7751	22.7925	17.4438	17.7087	21.4102	18.3241	20.2045	18.7656	19.109	21.4461	19.3913	21.5807	17.7694	17.9573	21.8885	21.3885	17.8307
O15533	21.1339	20.4451	19.3839	20.4006	19.7627	15.1899	20.4395	21.2846	20.6269	19.8566	22.0018	19.6419	20.748	20.0125	21.0598	20.7954	22.7827	21.6598	20.2159	20.682	20.2059
O15540	22.5751	NA	17.4216	18.0925	17.8159	16.0358	18.4532	18.0174	17.7989	17.6333	19.8432	18.4354	18.3558	17.8968	16.8506	17.764	17.7604	20.4863	16.9224	17.8902	18.218
O15551	20.4041	18.4344	19.1775	19.0225	18.2881	19.8775	18.4928	19.4642	18.6409	19.2933	17.0621	17.3301	18.1544	17.9128	19.6084	19.5625	19.0046	17.1687	19.3786	18.3442	18.5047
O15554	-3.32193	-3.32193	9.69999	13.8586	14.3878	-3.32193	10.8864	12.5332	-3.32193	-3.32193	15.7723	15.9263	-3.32193	-3.32193	-3.32193	-3.32193	13.1439	13.6331	-3.32193	10.179	11.1132
O43148	18.7238	19.1332	18.9698	18.2392	18.5742	14.4075	18.1752	17.1988	16.0225	17.7975	19.2384	19.7381	18.4075	19.7952	17.5321	15.5601	18.8254	18.4149	16.7094	19.0422	18.655
O43149	15.1185	15.4868	17.3592	15.3966	11.0733	3.3707	4.1624	16.9037	3.62836	8.16275	17.8457	18.2997	9.12427	9.89131	4.26395	9.37366	16.5757	16.4225	9.30613	14.1868	15.7257
O43159	7.07125	12.9922	16.3662	7.02713	13.4951	16.2484	19.0821	14.0141	17.8636	15.3447	7.07398	15.0103	19.545	7.36304	6.29133	6.16992	6.79582	4.91049	17.6938	14.7568	5.98081
O43169	19.7383	20.1811	19.9965	NA	NA	18.8495	19.7656	19.8767	NA	20.1291	NA	21.1974	19.9866	20.7513	18.6644	18.3028	19.5386	NA	18.4149	20.6042	19.3801
O43172	20.1834	20.6894	19.6247	19.7783	20.3224	21.0985	18.6503	19.8065	21.3495	19.2828	20.0027	20.5162	19.0235	20.0721	19.4718	20.284	19.9096	19.7753	20.2147	20.0144	19.022
O43175	22.6574	20.3527	20.3245	20.1845	16.8033	21.8831	19.3941	21.2151	20.4131	21.2498	20.4591	20.4511	21.272	20.7647	18.6386	20.7794	22.314	21.1488	19.8117	20.7716	20.7099
O43181	18.1202	18.938	18.2878	18.0696	18.9228	18.8696	18.5618	18.4508	18.1371	18.7689	18.7684	18.3584	18.0713	18.4122	19.2035	19.3197	18.3286	17.811	19.0839	18.2013	18.4525
O43182	15.82	13.4911	20.2795	14.4214	14.0761	-3.32193	14.7342	12.2895	16.3891	18.8952	-3.32193	13.1512	10.4009	20.3947	14.3009	16.7667	15.9409	15.2339	12.5395	19.428	15.7091
O43237	18.6019	19.5487	19.8819	18.7925	19.3018	19.5435	17.7997	19.1842	18.5003	20.1867	19.0151	19.0335	19.1321	19.1138	20.1841	18.8579	19.333	18.7183	18.7729	19.1883	19.5234
O43264	17.1543	16.43	17.8935	17.4047	18.611	15.9421	17.8154	17.14	16.9181	17.5817	17.2585	16.2146	17.7092	17.0108	17.6777	17.5871	17.5082	17.549	17.2986	17.1259	17.5295
O43272	17.4703	17.6478	17.5353	16.5496	16.5687	13.6192	19.0965	18.9412	17.8358	17.9358	17.2728	17.5626	16.8775	17.3218	13.4847	17.3698	17.1265	17.4803	17.1753	18.2726	16.7234
O43278	18.7431	18.4896	18.2504	20.0376	18.2444	20.1898	18.8051	18.1606	19.405	19.5297	17.9431	18.1848	18.1041	18.1772	20.8687	19.6264	19.7554	18.5639	19.3394	18.8447	18.5749
O43281	18.9288	17.5647	18.9934	18.5982	18.3253	17.8294	17.1642	18.5654	17.6812	17.8843	19.3978	18.4622	16.444	17.9569	17.8732	17.206	18.495	18.416	16.6522	18.3162	18.1534
O43290	18.9334	18.0763	18.7186	18.3503	18.6441	20.373	18.5774	19.0545	18.7315	18.4706	18.2722	19.6633	18.4229	19.0616	20.9856	19.6134	18.4084	18.7227	19.7305	18.477	18.2049
O43291	20.4622	7.96987	23.7761	22.3669	21.4409	-3.32193	22.1631	20.9014	-3.32193	23.1088	21.2178	23.0064	21.3179	8.62024	-3.32193	-3.32193	21.7137	19.1263	-3.32193	22.2958	22.3144
O43292	16.5455	17.7375	19.113	16.3534	16.162	18.9378	18.5574	16.5319	19.1368	18.63	16.2317	19.1802	17.0897	17.9288	7.48785	18.3681	17.5768	16.5039	18.5167	18.134	17.035
O43294	17.5239	18.7702	17.6297	18.6686	17.4798	12.4746	12.8335	16.6923	7.16066	17.6516	11.4315	18.1776	16.4203	19.4833	2.50437	10.6836	15.9298	17.152	6.77456	17.9002	17.7379
O43301	18.4491	18.1942	18.2971	19.9099	19.1003	19.8469	19.3865	18.8242	19.5111	18.7247	19.3308	19.4224	18.8991	19.0151	18.8607	18.5139	17.6965	19.0994	19.193	18.8761	19.4633
O43318	14.5403	14.5938	16.2336	15.2554	16.5313	-3.32193	16.2159	15.0017	13.1547	15.9625	15.1194	15.8143	15.3006	16.4129	14.4087	-3.32193	15.211	15.3008	11.3588	16.3325	14.7102
O43324	18.4372	18.1816	19.0635	18.8907	20.357	18.8457	18.2071	18.8198	18.6849	18.5921	19.212	19.1794	18.6704	16.9855	8.73714	18.1696	18.9952	19.085	18.7773	19.1201	19.1651
O43395	19.4416	19.0064	18.8841	18.3997	18.8055	16.2837	18.533	18.6186	18.9588	18.6495	18.7338	18.8354	17.9443	18.7663	18.0176	17.3213	19.1173	18.0716	18.1853	18.7097	18.3894
O43414	22.9956	23.526	25.0856	20.6495	21.6943	21.4372	25.8897	23.5576	19.5161	24.6029	22.1652	23.5602	26.0104	23.9556	-3.32193	19.5662	24.7572	23.7364	19.2384	23.9984	25.282
O43427	18.5639	18.57	19.1771	18.3182	18.6997	20.4882	17.8044	17.8407	20.2262	19.1298	18.7378	18.806	19.2322	18.4006	17.4069	18.7639	18.0546	18.2351	18.5561	18.8048	18.4802
O43432	21.8339	21.929	21.1089	21.5207	21.0539	21.7169	22.4453	19.7216	23.6047	20.5627	21.9432	23.122	21.4983	21.1886	20.9506	23.0026	21.6924	21.8866	21.8441	21.3922	21.5403
O43447	18.8534	18.2755	18.4709	17.959	18.0981	19.9609	17.3701	17.7317	19.8861	18.1676	18.75	18.5518	17.2198	17.4992	19.3394	19.5946	18.9557	18.64	19.8127	17.8054	17.6636
O43464	18.8192	18.8866	18.4308	18.4414	18.403	20.5524	18.0757	18.4706	21.2641	19.5999	18.7408	18.7435	18.4119	18.1962	19.0988	20.8708	18.8047	18.8575	20.2702	18.0185	18.3192
O43488	19.2332	18.2453	21.2107	19.423	15.6407	17.8476	14.9546	16.9417	18.6926	20.7712	17.0066	17.3208	14.982	20.0434	20.845	16.5269	18.2013	17.2809	18.7727	19.9657	15.1389
O43490	-3.32193	11.9687	12.7086	-3.32193	13.6661	12.2666	-3.32193	11.2352	-3.32193	10.3388	13.0526	15.1101	13.4612	9.47901	14.6289	8.09121	13.5393	-3.32193	11.9813	16.3617	12.7774
O43491	19.9514	20.0567	18.8244	20.2135	18.3382	17.7255	19.7026	19.4917	16.9379	18.7695	18.428	19.0423	19.9197	19.5761	16.7719	17.2873	18.8996	20.2321	17.3665	19.5902	20.2938
O43493	18.4822	18.6257	15.4367	19.5803	18.9562	-3.32193	19.5692	19.7233	-3.32193	-3.32193	18.0678	18.5476	18.9365	13.8716	-3.32193	-3.32193	17.9274	18.148	-3.32193	14.5742	19.5514
O43497	19.0931	20.712	19.2277	20.647	20.2857	24.1692	19.8291	20.2295	24.3498	20.3736	20.906	21.9265	19.6924	20.6319	23.3792	22.704	19.4474	19.6292	22.2324	21.2114	20.5051
O43505	18.4695	18.5877	16.2424	17.8398	17.271	19.0796	19.4289	17.0196	19.5388	17.9796	17.5757	17.4522	19.2015	17.887	17.0204	18.6343	16.8602	16.8004	18.8336	18.949	18.9263
O43516	18.745	19.5341	18.0509	18.3641	17.9681	19.1574	18.766	19.3608	19.8759	18.5488	20.7293	19.258	19.6726	19.3472	20.4722	20.0492	19.0534	20.0291	20.9873	18.4397	18.1504
O43520	18.6418	18.1433	18.229	18.9336	19.7318	18.8438	19.6792	19.2853	20.6106	17.7955	19.7043	20.1388	19.4238	19.6808	19.1375	19.1397	17.6874	19.0765	19.0124	18.524	19.6365
O43570	18.6766	20.1286	20.0366	20.1519	NA	NA	19.4367	18.3269	NA	19.8798	18.7884	18.9576	20.0614	19.4806	22.0158	19.5988	18.5841	18.1272	19.5169	20.4755	19.4539
O43581	21.3827	20.4934	20.0954	21.2687	20.8615	18.9897	19.8304	20.8967	18.9432	18.9149	21.4106	21.5754	20.2574	18.529	15.2237	18.4203	21.1084	21.5409	17.8063	18.5049	20.7558
O43583	16.9847	19.1001	17.2261	5.87492	6.08103	-3.32193	19.3629	18.7196	8.24284	18.6537	18.2135	19.7083	18.6156	19.4468	12.0112	13.9859	17.3472	3.2061	6.85133	18.3359	17.4283
O43592	17.1188	14.7477	17.8052	16.921	18.3326	6.91359	15.6703	17.3069	16.2353	15.6189	18.3614	18.768	16.7062	17.0258	7.87923	15.7409	17.1465	18.1224	14.8771	17.2372	17.7839
O43598	16.8511	17.6091	17.6187	6.28173	6.3677	6.44965	7.56405	18.0769	17.1584	16.6535	17.3572	6.6112	17.7183	16.3364	18.4703	17.2217	16.4942	7.89896	16.8537	17.4404	7.16074
O43602	17.3494	11.0674	18.0257	13.2124	12.4242	18.7783	15.0913	13.999	14.8387	14.4898	14.0244	16.4647	14.9356	14.3207	19.8146	14.5556	15.1115	13.1957	14.5199	16.4382	14.6094
O43615	19.1914	16.9291	18.7661	17.4561	18.6651	14.2355	18.2204	17.8805	17.7655	18.2654	17.2643	17.2631	17.5608	17.5219	19.6249	18.0726	18.2062	17.3645	18.1213	17.7541	17.1999
O43617	19.8124	20.9514	20.3562	20.0563	19.6443	21.0468	19.8044	19.5837	19.6769	21.1903	20.7988	20.4253	19.8997	20.9018	18.8839	20.7441	20.5559	21.2502	20.1952	21.054	19.0969
O43633	18.7316	20.8349	19.6331	17.9204	17.319	18.5325	18.5221	18.4713	19.4388	20.0333	20.461	19.3972	18.4489	19.3951	18.7995	19.7091	18.5313	18.1515	19.7779	19.7383	18.6777
O43639	17.0872	16.5391	16.7651	17.101	18.2476	-3.32193	18.2598	16.8355	16.0767	17.7997	17.4181	18.0594	18.0482	17.8664	17.5	16.9182	16.936	17.8803	16.279	16.5087	17.837
O43660	18.1714	17.8363	18.3993	16.4768	22.1689	22.7517	22.8724	17.8878	19.0014	18.1537	18.7357	18.2249	18.475	18.4084	21.7321	18.606	18.3434	17.7405	19.156	19.2072	18.7285
O43665	18.5906	19.0134	18.3811	19.1492	18.1135	18.895	18.7343	19.2224	17.8959	18.7201	19.7093	18.8248	19.1616	19.1232	17.0304	18.381	19.3661	18.7789	17.4728	18.9902	18.9034
O43670	19.7804	18.8639	18.3508	19.2666	19.2332	22.4368	18.6175	18.8094	21.2761	19.4698	20.0791	20.2669	19.586	18.9457	21.3461	21.3297	20.0316	18.6267	21.926	18.6443	18.6515
O43674	16.949	18.4196	18.3588	17.7649	18.4467	20.7294	16.8727	18.4549	20.3111	18.2525	18.3348	13.423	18.0268	18.9581	17.1171	19.3481	17.2899	17.9186	18.5741	18.6401	11.9918
O43676	17.0046	18.7901	18.686	17.7716	19.4585	19.2546	17.576	17.6684	19.5183	18.8977	18.5857	18.3348	17.8228	19.0462	19.155	19.0136	17.8364	18.8187	18.4586	18.8379	17.1648
O43678	19.8912	20.4874	19.6404	20.1662	20.8277	20.4803	20.2671	20.14	19.1345	20.996	20.04	20.6187	20.4674	20.6495	20.7643	19.3676	19.4732	20.0283	19.9177	21.153	21.1162
O43681	19.2361	19.0105	19.4337	18.035	17.6032	20.2169	18.799	17.554	19.9341	19.69	17.7906	17.7988	19.1042	18.8526	20.9242	20.4261	18.5832	18.6303	20.1227	18.3099	17.9326
O43684	20.5206	20.3162	19.9503	20.2838	19.8217	19.4021	19.7241	19.826	19.0849	20.0339	20.1288	20.2529	19.5291	19.9069	16.0578	19.4234	20.4006	20.3656	19.245	20.0753	19.4789
O43708	19.2352	18.6584	18.8865	19.4671	19.8848	19.4906	19.4807	18.758	18.8068	18.0014	18.4801	18.82	19.5136	18.7401	18.1123	19.166	18.5589	18.5224	19.4697	18.6844	19.6879
O43709	17.6672	17.6294	17.4822	17.9801	18.5577	18.338	16.8737	18.4831	20.1521	17.9917	17.8776	19.1689	17.5619	17.5843	19.7454	19.0505	17.8364	16.6092	17.5376	17.3569	17.4539
O43716	18.2229	18.4452	18.0747	17.6492	18.2112	19.3172	17.4977	17.6782	19.0949	18.4468	17.8489	17.198	17.9208	17.6064	19.9049	18.6134	18.0853	18.8181	19.3769	18.8265	17.925
O43719	19.8828	18.8171	19.486	18.9032	18.7029	19.6091	19.766	19.5142	19.8111	18.6007	19.1361	18.2476	19.7303	18.4247	19.3101	18.6311	20.212	18.9752	19.0782	19.1625	19.4535
O43747	17.9574	18.7432	19.9562	18.4998	15.2504	17.4366	18.5511	18.5532	17.2659	20.1407	18.4267	16.274	18.5575	18.2111	20.0212	17.285	19.0967	18.248	17.3616	18.2283	18.2649
O43752	19.6494	18.6368	19.2341	18.8512	17.9441	20.3407	19.3395	19.0779	20.2734	19.375	18.2232	17.8779	18.7536	18.4525	19.3659	20.5131	19.6468	18.2454	20.2116	17.8911	18.7775
O43760	20.5362	19.1199	19.7903	20.2981	19.8698	21.5762	19.6447	19.4929	20.5148	19.7437	19.2803	19.7076	20.0882	19.6509	19.8702	20.2247	20.4763	19.8484	20.8124	18.1921	19.72
O43765	16.9708	8.59191	16.541	17.0418	7.84974	8.90526	17.3511	14.3063	17.6033	15.7908	8.09848	7.94013	17.6549	15.4592	19.3132	18.1395	17.9402	8.05695	16.8942	15.7598	16.5395
O43768	18.642	18.6881	18.2109	17.9201	17.1451	19.4591	18.785	18.7947	19.8066	17.9872	17.4432	16.9543	18.4444	16.8451	18.0207	19.8105	19.4985	18.6332	20.0795	17.1419	18.6766
O43772	18.6648	20.363	18.7706	19.3688	13.5926	20.7601	19.5111	19.0039	20.8029	19.0712	19.9751	18.3649	19.5401	19.6217	20.5208	20.2713	18.8816	19.1283	20.7432	18.9659	18.8911
O43809	18.97	18.1039	17.7274	19.0792	18.2452	13.7363	19.1605	18.7641	14.2527	17.2299	18.5994	18.8016	18.4385	15.0514	14.4242	17.5771	18.4251	18.3165	16.315	17.3302	19.0663
O43813	21.1792	20.8018	21.0346	20.8567	19.9678	22.6766	20.4099	19.9438	21.2405	20.8582	20.997	20.759	20.9091	21.3592	21.4136	21.7145	19.5112	20.8065	21.5932	20.7818	20.4388
O43815	19.0129	18.2167	18.2137	18.0447	12.7325	16.1352	16.4025	17.6252	10.0392	18.0076	18.2628	16.8327	17.8984	16.6318	10.8895	10.7388	19.4718	17.7102	10.8182	18.5306	18.0137
O43818	19.3812	18.7063	18.7545	18.75	16.7225	19.8465	18.9866	18.8281	20.8093	18.8987	18.8604	18.5173	19.138	19.0183	20.0677	19.4577	18.6595	19.6213	19.9764	19.0624	19.0401
O43819	17.9559	19.3902	17.2262	20.0176	19.1456	15.62	20.4961	19.9609	14.3181	17.0864	18.4355	18.8731	20.1126	17.891	15.0176	11.9044	19.7165	16.3802	14.7745	-3.32193	20.0797
O43826	18.4036	18.3896	17.401	17.956	17.1778	19.8769	16.5862	17.6003	19.2366	18.4872	17.1719	17.7418	16.859	17.343	18.3332	19.1567	18.2853	17.8196	18.9609	17.265	16.7688
O43837	17.8285	18.7815	18.6791	16.5368	14.2272	9.20597	17.2485	17.7413	13.1477	18.6731	18.908	19.0006	17.0543	18.9306	18.0244	11.6889	18.2889	18.0197	12.7544	19.5726	18.2112
O43847	17.463	17.6085	17.9214	18.0427	18.4566	19.6328	18.2388	18.4032	19.2299	18.1289	13.5239	17.2693	17.8072	17.4584	19.7973	19.1364	18.8104	18.7569	19.4965	17.4865	18.6742
O43865	18.5486	18.6981	18.7127	18.6232	18.3835	17.2407	18.7858	18.9106	19.4045	18.7502	19.1858	19.9547	18.9508	19.5887	19.1106	18.2497	18.3909	19.1971	19.5405	19.393	18.5275
O43913	16.4153	15.3463	17.1213	16.8934	19.418	-3.32193	18.2311	15.6329	15.2206	16.3698	15.8659	15.519	18.2035	16.5409	16.2681	14.8531	15.7897	15.3308	13.6834	16.4681	18.2655
O43914	18.5483	18.2282	16.789	17.9254	6.66862	17.6398	17.3165	17.8236	17.7039	17.5905	18.482	17.255	17.2044	17.5441	16.2419	17.1965	18.5161	18.2506	17.1701	18.3251	17.0663
O43916	15.8542	17.3149	17.3885	17.8709	18.9116	17.3334	19.4745	17.498	18.976	16.5245	17.0376	20.1747	18.6994	17.6321	17.4875	18.708	16.169	16.6601	17.8017	18.1384	18.5387
O43920	21.1426	21.8734	20.2209	20.508	20.1342	22.183	19.8602	20.1279	21.382	21.4648	20.5944	20.7817	20.2114	21.3286	22.0223	21.4314	21.197	20.3471	21.8875	21.0935	20.2747
O43927	20.2228	21.666	21.999	21.2582	19.1411	21.573	19.5595	19.4107	21.4756	22.1572	21.9383	22.6188	21.229	21.9319	19.7085	21.1623	20.4328	21.6193	21.5261	23.0507	22.5321
O43933	16.3055	15.9609	16.7693	16.5519	17.5728	13.8041	16.0452	16.9791	-3.32193	16.0968	16.3955	16.4753	14.7057	15.0248	18.6115	17.4959	16.8095	17.1109	16.9188	14.8371	15.3085
O60216	19.4996	19.2555	18.5297	19.5842	19.8044	6.65973	19.0216	19.0651	17.3717	18.2998	19.8807	18.7502	18.3215	18.6847	17.2979	17.3993	19.6454	19.4566	17.3702	19.4212	19.3191
O60218	17.1414	17.0297	16.9781	17.6976	17.0448	18.8151	17.618	16.6647	17.9459	16.0032	15.7221	15.1783	17.482	15.2709	17.2379	18.8883	19.5571	16.6089	18.8179	16.4591	17.526
O60220	20.6845	19.8945	19.3377	19.5441	20.0155	18.9822	18.7327	18.6372	19.6015	20.021	19.4783	19.7047	19.6744	19.5084	20.5549	19.3564	20.3024	19.2828	20.0554	19.6876	19.858
O60231	16.3177	14.1344	16.551	13.9097	5.64557	14.4478	15.5928	15.8187	15.4696	15.7603	14.8942	16.5558	15.1962	15.5381	17.0132	16.2829	16.7106	15.3829	15.8482	14.9494	15.2088
O60232	19.6981	18.6491	20.2325	17.9615	18.0619	20.1854	20.2388	19.1429	20.3458	19.9349	18.5637	18.7793	18.7301	20.1893	20.7545	19.5418	18.4465	18.6507	19.9443	20.8672	19.1366
O60234	20.8114	20.6568	18.667	20.6769	20.4435	20.9757	20.9269	21.7791	21.0236	20.1569	23.3578	21.1288	21.2632	21.2334	20.0035	20.0342	21.0607	22.6941	20.3247	20.2963	20.1762
O60245	14.7442	12.6093	15.7867	15.5964	16.1718	-3.32193	17.4959	11.4806	-3.32193	15.8867	12.5944	14.918	16.2533	17.2326	15.9949	-3.32193	14.4745	14.5955	11.1737	15.833	14.3191
O60256	14.4077	13.7149	18.9406	13.8404	14.9303	NA	14.4718	17.8051	15.4057	17.3777	18.7913	14.4802	18.4663	17.932	10.8971	16.6227	13.9984	14.4482	16.3247	17.8838	13.7343
O60264	20.4429	20.0253	19.7252	19.8117	19.7086	17.8928	20.1622	19.9715	18.7028	19.3455	19.837	19.5403	19.6704	19.4187	19.1806	18.8458	20.1173	20.4064	18.7	19.7097	19.4697
O60271	13.3625	7.46945	10.4024	12.6091	6.88435	13.3511	6.81939	16.9075	17.7923	7.60353	7.27406	7.10243	11.4229	6.68404	18.0657	19.5232	16.4386	16.4209	19.0408	10.9653	12.5748
O60282	15.1127	16.8701	15.3375	14.0008	11.2514	19.2361	13.9483	14.4283	17.5505	17.0208	14.2835	16.1981	15.2978	13.7044	16.2851	14.9752	11.4852	14.4275	15.6312	18.4316	14.928
O60290	17.9009	15.9977	17.7747	17.8973	19.3984	-3.32193	17.7072	17.7385	16.4945	17.1426	18.5725	18.1274	18.2114	18.4182	19.185	16.2797	16.7471	18.3681	14.8496	18.785	18.9428
O60292	17.9553	17.6181	17.1571	17.1168	16.9399	16.819	15.553	17.4475	16.3121	17.7468	17.2665	17.1209	16.4091	16.5869	17.5238	17.8198	17.0217	17.8938	17.9958	15.3053	16.9952
O60306	16.401	16.2502	17.4677	16.5686	7.57069	8.58333	18.431	17.2088	18.3527	15.8927	17.3803	6.99736	18.8861	16.7014	18.7852	18.0852	16.6979	15.4072	17.7407	16.9549	16.183
O60313	16.232	14.6023	15.7948	15.4965	13.5451	15.0202	15.4652	15.334	15.4246	15.88	15.961	13.9681	16.1422	15.6205	18.8798	16.5648	16.7237	16.0172	16.2882	15.269	15.5172
O60318	19.8754	19.502	17.8777	19.3619	19.1559	20.0777	19.0332	19.8499	19.3137	19.0843	20.7477	20.2024	18.8302	19.2449	16.5806	19.8243	19.0007	18.0001	19.9522	19.0471	19.1239
O60331	17.5609	18.1297	18.699	16.6816	17.4359	16.6662	18.1061	15.7504	17.384	18.7313	17.2043	17.9658	17.7786	18.846	18.2425	17.7608	16.6119	17.0896	18.6671	18.428	18.0291
O60341	16.1429	15.4202	17.588	16.5066	17.3933	11.2767	16.9823	16.7799	14.5672	16.3448	16.1166	16.4112	16.8691	16.2523	12.292	15.9902	16.8258	16.2411	15.531	16.9372	16.5098
O60343	19.0938	19.3657	18.3876	17.9394	19.275	16.898	18.8155	18.7463	18.114	19.1865	18.9295	19.2043	18.4153	18.889	17.9441	17.8305	17.5426	18.7683	17.5451	18.873	18.9236
O60344	-3.32193	-3.32193	-3.32193	24.5064	28.8414	-3.32193	29.9411	-3.32193	-3.32193	-3.32193	-3.32193	-3.32193	-3.32193	-3.32193	-3.32193	-3.32193	-3.32193	28.8262	-3.32193	-3.32193	28.8651
O60437	18.1448	19.3672	18.479	17.5645	16.6487	NA	17.1653	18.3202	NA	18.6753	17.7128	17.6356	18.6741	19.0157	NA	17.9835	17.5819	17.8983	17.1029	NA	19.1079
O60443	18.4914	18.217	17.9801	18.516	17.8097	16.9634	17.4624	15.607	19.6562	18.528	18.1924	18.6185	18.69	19.0434	18.7267	19.286	17.9945	18.6536	20.0402	17.8527	17.979
O60447	16.3178	16.2832	14.7534	13.0247	13.7094	-3.32193	-3.32193	18.1581	-3.32193	-3.32193	16.8631	-3.32193	15.6486	-3.32193	-3.32193	-3.32193	12.9409	12.0357	-3.32193	10.5209	13.2022
O60449	16.8801	15.6345	14.3202	15.9341	13.7866	15.7166	7.18194	15.9295	16.6537	14.0727	16.3415	14.8825	15.7183	15.297	18.7558	17.0183	14.5045	14.5841	17.1286	14.1301	15.4753
O60476	20.5203	20.1941	20.6165	19.6284	16.541	21.4293	18.7192	19.3779	20.2779	20.4679	19.3548	19.0955	18.5993	20.341	19.6827	20.7652	20.5236	18.8579	20.4501	20.2366	17.8677
O60477	20.0507	20.9555	19.2182	19.7505	19.2763	21.7518	18.2053	17.6775	22.867	19.1622	17.0735	18.7719	19.0495	19.4304	24.8236	22.7482	19.965	19.5078	24.0467	18.7921	19.0153
O60481	18.7247	12.8578	-3.32193	-3.32193	-3.32193	-3.32193	-3.32193	-3.32193	-3.32193	-3.32193	-3.32193	-3.32193	-3.32193	-3.32193	16.0707	-3.32193	18.5757	-3.32193	-3.32193	-3.32193	-3.32193
O60488	19.3655	18.5338	18.259	18.6559	17.6498	20.7118	18.3683	18.7613	19.1011	18.5606	19.643	18.8704	18.6876	18.3389	19.2036	19.0356	20.4551	18.3819	19.1585	18.2097	19.1496
O60493	19.0158	20.3523	19.8653	19.773	19.1729	21.2138	19.193	19.3806	20.2568	20.0099	20.6679	19.9658	19.5505	20.3548	20.5159	20.3584	19.5052	19.7649	20.7383	20.1501	19.5434
O60496	18.7011	18.558	18.0322	17.2772	11.5418	18.9594	18.5558	18.7369	18.8327	17.4863	20.4687	18.4404	18.3028	18.3239	18.8023	17.8377	18.9234	19.1323	18.4028	18.6443	17.5454
O60499	19.4788	18.9382	20.5188	19.9753	20.9246	17.6484	19.3707	20.9444	17.5756	18.7275	20.8242	21.7097	20.2707	18.4235	19.0431	17.4662	18.7171	20.6198	17.2597	18.1383	20.1815
O60504	18.0361	18.733	17.9689	19.0353	18.2203	13.6592	18.5743	18.3418	16.9059	18.1738	17.9798	18.351	19.123	17.8806	17.491	17.1436	18.0955	17.7325	17.3877	18.1489	18.8175
O60524	16.264	16.9293	16.8242	16.585	16.7812	17.0089	17.8929	16.1225	18.2375	16.5738	15.7971	15.2203	18.1219	15.5318	17.0741	16.9955	16.6342	15.7366	17.2563	16.798	17.1689
O60547	19.5463	18.5123	18.528	19.8995	20.4475	7.98901	19.3912	20.091	18.1839	18.2152	19.1072	19.1904	19.3988	19.4393	18.5289	17.9318	18.9452	18.8853	17.2051	19.2787	19.4948
O60568	20.3183	19.0767	19.1757	18.2294	18.1557	16.6864	19.5846	18.6632	19.3243	19.0662	19.1592	18.3163	19.0216	19.2531	20.2375	20.0251	19.7604	19.1715	20.4955	19.2595	18.4852
O60573	16.5822	17.1169	17.5764	17.1421	17.277	17.1969	17.032	17.1891	17.7847	17.6924	17.3935	16.4797	16.5745	17.6776	18.656	17.8802	17.651	16.7662	17.1728	17.2573	16.9106
O60583	-3.32193	16.7365	18.988	14.6815	15.7054	-3.32193	12.8819	18.892	13.9749	11.039	-3.32193	-3.32193	17.3084	16.0811	-3.32193	16.5209	13.8893	-3.32193	-3.32193	16.0687	17.2855
O60603	15.9779	14.9193	14.6946	14.2771	14.287	14.3262	12.4001	14.8299	16.478	15.3959	10.9466	16.1415	13.3891	-3.32193	17.8413	16.1369	17.2768	15.2021	16.1081	14.3314	12.9411
O60610	17.7177	17.1936	17.7042	17.6861	15.2785	13.7552	16.2223	18.2719	18.2269	16.5892	18.4165	15.3612	17.9533	15.9166	18.3931	18.182	18.3259	17.9977	18.1656	17.3052	15.9817
O60613	17.2822	17.8764	18.2391	18.207	18.9386	16.7603	18.6657	18.6111	17.4397	16.6923	18.608	18.4546	19.3077	17.8104	18.6598	16.766	17.8115	17.9741	17.1371	17.8703	17.5563
O60645	17.7078	18.0489	18.6768	17.0988	18.6683	18.8532	15.3298	17.485	18.4242	18.1287	18.2127	17.5073	15.993	18.461	18.8572	18.2148	18.066	18.3635	18.4531	18.4495	17.9459
O60669	12.8073	9.43874	10.8502	10.7815	12.3997	-3.32193	11.6104	13.9786	15.5988	-3.32193	11.4895	13.2771	11.1602	-3.32193	14.95	13.8092	9.21694	-3.32193	12.8809	7.09067	9.61027
O60684	19.6951	19.5857	19.6778	19.5019	19.4194	20.4626	19.1382	18.9929	20.8241	19.9861	19.4407	19.6844	19.1287	19.517	20.492	20.6377	20.413	19.2474	20.7124	19.4195	19.2538
O60725	17.0819	16.8155	18.4761	17.2392	15.1648	17.8735	18.0541	17.2454	18.1718	18.1822	16.4143	16.8506	16.0149	17.2773	18.7081	18.9487	18.9186	17.7479	18.8372	17.6678	17.3711
O60739	19.9253	19.2285	19.2351	17.8935	18.1696	15.1988	17.0316	18.5854	18.3645	18.3056	19.3445	18.8655	16.6831	19.0144	18.6048	18.02	20.0968	19.4336	17.7459	19.0923	16.9186
O60749	19.6785	19.7748	19.1714	19.5823	19.0547	20.6697	19.8085	19.3514	20.5114	19.9965	19.8979	19.2133	20.0458	20.0136	20.8413	20.7639	20.1827	20.3394	21.3892	19.8973	19.5441
O60762	18.7765	18.9399	20.8772	21.123	21.5504	20.6262	21.5784	19.1916	20.5696	20.1647	20.0888	20.1425	21.0308	19.9206	20.7105	20.6717	19.2197	20.8082	20.5386	19.7579	21.3484
O60763	19.8813	20.0667	20.1756	20.1194	19.6327	16.7559	20.3407	20.0461	18.8721	20.0725	20.1072	NA	19.4769	19.4995	19.8691	20.2725	19.7666	19.9923	19.1845	20.0254	19.7668
O60784	18.7805	18.5318	19.1146	18.7828	19.9132	12.8751	19.8249	18.8538	16.4764	19.4301	18.9398	19.2616	19.4756	18.7086	15.5097	17.1777	18.2533	18.5597	17.0594	19.0566	19.5845
O60825	19.1757	18.2515	18.5114	18.5622	18.8847	20.0136	19.0983	19.5981	18.4661	18.6954	19.7483	20.584	19.1152	18.088	19.3371	18.0412	19.9772	19.6205	18.3965	19.3655	18.896
O60826	18.3933	18.6922	18.6069	18.7292	18.5844	20.4334	18.8732	18.1267	20.1928	19.0624	18.7738	18.815	18.8496	18.9925	20.3436	19.7906	18.8998	18.7976	20.0148	18.7039	18.677
O60828	19.3225	18.7709	18.6486	17.6158	17.9163	16.1538	18.0304	18.7513	16.7773	17.5707	17.9634	17.1424	17.8356	18.4187	17.7038	17.1143	18.4949	17.8146	17.4687	19.0097	17.4764
O60830	18.302	16.7282	17.4464	14.5642	18.0772	16.5898	16.1157	16.0258	16.0853	17.5103	16.5169	10.1381	15.5232	16.0041	16.1352	17.8685	18.7813	17.21	17.9217	14.9735	10.7374
O60831	21.0746	21.0841	20.3628	20.9937	20.2552	21.4377	21.3133	20.1883	21.5866	20.114	20.6439	20.6198	20.5182	21.1196	21.9906	22.3785	20.9583	21.0775	22.0357	21.1416	20.9866
O60832	15.7088	11.3896	17.4141	16.5739	11.2901	19.2728	17.6729	12.1948	18.8478	17.1805	10.9477	15.4169	16.1019	12.1172	18.2376	19.5172	12.7668	10.8916	19.1964	16.7388	16.7936
O60841	18.5518	17.4665	19.0799	18.5178	18.6781	NA	18.8409	18.8456	8.84989	17.6654	17.2165	18.0091	17.189	17.7711	17.3868	15.4465	19.0231	18.1676	17.3935	18.4809	19.3478
O60858	19.4881	19.7378	18.5442	18.677	19.1419	14.2158	19.1442	19.4101	16.9584	18.8697	18.9326	19.8844	19.1942	19.2372	15.6667	15.7086	18.1806	19.0877	14.9464	18.6114	19.0787
O60869	19.9411	19.7625	18.8905	18.5496	18.2796	21.8696	18.6877	19.1439	19.4681	19.653	20.1926	19.0577	19.2542	19.7415	19.4226	20.5886	19.4537	19.9867	20.3048	19.5065	19.3712
O60885	16.7237	15.6215	15.7722	16.3919	15.8496	7.84617	15.4324	16.8064	13.6136	15.4356	14.6656	16.3932	14.8281	5.73892	16.881	15.3147	16.6233	16.7466	16.5389	15.7237	17.1921
O60907	16.5012	17.2898	16.9793	16.0456	17.0244	15.4036	15.6483	15.9991	17.8421	18.5206	17.4407	15.8035	16.0629	17.0454	16.918	16.7875	15.4537	15.9973	17.1271	17.4535	15.9071
O60925	19.5986	20.8038	20.6669	20.0368	18.6753	22.4011	20.3791	20.0569	21.1216	21.7588	20.3408	22.0869	20.1701	22.649	20.3277	20.6877	18.9967	19.173	21.696	23.5072	20.4319
O60934	17.61	17.4739	17.6439	17.9376	17.4643	7.57099	18.3107	17.0734	17.2253	17.0648	17.4467	18.3087	17.5317	17.627	15.5332	17.0835	17.2628	16.3677	16.5569	17.9552	17.8704
O60936	17.1346	18.3064	19.4472	17.4027	13.6042	NA	18.1434	17.7904	17.8255	18.9801	16.8317	17.3631	17.3264	17.2009	17.0632	17.8487	17.1732	12.9729	16.7551	18.0013	17.4511
O60938	20.0145	19.5548	18.9004	21.4212	18.1883	20.7566	20.0753	19.3625	21.343	19.7851	18.4847	19.8896	18.7371	21.0502	20.2824	20.9944	20.0445	18.8618	20.4445	18.6185	19.9649
O75027	17.698	17.3097	18.1723	18.013	16.2522	17.3305	17.1155	17.4674	16.7247	17.3958	16.8458	17.184	15.5535	17.0035	18.2017	17.0971	17.7005	17.5845	18.0825	16.8003	17.7362
O75052	17.1658	16.8891	19.9025	16.132	16.3152	18.1799	18.6693	15.6496	17.4301	16.3105	16.2188	17.0684	16.4191	17.7751	18.5111	16.9861	17.3099	16.2593	16.7079	18.6082	17.7564
O75063	15.1415	16.1644	17.1482	15.0883	17.8357	14.7618	16.0905	15.8152	17.7736	16.5757	16.1296	17.5448	15.9148	15.6661	17.4194	16.6032	16.4852	15.4865	16.3322	17.0619	14.7455
O75071	19.3571	19.5176	18.0681	20.3384	20.4488	14.1799	20.2234	19.3365	16.4464	18.7531	18.3643	19.4466	19.7141	20.4453	17.5239	16.1518	18.4567	19.0933	15.8535	18.346	20.8677
O75110	17.6679	16.7519	18.6189	18.5972	19.3614	16.4636	19.3537	18.4724	17.2679	18.2539	18.3627	17.8514	18.6388	18.2232	17.8888	18.27	17.0024	17.9453	17.3132	18.6108	18.5832
O75113	15.17	14.811	16.7137	15.8063	15.7143	-3.32193	15.9188	14.9255	15.5195	13.4026	16.2099	15.1019	15.1857	13.3319	16.5981	14.8176	16.6168	15.2477	12.3191	15.5929	14.604
O75116	19.8536	20.4263	18.7678	19.5866	18.3223	19.3922	17.9098	19.2514	18.0804	18.7858	19.7278	19.4228	18.8879	20.3464	18.2966	18.662	20.292	19.6275	18.1991	18.8093	18.8458
O75122	18.6008	18.2798	18.9589	19.9181	17.8589	18.9346	18.9993	17.3256	19.4001	19.5078	18.7654	19.2903	18.5647	18.912	18.3899	18.3527	19.0685	18.6227	18.822	18.9717	19.1774
O75144	15.1714	15.984	16.3318	17.3943	18.0071	17.4903	17.1473	16.2646	16.676	17.5312	16.6752	17.3147	16.9972	17.4567	18.0225	17.9376	13.9662	16.8748	17.7676	17.3217	17.8298
O75146	16.1054	16.9998	18.0868	16.4346	7.97181	16.2641	15.5145	16.9586	8.36645	16.1818	16.6661	17.026	14.5674	8.11415	16.9039	8.14092	16.0178	15.9219	8.22635	16.9849	7.34308
O75152	19.3986	19.0077	18.2925	19.1092	17.6348	20.9816	19.1318	18.9106	20.5324	17.8375	18.5879	18.6355	18.7264	17.3324	19.0142	19.9825	19.343	19.2865	20.2691	18.2105	18.7906
O75153	20.6906	20.9966	19.5756	18.9056	19.2266	20.1192	19.1248	19.3651	19.0611	19.6352	18.7801	18.9841	18.6052	19.2633	19.7084	19.7337	20.4083	19.3325	19.9125	19.1321	19.0315
O75165	17.772	18.0003	18.238	18.2858	18.2055	18.9891	18.4836	18.3075	18.4915	18.3666	18.3684	17.8497	18.2103	18.0798	18.4184	18.244	18.8935	18.728	18.449	18.18	18.4546
O75170	20.8023	20.558	19.4764	19.2192	18.4729	20.8534	18.7065	18.9097	19.8679	20.6693	19.9354	18.0331	18.62	18.0449	20.7714	22.4303	19.6154	19.0291	21.9593	17.4682	18.3194
O75175	19.0684	18.3002	17.8348	18.6174	19.3874	16.9897	18.818	18.3174	18.1273	17.3505	17.8093	17.9027	18.4097	17.9547	17.8245	17.7932	17.1846	18.7581	17.0813	17.3142	18.6408
O75179	15.8043	16.1108	17.1687	15.9391	-3.32193	15.5038	14.242	15.7579	16.5558	15.1172	14.2343	14.4061	14.6858	14.407	18.3111	16.528	16.4593	15.8619	17.3199	15.4933	15.1375
O75182	16.7401	16.4526	17.6564	17.1844	18.3594	14.9264	18.0548	16.7947	15.9834	16.7042	17.2562	18.1896	18.1141	18.0347	16.052	14.8722	15.9829	17.4444	14.8981	17.7451	18.2286
O75185	19.5949	18.3229	19.269	17.9037	17.6053	16.3387	18.6751	17.8679	16.0773	17.3146	20.1928	19.7519	19.1698	20.4663	16.2014	16.6624	20.2161	20.8308	16.9718	16.8807	17.9122
O75190	18.7858	17.805	17.1605	18.6659	19.2098	17.6396	19.3143	18.8121	16.949	19.0865	18.718	18.673	19.2468	18.5328	18.4547	16.8244	19.1281	18.6643	17.2263	18.9555	19.0926
O75191	8.04313	7.9698	7.92641	7.7352	8.07232	18.8651	7.9458	7.51927	19.115	7.52503	7.53968	8.2255	7.64615	7.45746	17.7633	18.5414	8.34767	13.6136	19.6398	7.68023	7.59323
O75208	11.7618	16.7723	17.6056	15.1461	15.5321	12.2501	16.3631	15.414	17.1769	17.2312	16.2801	15.8198	17.087	16.8728	18.8449	16.7511	17.5081	14.4273	17.0428	16.722	16.0013
O75251	19.7523	20.2717	19.7725	19.4707	18.1985	19.3095	19.8117	18.8864	19.0669	20.039	19.751	19.7097	19.494	19.5452	19.9988	19.4762	19.9213	19.1015	19.9753	19.7455	19.4374
O75310	15.3932	16.4045	15.6714	15.5561	15.7969	11.8329	15.535	15.452	14.3796	16.3807	17.5794	17.4106	16.2986	15.9562	18.568	17.2898	17.0741	16.3446	15.9778	16.3551	15.6052
O75312	18.011	18.0444	19.0276	17.9307	17.1475	15.9629	18.0863	17.5198	17.8776	18.355	18.1278	17.4073	17.6093	17.9192	17.6896	17.3575	18.9135	17.6964	17.8342	17.8082	17.6421
O75335	19.613	19.0325	18.6002	19.6224	20.3533	21.7871	20.2679	19.7578	18.8499	20.0729	18.99	18.5479	19.6043	18.3359	21.5157	18.9348	20.6695	19.5875	19.2048	18.6902	19.9258
O75342	18.8966	18.7056	18.9558	18.0909	19.2108	19.5709	18.6318	19.1098	21.3423	18.8414	18.5985	19.2669	19.8846	19.0526	18.2154	18.532	17.8568	18.0689	19.1781	19.5315	18.7691
O75347	20.9977	21.7032	20.7106	21.3974	21.058	22.8178	20.513	20.6359	21.4827	21.3953	20.4038	20.0001	20.8303	21.3204	16.2647	22.0474	20.6399	21.219	21.5973	22.4598	21.4487
O75348	19.8719	20.1818	21.4679	19.972	20.5972	23.6199	20.2182	20.033	22.4928	22.0604	20.6028	20.3407	20.1652	20.5496	22.6393	22.3311	20.2965	20.6504	22.7667	21.3408	20.7137
O75356	17.2429	18.3873	17.6709	17.1323	9.57785	NA	17.3223	18.1375	NA	17.948	17.7758	17.1855	17.468	17.7901	NA	19.1623	17.7206	17.9067	18.6602	NA	17.501
O75362	14.3374	10.8469	8.93268	16.1238	18.5509	15.808	-3.32193	-3.32193	10.9908	10.8556	-3.32193	14.1945	-3.32193	-3.32193	14.6844	-3.32193	14.2114	16.7013	10.6771	-3.32193	15.726
O75363	20.1239	18.7335	17.944	20.2085	19.7574	7.21903	19.8457	18.67	16.0937	19.0612	15.0286	15.2572	19.4551	17.6978	19.7083	18.9531	19.5454	19.1653	17.9581	17.4576	19.7564
O75380	15.253	17.6812	17.6345	16.8562	17.0092	18.6456	17.3293	16.3817	17.3793	18.7888	19.0266	19.635	16.8896	18.7101	18.1687	16.7686	15.0955	16.1251	17.781	17.4611	16.6551
O75381	17.4712	18.0785	17.4732	17.6561	15.9305	19.1642	17.505	17.4714	18.515	18.4816	17.0895	16.2503	17.457	17.2051	18.8899	18.7412	17.3632	16.8688	19.7881	17.5102	16.2372
O75382	17.3993	18.0554	16.9907	17.306	19.0569	9.31534	18.4614	18.2816	10.6658	17.8929	16.4568	16.714	17.6682	17.7792	10.4535	10.0678	16.6532	18.0706	10.771	18.8094	18.4799
O75390	16.9369	18.9681	20.6263	17.1631	15.8834	18.392	16.9512	18.1464	19.6736	20.0386	19.0847	16.6433	19.3641	19.6193	20.4935	20.0574	18.861	14.9838	20.6334	19.5382	16.6235
O75400	21.5243	21.6057	19.8718	24.6696	22.7807	24.3171	24.6235	20.9839	20.704	20.5454	20.6216	21.2891	23.8106	21.6188	21.151	20.5709	22.8487	20.598	20.426	20.5804	24.7228
O75410	16.733	16.8456	16.4289	17.8491	17.5709	7.91134	18.6068	17.11	16.1627	17.4623	17.5964	17.5264	17.9373	17.1765	19.1659	15.6323	18.0189	17.7011	16.5022	17.9799	17.5972
O75427	17.5187	17.5762	18.223	17.2565	17.2335	12.898	17.614	16.6129	15.2025	16.845	18.3185	17.0901	17.8777	16.8996	16.0539	16.1031	17.873	17.5691	15.0406	17.1568	17.5699
O75431	14.9225	16.2564	19.1549	13.6074	14.8412	23.4998	17.2172	16.9195	21.5688	17.7684	18.3732	15.8572	19.3343	18.3514	20.0353	19.4831	9.64133	9.16461	21.8488	18.2258	18.02
O75438	19.1669	20.4847	19.9498	20.1787	19.6959	21.7027	20.8605	20.7448	20.8108	20.4949	20.7339	21.1503	20.8645	20.5485	20.6455	20.4094	19.5624	20.2082	20.3953	19.8731	20.7162
O75439	18.0015	18.1879	18.1061	17.542	18.5102	11.6007	17.9853	17.3497	17.2644	18.3286	17.6323	16.6845	16.9971	17.0474	18.7396	16.8431	18.3701	17.6185	17.3434	17.469	17.283
O75445	17.2154	18.0349	15.3258	16.6078	14.6847	15.361	14.4125	16.5122	17.0532	15.8771	16.4813	13.5575	15.0302	16.3565	16.729	16.948	16.4689	17.1542	17.4094	16.641	15.9679
O75448	18.0859	18.102	17.5679	18.0947	17.6536	18.2549	17.3499	17.6329	18.5999	17.6965	15.8695	17.4069	17.9133	17.3861	18.5837	18.9907	18.118	17.8202	19.3055	17.553	17.9847
O75452	15.8681	15.6526	17.2948	15.4977	12.2634	12.3126	11.6041	10.5096	12.7599	18.1819	16.4314	17.2702	15.7655	16.6333	18.7321	17.7702	17.1251	11.5732	16.9487	17.5378	16.7938
O75460	13.6829	15.0443	14.1011	15.8473	17.9749	16.4418	16.675	17.564	18.0601	15.5218	13.6082	16.2316	18.3368	14.496	18.0234	17.0971	15.2956	16.2352	18.5353	15.6342	14.6501
O75473	18.3194	18.1741	18.4355	17.657	17.5499	19.5819	18.2305	16.1988	16.0196	17.6	15.8999	17.2617	17.7027	17.5382	18.6842	18.7596	18.2229	16.1896	16.6935	17.4943	17.6199
O75475	19.4372	18.0091	18.3286	17.5822	16.9846	17.3025	17.3334	17.8385	17.7195	17.6006	18.2387	18.0271	18.0125	17.4987	19.5226	17.3307	17.9517	17.9767	18.0946	18.12	17.5022
O75477	6.61743	12.3636	17.1683	6.62896	7.21706	-3.32193	15.7471	6.89361	-3.32193	15.0505	15.5932	16.375	7.45957	15.5583	7.5512	4.8651	14.9763	15.233	4.50534	14.2727	7.22835
O75489	15.8301	16.3986	16.8272	16.3007	16.7228	12.7588	16.2042	16.3913	16.3145	16.5158	16.8271	16.0041	16.7342	16.4605	20.2125	16.2123	16.2731	15.9668	16.1424	16.0593	16.0044
O75503	18.3253	18.1373	18.598	18.472	18.3786	21.6481	18.2816	18.7376	19.1168	19.3611	18.5776	18.3728	18.7702	18.6031	19.491	19.055	18.1444	18.4079	18.9765	18.3127	18.8482
O75506	17.221	18.7236	18.8307	17.2673	16.1567	19.9856	18.109	17.9748	18.9474	17.764	17.2615	16.9708	18.2286	18.2954	20.339	19.2206	17.4261	17.6091	20.1889	19.4567	18.9207
O75521	19.0494	19.0279	19.6405	19.639	19.7497	NA	19.5222	18.9292	20.7962	19.7688	19.065	19.3056	19.3026	19.4096	20.2747	20.6148	18.2818	18.9635	20.8722	19.9649	19.1956
O75534	19.3475	19.8846	19.476	19.8725	19.0749	22.1146	19.4026	20.4359	21.0644	19.6372	20.1692	19.5001	19.3873	19.47	20.1525	20.902	19.7213	20.6721	20.8804	18.7884	19.2437
O75558	14.9033	16.5882	17.2371	15.9897	14.7598	17.2559	13.7051	16.3712	16.7676	17.6228	17.2692	15.4816	15.5264	16.0884	17.2114	16.2386	15.672	15.5066	17.1518	15.8359	15.3919
O75569	18.6442	19.4279	19.2017	18.9182	18.4563	19.0554	18.8384	18.5127	18.2552	19.1329	18.7136	18.1467	18.4896	19.2461	18.0882	18.9933	18.2446	18.6641	19.0067	20.0402	19.0249
O75582	14.9566	18.7927	19.3507	16.5211	16.2166	14.6434	15.7117	15.9243	18.0202	18.8741	17.2125	16.7602	16.7286	17.9047	17.5767	18.0411	16.3352	16.1628	17.8339	18.7969	17.6321
O75596	10.5084	11.1836	17.7334	10.0719	8.80515	9.14762	10.113	15.3286	10.7581	17.5665	18.2797	10.5308	10.4493	17.1761	8.4278	15.5661	10.854	11.5662	15.7053	17.444	9.95351
O75607	20.4268	20.3141	18.7856	19.8865	20.3127	24.8086	23.4862	18.7678	25.6635	18.9798	18.2799	20.0938	18.9254	18.8313	19.6917	24.3231	21.3958	18.7665	23.8612	18.3638	18.9837
O75626	23.1786	22.4276	21.5502	23.5122	25.0917	24.6019	24.9038	24.5148	26.2982	22.6518	25.1939	23.7741	24.688	22.7515	23.9968	23.7214	21.8459	22.7574	23.6215	24.4879	24.3506
O75628	16.7665	15.6423	15.0052	13.3603	15.2706	17.1876	15.5173	15.1992	16.5342	16.3589	13.8567	14.9632	15.1412	16.3608	16.7292	16.6622	14.0496	15.0106	16.8741	15.3898	15.2986
O75636	18.1453	17.8308	18.2488	19.2247	19.1964	21.1975	19.2531	19.421	19.9124	18.9858	19.7361	20.0786	19.4217	19.1571	19.5237	18.609	19.1683	19.7081	19.5077	19.5225	18.3759
O75663	19.4868	18.2063	19.9937	18.7611	19.2691	17.5677	19.4495	18.7211	18.5776	18.6945	19.2007	19.6282	19.2303	19.4572	9.28807	18.4639	19.4231	19.2611	18.9077	19.5674	18.6056
O75674	16.2836	18.4738	18.0545	17.1594	13.0624	16.7759	17.0837	18.5026	16.8332	19.1259	12.0402	17.3051	17.3976	17.2607	18.4618	17.1609	15.9906	17.1678	17.5741	17.6549	17.5275
O75676	18.8241	19.6559	19.5081	19.5026	19.4182	17.8855	20.127	19.0513	18.0686	19.6932	19.7972	19.6836	19.2256	19.9969	19.8672	19.302	19.2872	19.8976	19.1837	20.078	19.9879
O75683	15.8304	16.1031	16.8089	15.1675	-3.32193	12.9115	15.553	15.4642	12.927	16.7596	15.1683	14.8318	15.5056	16.047	15.2372	12.4935	15.7969	15.5632	14.3217	15.7327	15.8691
O75688	17.7223	18.1015	18.8823	18.0489	17.6088	19.3717	19.8139	17.7662	19.681	18.3044	17.8638	17.3976	18.8742	17.926	19.9567	19.3196	18.168	17.6973	19.9789	19.2445	18.4423
O75691	17.6069	16.6463	17.4025	16.7219	7.27868	5.90814	16.4297	15.7628	16.2234	15.8555	16.9971	16.3953	17.1805	16.3788	18.5348	16.7986	17.9149	17.0805	17.056	16.6809	17.1793
O75694	19.3756	19.102	19.2889	18.9676	18.9831	16.8405	18.8213	18.8602	18.0523	19.0007	19.0051	19.5916	18.6943	19.2933	18.4588	18.1551	19.4975	19.1707	18.1084	18.9744	18.681
O75695	18.1749	17.5839	18.332	19.043	18.0443	20.7691	19.0508	18.347	19.9463	18.8867	19.0262	18.3319	18.7459	18.6701	19.7561	19.1917	19.0188	18.6523	19.3848	18.3741	18.7239
O75718	19.2113	18.327	18.0156	18.947	18.506	19.6299	19.2778	18.7474	19.726	20.1522	18.7385	19.668	18.3971	20.1863	20.5322	19.7848	18.754	19.0679	20.2845	18.1204	19.2243
O75746	19.9145	19.0944	19.446	19.925	20.0114	20.3353	20.0052	19.167	20.6591	19.0161	19.986	19.5132	19.8785	19.9791	20.3119	19.9121	19.4052	19.7005	20.0628	19.3435	19.7298
O75762	20.1675	20.7656	14.3089	20.4549	20.1818	20.5785	19.9442	16.2087	22.3672	17.3142	14.6654	14.8532	20.2539	20.5766	19.5689	20.9223	-3.32193	16.9714	18.4561	20.2058	19.8994
O75787	17.4626	16.6505	18.83	18.1818	18.2348	7.24589	18.0867	17.6326	16.1421	18.335	17.0849	17.2495	18.219	16.5599	18.2989	16.2654	18.9341	16.8947	16.7523	17.4448	17.7824
O75791	16.8046	17.5684	17.9229	17.6088	16.3796	15.6011	17.7635	18.2517	18.591	17.7193	20.0241	17.308	17.7813	18.067	18.813	18.0079	17.6266	18.7017	18.2755	17.4742	17.3661
O75792	18.445	17.2418	16.9906	17.8767	18.2996	19.5117	18.4208	18.0626	17.8786	18.3673	19.3283	17.7971	17.9445	17.8431	18.9856	17.6296	17.7646	16.7808	17.8478	17.5045	17.7695
O75817	19.2584	18.6701	19.7741	19.5124	20.2734	18.1106	19.4794	19.1407	18.4972	18.8382	19.377	18.8001	19.6471	18.4988	19.524	19.0623	19.5634	19.5861	18.6934	19.2664	19.5157
O75821	18.7155	18.0678	18.2248	17.7295	NA	NA	17.8934	18.555	NA	18.5405	18.832	18.6102	NA	18.7073	20.483	20.0305	18.754	18.1404	20.1774	18.1825	NA
O75822	18.2413	18.3047	18.7521	18.586	18.5553	16.7131	18.3468	18.6529	17.3058	18.0635	18.6223	19.0798	18.6372	18.4176	17.631	17.1838	18.0833	18.3187	17.0938	19.0889	18.5409
O75828	19.0777	17.836	18.3978	18.908	19.2066	20.175	19.1218	19.0699	20.2172	18.4157	19.2492	19.0694	19.3948	19.0515	20.3748	20.212	18.9249	19.4375	19.7049	19.2202	19.2621
O75843	17.4499	18.8146	19.6056	18.3584	18.9432	17.969	19.6663	18.698	18.6733	18.1527	18.5337	17.3307	18.3019	18.5725	18.6459	19.2081	18.5352	18.8928	18.7414	18.6826	19.1698
O75844	19.9272	19.485	19.5058	18.862	18.7398	21.0541	19.8447	19.9539	20.4372	19.4174	19.1396	18.9934	18.7827	19.2558	21.0471	20.7566	20.5671	19.6196	21.1878	19.8187	19.8796
O75880	18.5032	19.8568	18.8946	19.263	19.5339	17.3361	19.118	18.2243	16.6973	18.0506	18.7945	18.976	18.8451	18.9798	18.5745	17.0463	18.5166	20.8069	18.3751	18.9422	19.4286
O75882	18.5345	18.2129	17.4997	19.5627	13.487	18.1915	18.4693	20.1267	17.4172	18.3362	18.2914	19.2651	20.118	18.6167	17.3164	17.3478	14.9245	17.8873	18.4996	19.4554	19.8109
O75884	19.8289	18.4432	17.9466	18.0324	18.7656	16.376	17.9609	17.7432	17.6932	18.2769	17.5123	17.8117	18.1559	18.0454	17.4259	16.7055	17.5832	17.5124	17.1606	18.7982	18.3929
O75886	19.789	18.6251	19.5559	19.2801	19.2123	20.8603	19.2397	19.2855	21.1228	19.2356	19.3185	18.8283	19.0495	19.4606	20.7932	19.6608	19.4667	20.4138	20.4757	19.0917	19.3995
O75909	20.2242	20.2317	18.5827	19.2751	19.1471	19.3459	19.8044	19.368	19.2631	19.1368	18.9428	18.8906	18.5235	18.9488	19.4798	19.836	20.3733	19.6282	19.4878	19.2916	18.9351
O75915	20.6699	19.3384	20.6389	19.2625	20.3558	18.499	21.1079	NA	19.6662	19.3651	21.0524	19.9119	21.25	20.6911	17.9634	19.6689	20.2019	20.6381	19.4212	NA	20.9263
O75923	20.4153	20.62	20.1929	20.6773	20.8254	19.8991	18.7333	20.4733	20.63	20.4302	20.6954	18.7247	18.9701	19.2487	20.3512	19.7852	20.5185	19.414	19.7251	19.7907	19.3906
O75934	19.7449	18.8443	18.2442	19.504	20.8902	19.6575	20.0146	19.5221	20.3607	18.7383	20.0246	19.5879	19.4127	19.0061	19.0992	18.6395	19.3278	19.4292	18.7563	19.7194	19.6873
O75935	20.8248	20.9329	20.3521	20.6383	19.6956	21.891	19.9586	20.5192	19.7901	20.4194	20.5435	20.482	20.2667	20.3461	18.8728	20.124	20.2354	20.6063	20.6643	20.4984	20.6635
O75936	18.0468	18.4002	17.8746	16.6201	16.7416	19.0784	17.6816	17.1423	19.8708	18.7148	18.589	17.2814	17.5291	18.9468	20.6666	19.912	18.8492	17.2489	20.0357	19.1649	17.6757
O75937	18.1932	18.6357	17.7752	17.9741	18.7416	7.69294	18.3102	18.7591	18.1631	17.8176	18.2866	18.1895	18.5556	18.0037	17.6423	17.7527	18.0549	18.6602	18.3749	15.4479	20.4662
O75940	19.6826	20.318	18.5573	18.9573	16.4912	22.1244	18.67	18.9817	22.8028	18.8172	19.9944	18.5351	19.0446	19.4591	19.6853	20.2441	19.6086	18.5544	20.4082	19.2049	17.2044
O75947	16.7842	16.9048	19.4959	17.2383	17.7325	15.2289	16.6445	16.7141	15.1138	19.7609	17.3319	19.4053	16.9258	19.7562	6.49529	15.3629	16.4627	16.9177	15.212	20.4139	17.0477
O75954	18.2031	18.086	18.0977	18.1801	18.7675	17.3912	18.2458	18.1729	22.2216	17.8741	18.4686	18.0496	17.9938	18.4092	19.4095	21.7651	18.4424	17.3849	20.471	18.5897	18.1743
O75955	19.2859	19.0836	20.4275	19.9771	19.5881	18.7412	20.096	20.0065	18.7618	19.5784	19.052	19.757	20.1066	19.7876	19.9481	19.8072	19.2253	19.4269	18.4175	19.0595	20.0383
O75962	16.4336	14.0045	15.4853	17.2902	17.6861	16.5183	17.0769	17.0904	7.12064	15.9153	6.44404	15.5976	17.0708	16.1681	16.8924	16.3172	16.2759	15.0205	17.8974	16.5716	18.5475
O75976	18.4947	17.5568	18.2733	17.9429	16.5962	16.7419	16.503	18.1509	18.4747	18.2581	16.8431	17.0259	17.2039	17.7606	17.8156	18.148	17.9715	17.838	17.6163	18.6007	17.1597
O75995	19.8678	19.7055	18.469	19.6764	17.8769	8.32944	19.1425	19.7833	16.7909	18.8999	20.6471	18.9627	19.4356	18.6592	18.0197	16.3863	20.1281	20.0661	8.028	19.1738	19.2127
O76003	13.0566	17.1738	18.3883	12.0315	11.4968	14.7063	12.4781	17.8675	18.5227	17.8234	17.3206	11.1517	17.6416	16.7683	19.4563	18.1961	18.4755	12.0177	17.9016	16.1748	8.45482
O76015	24.737	26.4035	27.7376	25.8586	26.9215	27.6778	27.8454	27.0285	26.6407	26.6347	23.4258	26.1397	27.5575	27.9803	26.9893	26.6848	25.9066	26.0495	26.0929	26.6175	27.1791
O76021	18.1459	17.5451	17.6011	18.0489	16.2419	20.1402	17.1632	17.7917	19.2698	17.7231	16.3739	16.5445	17.2627	17.304	19.1117	18.5772	18.926	18.3107	19.9048	16.5291	17.0502
O76024	18.0237	18.5294	19.7246	19.9491	19.4327	7.35469	18.6618	18.6819	15.9128	19.2058	16.1798	17.0648	19.5142	17.7763	17.9229	17.2362	18.0986	18.8984	17.9805	17.9763	18.9974
O76027	17.383	18.0988	17.9641	17.9584	18.5594	11.8113	18.4864	17.6577	13.6588	17.8192	17.7633	15.32	18.499	18.5579	14.8203	15.5866	16.8314	17.3436	15.7513	18.6653	18.6585
O76031	18.5358	18.46	18.5568	18.1664	18.7884	18.8284	17.6725	17.8902	19.2019	18.6368	17.1041	18.3861	16.9801	17.6864	8.22851	19.1949	18.999	18.102	18.6134	18.0409	17.4855
O76041	-3.32193	16.5167	17.7749	14.7445	16.0569	22.768	14.9559	16.4697	-3.32193	11.1915	11.7312	15.2644	17.8849	16.6405	19.7275	-3.32193	-3.32193	-3.32193	-3.32193	13.915	17.754
O76054	19.4235	20.4524	20.559	19.4056	19.0148	16.8063	20.3005	19.577	16.0645	20.232	19.2152	20.3662	19.7102	20.9733	15.019	15.7544	19.555	19.9093	14.9747	20.5171	19.3754
O76061	18.7276	19.4945	20.0576	19.711	19.0783	20.3371	19.1204	19.2428	19.4119	22.0472	18.1332	19.1333	20.5419	20.46	21.4545	18.1639	18.7491	18.3863	18.2337	20.9768	19.4103
O76070	17.7142	17.8385	17.7878	17.3431	18.5429	19.8679	16.3563	17.792	19.4455	17.7227	19.311	18.0803	17.8118	18.1913	20.379	20.0295	17.7614	18.0928	19.2513	18.3509	18.0183
O76074	17.8287	18.374	18.5345	17.2735	17.1268	18.681	17.1823	17.8426	18.5203	18.2281	18.3789	19.2343	17.8736	18.702	19.983	18.5481	18.0274	17.6808	18.1636	17.1835	17.6135
O76090	-3.32193	15.6858	15.287	-3.32193	-3.32193	-3.32193	-3.32193	15.9892	-3.32193	12.9787	19.2346	-3.32193	15.2781	15.5011	18.285	16.1729	13.2209	-3.32193	13.7979	14.6976	-3.32193
O94766	18.9727	18.9982	19.6371	19.6925	18.9691	18.4927	19.2467	18.7422	18.6295	20.3406	18.6784	17.7132	18.8924	18.8167	20.4678	19.1276	19.5467	18.7311	18.1961	19.548	18.2302
O94779	18.2539	19.312	19.1253	20.2168	19.9638	-3.32193	20.5835	19.8621	-3.32193	-3.32193	19.4921	20.4076	20.2553	18.8992	-3.32193	-3.32193	18.8586	18.6653	-3.32193	16.835	19.8492
O94804	18.2933	18.5015	18.9231	17.9938	17.9587	16.9528	18.8562	19.0735	17.2318	18.7517	19.0493	18.8292	19.7977	18.7759	17.9035	17.5901	18.8291	18.4956	17.7581	19.9046	18.5751
O94806	17.4529	16.6252	16.6641	16.2623	15.7499	16.2267	13.1971	15.326	18.0451	14.9456	16.4416	16.1476	16.7282	16.662	18.0472	17.4095	17.2204	16.2701	17.0185	17.1145	16.6219
O94808	18.5483	17.8757	19.0604	17.2424	17.6847	6.64895	19.4869	18.5196	17.3577	18.9224	18.1403	16.933	17.5438	18.3993	17.2835	18.4267	18.5823	17.096	17.0881	19.5679	17.8273
O94822	16.632	16.4846	17.4341	17.1493	18.5192	16.8251	17.7734	16.0156	19.8039	17.5447	16.8343	15.7434	17.3068	17.182	17.2609	17.7726	17.2418	17.0449	18.0777	17.5713	17.7872
O94830	21.5331	20.3172	18.8469	20.6907	21.6018	22.2589	22.3205	19.55	21.5175	20.3164	17.8996	19.1734	21.2549	18.9892	21.2721	22.4988	20.9422	19.4392	22.7122	18.7422	21.1559
O94832	17.0929	19.101	17.8108	19.036	17.5945	17.8721	18.1138	18.5111	19.2898	17.7597	16.797	17.3479	17.5826	17.657	19.552	19.7308	17.6671	18.0539	19.7189	18.1651	19.1423
O94842	16.5542	16.4468	16.7497	16.1559	7.02987	6.83006	16.6571	16.3644	6.9083	15.9823	16.3344	7.26934	15.6825	16.8226	17.0178	15.7384	17.3916	16.6573	14.7994	15.4902	6.28764
O94855	17.762	17.323	19.0262	14.0106	13.172	21.2443	14.4074	18.3386	20.4094	18.7002	18.2118	18.1359	17.6703	19.7116	20.0884	15.3546	13.838	13.9012	21.3529	19.6326	18.8898
O94874	17.6222	18.0321	18.8622	17.8007	17.781	14.7434	18.3469	19.0435	16.9907	18.0912	19.053	17.1545	18.5071	16.5157	17.7953	17.5461	18.9722	18.0165	17.2152	18.4449	18.9166
O94875	18.4428	19.2934	18.7345	19.6546	19.3433	21.0684	18.5422	19.3619	19.3406	18.8358	18.2708	20.0831	19.2591	19.3068	18.7072	19.4581	19.0368	18.797	19.1456	19.2974	19.0018
O94886	19.1443	19.4132	19.7322	19.2562	19.9261	20.1085	20.2215	19.4477	20.1066	20.0923	19.8583	19.3982	18.8105	20.1993	18.616	19.3008	20.1009	20.254	19.2108	19.9485	19.6673
O94888	17.7916	16.7785	17.4078	17.0692	16.2135	17.1631	17.5847	15.8706	18.6512	17.7287	16.58	16.0941	17.6201	17.44	19.2485	18.314	17.4448	17.2726	18.4827	17.0529	16.5583
O94901	19.2243	19.3026	18.7668	18.9078	17.5252	19.6676	19.4228	18.5038	19.4282	18.4317	17.7784	19.251	19.5124	18.2496	18.658	19.0282	20.0738	18.8784	19.346	18.7667	19.402
O94903	17.5166	16.9619	17.5368	17.7468	19.2624	5.19569	13.435	17.9024	9.25076	18.0993	18.3877	18.8028	13.872	17.1074	7.31749	11.498	18.0852	17.4628	13.8227	16.7921	18.486
O94906	20.5089	20.0447	19.9327	20.3762	20.4437	20.7042	19.7726	19.716	20.3342	19.8428	20.2184	19.8949	19.5206	19.5489	20.9616	20.4645	20.1793	20.3701	20.9699	19.6934	19.7131
O94915	14.0838	14.685	16.4422	6.60807	14.8959	15.0616	6.63378	14.8953	6.27558	14.5344	15.9343	16.7394	14.2507	7.20101	18.354	14.2002	15.5603	15.4253	13.2403	14.3316	5.97659
O94919	18.4085	19.1128	19.842	19.3126	18.9761	18.7348	19.7831	19.043	18.422	19.3214	18.0155	18.6848	20.5302	19.338	18.2619	20.1702	18.5439	19.4697	18.4077	19.5314	20.0791
O94923	17.753	18.9103	17.6293	17.4306	15.5856	23.7024	18.1147	18.3071	22.9087	18.5677	16.0729	16.2051	18.0264	16.8529	18.1666	22.1984	18.573	17.6054	20.4131	18.406	16.6166
O94925	20.6157	19.3023	18.4292	19.7294	19.0934	15.9909	20.4182	19.3452	18.641	18.818	19.0598	19.6245	20.1791	19.0099	17.3239	18.4493	18.7257	18.8684	18.6162	18.9327	20.1262
O94929	14.103	16.7666	16.6914	14.2503	16.5768	5.1447	14.7056	15.2411	13.8931	16.171	16.0946	16.7095	15.855	14.7596	19.0701	16.9704	15.6032	16.0348	11.9563	15.8237	14.8293
O94952	17.3607	15.0519	15.4957	16.477	18.3656	16.8186	15.1244	16.7052	14.214	13.5326	16.6527	16.8833	15.5402	12.099	17.7376	16.3663	16.6882	17.1905	15.7836	14.9849	17.3333
O94956	15.1115	16.7934	16.617	15.1576	13.8808	11.7354	15.1436	15.9162	16.271	16.1417	15.1317	16.3635	14.6173	15.8691	15.7771	17.0519	14.6365	15.862	17.1169	16.7326	14.8129
O94979	13.9888	19.0788	19.3212	19.8379	15.996	14.6994	14.1863	19.6196	13.9255	16.0216	19.2711	16.2851	18.7006	16.0638	11.7575	16.8602	19.3656	17.1162	16.3231	17.7644	16.7967
O94985	19.3973	20.3628	19.4451	20.2751	18.3813	19.9364	19.2984	19.2687	20.3566	19.9236	17.869	19.4128	19.618	20.1566	19.5906	19.713	19.1626	18.4033	19.4722	19.6885	18.8461
O94992	19.1546	19.8329	19.2992	19.7845	17.1238	14.8995	18.3646	19.057	20.161	19.0258	17.7838	20.773	19.2457	20.4913	18.1683	17.9598	18.3748	18.9854	18.9783	20.0273	18.359
O95049	15.9913	16.7189	17.5077	7.28412	7.2772	5.84496	14.7686	15.468	16.2356	17.641	16.5757	15.4068	14.7652	16.4542	14.7918	15.8095	18.0353	15.8832	15.2657	17.4329	16.1694
O95070	18.5629	19.6362	20.4	19.1521	18.1222	18.6076	19.5571	19.81	19.5945	20.9122	18.378	20.4215	19.3888	20.2701	17.1722	19.5031	18.0393	18.9285	19.8724	18.7892	18.547
O95071	17.3002	15.8749	17.1947	17.2472	7.66353	14.1527	17.8491	17.4211	13.7116	17.1564	15.6237	18.034	16.7853	18.3105	15.718	15.5142	17.6541	18.1111	15.4306	17.3327	18.4957
O95084	16.9648	16.8821	20.0914	16.6859	17.9262	16.2399	16.3025	15.4167	17.5026	15.5886	16.6679	18.4227	16.9803	17.228	16.7983	17.3309	17.2297	15.0155	15.9251	17.6987	15.8718
O95139	20.2509	18.797	19.0682	19.7099	20.5812	-3.32193	19.9338	19.2757	16.8179	19.0779	19.63	19.3696	20.2506	19.4779	19.5586	18.1526	19.646	19.728	17.3616	19.3052	19.6826
O95140	18.3183	17.8399	19.4742	18.1139	17.4445	16.8195	18.5219	18.1947	16.6937	18.6203	17.9994	17.0447	18.4605	18.5965	17.6644	17.8517	18.7073	18.232	18.0787	18.7899	18.8841
O95155	19.5089	18.6356	19.0634	19.2545	19.5024	11.5882	19.155	18.3675	16.7028	18.3222	18.5763	17.951	19.8399	18.7066	17.663	17.5128	19.212	18.8954	16.7944	17.6925	19.242
O95159	21.8359	21.682	21.4078	21.723	20.8102	20.4876	21.2817	21.2813	20.8428	21.5815	21.0971	20.2393	20.7546	20.7331	20.928	21.6196	21.5318	21.4044	21.5824	21.0456	20.6957
O95163	15.8307	15.1964	16.5476	14.9799	16.6696	3.93069	15.7961	15.3107	14.6318	16.2855	16.2649	16.3905	15.9739	15.0619	17.066	16.1195	15.7192	15.6156	16.2935	16.7	15.5912
O95167	18.474	18.6633	17.5511	18.2474	17.408	17.1524	18.6523	18.9577	17.3433	17.9769	17.3325	17.5237	18.3891	17.4556	-3.32193	17.568	18.5591	18.9141	17.2946	16.6602	18.173
O95168	18.8266	20.1687	19.49	19.702	20.3214	18.198	19.2132	19.3617	18.367	19.6875	19.4414	19.3995	19.962	19.5584	19.0957	18.3283	18.8267	19.4182	18.5806	20.132	20.3673
O95169	17.7315	19.7625	19.071	17.9869	18.0569	18.4989	17.7489	18.128	17.5636	18.8647	18.2098	17.6925	18.506	18.843	11.0569	17.326	17.5593	16.5606	18.0568	18.7433	17.993
O95182	18.1974	18.9838	18.7875	18.3594	17.2745	21.1041	16.8677	18.3683	21.3164	19.0921	19.9529	18.7753	18.9592	18.8441	19.1493	19.6428	18.4841	16.0623	20.1875	18.5861	18.2208
O95202	17.3282	15.9728	17.5616	11.5652	11.6684	10.9584	10.2015	17.5895	15.1268	18.4101	17.1922	13.0654	15.0288	17.2901	19.8439	16.7097	17.6251	15.274	17.4188	18.0254	11.3508
O95210	19.9384	20.0173	19.856	19.8093	19.0842	16.8714	19.1943	19.6702	16.2631	18.4198	17.65	19.1727	19.4298	19.3828	18.2383	18.9142	20.0647	19.2879	18.0319	19.4587	19.1718
O95219	15.861	17.2074	17.0127	16.5544	16.3209	20.4484	7.86529	15.3272	21.3959	17.4758	16.4699	16.7379	15.9632	15.6997	19.5374	19.6835	15.4295	16.1865	19.5266	16.0746	15.1686
O95232	19.4178	19.7489	18.4494	20.2967	19.4467	17.3556	20.539	20.6575	17.0623	18.7085	18.7108	19.2175	20.6274	18.9299	16.6152	16.2843	20.2293	18.4951	16.5701	18.7646	19.6035
O95249	14.6622	15.3858	15.9768	10.2091	15.1799	4.72885	12.311	14.2273	4.41277	12.6761	14.2649	14.1561	15.481	14.5464	4.75967	4.85531	15.2596	10.3153	5.30239	15.579	15.3383
O95260	15.0646	15.965	16.0849	14.1141	5.34687	7.67899	13.2478	16.1193	16.6256	15.7833	15.5201	7.47757	15.0327	15.9373	14.6205	15.5182	16.5165	14.5174	14.3482	15.5973	15.0063
O95292	19.5318	20.0357	21.8067	19.2904	19.225	NA	18.8827	19.0806	NA	20.4525	19.3445	19.5451	19.2447	19.6648	19.741	20.0066	19.8107	19.4092	19.9956	NA	19.2045
O95295	17.6227	18.1418	18.1852	16.9136	17.4946	19.5645	17.2922	18.2035	19.3649	18.866	17.7786	18.9549	18.1006	19.109	19.5427	19.2295	17.4443	18.2049	19.6016	20.1803	18.6497
O95299	18.6111	19.6714	19.3049	18.6106	18.6944	15.8002	18.8179	18.4196	19.1575	19.2943	19.251	18.1304	19.3804	19.5363	19.8381	18.8821	18.7501	18.5547	18.9434	18.9256	18.6879
O95302	21.3856	21.2846	20.3656	22.2141	21.0649	22.1249	21.4059	21.1486	21.5291	21.073	20.7584	21.9444	20.707	22.207	21.6491	22.189	21.2108	21.5763	23.1542	20.1182	21.8936
O95319	20.6569	18.7807	19.7532	20.0985	19.1539	20.4962	20.8183	20.176	20.2851	19.4461	20.8324	19.1642	20.5847	20.4599	20.2307	20.4066	20.5925	21.0655	20.9096	20.0359	19.3875
O95340	19.0271	18.7673	18.2556	17.9365	18.7465	20.1504	18.4153	17.7169	20.0065	18.3886	19.0687	18.8522	18.6746	18.7951	16.9782	19.3784	18.4633	18.5328	20.956	19.0009	18.0256
O95347	19.7598	20.2367	21.4455	19.4598	20.3672	19.5798	20.6854	21.2625	20.8094	20.0943	17.8087	21.1382	20.7614	21.4023	20.4582	20.8352	20.4523	20.7086	20.3226	19.7784	20.1693
O95352	15.9468	14.0642	16.0904	13.6227	13.8387	18.1376	14.0175	15.1381	18.3304	14.8522	16.4666	16.5735	14.4027	12.8174	16.3367	18.3459	15.9476	15.0882	18.2223	14.5634	14.6365
O95359	21.4649	22.3682	22.3379	22.1473	22.8318	20.8611	23.3163	22.4258	21.0501	22.6121	21.9707	22.7299	22.6816	22.9363	20.4175	20.9615	21.7552	22.0806	20.6643	21.8707	22.85
O95363	17.7317	17.306	17.7625	16.1336	15.4258	18.352	15.308	14.5192	17.816	17.5674	16.8899	14.2347	16.5367	16.6975	18.8293	17.5884	17.1558	16.6964	17.7743	17.7484	16.4719
O95372	8.45572	18.7761	20.2631	8.51792	7.82657	9.66613	9.1031	18.9301	17.2967	19.9817	19.298	8.3126	19.6243	19.7555	9.42332	20.0008	18.9201	8.67688	19.3908	20.1497	8.17468
O95379	17.1545	16.3553	16.264	16.5894	19.1692	13.4852	16.0794	18.6327	-3.32193	12.1941	20.1067	20.4148	17.709	14.9374	-3.32193	-3.32193	17.9614	18.6688	10.7027	14.468	16.9969
O95394	17.9146	16.9583	17.9473	17.7068	18.1527	17.8634	17.4172	18.2691	18.338	18.4567	17.4848	17.707	16.9435	18.245	18.0202	19.113	16.9993	17.4417	19.0154	18.8737	17.3986
O95396	15.5046	16.3768	19.8936	15.5516	10.979	6.85071	19.0407	17.5499	16.5975	16.7995	16.4755	16.4975	16.2768	15.3095	8.74857	15.832	15.9455	13.877	16.1001	16.8741	16.1328
O95398	15.5945	14.485	15.2571	14.783	15.6525	-3.32193	13.6563	15.9059	-3.32193	12.7778	15.8464	17.3523	15.4851	14.3635	17.4204	13.7458	15.5771	15.4923	11.058	16.1342	15.559
O95400	20.8074	20.7995	20.4146	20.5619	20.1958	21.3208	20.3274	20.3715	20.3636	20.1862	20.6302	19.9381	20.5291	19.7805	19.541	20.8034	20.9655	19.9005	20.4576	19.6883	19.9404
O95425	18.2615	17.0922	16.0735	19.2827	19.0733	18.0558	18.6961	18.915	17.7248	17.63	18.3972	18.3891	18.5819	17.934	16.9927	18.3899	18.5019	18.6214	18.416	17.4539	19.1082
O95428	-3.32193	-3.32193	-3.32193	-3.32193	-3.32193	-3.32193	-3.32193	-3.32193	-3.32193	-3.32193	-3.32193	-3.32193	-3.32193	-3.32193	15.1483	-3.32193	-3.32193	-3.32193	-3.32193	-3.32193	-3.32193
O95445	19.905	20.2621	20.0446	21.2727	21.857	22.3172	21.8134	21.7899	22.6113	20.9055	21.0623	22.3228	21.5994	21.5032	20.6588	20.9117	20.443	21.2446	21.6443	22.0296	20.9941
O95456	18.4826	17.7026	18.2787	18.4329	17.5573	17.2401	17.9257	17.9934	18.0736	18.4846	17.7324	17.3942	17.3897	17.5525	18.9197	18.6594	19.4856	17.6542	18.9355	17.8837	17.5105
O95466	18.0911	17.6604	18.148	17.825	17.5885	17.38	17.8261	18.5833	19.1129	17.8505	19.8679	17.8843	18.2961	18.5463	19.8087	19.046	18.917	18.6561	18.9422	18.4399	17.6998
O95470	18.7163	18.0924	NA	18.6712	NA	11.9186	18.5341	18.7732	16.9779	18.667	19.0167	18.6447	18.7388	18.8184	NA	17.9422	19.6667	18.6659	17.4006	17.9823	18.6499
O95479	18.759	18.5897	18.8257	19.0945	18.8477	20.5866	19.4258	19.156	19.9832	18.8363	19.1586	19.3226	19.2404	19.3598	20.515	19.6811	18.9446	19.1858	19.8583	18.6429	19.3212
O95486	15.9126	14.9623	16.3533	11.2854	11.4638	5.95206	15.7071	17.5902	9.10261	15.1664	16.9324	16.043	16.5237	16.1689	7.18181	9.85842	15.0605	15.3666	5.54914	15.4623	11.4088
O95487	17.4212	17.8398	18.6333	17.5681	17.3632	16.9323	18.0286	17.6523	17.3227	18.3525	18.2038	17.8046	17.7813	18.5431	18.9981	17.9655	17.1453	18.3953	18.0226	18.438	17.1934
O95528	16.9755	17.9086	19.8661	16.8722	18.4012	14.8171	18.0535	17.2728	14.0055	18.268	18.2823	18.6599	17.2394	17.8681	7.22966	14.4728	18.3969	18.0903	6.42771	17.8482	17.8461
O95563	17.0878	12.6365	15.3888	5.74798	-3.32193	5.35473	7.24135	13.0659	15.1417	17.9073	14.7809	14.7002	7.50879	15.8126	8.33066	7.61388	16.9214	14.6807	14.1544	17.4464	7.12432
O95571	20.2679	19.6499	19.5392	19.9823	20.424	20.5907	19.8855	20.2504	20.4036	19.4693	20.2159	19.9126	19.6693	19.704	20.2894	19.895	21.5641	18.9552	19.3901	19.7845	20.177
O95573	16.1678	15.8245	19.2357	15.4435	11.2235	14.3756	15.5789	18.43	17.5811	18.3609	16.9678	14.477	18.1012	18.4083	15.3927	18.101	16.0689	15.1101	17.6974	18.4231	15.9701
O95671	20.0366	20.5725	19.4113	19.598	20.6821	19.487	20.3182	18.1217	20.0753	20.3186	19.2058	20.1063	19.9572	19.6398	19.6544	19.8212	18.8941	19.3051	19.9772	19.567	19.8196
O95674	18.9602	18.1942	18.6073	18.4052	17.7197	18.1464	17.7346	18.4475	16.1784	19.0535	18.9644	18.4026	18.5298	17.6814	17.5622	17.2408	17.7648	18.8797	18.8146	18.9471	18.7902
O95678	19.7219	18.324	18.7578	18.4393	17.6711	19.0368	17.9892	17.853	18.8107	18.8685	17.9033	17.8385	18.382	17.875	19.3461	19.2179	18.7722	18.9442	19.4667	18.2151	17.9046
O95685	18.828	20.0372	21.2637	18.5442	17.6557	19.1386	18.0302	19.0025	18.8706	19.5873	18.8896	18.5485	17.264	19.6867	20.028	19.456	19.3076	19.153	20.1582	19.1647	18.4957
O95716	17.6825	16.863	19.3763	16.7354	19.2076	15.6411	19.6467	19.3734	17.6653	18.7433	17.4151	18.0306	18.2112	18.7898	18.6035	18.349	18.6865	18.3583	16.2889	18.7766	18.5282
O95721	10.6288	18.87	17.8249	15.6328	11.2752	19.0412	16.4378	19.2742	18.952	19.048	18.6822	18.3835	11.2707	18.8526	19.0196	18.5436	19.4047	19.2065	18.6215	18.441	17.3839
O95747	19.3459	19.3093	19.4124	18.6314	18.7471	19.5722	18.9406	18.7441	19.9146	18.2004	19.567	19.05	19.2877	19.0123	19.4833	19.7957	19.14	18.9885	20.1021	18.4781	18.7998
O95749	18.1676	18.4538	17.2363	17.3399	19.0898	19.6098	18.033	17.3358	19.1326	19.2184	17.8573	17.6978	16.9662	18.5828	19.7908	18.5519	18.4453	18.14	19.1595	19.7392	18.3931
O95757	18.3563	19.037	17.0622	17.9641	18.2295	18.408	15.6832	16.8427	18.5144	19.2369	17.5177	17.2648	17.939	17.6632	18.2478	18.7657	17.8235	17.881	18.4234	17.9623	17.7702
O95758	17.721	18.2257	17.4794	17.9644	21.968	-3.32193	20.7481	18.9068	17.5303	18.3247	19.9353	21.0904	21.1952	20.5179	14.0751	14.7839	17.0463	19.5743	15.0368	20.5376	21.7627
O95759	22.6314	22.2574	19.5879	22.9976	20.4545	21.7651	21.7475	21.0233	21.0339	20.899	21.181	22.2629	21.303	22.429	20.3053	21.8128	21.0146	21.8866	22.2534	20.7253	21.6836
O95777	21.8637	21.0902	20.9867	21.6477	21.2669	21.383	21.4639	21.1523	20.287	20.3578	21.8089	20.9506	21.3575	21.0825	20.9757	20.1209	21.3139	21.2098	19.3304	21.3159	21.657
O95782	20.5368	20.692	20.1101	20.656	19.5298	21.3626	20.8402	20.441	21.3282	20.9483	20.5641	20.5942	20.6329	21.0677	21.1873	21.3969	20.5583	20.5455	21.6701	20.1945	20.1593
O95786	19.0367	18.5416	18.7068	18.6517	16.4572	17.697	18.8813	18.599	19.7254	18.9576	19.2097	16.7371	18.5155	18.8457	20.7172	19.8195	19.2611	19.0085	20.7508	19.9324	18.3628
O95793	17.5353	17.4627	18.979	17.1418	17.788	16.302	17.2621	17.1063	12.8043	17.4235	16.3588	16.9843	17.2176	17.4608	13.5108	15.9929	18.1859	17.2337	16.9453	18.268	16.715
O95810	18.6578	18.7688	19.0227	19.7566	19.1878	21.7751	19.2405	19.7742	21.0197	18.7157	20.5623	20.6668	19.6721	19.4414	13.6919	20.8193	18.4034	19.7073	20.0929	19.2143	19.5879
O95816	19.9132	19.9507	19.8131	20.469	22.442	20.6599	21.7962	21.3565	21.2285	21.1907	20.3276	23.4795	22.502	21.4928	19.8095	20.1364	18.0627	19.9869	21.0533	20.5085	21.9996
O95817	18.5453	19.4198	20.0892	18.4205	NA	NA	18.8585	18.5759	19.5537	19.8572	18.3449	NA	18.2781	18.7292	19.754	19.8809	19.5032	18.0015	20.0207	18.5192	18.9232
O95822	17.3274	17.0054	17.4984	16.5972	15.4118	19.0096	16.3623	16.5478	18.372	17.6066	17.305	17.2068	16.4474	17.9544	18.465	18.716	16.8363	16.5555	18.7047	17.5881	16.7279
O95825	19.3724	19.8814	19.462	19.4958	18.6532	19.6327	19.4624	19.0793	20.7124	18.9326	19.0635	18.5814	19.4253	19.7615	19.8409	19.6436	19.2536	19.5654	19.7039	19.3044	18.0038
O95831	20.0301	20.5697	19.9069	19.492	20.0685	NA	19.8316	19.6387	19.8832	20.5114	19.9592	19.4784	19.4918	19.6773	NA	19.8223	NA	NA	19.9958	19.8239	19.4748
O95833	17.3158	17.8579	17.8632	17.6902	18.2332	20.0924	19.3526	19.3773	20.3997	18.0036	17.7183	18.0042	19.292	18.2139	21.0314	20.5123	17.4593	18.1546	20.4732	18.8629	18.786
O95858	15.9782	17.2469	16.6982	17.3402	17.5738	7.07625	17.8023	16.5385	15.6597	18.4539	17.3189	17.7013	16.463	17.3326	18.1364	16.9388	17.2938	16.998	16.5136	17.5821	18.8125
O95864	16.1719	16.0501	16.5194	15.5217	17.4612	19.4135	17.1321	15.8147	18.9365	15.3344	16.6649	17.8772	16.4552	16.4547	17.671	19.0383	16.8583	16.503	18.083	17.019	16.6877
O95865	19.5957	19.3584	20.3426	20.3589	20.7329	NA	NA	19.5709	NA	19.6885	20.0164	20.0266	20.6084	20.6151	19.6008	19.6011	18.8724	19.8972	19.236	19.5323	20.2409
O95870	18.7385	18.8214	19.3808	18.8847	19.4021	20.5728	19.5068	19.2281	20.9975	20.0019	18.8611	19.0728	18.7974	19.1718	20.5197	21.3583	19.7474	19.3291	20.4843	19.6954	19.0038
O95881	18.8613	18.026	17.8572	18.0395	18.9194	18.1569	18.4723	18.3875	19.5196	18.7066	18.2583	17.9586	18.3573	17.9067	18.7603	19.1198	18.7366	18.8033	19.2336	18.0273	18.3709
O95967	19.1477	19.2476	17.1591	19.1914	18.664	8.67654	18.3165	18.8024	18.6142	17.648	18.2701	19.4835	19.3642	18.7743	7.40205	19.0066	17.4104	18.8855	18.5126	18.1635	19.2614
O95969	17.3266	18.9994	19.1196	17.9511	18.4512	23.6816	17.7159	18.1543	23.4922	18.7774	18.3441	19.1929	19.4115	19.039	18.2394	23.6499	17.6355	19.6096	19.4374	21.8399	20.1641
O95985	20.6124	19.1031	19.5211	17.5629	19.3152	13.2731	20.2005	18.7031	16.3502	18.0287	21.9296	20.7728	21.1333	20.5326	18.9863	16.6801	19.7797	20.0532	15.5007	20.1395	19.9258
O95989	20.6148	20.3749	19.8191	21.8358	21.489	19.7479	21.7457	20.464	19.971	20.1253	19.6461	19.9831	20.9736	20.1311	20.4415	19.8311	19.8351	20.8758	19.7558	20.1496	21.306
O96000	18.39	19.0971	19.4674	18.917	19.1377	18.2932	18.9776	18.7277	18.3346	19.4783	19.1102	18.4484	19.2774	18.9202	19.7828	18.2905	18.6945	18.2907	18.9025	19.1363	19.0356
O96005	19.8393	18.2251	18.455	19.112	19.6353	19.9322	19.4814	18.9429	19.3192	17.8704	17.997	17.7835	19.6327	18.2743	15.5242	19.1149	19.7694	19.2457	20.0883	18.0636	19.3105
O96006	-3.32193	12.2277	15.3022	-3.32193	-3.32193	13.8197	12.7876	10.6414	-3.32193	14.9644	9.74267	12.8936	15.0839	13.494	15.9801	16.2176	12.8667	-3.32193	14.2212	14.6663	13.5041
O96008	18.9513	13.9233	14.2912	13.7876	14.1445	14.0452	14.1772	13.7666	13.9337	14.3682	13.8399	13.4664	13.9813	14.0192	20.7992	14.2105	14.685	14.1076	14.8218	14.0238	13.9243
O96011	16.0487	16.7389	15.9838	15.684	NA	17.3856	16.1076	15.9689	18.2351	NA	16.5784	15.0557	NA	NA	18.5226	18.1569	16.2769	15.9152	18.5491	NA	NA
O96013	17.2402	18.3698	18.3538	17.8483	12.7025	18.9783	17.8097	17.0563	18.2451	19.3218	14.5575	17.0929	17.032	17.9193	19.7808	18.6614	17.9591	16.7724	19.3789	18.2791	16.9422
O96019	19.9252	19.2842	19.5512	19.541	19.2053	20.7771	19.7992	19.0192	20.0432	20.2041	19.1195	19.1149	19.9215	19.4267	20.2628	20.3188	19.9588	19.3914	20.4068	20.25	19.599
O96028	16.3056	17.1967	18.5087	16.5625	15.7814	19.082	17.1691	16.0562	17.4492	15.2288	15.3636	16.9159	18.1638	17.7381	18.2352	18.5505	16.0784	15.6749	19.2786	18.6725	17.0536
P00156	16.2193	16.969	16.2249	16.8114	16.88	16.7656	15.8694	16.8166	18.4964	17.645	18.092	15.818	15.6595	16.9487	18.9995	18.7522	17.5449	16.742	19.4015	17.6764	16.3721
P00387	18.6906	18.4459	16.7018	19.1722	19.0186	NA	NA	17.4248	NA	16.9377	17.4133	18.727	17.0734	16.7451	14.6961	16.402	18.2034	18.6421	15.9631	16.8797	NA
P00395	18.4675	20.6603	18.6544	18.5657	17.8456	20.4081	18.1691	17.1942	19.8255	20.8278	16.9627	22.4708	17.6426	21.0057	18.7113	20.0432	19.4079	18.3149	19.7714	20.5997	18.2478
P00488	18.624	18.5622	18.2834	19.2829	19.9336	19.0676	20.4965	19.7547	18.344	18.3983	20.6023	19.5365	20.0352	18.7625	18.7461	19.1923	18.227	19.5425	18.6771	19.0821	19.8329
P00492	19.9685	19.4896	19.1294	19.2776	19.9523	20.1598	19.4091	18.4659	19.9251	20.5696	18.4555	18.6958	18.8375	19.5702	21.3709	19.7446	20.5781	19.6417	20.0763	19.1256	19.2073
P00505	20.0852	21.3602	21.8886	20.1331	19.7214	21.3213	20.3941	19.7992	20.6224	21.4509	19.8091	19.8749	20.1984	20.1896	21.2075	20.2655	20.6145	19.9798	20.7187	20.0698	20.1042
P00533	17.5946	15.1324	14.437	16.4282	16.8662	18.8653	17.3202	17.176	17.322	15.5456	16.3571	17.6649	18.0703	17.4663	17.8489	16.6597	13.6359	17.3303	17.8107	16.073	17.5205
P00568	18.216	19.9309	19.6704	18.5592	19.3497	18.7671	15.1954	NA	18.6736	18.6254	18.7494	NA	19.0882	18.4955	16.1142	19.1526	19.0017	18.9423	18.6078	19.5504	18.9116
P00734	19.3472	18.8093	18.5169	20.1514	20.9855	15.0482	20.8321	19.5932	15.3256	18.5927	18.8436	19.7847	20.5102	19.401	12.1669	17.4165	19.2742	19.7866	14.5365	19.676	20.5324
P00738	17.1637	19.0642	22.0106	18.16	17.969	23.6685	21.8151	23.5462	21.9028	21.9434	23.5258	23.7383	21.5839	23.0639	18.2893	21.9882	20.72	22.665	22.5848	23.1033	21.2028
P00739	18.5795	19.2872	19.3313	19.0937	20.9747	19.2608	19.4917	19.3781	20.0699	18.6758	18.9928	20.2355	20.1253	19.6552	19.6983	19.7228	18.5755	19.6544	20.0866	19.5997	19.4289
P00740	18.3277	19.161	18.679	19.9231	20.0591	21.0114	19.5685	19.6492	22.0892	18.78	18.7746	18.8091	19.873	19.5347	20.0018	20.0818	18.6573	20.0636	19.9779	19.6129	20.9049
P00742	17.3724	18.3053	18.12	19.0267	19.9472	18.5248	19.4806	19.3135	19.7103	17.9935	18.1086	19.214	19.3348	18.8335	18.6529	17.6403	18.2113	18.7173	18.0133	18.9877	19.3441
P00746	18.5618	20.5816	19.8742	20.9925	NA	NA	21.0328	19.5687	22.1426	20.7384	19.9077	NA	20.4604	20.0164	20.9498	21.8822	18.0597	19.5918	20.8765	NA	20.6064
P00748	18.4885	19.1293	18.2924	18.9856	19.602	20.4143	19.6631	18.7684	21.4144	19.2771	18.9687	19.7053	19.0375	19.1993	19.7576	19.6114	18.3207	18.11	19.8869	19.6951	19.1585
P00750	17.2616	18.5519	18.9747	20.5391	17.6496	19.2101	20.2481	17.8247	18.666	20.4181	16.7403	17.3125	18.4098	17.6002	16.5081	20.0749	17.5138	17.6122	17.4408	19.9749	19.3713
P00751	19.7987	19.9846	17.7044	21.1277	19.3594	17.2627	17.9306	20.8636	17.7311	19.1177	20.6082	21.3185	20.5323	19.9005	15.8133	18.1482	20.0153	19.2386	18.0016	20.6014	20.6613
P00813	17.9426	17.3157	16.8986	17.7985	18.183	14.4348	18.4368	17.9223	17.4664	17.7509	19.4059	17.0035	18.5545	18.3541	18.4073	16.9303	17.9946	18.785	18.2973	17.8025	17.8641
P01019	17.7193	17.8248	19.2159	18.7944	19.7747	21.2266	19.6567	19.1353	20.8228	18.6922	18.5513	19.9014	19.448	18.8308	17.1453	20.3209	18.5162	17.9908	20.2909	19.3316	18.4714
P01033	21.0717	22.2845	20.6859	20.5273	19.5993	21.4248	19.9646	19.4188	22.033	21.6307	21.7696	22.7001	18.6024	22.0434	20.8163	21.2796	21.1173	19.1921	20.3887	22.7838	19.0267
P01042	19.8937	20.0868	19.3908	20.3769	21.2308	NA	20.6005	20.542	20.816	19.6542	20.737	21.1006	20.5532	19.8577	NA	NA	NA	20.2699	NA	20.3891	20.8476
P01116	6.35515	16.7324	18.1026	15.0281	6.59942	19.7929	7.08644	15.7121	7.84692	17.7126	14.8564	16.4489	16.4226	7.47304	18.4796	7.74104	5.3798	14.6452	7.95829	15.3987	16.1336
P01133	19.4249	19.2633	19.2103	18.5051	19.1305	-3.32193	18.8218	19.1654	-3.32193	18.4259	18.905	16.6772	19.2252	17.0245	-3.32193	-3.32193	19.2865	18.653	-3.32193	19.3482	18.8831
P01601	19.2713	18.3487	18.5394	16.8401	19.36	19.3453	18.9924	19.2453	20.1775	18.208	20.2367	20.3157	18.3612	20.4441	18.7443	19.6594	18.8481	18.7165	19.1147	20.0766	19.7265
P01602	21.4227	11.0582	18.8036	21.2863	19.84	19.341	21.514	24.1246	14.8315	20.1048	20.9769	21.2857	21.2662	22.5481	14.8974	17.3967	21.6358	20.6321	18.7912	21.1387	23.303
P01704	19.2547	20.3462	19.8515	19.9668	20.0494	20.0227	20.0214	20.0564	19.5664	19.8285	20.4452	19.3543	20.1653	18.3893	19.8528	18.5577	19.4789	20.2156	19.5532	18.939	20.8679
P01706	20.1551	17.3804	16.4725	16.1657	15.1486	19.4587	17.9784	16.9977	21.7944	18.3208	19.0788	18.7263	17.8689	18.7354	18.1576	20.9435	17.133	17.0399	22.1961	19.3411	18.1293
P01709	19.8757	18.9055	18.3628	19.4295	17.5624	19.3672	19.4539	18.6581	19.5879	19.1583	18.9038	20.3198	18.811	20.1865	18.97	19.752	18.5116	18.9748	18.8728	19.3062	19.0312
P01742	21.1438	17.5732	18.8539	17.5021	17.2717	19.3229	16.5028	18.7071	19.7777	20.2897	18.0571	19.181	18.2354	18.0237	19.6206	19.4312	18.2917	18.2097	19.0974	19.4382	17.654
P01743	16.4067	16.9858	17.0179	15.6917	17.7005	16.2976	18.0464	18.891	17.8158	17.1791	17.3876	16.1391	18.1714	17.6021	18.0561	18.6858	16.5986	15.983	17.8264	16.582	17.7378
P01764	18.5426	18.624	18.1844	17.9095	17.6579	16.96	17.9516	17.9166	16.5152	18.0524	19.2879	17.1438	16.7765	17.7625	16.2056	17.254	17.4747	15.3057	17.2338	19.0568	17.5404
P01780	20.8728	19.8478	19.2883	20.7804	22.0065	22.6434	21.2066	22.4574	24.0514	19.8262	21.3177	21.3823	21.4093	21.3791	23.09	21.6711	20.066	20.8022	22.0037	21.1401	22.3375
P01871	22.1744	20.032	21.3871	22.2718	22.4892	22.6177	22.3502	22.3829	23.2473	20.7578	22.036	22.4611	21.7106	22.2057	24.8225	21.076	20.2367	21.8241	21.7562	22.6642	23.1099
P01877	21.9405	22.828	22.584	24.8716	24.7677	24.4893	23.7588	23.201	24.2656	21.6014	23.5762	25.4757	25.7792	24.9617	22.8289	23.6613	21.6887	23.3727	21.4807	24.3393	25.6606
P01880	17.3016	18.2443	17.5256	17.5132	16.0362	18.7851	17.1815	16.707	17.1388	18.1672	18.474	18.3684	17.2764	17.7445	18.8146	17.118	17.2215	15.5513	17.2733	19.5021	17.6879
P01889	18.9325	19.9585	19.0746	18.8675	18.2817	21.2649	19.6908	18.1983	20.1563	19.4135	19.6297	18.83	18.9255	19.0983	19.9431	19.4854	18.4077	18.7082	20.4993	18.6574	18.5091
P01891	21.7579	19.7785	19.1163	20.309	18.7741	21.1467	19.9487	19.8913	20.1873	19.4258	18.155	19.9386	20.3226	20.2269	20.5654	20.0206	18.9499	19.4873	19.8644	18.6836	19.6594
P01892	18.979	18.9966	18.9648	19.5873	19.3377	19.9938	18.7054	19.5424	20.0361	18.3806	18.634	18.871	18.5125	18.2391	20.5114	17.9391	18.7899	21.3886	19.6055	20.2841	20.2185
P01909	10.6323	15.0527	15.1244	10.7832	10.7823	10.3477	10.3532	11.062	19.0341	16.2867	19.2897	15.0956	18.5243	11.3411	16.9716	17.6847	13.7862	11.0746	16.3531	16.2357	10.1348
P01920	20.2505	14.2315	19.6779	21.9826	20.9511	21.1271	21.6228	21.9283	21.522	14.117	20.6135	20.3503	21.5285	13.6761	19.8503	19.6937	19.7518	20.0334	19.8696	20.1921	21.7627
P02100	23.3187	21.3904	22.7505	23.5773	21.2405	-3.32193	21.2535	22.9279	22.9254	22.9065	22.9695	22.8839	21.5493	22.7668	-3.32193	23.2367	23.0131	23.4922	-3.32193	22.2937	22.4387
P02144	17.2946	18.5098	17.1959	15.9436	17.5654	17.4167	19.0163	15.0148	16.304	17.4898	6.98526	14.4226	16.5398	15.9409	18.485	16.8818	16.1187	16.0504	16.0343	17.3026	16.8575
P02458	19.1804	19.1285	19.2624	19.5938	18.1185	11.508	17.7442	19.0851	12.4577	19.7073	19.1246	18.544	18.3552	18.8439	13.7182	12.2793	18.8461	19.0837	17.6719	18.4043	18.1095
P02461	12.8554	17.0537	17.9885	16.887	15.2734	19.1045	16.5242	17.4246	17.7938	18.0156	18.4377	19.3873	16.7715	18.4927	14.2274	13.1994	15.5932	16.0925	12.7353	18.3078	17.4452
P02511	15.965	16.1941	16.2928	21.64	22.414	13.7107	21.8061	16.5497	15.8714	15.4098	16.3349	15.7866	17.4816	15.9146	11.7823	15.5896	16.1932	21.2004	15.1654	15.6678	21.6696
P02533	20.3934	19.139	19.2826	18.8338	18.8024	21.7999	19.2342	18.7752	20.2504	19.3434	19.2064	19.8742	20.6909	19.6082	20.7899	19.3708	18.247	19.6986	19.4909	19.7434	19.8383
P02538	18.3202	19.409	19.5702	20.2006	19.4601	21.1326	20.3619	19.5397	20.9083	21.2252	18.3163	19.4837	19.7785	19.3342	21.4808	21.1711	20.7852	19.6066	20.9768	19.2551	19.6165
P02549	18.3682	18.3138	17.6973	19.1585	18.2848	16.4425	18.5934	18.2162	17.6039	17.6989	18.0549	19.01	18.2308	17.4458	13.7405	18.3211	18.341	17.7567	17.7855	17.5296	18.1183
P02652	18.7783	12.5617	17.5646	13.7408	18.8986	24.2055	18.1162	13.7193	21.1598	12.9266	19.8785	14.3861	13.8752	19.8887	20.7258	14.1719	12.3335	19.5117	19.3565	19.2955	19.3492
P02654	19.7969	20.169	19.5184	20.2949	21.0987	21.4323	20.9702	20.528	20.967	20.3983	20.4843	20.7077	20.8798	20.512	21.0461	20.8122	19.7829	20.4536	20.8901	21.8318	21.0866
P02655	19.7306	20.0945	20.0209	20.6127	21.3099	22.3398	20.8515	21.1904	22.6234	19.7856	21.4241	21.0926	20.8904	19.9461	19.81	20.293	19.4005	21.0915	20.5853	21.0432	21.8219
P02686	15.4102	15.6721	16.6311	21.508	11.0837	16.1188	15.154	15.569	15.555	14.9578	15.4394	14.2579	15.4866	14.0013	15.9732	16.6746	16.5249	16.6193	16.14	15.9863	17.9241
P02689	20.0553	21.2687	19.8261	24.2508	19.357	23.1011	18.4915	19.1121	22.3751	20.8588	18.5171	20.9144	18.8279	20.2275	21.0874	20.9932	20.1087	17.7265	21.2042	20.0491	19.7635
P02745	23.439	24.2737	22.2965	24.6671	24.0169	25.7104	24.1686	24.0313	25.3963	22.9514	23.3524	24.9243	24.3779	24.0585	21.4484	25.2384	21.9864	23.7808	23.5571	23.7847	23.8736
P02746	19.9958	19.8495	18.8217	19.7035	19.3828	20.9904	20.2892	20.186	20.6077	20.0529	19.6916	21.1723	20.1936	19.845	19.5673	20.0476	20.1369	19.8798	21.0914	20.2689	19.4524
P02747	20.5327	21.0505	18.6354	20.6364	21.4021	19.5285	21.4837	21.0224	20.53	20.988	20.6872	21.3903	21.5351	20.5366	18.3396	19.4701	21.1233	20.6032	20.0918	21.2811	20.7476
P02748	20.1342	19.0674	17.4513	21.4984	19.056	19.8212	21.3322	21.0492	20.442	18.4884	18.5668	19.1603	21.2299	19.1858	18.9081	20.1061	20.0614	20.6839	19.5709	18.7699	20.7238
P02749	20.4098	22.2048	21.4564	23.436	-3.32193	23.7152	15.1189	23.8621	23.231	20.5595	22.3711	21.9506	20.0209	22.3875	18.4581	21.8689	22.7324	23.4891	21.5193	21.9353	18.6282
P02750	19.6585	19.6551	18.515	20.3127	21.2537	17.1986	18.2657	20.3149	20.3764	19.3378	20.1301	20.4248	20.695	18.9388	15.9052	18.8778	19.6228	19.7737	18.5758	20.2593	20.6696
P02753	19.5664	19.4327	18.6658	20.2039	20.9007	21.4846	19.8656	19.805	21.557	18.8921	18.1331	19.6051	19.6019	19.8784	20.3951	20.6904	19.3879	20.2164	20.8806	19.4372	19.0252
P02760	17.8134	19.2982	18.8442	19.9609	20.9587	10.524	19.8724	20.2632	20.8939	18.656	20.1029	20.2163	20.9731	20.0913	18.4172	19.7355	18.0334	19.3757	19.2807	19.7605	19.6744
P02763	20.4904	21.2763	19.431	20.9104	21.5138	18.0622	20.859	20.8064	18.258	20.2333	20.2995	20.9895	20.834	20.5928	19.2651	19.5784	19.9147	20.5915	19.0123	21.285	20.9721
P02786	19.4322	18.0505	18.1874	18.2619	18.3148	18.4569	18.7537	17.8995	18.7359	19.0178	18.6969	18.6777	18.2378	19.0891	19.6363	17.9098	19.749	18.5353	18.9967	18.225	18.2303
P02790	19.8865	17.9514	19.9254	21.554	22.407	20.6118	22.1898	21.209	20.9554	21.017	20.7676	21.6532	21.871	21.1753	17.2025	20.5602	19.9526	20.1585	20.4612	21.5398	21.7291
P02794	21.4336	21.0084	20.2645	20.3003	19.4405	21.2766	20.1208	20.8865	20.2374	20.5811	21.5215	20.2403	21.7268	21.5158	21.2947	20.734	20.9738	20.7886	21.9281	20.6343	21.3927
P03891	11.8221	14.1678	14.4381	14.1519	-3.32193	-3.32193	12.6849	14.2115	16.4783	14.0617	15.1545	12.1134	14.138	12.9869	17.458	17.4821	13.4914	14.2657	17.0978	14.3877	12.6611
P03905	15.0429	15.1081	16.4206	16.3461	17.0044	14.8826	16.7705	15.0701	15.0373	15.0265	14.6834	15.8919	15.7729	16.6626	16.8996	16.5955	15.5644	15.5144	16.9641	16.9673	16.775
P03915	11.9767	13.6776	11.9599	11.1995	11.0565	-3.32193	12.3303	9.16991	-3.32193	13.36	11.3097	13.9666	12.6328	12.5393	15.0519	8.9966	13.9142	16.212	9.95574	12.2919	12.3952
P03950	8.06053	4.15653	5.98569	15.8574	-3.32193	9.45282	-3.32193	21.4021	9.31397	5.86367	21.8602	-3.32193	8.06122	4.94046	7.94238	8.47328	17.1436	21.2931	8.96893	5.42702	17.7185
P03952	18.1602	18.401	18.0757	18.9418	19.1249	16.9364	18.8747	18.9984	19.5284	18.4709	18.6774	19.2853	18.837	18.5596	18.3634	19.242	18.5056	19.0901	19.2394	18.7308	18.5552
P03956	15.4472	15.5808	15.9366	15.4858	6.69533	16.7082	16.3747	15.7831	16.746	19.3951	15.6574	16.9678	15.5023	16.1348	14.8848	17.1819	16.6608	16.3876	17.0723	15.5984	15.2014
P04003	18.5741	19.1013	18.8215	19.2375	19.8385	18.6635	19.8912	20.1641	20.6967	19.1989	19.7339	19.9722	19.532	19.2187	19.8547	20.284	18.8979	19.5831	20.6757	18.9483	19.3355
P04004	21.3719	21.8801	20.8825	22.6155	20.0252	22.9635	23.3115	22.2734	22.7461	20.9975	21.6224	21.9448	23.1816	22.0546	20.5514	22.2926	21.2745	21.6152	21.7879	22.2066	21.875
P04062	19.2818	18.2887	19.2305	18.5135	19.9127	18.9775	19.1691	18.3727	18.5059	18.5133	18.4482	18.3773	19.4274	18.6154	19.2224	19.589	19.0541	19.2924	19.5278	18.2994	19.0595
P04066	18.3183	18.7947	19.1143	20.833	22.007	20.5679	19.7547	19.6262	20.6611	20.6211	18.7181	19.3397	20.1106	20.034	22.1947	21.4348	18.5647	19.5157	20.2007	20.8144	20.3907
P04150	19.8547	19.3752	19.1106	19.0789	17.6863	16.8559	18.2502	19.869	17.6781	18.988	17.9065	20.2416	19.073	18.1499	15.0399	17.7557	19.715	19.7078	16.8698	19.2073	19.3775
P04183	16.5652	16.2517	14.7245	16.6157	19.2067	-3.32193	15.9054	13.0398	16.3409	16.2806	17.1631	18.089	16.4034	15.2812	18.5223	16.9455	16.1514	16.5982	16.5983	16.2613	16.9827
P04196	18.405	18.8005	17.8256	19.4489	20.8882	17.3533	20.0973	19.6087	19.0123	18.0399	19.2526	20.2342	19.532	18.7852	16.7721	19.0943	17.9381	19.8544	18.1461	19.1994	19.8923
P04216	18.2732	18.6938	18.0289	18.7944	20.2896	20.8693	20.52	19.796	20.0363	18.1052	18.7285	18.947	19.9782	18.3785	21.0373	20.1135	18.2744	19.5078	20.124	16.8028	20.0972
P04220	21.9536	20.9906	20.2292	22.0209	21.0523	21.4975	21.1037	21.9284	21.7259	19.8122	21.2065	22.3539	20.8788	21.3889	22.0621	19.9574	20.8711	21.8308	20.1602	21.7775	21.1105
P04229	18.5432	20.4887	17.5032	17.5881	18.7338	17.3671	17.4624	16.1881	17.9663	20.0176	15.3683	15.937	17.3318	15.1037	18.8241	19.4224	17.8013	16.0927	18.703	16.5011	18.409
P04233	20.8758	20.1934	18.8514	19.895	19.8929	19.8439	20.0694	20.1335	20.3645	19.5081	20.8754	19.9703	20.5382	19.8259	20.597	19.9258	21.3195	20.7024	20.5352	19.4624	19.4391
P04234	17.4551	17.388	16.2836	13.9915	16.7693	18.2702	19.074	18.0442	18.1018	16.65	20.7052	15.2892	17.7589	16.4271	17.2714	18.7403	17.7332	19.8332	18.9181	15.7036	11.0441
P04259	20.7255	19.7642	19.2563	19.9228	19.2916	10.5136	21.0563	19.3127	9.50666	19.9012	19.8392	20.0484	20.7574	20.3586	8.60186	8.87924	21.6642	19.9144	8.94805	21.4881	19.4608
P04275	17.4413	17.675	17.9717	18.4688	19.4303	14.9813	19.5912	18.6797	14.9319	18.3513	18.8639	19.2434	19.0935	18.1554	15.2453	15.3556	17.7943	19.0253	14.5859	18.3773	19.0733
P04278	15.8316	17.6168	17.5638	17.2887	17.3209	16.9568	17.0926	15.7875	18.1795	18.7858	16.6786	18.1308	18.4078	18.4543	17.8504	17.7496	15.782	16.4694	17.2289	19.308	17.2636
P04424	15.0359	16.2464	19.7398	14.7786	13.4832	15.7845	15.6755	13.0428	18.719	19.3985	18.411	16.3613	17.1624	18.177	18.2298	18.9857	15.9947	18.5596	18.0966	18.5673	15.3952
P04430	18.8625	18.3783	18.6716	19.1633	20.8853	17.5922	20.3388	21.1156	18.1291	18.0141	20.6187	20.8467	20.2146	18.3905	18.3422	18.3828	17.8856	19.6142	18.486	18.9585	19.9171
P04439	8.46278	8.17281	14.6342	8.22236	7.78008	22.144	15.8433	8.33774	20.0179	16.8832	19.1559	8.31547	7.95083	7.9145	19.0078	18.8515	7.86266	18.064	21.81	15.6679	8.14187
P04440	19.1685	19.7819	18.8639	19.509	18.6436	21.7444	19.6592	20.4367	20.7408	19.9421	20.2199	19.5399	19.4497	19.144	20.8813	19.4041	20.0558	20.4864	19.829	19.5514	18.504
P04626	17.529	17.7599	18.2756	16.3307	17.9333	16.9746	20.5355	19.7095	16.2776	17.9257	17.5755	17.797	17.829	18.0115	18.8367	18.3801	17.3009	19.5602	17.7222	18.1942	17.6629
P04632	20.1362	20.3304	19.4578	20.7959	20.858	10.5427	17.8111	20.5944	4.27077	10.9143	20.1234	20.7844	21.5261	18.0788	3.83524	9.5975	20.4972	19.9606	9.89106	20.19	21.6413
P04839	18.8805	19.4329	18.2077	18.0528	17.8859	18.3223	18.4813	18.7789	19.056	18.8254	18.7563	19.7174	17.7912	19.0321	18.9573	19.0315	19.4769	19.0766	19.2116	19.2287	17.9636
P04899	20.7962	20.795	NA	21.074	NA	NA	20.7086	20.9096	19.328	20.176	21.238	NA	20.4	20.249	19.5928	19.1188	20.7346	21.2095	19.5803	20.2964	21.0964
P04921	19.0156	18.3123	19.3593	18.4594	20.0545	NA	19.6023	18.7801	NA	18.8115	NA	19.7263	19.5934	18.8676	19.1727	17.7236	19.2177	NA	17.8672	19.3216	19.7351
P05026	20.1107	20.5804	20.1998	19.806	20.5569	12.4463	20.0812	19.3913	12.3428	19.9712	19.0409	20.3753	19.4774	20.982	17.5824	12.9292	20.9865	20.215	17.8846	19.8187	19.2897
P05062	19.0911	19.587	18.9396	19.026	19.2072	17.9818	20.1018	19.6186	18.805	18.7658	19.1814	18.8446	19.9994	19.5297	17.987	17.6861	18.5319	19.4838	17.997	19.1855	19.8052
P05067	21.4833	21.0803	19.465	23.7008	21.5193	19.783	23.6125	21.3346	19.2417	19.8747	19.813	20.624	21.8951	20.0699	20.4252	18.5113	20.388	19.1868	19.2023	19.8518	23.2875
P05089	17.391	17.8658	17.1395	17.657	19.126	10.8832	17.9533	17.394	17.6359	17.7337	17.0918	17.9538	17.3701	17.8764	18.0739	17.2683	17.1515	14.329	16.4105	17.8687	17.7685
P05090	19.7434	20.498	19.4307	19.3166	20.1053	20.5086	NA	20.213	21.8894	19.4398	NA	20.2384	NA	20.4076	NA	19.3367	19.3645	19.5102	19.4472	24.0774	NA
P05106	19.6809	21.3027	19.9523	20.2315	20.4044	18.1779	20.5669	18.3868	17.5516	20.7844	20.2723	20.3436	18.8565	19.7176	18.3061	20.8064	20.4643	16.6424	17.9375	20.1894	18.5574
P05107	20.1551	19.4454	18.898	19.2081	18.8128	18.9757	19.5467	20.0776	19.699	19.5619	21.0675	19.6155	19.6635	19.4041	20.124	19.3844	20.6195	20.5958	20.3417	19.497	18.7668
P05109	20.815	20.538	19.9194	21.4802	21.3764	21.6903	21.8351	21.5442	19.955	20.6691	21.9199	21.1752	21.7622	20.1643	20.0556	19.3277	24.9916	21.8065	20.6055	20.3936	22.1531
P05111	10.7554	11.4982	18.2555	13.3375	13.9955	-3.32193	-3.32193	13.2759	13.6472	13.8414	15.9175	14.3763	14.6474	15.286	14.4021	11.6934	-3.32193	13.6998	-3.32193	14.7835	13.7722
P05120	18.6426	16.5515	17.4832	19.0584	19.8871	19.5141	20.0911	18.1482	17.6995	17.0216	15.9114	17.0819	19.0583	16.8401	17.7485	17.581	17.4535	18.477	19.82	17.617	20.2113
P05141	23.4266	21.7373	21.7215	21.9893	21.8667	21.0983	21.885	22.0778	21.9986	21.5354	22.2294	20.7	21.2165	21.4401	22.1043	22.0336	24.0915	23.0735	22.5495	21.274	21.3189
P05156	18.6136	18.9901	17.8993	19.6504	20.3738	19.2093	20.0817	19.7152	20.3553	19.1099	19.648	20.4208	19.6968	19.7022	18.655	18.9689	17.698	19.567	19.5048	19.5686	19.4226
P05164	18.625	17.9109	18.8236	18.4721	19.8441	19.139	19.6345	18.7754	17.9352	18.4887	18.973	18.9208	19.5774	18.1139	18.7407	18.1697	21.1015	18.6848	18.3885	18.521	18.6896
P05165	19.1021	19.1598	17.8509	18.9489	18.9465	20.511	19.587	18.4403	19.7643	19.6946	18.4602	18.9348	19.1414	19.3107	20.1464	19.0956	18.4092	19.2	19.756	19.122	19.0899
P05166	17.5364	16.944	17.3143	17.4874	19.1168	9.01436	18.2539	17.1449	17.6068	17.1166	17.6998	18.3799	17.9682	17.2172	18.3717	17.0308	16.8729	17.3347	15.5313	17.6953	17.6926
P05186	15.9651	15.121	16.5271	14.8355	17.9984	16.9669	16.3212	16.8055	16.45	15.4474	17.0992	17.0908	17.7001	15.8214	17.8163	15.9135	16.2203	16.2984	15.184	16.5772	16.8422
P05198	20.9165	20.693	20.9027	20.2579	19.8047	20.2691	20.1951	19.9488	20.3642	20.4835	20.4782	19.9539	20.1803	20.5478	21.0713	20.7381	21.5313	20.6798	20.5837	20.3736	19.4874
P05388	19.0898	18.5331	19.2385	19.1511	20.2871	10.5106	19.0021	19.6781	11.1343	17.5628	19.7302	18.0926	19.3154	18.2387	20.0312	17.2901	18.5758	19.7041	15.6991	18.114	19.5375
P05413	20.4421	18.9824	17.7423	20.0909	19.5069	18.3081	20.0242	19.7445	19.2255	19.2029	20.0382	19.7165	20.0543	19.3268	19.2614	18.4626	18.6921	21.0515	18.9874	18.4829	19.8591
P05452	18.8486	19.6889	18.3041	20.2764	20.1469	22.4547	21.866	19.7319	20.6581	19.8374	19.3019	21.0934	20.7912	20.5743	19.843	20.4233	17.8363	18.9479	20.0849	19.2534	19.9337
P05543	16.4365	16.6474	16.478	16.9005	17.147	15.7811	19.5718	17.7006	16.5359	16.7277	16.6585	18.5435	18.4716	17.7127	6.50352	14.9024	15.4111	17.2064	15.7396	17.8955	17.4195
P05556	20.3329	NA	20.3369	20.9293	20.9557	NA	NA	20.1834	17.2704	NA	20.742	21.0387	20.7103	20.7611	16.6734	19.6576	20.1384	20.563	19.5034	20.2162	21.0359
P05771	17.8199	19.0946	19.3065	18.5354	18.7622	20.5829	19.1184	19.4948	17.8348	18.4383	20.765	17.4977	19.7722	18.5715	19.1647	17.822	19.0974	20.3901	17.7551	18.569	19.2268
P06213	15.1768	14.4953	18.2019	16.9207	16.9103	14.7603	18.1133	8.90371	19.288	17.1449	16.1926	15.3732	18.0282	17.3113	17.7771	16.1151	17.2569	16.2482	15.2729	16.1956	17.3188
P06239	16.8075	15.9506	16.6547	16.7429	18.0783	-3.32193	17.33	16.8563	13.6549	16.1427	18.5425	15.6356	17.4937	16.5136	14.4346	14.3152	16.9243	17.2233	11.9008	17.2704	16.8973
P06276	17.4804	16.7757	17.427	19.4364	18.0533	17.4527	18.5136	17.6702	17.3911	17.81	17.9011	17.9353	18.4127	17.5918	19.1779	17.3817	17.7348	17.4751	17.2985	18.0205	17.7257
P06280	18.5106	18.2719	18.4926	17.6732	21.3949	19.7109	18.8421	18.1021	19.226	18.6367	17.4068	18.4584	19.0117	20.6537	19.3511	18.6788	18.2592	18.0837	18.6888	19.4651	20.0459
P06331	18.5038	18.7178	17.8904	17.9991	19.2095	19.789	17.191	21.2414	16.9893	18.2817	21.1798	19.3464	17.8807	18.2359	17.1123	18.2599	17.4212	17.5186	16.8958	19.0677	18.8849
P06340	17.2773	19.0566	16.2541	16.7176	17.2167	19.0943	18.1238	17.703	19.1055	17.6561	20.019	16.8253	17.5135	16.7129	19.0257	18.3477	17.8183	18.911	18.9466	18.4131	18.0173
P06401	11.5974	15.1365	16.9916	16.7927	17.9225	2.42152	6.96799	16.3516	11.1283	9.42353	12.9293	18.4293	11.0783	14.1726	1.73125	6.47122	16.3225	12.8625	13.1176	16.3884	16.2727
P06493	22.5701	21.4568	21.7264	22.1793	21.2496	22.6364	21.1342	21.5256	22.1587	21.7077	20.5338	21.1278	20.8299	21.0238	20.9961	21.8903	22.3686	22.7728	21.796	20.2624	20.7327
P06681	18.9495	18.0847	17.9193	20.1287	20.4219	19.4082	20.8416	20.2339	20.9878	18.6386	19.3179	19.2702	20.2247	19.6706	19.9144	20.3338	18.6569	19.495	20.0646	19.8817	20.3025
P06702	17.2781	16.8336	17.0469	14.7234	14.4754	18.679	15.1161	16.731	15.9614	17.5917	17.4512	17.3547	15.5621	17.3351	17.7644	15.9022	19.8236	16.842	17.3008	17.6779	14.8207
P06730	18.251	20.1352	17.3829	19.5793	17.9434	18.5507	6.73173	18.73	18.8872	18.3119	19.03	17.4216	18.7984	19.1644	16.3393	19.8948	18.7081	18.992	19.6134	18.8429	18.5499
P06732	17.4295	17.1368	19.4428	17.809	18.4518	15.2776	17.7322	17.508	18.6225	18.0383	17.6542	18.0626	18.1563	18.4042	7.77488	7.14673	18.3481	17.2825	16.2855	18.0986	18.1848
P06734	20.4781	20.9518	20.0115	20.8278	21.2051	24.9687	22.6281	22.683	24.8685	21.4696	21.1481	23.6682	22.9778	21.8794	21.7935	22.7059	18.7581	19.9783	23.4667	20.2035	21.0391
P06753	21.0632	21.4133	20.9882	19.787	18.264	19.7628	20.3349	21.0743	20.817	21.468	19.7418	19.8603	20.5252	21.6038	21.806	21.1273	20.8697	20.5039	21.5784	20.7889	20.4142
P06756	18.8849	18.6331	18.6645	16.9023	16.6179	16.6983	17.1043	18.5821	19.3503	18.709	17.8716	16.7227	19.0279	19.7139	19.9127	19.7425	17.9625	18.4846	20.2813	18.5166	16.8157
P06858	14.6848	15.0044	17.517	7.19813	16.0017	17.2646	15.8896	15.0802	17.0886	16.6549	15.8966	16.5771	16.3557	16.5627	17.488	15.9412	15.771	15.1838	17.0532	16.7844	16.5015
P06865	18.628	19.0138	19.6186	16.2197	17.2487	15.6327	16.7562	19.4677	18.8357	19.8392	18.658	15.9767	19.3627	19.8167	19.5978	18.9655	18.909	16.0889	18.6583	19.5038	16.4161
P07093	17.7637	15.7635	14.5157	16.9847	13.4925	1.40469	15.5883	17.1773	10.9368	12.1488	16.6968	17.9721	16.3055	13.6257	6.60071	10.9657	16.4383	16.917	5.95963	13.1164	17.1672
P07148	19.0692	17.633	18.992	19.0464	21.1707	18.9006	17.8023	18.9788	17.4696	17.7114	18.8796	18.4035	16.1345	16.9787	19.2934	18.8211	20.9431	20.0543	18.0554	17.3525	18.8782
P07196	15.8275	16.8635	16.4682	19.5625	7.04232	18.6937	15.7356	15.3286	19.6301	16.9226	15.9557	17.0492	16.4402	16.9438	19.3723	19.9698	17.5306	7.84546	19.5093	16.9978	16.8763
P07199	19.5786	19.1358	19.0925	19.4469	17.0692	8.38471	18.3557	19.3152	16.8562	17.7853	17.4511	19.3364	18.7079	19.0393	17.8407	17.6476	19.067	18.9629	18.3227	18.588	19.2604
P07205	18.6483	18.1987	19.5186	18.4977	18.2129	19.6563	18.9079	18.9206	17.8136	19.0758	18.8668	19.0938	18.784	19.2238	17.6291	17.817	19.4186	18.6152	17.8897	18.9715	17.9336
P07225	20.8501	20.4917	19.6802	19.4356	19.7484	20.8579	20.5138	20.4769	21.0389	20.0172	20.8191	21.4793	18.6755	20.2496	19.8521	20.1523	19.8279	20.6677	20.7981	20.5775	18.932
P07305	19.319	19.3136	21.236	18.5388	18.8068	23.502	17.8427	19.9642	21.9697	21.0772	19.4983	18.9044	18.9287	20.8936	20.5151	17.1112	18.8327	19.335	22.0515	20.93	20.7501
P07311	18.6405	20.1174	18.6531	18.4887	18.0442	20.2917	18.6158	18.2256	18.8137	19.6424	19.0751	19.9516	18.6738	19.1315	18.4544	18.8462	18.898	17.2949	19.8929	19.5873	19.5875
P07333	16.8205	15.562	15.0092	16.6325	18.9027	13.8863	16.8435	16.4689	15.488	16.4863	17.5124	18.6461	17.2013	15.6717	15.5175	15.1144	17.0542	17.0512	15.4616	15.9967	16.7539
P07358	17.5371	17.2059	17.0672	18.5385	19.3179	14.6509	18.6055	18.4948	17.5092	16.7183	18.116	18.7926	18.4741	17.6634	12.6474	16.8642	16.1832	17.5063	14.52	17.0709	18.0165
P07360	17.2557	20.4886	18.6113	20.3042	7.79426	18.8256	7.52111	20.4596	19.7797	19.4246	20.3939	20.7041	7.21628	20.3643	17.2728	19.0011	8.25376	20.468	19.0257	19.5321	19.1639
P07451	20.6848	20.7113	21.2527	20.5398	18.042	21.1858	18.9803	20.1476	22.5379	21.0551	19.6008	20.9084	19.2458	19.8648	19.4851	21.1451	21.9263	20.786	20.7426	19.6007	19.4712
P07476	18.8892	7.90462	7.87362	21.0935	20.7726	18.3701	20.5423	19.7066	18.5476	7.69459	8.08955	18.8672	20.8312	8.47057	7.69171	18.066	19.5127	20.4527	17.3585	8.37054	21.2957
P07602	21.0319	20.7728	20.3796	20.6683	19.7811	22.6054	20.3547	20.6591	21.9237	20.5984	21.1023	16.5284	20.8804	19.3631	22.5783	22.7515	21.3964	20.7569	23.2868	19.8762	20.8261
P07711	18.1301	17.849	18.2251	18.8217	20.1787	17.3713	19.9796	19.7366	18.0085	18.5914	19.3649	19.949	19.6832	18.8524	18.2931	17.224	20.1293	19.071	17.8704	18.4832	19.0796
P07737	21.3291	21.5111	20.4112	20.928	21.0626	16.3058	20.9228	21.4353	19.1731	20.6547	22.6116	20.652	20.9186	20.9356	17.4981	19.4664	21.7072	21.7994	19.5615	20.8813	21.0428
P07738	20.3939	20.3334	19.0779	20.6674	19.8232	20.9549	20.2455	19.4295	18.8688	19.647	20.2482	19.2651	19.3174	19.7912	19.9825	18.7741	20.6546	19.5769	19.4195	20.1552	19.9151
P07766	20.8521	20.6603	21.1095	18.4868	18.3705	23.3995	19.7591	18.4443	21.5438	21.2394	21.0857	21.6425	17.9408	22.0666	21.2658	20.9236	20.2294	20.7182	22.427	21.128	18.4002
P07858	20.2597	20.274	20.636	19.8639	19.4713	19.7752	19.3995	19.783	18.4317	21.1546	19.1941	19.4317	19.4479	20.1546	19.3629	19.639	21.0587	19.6737	20.5873	19.9241	18.7481
P07902	19.369	19.3785	18.3144	19.6334	19.0441	18.9775	20.1789	19.6997	18.6694	18.7693	19.7183	18.3989	19.8623	18.0686	17.7362	19.1444	19.6382	19.8797	18.369	19.0718	19.0246
P07910	22.9532	22.7197	23.1147	22.7362	17.4199	21.0714	17.9756	20.8776	20.8662	22.6135	21.2902	21.4885	20.8124	22.7095	17.6143	20.5251	23.1235	22.2429	20.9242	22.7227	21.4278
P07947	19.0648	18.5957	15.0817	19.1996	21.3644	-3.32193	-3.32193	21.101	-3.32193	9.61038	19.9871	20.347	13.8348	12.9325	-3.32193	-3.32193	20.8099	22.3769	-3.32193	13.2072	19.0361
P07948	21.9024	20.9466	21.2515	21.7163	21.6668	17.5091	22.0614	21.7224	18.3754	21.781	22.3653	21.9083	21.9947	21.346	21.509	18.6779	22.3183	22.2266	18.5022	21.4277	21.3924
P07951	19.6007	13.6855	17.2493	20.4648	13.6388	8.26789	14.0672	18.6611	7.00201	17.9077	19.7392	19.2969	18.0631	19.565	12.7569	7.43278	19.7848	12.3342	11.1974	18.807	14.2988
P08069	12.7839	15.4045	13.8827	-3.32193	-3.32193	15.8874	-3.32193	8.88187	11.4857	14.057	14.3192	9.45724	-3.32193	12.6073	17.2005	17.0447	13.8039	-3.32193	16.5316	14.7308	13.8534
P08134	18.6068	18.6021	18.9342	19.2139	20.6442	7.76629	17.5094	19.1288	7.8088	16.7075	18.1821	18.9587	19.276	16.4718	8.31543	7.98541	18.587	19.1543	7.51445	17.8678	18.8932
P08183	21.2426	17.9421	18.7582	18.697	17.6972	21.5813	19.5356	19.2259	20.2055	18.1635	19.4116	19.6605	20.0081	19.1093	18.3898	18.6463	19.0791	20.0288	18.028	18.9431	19.739
P08185	19.7988	20.7809	20.3127	20.1473	21.0291	21.9931	21.1576	20.1134	22.113	19.5499	20.2248	21.1092	20.6076	20.6908	20.6486	20.6332	20.1498	20.0603	20.786	20.8029	20.4497
P08240	17.6875	16.105	18.3526	16.8636	16.3779	12.203	15.1367	17.1743	15.2418	15.3089	16.6369	15.8164	14.5767	17.6532	11.8283	16.598	16.996	17.2093	12.8108	16.3303	16.141
P08243	19.6607	17.3558	18.8874	10.7553	17.3965	4.09209	18.2779	16.8056	15.7826	17.3392	17.9711	14.9404	17.4327	17.4745	18.9686	15.6055	18.4041	17.3693	16.108	17.7955	16.7454
P08246	24.1752	23.7715	24.6443	23.4751	23.4181	23.5168	22.1249	24.3011	21.2579	24.7617	20.5299	22.8892	22.3837	24.6015	20.594	20.6188	24.578	22.2394	21.3157	23.5919	22.2738
P08253	19.9925	18.6688	19.2231	20.6449	20.3371	20.3939	21.0655	20.4247	20.8768	19.5852	18.4669	19.7872	20.7978	20.0248	20.2216	20.2438	20.404	20.3407	20.6428	20.2616	20.9453
P08254	-3.32193	-3.32193	-3.32193	13.0183	-3.32193	-3.32193	-3.32193	-3.32193	15.1439	14.3216	-3.32193	-3.32193	14.5611	-3.32193	10.7924	14.1601	-3.32193	-3.32193	-3.32193	14.7704	-3.32193
P08294	18.4995	20.0669	19.1732	20.2093	18.0155	21.7662	21.3301	20.7504	21.8418	19.0717	20.2492	21.3882	22.0905	20.6076	19.2343	18.9641	18.8059	20.276	18.8967	20.8476	20.6197
P08311	16.7434	17.0574	21.4749	15.9561	15.3492	20.5009	18.9492	18.9167	18.311	18.7269	19.1609	21.1673	20.8311	20.3065	14.3639	15.9825	18.6323	18.8797	15.9259	20.0227	20.2044
P08319	14.6667	15.5246	16.1701	16.0136	3.90809	4.80143	15.6502	14.9605	14.2441	16.3727	17.0622	15.7255	15.9417	15.357	14.9541	13.8328	15.0051	14.5755	5.11214	16.3216	16.0943
P08397	5.76123	5.87017	6.95594	6.19043	6.15897	6.40091	6.60878	6.07778	7.57898	5.86545	6.03522	5.27194	6.32559	5.72551	17.4595	6.89928	6.19883	5.767	6.46074	6.40293	5.91596
P08473	18.4239	18.0777	17.4751	18.334	18.0446	19.9597	18.3257	18.5657	19.7609	17.5868	18.948	18.9441	18.3814	17.9904	19.3828	19.8781	18.6863	19.1487	19.7278	18.0635	18.7961
P08493	20.8355	20.2287	17.5924	22.6009	20.6426	20.1114	19.9123	22.0872	19.746	18.4432	18.9973	19.7905	21.564	20.1384	22.3029	20.6231	18.3488	21.058	19.5542	21.6583	21.8791
P08514	16.5117	17.1898	16.2383	15.7245	16.3105	18.0316	17.3641	16.4335	17.3703	16.9843	16.006	16.2303	16.306	17.0747	17.7777	17.7031	16.6839	15.5096	17.4533	17.2308	16.6693
P08519	5.51549	5.39508	19.2271	5.99258	6.78923	17.7942	6.06302	14.908	17.2118	16.9385	19.6103	19.3023	13.7401	18.7825	18.6125	17.7919	5.70361	18.7175	18.3827	19.4379	5.90815
P08559	20.4672	20.6371	20.8775	20.7607	20.4767	22.6285	20.0682	19.9585	21.6699	21.2483	20.7331	20.6896	20.5852	20.8015	22.6073	21.4335	20.8585	20.6501	22.7098	20.4455	20.2922
P08571	18.4019	17.8287	18.2907	17.7877	18.4098	NA	19.3449	18.7468	18.8773	18.7441	19.6639	NA	18.9165	NA	17.2725	18.7103	20.4346	18.4895	NA	19.4317	NA
P08579	17.3885	8.95403	7.79318	9.35616	9.63863	9.51915	9.07639	8.66302	10.1152	9.17772	8.08155	9.77597	9.18494	9.58102	18.316	9.33843	5.40534	8.22997	8.93051	8.61258	8.95716
P08582	19.3755	18.3786	17.8809	17.3591	17.716	18.5574	18.1361	18.1458	19.5816	18.3668	18.189	18.1985	18.5816	18.4343	19.1707	18.6171	16.6235	17.8354	19.1079	18.3355	18.2208
P08621	20.1912	19.692	19.3217	19.0167	16.6102	19.7513	19.4268	19.9348	18.8553	18.3272	17.9291	13.6798	18.7587	17.278	18.7165	18.3622	20.5546	19.6435	20.2261	17.1522	18.8138
P08631	18.0148	16.2879	16.6698	18.0585	16.1195	12.1274	16.3668	16.1626	15.1728	17.0531	16.7834	15.7652	15.6283	16.4696	17.4174	14.1137	17.305	15.7335	16.3027	17.3421	15.7341
P08637	20.4314	18.7965	17.9161	19.5053	19.3031	16.8091	18.7569	19.8332	19.0619	19.5312	20.6116	19.5065	19.1036	20.003	20.4441	19.1241	21.8841	19.7415	19.5783	19.1619	18.725
P08648	19.7149	19.2915	18.6037	19.5707	19.114	20.733	19.5898	18.8311	20.6113	19.3799	18.6952	19.0684	19.3144	19.8228	21.381	20.0553	20.0718	19.4301	20.8181	18.9978	20.002
P08651	17.0024	16.983	17.3105	18.4328	17.966	-3.32193	17.5128	15.9579	11.3456	16.8555	16.1092	17.0152	18.5573	17.2403	18.52	15.309	17.1732	16.7553	11.7369	17.8468	17.8173
P08697	17.752	15.6222	18.5781	18.571	NA	NA	18.4725	19.1025	19.0126	17.7306	18.7871	19.6797	19.5127	18.625	14.1106	17.9537	17.6602	18.311	17.4546	19.2542	19.1103
P08708	20.2674	19.4983	20.2097	19.6352	20.0138	11.7257	19.8716	19.4366	17.3641	19.3862	20.0328	19.032	20.404	19.9987	18.7796	18.424	19.3822	19.5809	18.5698	20.464	20.0358
P08754	20.7152	21.1349	20.4796	21.0012	21.5743	19.6911	21.2806	20.6896	19.754	21.1749	21.1062	20.701	20.3326	20.7347	20.1982	20.0025	21.0589	21.1426	19.4243	20.3246	21.2823
P08842	7.9672	15.1845	16.2688	7.96499	8.42177	7.02749	7.83389	7.68261	16.6462	16.8509	7.77162	16.2791	8.14603	15.6624	17.6952	17.6015	15.2825	7.76938	17.0464	7.90865	16.2002
P08865	20.2742	20.3879	20.5915	20.1537	20.6881	21.0528	19.948	20.1355	21.6594	20.2021	20.537	20.0544	19.8772	20.047	21.935	21.44	20.2223	20.0171	21.7284	19.8451	19.8287
P08913	-3.32193	-3.32193	19.9507	-3.32193	-3.32193	21.9594	-3.32193	-3.32193	22.4438	19.5491	19.58	19.9617	-3.32193	19.5323	17.1899	20.0498	-3.32193	-3.32193	20.1248	20.5541	-3.32193
P08922	22.9008	21.1827	20.8581	21.9668	20.5324	17.7125	21.0405	20.9325	18.0653	20.5667	22.0838	20.6067	20.3079	21.1587	16.3169	18.4353	23.3215	22.2562	18.9018	21.4772	21.3452
P08962	22.1043	21.0034	21.637	19.7671	21.0146	23.2207	22.8753	22.0846	24.7794	23.5365	22.0329	21.9095	23.0774	21.909	21.4693	22.6382	21.0331	21.8324	23.2184	22.4328	22.3452
P09001	16.0466	16.4454	17.1262	15.973	15.965	15.9384	15.9164	16.0562	16.1839	17.4316	16.4447	14.211	16.2155	17.0251	18.0585	16.4556	16.4961	15.2291	17.1295	17.1642	15.9081
P09012	18.5163	18.5224	NA	17.9375	17.1294	NA	18.4772	17.7806	18.2268	19.4321	NA	18.3876	19.3152	19.2817	NA	19.3325	18.2334	16.875	19.2278	19.5725	18.2335
P09104	19.5525	19.2675	19.3462	17.1296	19.0102	13.7126	18.9625	18.0661	16.1853	19.6117	18.4508	18.5478	19.372	18.0887	12.392	16.0089	19.4383	17.7502	16.3377	17.7842	18.3824
P09234	18.1684	18.5661	17.8872	17.7293	19.0537	19.0798	17.516	18.2175	18.9043	18.5276	19.182	17.9551	17.4965	18.6582	20.5947	19.3188	17.604	18.4474	19.6154	18.9424	18.0639
P09237	19.4036	19.5392	17.6085	19.4413	17.6393	20.6127	19.5462	18.7648	19.9901	19.4008	18.4982	19.1354	20.0861	19.4814	20.6813	22.3424	18.8908	19.1418	21.2335	19.2309	18.8094
P09326	17.7272	17.9572	16.2375	16.6462	16.9056	13.8817	17.1691	18.1172	16.3438	17.2181	19.269	16.8757	17.785	17.0778	17.3547	16.3569	17.2191	18.3086	17.4044	16.9825	17.148
P09327	14.5919	15.1128	16.1761	13.5047	12.8309	16.4109	14.29	14.357	16.3027	17.8264	14.2604	14.4486	14.7607	16.6761	16.6352	16.6901	14.3941	5.05753	16.3823	16.0054	14.5504
P09382	23.5368	23.2666	22.5893	23.5563	23.1375	24.4897	23.6665	22.7453	23.4075	23.8206	22.53	23.2725	23.8107	24.2023	22.9123	23.5233	22.2952	23.1675	24.1119	23.2541	23.7201
P09429	21.03	20.9707	NA	20.7803	NA	22.945	20.9732	21.2584	22.4377	21.1134	19.6363	NA	21.533	20.8247	NA	NA	20.8958	20.8208	22.0488	21.0802	20.8363
P09455	18.1418	17.4485	20.2846	17.0195	14.416	14.8932	18.9034	17.9552	18.7277	17.6226	17.5607	15.4118	19.4858	19.1154	18.8885	17.9477	17.0002	18.3462	18.6463	19.994	18.7746
P09467	18.6057	19.4343	20.7224	19.675	NA	16.9747	20.3081	19.8202	18.9832	21.3914	20.664	NA	19.857	19.5843	17.182	19.3897	19.6588	18.7506	17.3639	19.6667	19.6268
P09471	19.8486	20.5019	18.9221	20.3228	19.7956	22.1923	20.2296	19.8658	21.1437	18.1399	19.4017	18.0493	20.6281	18.8758	19.5195	21.6452	20.0522	19.4999	21.7348	19.8355	19.7917
P09488	18.94	9.53279	8.59576	11.6184	-3.32193	8.66504	-3.32193	9.50012	9.05806	8.95261	8.63457	9.92193	8.48302	9.26737	19.2312	10.2655	10.6042	9.05582	8.28103	8.96515	9.73066
P09496	20.5698	21.1836	20.7507	20.3991	20.4272	8.36885	20.1878	20.4981	18.177	20.4044	20.4614	19.4769	19.8994	20.4438	20.2098	18.7619	19.9955	19.9731	18.4388	20.6957	20.2612
P09497	-3.32193	9.31766	22.0679	14.7353	-3.32193	24.3306	-3.32193	15.1967	19.3166	19.8194	22.0718	24.7858	-3.32193	22.8443	16.03	22.0214	14.477	-3.32193	19.7399	23.3721	11.9356
P09525	16.8039	17.2404	19.629	17.2358	15.4103	21.0691	16.3613	17.9702	20.6222	19.9102	18.2684	18.7337	17.4554	20.3599	20.1065	20.9533	17.4791	15.8642	18.9604	20.1015	17.7632
P09543	21.0683	19.9209	19.2422	21.2017	20.0709	NA	21.4812	19.9997	NA	16.343	16.6856	16.3919	21.0624	16.4113	20.0227	NA	20.8961	21.0974	NA	16.2335	20.6853
P09601	17.3971	17.7553	17.6908	17.1789	12.9803	18.2796	17.6266	17.6757	18.7451	17.5474	17.7901	17.5673	16.5752	17.8201	19.8278	18.1085	17.8085	17.9802	19.4546	17.8087	16.9151
P09619	16.8147	17.8412	17.0658	17.6402	17.9686	19.1043	18.515	17.9336	19.0611	17.5297	17.06	18.2886	18.6789	18.4357	13.0817	18.882	16.2371	17.4531	19.0649	17.9125	18.7114
P09651	20.8453	20.3259	7.22155	22.5497	21.4403	-3.32193	22.2284	21.9972	-3.32193	9.30089	20.5845	21.3952	21.3526	9.47417	-3.32193	-3.32193	21.5614	21.4186	-3.32193	8.82646	22.1699
P09661	16.9061	16.4306	19.4943	16.9657	16.5283	17.9685	16.8483	19.2964	19.8897	19.0626	19.8764	16.6655	18.9701	19.3424	18.041	20.5207	16.6369	16.8417	18.0394	19.2234	16.3027
P09669	13.7086	21.2994	20.4875	15.2764	9.57041	22.3279	NA	20.2549	20.7219	20.781	15.6875	19.6105	NA	20.1545	NA	20.3298	14.6609	21.2216	21.2354	NA	16.2991
P09758	18.1382	19.3068	19.2792	18.682	19.1124	20.4194	19.6045	19.0773	19.9569	20.2174	18.6609	19.2892	19.0419	19.1715	19.0182	20.4973	19.4657	19.7671	19.9103	18.7205	19.5266
P09871	18.5196	17.9445	17.5291	18.7392	19.2023	20.0082	18.7497	18.5437	20.7848	18.4808	17.5785	18.926	19.4675	18.6101	20.1314	20.2365	18.6025	18.5528	20.2091	17.7053	18.4941
P09913	19.2755	18.7638	18.0475	19.2334	18.6426	20.4582	18.8688	18.2607	20.7549	19.1227	19.6564	18.6604	18.7384	18.4857	20.9559	20.2589	20.0344	19.6076	21.2704	19.0515	18.6543
P09917	17.826	17.6811	17.4715	16.9802	18.5916	7.24409	17.8343	17.5148	15.6609	16.8532	18.7535	15.8641	18.2027	17.0194	17.5278	16.0888	18.4787	16.8778	16.383	17.3105	18.1037
P09936	19.1542	19.6354	17.6572	19.9716	18.458	20.9564	20.2676	19.1224	19.4226	19.3678	18.9831	18.895	19.542	19.3046	19.0704	19.5389	19.2443	19.2294	20.7846	19.3795	20.7136
P09972	19.4945	19.9154	17.8091	18.5154	19.4332	20.1623	20.5651	19.0041	19.5024	19.7323	20.1313	18.9265	20.8356	18.704	17.2309	19.1534	19.5059	19.799	19.6784	18.8262	19.2836
P0C0L4	19.835	20.5871	18.2047	21.2145	20.8891	8.7371	21.9404	21.5824	16.144	18.85	19.5937	20.2442	21.3922	21.0987	6.58115	16.149	19.7533	20.3098	16.5778	21.7204	21.2123
P0C0L5	15.845	17.7411	17.1699	17.1439	17.987	12.9654	19.4207	15.8507	19.7559	15.834	18.6341	17.0364	19.8937	18.4765	18.005	20.0833	15.1842	17.8624	18.4793	19.3355	18.8165
P0C2Y1	17.5488	17.9226	20.3322	18.759	17.6447	14.8371	18.8305	18.7977	16.3034	20.1147	18.3142	19.3688	17.9987	18.3291	19.5088	17.3391	19.905	18.0028	16.8046	17.47	18.4926
P0C842	14.7558	15.8397	16.5069	15.3932	14.0197	-3.32193	14.364	14.5554	-3.32193	16.0219	15.1066	14.6204	15.394	15.683	11.6161	12.1262	15.4675	16.5585	11.3889	15.1374	15.4687
P0C870	17.8233	15.213	15.4841	16.3949	17.8412	16.5536	17.3307	16.36	16.5768	15.2852	17.5548	17.7613	15.7779	14.5139	18.4424	17.1618	17.0284	16.9835	17.1911	15.0881	15.9465
P0CAP1	21.8598	20.2274	17.6742	21.4356	21.2408	13.8289	18.8767	21.99	18.5824	18.4913	22.1869	21.687	18.4262	18.5379	13.4086	16.7041	19.1859	20.663	15.151	18.0494	20.5767
P0CW27	18.6182	15.2511	17.5509	13.7577	18.5346	24.7534	-3.32193	17.5943	23.358	16.5383	17.7401	17.3222	16.2758	17.3962	18.6052	19.7494	13.6845	11.4622	22.9099	18.6012	19.1017
P0DP01	19.6218	23.0455	19.3306	21.0605	18.7228	10.7628	15.6199	24.4163	15.6332	23.4547	19.2097	22.2206	15.3759	24.2346	16.9869	15.2581	17.1957	17.6054	14.7987	22.3187	17.2628
P0DP72	15.2199	16.6179	14.5824	16.967	14.0968	12.361	15.7249	17.0534	11.7263	15.7158	16.7419	11.4383	17.5513	16.6695	12.627	13.0747	13.6477	16.1642	12.4704	15.934	17.8245
P10114	12.6962	12.3401	15.3873	11.5077	15.0461	-3.32193	14.0144	13.4062	11.7051	13.3852	13.924	15.3351	14.6401	14.4626	-3.32193	12.3519	10.4709	14.5603	11.1681	12.1162	12.6964
P10153	19.6661	20.4945	19.4451	19.0056	15.4404	21.537	19.2982	19.794	20.1755	19.936	20.1815	19.6576	21.2281	20.1617	21.17	20.2904	20.3664	18.8311	20.1551	19.6327	18.1262
P10155	20.5506	20.979	20.4101	21.2066	21.43	15.1303	20.5137	20.097	19.6658	20.0885	20.465	20.4251	19.8948	20.8528	19.8802	19.6965	20.6853	20.7247	19.2858	20.2191	20.4848
P10244	17.7155	-3.32193	19.7351	17.6127	-3.32193	-3.32193	-3.32193	18.9189	-3.32193	13.8774	13.8298	9.37537	11.1224	18.697	18.2119	-3.32193	18.5535	17.5037	-3.32193	20.0066	18.2172
P10301	19.2685	19.2962	18.7705	19.0022	17.7973	16.729	17.7617	18.3806	17.8753	18.5551	19.1316	18.6048	18.1274	18.6232	18.6696	17.0028	18.1684	19.2673	16.9345	18.2166	18.215
P10398	18.2157	16.3092	17.8137	16.8055	16.8677	8.57072	17.3995	17.6199	17.5909	17.1142	17.6338	17.5077	17.3463	17.6828	17.454	18.2848	17.9897	17.3379	17.7746	16.9118	17.4898
P10415	15.8139	17.7013	18.6578	17.0485	17.7232	6.50258	16.9171	14.7549	6.15659	17.3431	16.1033	16.7079	17.4642	17.8909	18.6949	17.3731	14.2422	15.9214	15.8447	17.7483	17.1417
P10451	19.7807	18.0886	20	17.5086	16.3797	18.9588	18.3412	19.3408	17.5318	18.8704	19.8629	17.9104	17.7366	19.0102	18.3303	17.6356	18.7105	18.2599	18.1571	19.1804	16.8813
P10515	19.5527	19.0764	20.0249	19.4514	19.1312	18.9809	18.6357	19.208	18.7286	20.1107	19.4084	18.7794	19.0493	19.2362	19.9186	18.5292	19.5325	19.1403	19.4166	18.8728	19.1426
P10523	23.0836	22.7327	22.7283	23.119	20.6243	23.8582	22.9082	22.8698	23.5306	22.7544	21.9439	17.0734	23.2796	20.6872	23.062	23.8852	22.7394	23.1481	23.9756	21.747	23.5774
P10586	18.1696	17.6788	16.1662	16.2313	16.768	15.6227	15.8894	15.7796	16.1489	16.8043	15.4436	15.7819	16.9024	15.8269	19.0142	17.9447	18.2384	15.2803	15.5759	15.7802	16.0384
P10619	18.8888	19.3717	18.1643	18.6549	18.7828	26.3683	18.6144	19.0856	24.751	19.262	19.0847	17.3662	18.4858	18.6824	19.898	23.8015	19.7126	18.7371	23.6288	19.1319	17.9879
P10620	19.6069	19.0027	19.7466	21.0968	19.9374	17.9552	18.7274	20.6215	18.2243	18.373	21.7797	20.4066	17.5772	19.4531	18.071	19.4186	19.2305	19.3646	18.1771	17.9439	20.5862
P10636	18.6458	20.6607	20.3993	20.1313	19.8498	21.3237	18.7846	19.3044	20.9528	21.2521	18.7186	20.217	20.2958	20.3911	20.1545	20.2091	18.7945	19.2748	19.9707	20.5093	20.2771
P10643	18.1286	17.0338	17.3788	18.7195	19.4641	10.6528	19.3503	18.6848	17.8533	17.7477	17.9043	18.2053	18.9686	17.968	18.2231	17.6764	18.1745	18.2098	17.5359	17.4888	17.9701
P10644	NA	19.2345	18.8551	19.8381	19.7626	NA	19.3631	20.5395	NA	19.0754	20.1631	19.5849	19.8115	19.4252	17.4914	17.8611	19.6567	19.6716	17.3012	19.467	19.8526
P10909	19.2233	20.5728	19.7714	20.5088	20.1037	18.6968	20.4688	19.8995	19.7422	19.6625	19.5443	19.9008	21.4892	20.3299	17.2627	19.6034	19.036	18.1769	19.6279	21.1752	20.3598
P11047	18.9814	18.9681	18.6962	19.4556	19.7461	NA	18.3451	19.3121	NA	18.3854	19.6769	19.7573	20.0387	19.2272	19.447	NA	18.5749	19.8176	18.4511	19.4129	19.8277
P11086	18.5758	19.4851	21.2507	18.6649	19.3365	NA	22.2694	23.0883	15.2131	19.2171	18.6636	18.6889	18.8465	19.1427	14.3808	14.4381	18.2973	19.4566	14.361	19.1253	18.9649
P11117	18.8847	19.3328	19.6149	18.3994	18.8541	18.647	18.3765	18.9232	19.4405	20.1947	19.0874	18.3749	18.3698	19.0576	20.5736	20.6562	19.1107	18.9253	20.1948	19.4284	18.2613
P11171	21.3668	20.9951	20.3042	21.6244	20.1243	21.0666	21.5597	21.8064	21.2433	21.4961	22.4725	20.956	21.6427	22.047	20.1755	21.3167	22.0432	22.6944	21.7855	20.6966	20.7494
P11172	19.8346	19.4042	19.8962	19.1831	19.2277	19.0391	19.3888	18.9767	15.4038	18.9131	18.8499	17.6627	19.1544	18.5477	19.6727	18.7806	19.5986	19.5959	18.5323	18.8034	19.0528
P11177	12.7307	15.5693	16.4954	15.7917	15.7746	15.3756	16.6585	15.103	15.9309	16.5918	15.5007	12.81	16.6636	13.5492	20.2963	16.1017	16.1678	15.8164	17.2529	16.289	15.8551
P11215	17.5671	16.9042	17.3607	17.3734	17.7306	8.54385	17.9675	17.7524	16.7694	17.6602	18.9323	17.996	18.1393	17.8947	13.5472	16.6994	18.5651	18.1577	16.5354	17.9126	17.7313
P11217	20.5098	19.1151	18.7485	19.0999	19.7292	18.714	18.3978	18.81	18.6953	19.5171	18.98	18.8689	19.0425	19.0032	18.7987	18.9173	18.5094	19.408	18.8524	18.2731	19.8116
P11233	20.3568	20.4461	20.5722	20.0636	20.7422	21.1504	19.7199	20.3531	20.461	20.6409	20.3497	20.439	20.2639	20.1506	20.143	20.7068	20.538	20.2426	20.6871	20.1339	20.3746
P11234	18.5098	18.9703	18.1593	19.0921	18.5455	19.4974	19.2261	19.1241	19.3216	18.1952	18.9447	18.3711	19.4918	19.9073	19.1873	18.2384	19.4962	19.144	18.5595	18.7951	18.7086
P11245	16.1802	19.184	20.3267	22.0027	23.7251	20.0768	17.6402	17.5623	20.3833	17.3572	16.9911	17.3668	20.5617	17.9852	17.9865	21.4598	16.7752	17.1486	17.3601	22.099	21.962
P11277	19.8277	19.1136	19.0031	20.5105	19.6429	18.8743	20.6217	19.5513	17.9476	19.1809	19.45	19.8413	20.5514	18.9224	17.4324	18.3526	20.754	19.3913	18.1178	18.4888	20.154
P11279	22.6643	9.97616	21.2374	23.6726	22.9928	23.2775	23.8522	23.4242	22.3552	24.795	23.7615	23.4592	23.6409	23.0869	21.7532	22.721	24.0381	23.3297	22.909	21.4311	23.4216
P11387	21.0104	21.2209	20.939	22.1102	21.8876	16.7001	21.7973	19.6449	17.5819	22.6064	20.9114	22.3256	21.6516	21.0341	18.6397	17.2265	20.9116	21.3258	19.1387	20.8348	21.4126
P11388	19.8983	17.9163	18.5454	18.3891	18.4981	20.0355	17.9175	19.2864	17.5375	17.9458	18.0277	18.8179	18.0815	19.1441	19.9133	21.2694	18.6322	18.9644	19.61	18.5502	18.0781
P11441	19.4099	19.9679	18.1893	19.3862	19.1378	18.828	20.0388	19.4244	19.6007	17.252	18.8224	19.2088	20.1017	17.5553	17.752	19.357	19.6369	19.7267	19.1012	17.6254	18.8514
P11509	17.792	16.8937	17.0234	18.2812	17.3272	15.0782	17.5188	16.1652	16.4483	17.5271	16.792	16.8761	16.3935	15.8411	15.8966	15.7739	18.8856	16.057	15.8459	18.2203	16.6082
P11532	17.7107	17.5498	16.5498	18.3961	18.1754	16.9474	17.2762	17.8535	17.9273	16.5615	17.8123	17.1928	17.4831	17.2985	16.63	17.9441	16.5648	17.9296	17.7679	17.5824	18.6182
P11678	14.5061	12.1283	17.4597	16.8755	12.6096	17.3378	17.9947	17.068	15.721	13.929	19.8683	18.3862	18.9391	15.1679	18.1741	15.3441	18.1093	14.4233	14.9566	16.5732	12.1295
P11717	18.8106	18.7898	19.6586	19.415	18.6594	19.3564	19.0863	18.8949	NA	19.1715	19.44	18.9038	18.7828	19.1127	19.4164	19.5287	19.3579	19.4601	19.7957	18.7619	19.1019
P11766	20.1177	19.7726	20.6305	20.3609	19.4909	22.8418	21.2138	20.0779	21.4607	21.0335	20.3977	21.3433	21.6226	21.228	20.7373	21.3286	20.2266	20.4558	21.3628	20.3043	21.1535
P11802	19.7427	18.7122	19.3198	19.9118	19.2544	19.9484	20.1204	20.3511	19.2107	19.2461	20.6597	19.4266	20.0675	19.4947	18.773	19.4958	19.7796	20.3035	19.059	19.2795	20.0614
P11908	18.2874	18.8974	19.6873	18.147	17.9659	19.2685	18.1254	19.7121	19.289	18.8019	19.8888	19.2507	17.8961	18.7648	17.2231	18.8906	18.2051	17.1379	19.092	18.5831	17.8096
P11940	18.827	18.1324	19.1919	16.0871	10.694	21.0571	11.0352	17.6692	18.9746	18.4708	18.5559	15.139	17.7888	18.6528	18.9266	19.1864	15.1207	15.1803	16.4431	18.392	14.214
P12004	19.8395	18.9214	19.803	19.1004	19.056	15.3474	17.9056	19.1132	18.0816	20.2324	19.3947	19.3711	19.4886	19.3748	18.42	18.4813	20.5579	20.5179	18.5539	19.6014	17.1314
P12035	21.5247	17.2782	20.8993	18.2669	21.6246	23.956	19.5987	22.7077	22.8133	20.3834	18.4609	21.524	18.7488	18.5194	22.8732	18.8723	20.6059	21.8071	21.0293	17.1652	22.3852
P12081	20.1739	20.7562	19.4337	19.9108	18.5569	22.2367	19.996	19.9499	22.3212	20.3187	20.54	20.2439	19.9461	20.3063	20.5715	21.7062	20.5312	20.2724	21.4948	19.6556	19.59
P12107	12.144	11.6778	15.9989	16.6245	11.8671	20.126	11.5734	11.2302	20.1758	11.8837	11.1116	11.6367	11.2315	11.5478	19.1481	21.3295	11.5743	12.0017	20.9833	10.3191	15.835
P12235	19.3328	19.0479	19.0912	19.7238	20.1137	21.2189	19.1108	18.8969	19.9164	19.6864	19.0098	17.8259	18.2187	18.9985	19.9574	20.4777	18.1728	18.4626	19.8682	17.6322	19.0186
P12236	16.0909	15.5926	17.7735	17.2209	17.2195	23.2411	17.3664	16.6082	21.4472	18.0268	17.0859	15.8063	17.1289	17.2107	22.1795	20.0588	18.0067	17.7441	20.572	17.5113	17.5861
P12270	19.8615	19.3557	19.4545	19	NA	NA	18.4617	19.063	NA	18.5437	18.5525	NA	18.4623	18.4518	18.3836	18.0529	19.8323	19.4594	18.2184	18.6067	19.0269
P12273	19.0982	19.4884	17.1645	17.4263	19.1052	21.9634	18.2194	19.2362	23.6547	16.782	17.4724	18.4951	23.8596	19.5398	18.4977	18.0635	18.3948	18.3746	17.7304	22.7608	21.8149
P12314	19.9788	19.4361	18.8008	18.9095	19.0274	19.1922	18.5671	19.9664	19.4949	19.4845	19.8873	19.3442	18.5227	19.0476	20.8421	20.0969	20.4823	19.2314	20.574	19.5359	18.9098
P12318	19.6539	16.7272	18.8254	19.6397	19.8336	14.3238	19.3909	17.1236	16.7199	15.5861	20.525	20.0289	19.4985	19.1223	15.7582	17.0235	19.2321	16.8664	15.7221	19.4339	19.7851
P12544	15.1322	16.5816	14.8907	16.3892	17.5979	16.7979	16.6692	15.8412	18.6716	17.6893	19.1782	16.6338	16.2636	15.0667	16.8018	17.9698	15.5399	17.1852	16.8588	16.382	16.3287
P12694	18.9279	19.4393	19.7934	18.8904	19.1883	NA	19.4099	18.4968	20.0503	19.6848	18.2967	18.9037	19.5569	19.1925	20.012	19.7609	NA	NA	19.5285	19.553	18.9175
P12724	16.5882	17.1116	18.2708	17.231	18.4203	19.535	18.2865	17.4874	17.4562	16.2968	20.1907	19.1611	19.3064	17.7517	20.1125	17.1034	18.3237	17.3491	17.2302	18.1411	17.537
P12821	19.3214	18.5863	18.9181	18.8909	19.9825	13.3985	19.9301	19.5375	17.3752	18.5751	19.4259	19.1776	20.7278	19.0531	17.5089	17.6042	18.7952	18.6591	17.1647	20.2497	20.5655
P12830	17.1473	17.1369	17.9265	19.8571	18.5079	16.2746	19.6537	20.0439	15.6097	18.1225	16.6469	17.1596	19.997	17.1868	14.0639	16.6158	17.3402	19.507	15.7017	17.3661	19.9648
P12931	19.377	18.4058	18.461	18.637	18.7449	20.6317	18.1556	17.7846	19.242	19.3905	19.1305	19.0225	19.1983	19.4387	18.8992	19.0038	19.0675	18.9071	19.8874	18.9393	18.5117
P13284	18.1024	13.7411	19.847	5.10092	20.1473	21.7291	17.2173	19.3801	15.9866	14.474	14.1338	13.7353	19.2676	14.2356	14.8299	1.89479	15.3547	15.2009	23.7737	17.377	19.5111
P13473	20.5963	19.1204	20.5371	20.3907	21.2952	19.809	18.6423	20.5072	21.3757	19.9445	20.5883	20.5847	20.1285	19.6632	21.128	22.1045	21.0919	20.6748	21.9698	19.8941	19.8233
P13489	21.7141	21.6008	20.7009	20.8313	21.3906	20.6244	21.7736	22.0767	21.2125	21.8854	21.6629	21.6336	21.7828	21.6743	21.4274	21.0565	21.021	21.7626	21.156	21.8715	21.959
P13498	18.3944	16.055	17.7995	17.8328	17.648	19.5931	18.703	18.7024	20.521	17.3856	18.7715	17.959	18.8317	17.7254	18.8632	20.4168	19.6673	19.0829	20.4789	16.5375	18.8364
P13645	20.9089	19.0635	20.8138	19.5222	20.2084	19.905	19.1642	20.2785	18.4185	19.5076	21.4077	22.0838	21.0499	21.3673	16.4332	17.2176	19.59	19.7467	19.9172	20.03	20.7928
P13646	16.7099	18.4513	16.4068	16.5502	14.8082	14.3932	16.0266	15.9745	17.1419	17.1359	16.7842	16.8012	19.4194	16.8309	15.7115	16.2281	16.8146	16.7164	16.5605	17.8456	17.883
P13647	16.7998	16.797	19.3795	17.4926	15.8549	22.7209	17.315	19.1777	20.9914	20.2889	18.5883	19.1	18.9243	20.9021	19.9552	20.2312	15.8705	18.7386	20.1558	20.0892	19.0761
P13671	13.0691	13.5616	12.8897	13.8526	14.4291	14.7565	14.3528	13.9704	14.073	13.1681	13.4428	14.0982	14.2046	13.4621	18.8862	13.4237	12.7229	13.192	13.5167	14.01	13.7906
P13686	19.659	18.8451	19.0481	19.1345	19.7831	20.2481	19.4301	19.2656	19.3097	19.3533	19.8284	18.9156	19.1269	18.2579	19.3622	18.9077	20.1578	18.966	20.0723	19.2727	18.7816
P13727	13.1325	15.2674	13.8322	13.6991	17.7915	-3.32193	17.7664	16.2678	17.5515	13.6718	15.9402	15.8884	15.5547	16.1286	20.0806	14.2798	-3.32193	14.2778	14.2404	15.3445	15.3405
P13747	19.2142	17.456	18.0193	17.8132	18.9255	17.1132	18.9369	18.919	18.4831	18.417	19.3127	17.9805	18.4771	18.5295	17.7125	18.1317	18.9632	18.9675	16.8546	18.3856	24.2379
P13760	20.2381	20.9425	18.6622	21.3968	19.6574	21.7526	19.7772	21.4374	17.9788	18.7073	17.1737	18.7541	20.0135	18.1364	17.699	18.8091	19.988	21.9225	18.1756	19.9853	19.2706
P13761	19.1328	19.8686	20.4309	18.8558	19.2591	19.0286	18.8057	18.8842	17.8633	19.409	23.423	19.1938	22.1541	19.0714	18.2835	22.1104	18.7826	19.5118	18.7028	19.886	20.7808
P13762	17.1966	20.2665	17.5448	19.8073	17.7918	20.1529	19.3054	19.6302	18.2336	18.6538	20.7537	20.665	18.6037	16.8242	16.4043	19.7992	17.2989	20.1563	18.2327	18.3638	18.8782
P13797	17.8535	19.4878	18.4063	19.536	18.8203	20.3806	19.5457	18.9678	19.5906	19.1151	18.9264	19.4462	19.9563	19.8957	19.5664	20.3868	16.2759	19.4511	21.0272	18.657	20.069
P13804	18.9419	19.1522	20.3321	17.2145	15.0581	NA	18.4618	20.0763	12.4643	16.8789	20.6697	14.8748	19.9602	19.4741	11.9035	14.5662	17.7391	17.5584	13.782	19.6807	17.213
P13807	16.9175	16.4431	18.0979	17.3951	17.3118	17.4058	16.6211	17.7366	18.4591	17.7244	16.9893	16.1269	16.7151	17.3857	18.7917	18.6953	16.8358	16.6356	18.5272	17.4406	17.788
P13861	17.1372	17.6075	19.5284	18.1872	17.9538	9.76668	18.4519	17.4984	12.1068	17.9692	18.4667	17.954	18.8987	19.3406	10.6421	16.3736	16.855	17.0817	12.1617	18.8757	17.8716
P13928	16.7676	14.2534	15.4083	12.4933	14.0052	16.9456	13.5129	15.9804	15.356	15.3295	14.5051	14.5152	15.975	15.4603	15.4105	17.5476	16.3314	14.165	16.9741	14.7891	13.3522
P13929	21.751	21.1422	20.6713	20.9779	21.3849	19.1522	20.7836	20.8886	18.9865	19.8982	21.8723	21.5285	20.5727	21.131	18.7902	19.3355	21.8403	21.0558	19.4534	20.2746	21.0186
P13987	21.4327	23.4506	21.3012	23.4676	20.5454	22.337	22.4367	23.0033	19.856	21.0442	22.5182	22.4292	23.5775	22.2389	17.943	19.2618	23.4365	23.0902	18.6017	22.7192	22.3389
P13995	20.3318	18.6067	18.9963	19.0226	19.073	17.3911	19.1802	19.6967	18.5983	18.5539	19.9704	18.477	19.0747	18.3622	19.0149	19.1729	20.1081	20.045	19.1752	18.4446	19.2452
P14091	17.4786	17.47	17.6431	16.9966	16.9427	19.4649	17.8907	17.8609	19.2272	17.8846	17.9471	18.8427	17.0582	18.2577	19.5057	19.6183	20.1887	17.7473	20.0414	17.3744	17.6535
P14151	16.7259	17.6913	15.3935	17.083	17.9313	-3.32193	18.2358	17.922	18.9438	16.3298	19.9248	17.6714	17.505	18.0355	17.7395	17.4544	17.2514	18.7144	16.1406	17.613	17.591
P14174	16.6353	16.9827	17.5851	17.2125	19.3692	17.3744	17.2007	18.3666	18.3067	19.804	18.5044	19.122	17.3565	17.3126	19.1436	18.2308	17.411	17.769	17.6795	18.0565	17.4967
P14207	18.5162	18.1655	19.134	18.8216	19.8391	21.0039	19.7295	19.7202	20.1034	20.5708	20.9801	19.2819	20.0677	19.5549	19.967	19.552	19.4312	20.1387	19.9316	19.7771	19.535
P14222	15.2061	13.0847	10.1905	-3.32193	15.4043	-3.32193	12.5826	14.4784	-3.32193	11.0203	18.0774	15.0977	12.9886	11.847	-3.32193	14.5087	16.37	15.703	15.35	11.518	-3.32193
P14314	21.7995	21.0955	21.6492	20.7971	NA	NA	21.4342	21.0242	NA	21.6398	20.7684	20.669	21.3836	21.1385	21.7355	NA	22.1886	20.715	21.56	21.2321	20.7594
P14324	19.4905	18.9405	19.6442	18.6185	18.8764	20.3437	19.2521	19.1652	20.4998	19.2217	18.3097	18.7731	19.0512	18.2403	20.3376	20.1443	19.3156	18.9801	19.9224	18.698	19.0945
P14384	17.6519	18.329	18.0041	17.9589	17.6015	19.3883	17.4475	18.0685	18.5084	19.1503	19.6525	18.922	17.7167	18.3885	19.8667	19.0933	17.8704	18.7446	18.5707	18.6744	18.1703
P14406	21.7786	22.529	22.7176	22.4945	22.7221	21.5904	22.3383	22.46	19.9569	22.5228	22.9415	22.5124	22.2753	22.3133	22.3712	19.8472	21.3716	22.3616	20.367	22.3761	22.7009
P14543	19.9034	19.2528	19.1944	20.541	20.8498	19.262	19.9447	19.9665	NA	19.3675	20.337	20.4808	20.5367	19.8416	19.2043	19.5412	19.4043	20.4904	19.4629	20.0554	20.6406
P14621	19.2174	19.9615	19.0647	19.9992	19.4865	20.3207	18.8582	18.9874	19.4092	19.0791	19.4781	18.9747	18.6599	18.7036	20.1128	19.6005	19.6527	19.5636	19.1817	20.0586	19.4143
P14649	14.1088	14.0532	14.9593	13.4326	15.3567	17.7813	15.8888	13.7609	16.9762	15.6202	12.4262	15.1641	15.8619	14.3568	-3.32193	16.8756	13.4204	10.549	16.4087	15.3363	-3.32193
P14735	18.9588	18.7325	19.9519	19.0118	19.1225	20.0323	19.3011	18.798	19.1373	19.1045	18.7564	18.8761	18.7998	18.8896	20.2178	19.3523	20.2177	18.865	19.5147	18.6574	18.6359
P14780	15.825	15.6745	12.3739	11.5091	12.9362	5.72143	12.465	11.3994	6.20686	11.7352	12.8468	11.6805	15.8809	10.2694	15.9414	14.7768	18.4043	11.984	10.9327	12.1522	10.9631
P14854	21.3139	21.6135	20.4736	21.3929	20.4286	21.3627	20.2761	21.0182	19.7715	22.5224	21.1175	20.6282	21.4432	20.5605	20.6067	20.7604	21.7209	21.145	19.9434	21.6075	20.8443
P14868	21.1629	20.7255	21.1414	20.6151	19.3592	NA	20.0792	20.6701	20.7309	20.893	20.5382	20.114	20.481	20.4932	20.3171	20.8642	21.3193	20.8567	21.2487	20.3313	20.0852
P14902	16.8285	16.9351	16.8718	17.1546	13.9229	19.1099	17.6267	17.6982	18.9745	16.8381	18.841	16.5203	16.5247	17.0622	19.3649	18.4757	19.334	17.5291	18.6438	17.1691	16.6214
P14920	19.105	18.8232	17.1646	19.6271	20.4311	22.73	22.0531	20.9663	22.6286	19.6607	21.1595	22.7864	21.8421	20.5737	19.2986	21.6004	17.2788	19.6383	22.4556	18.5153	21.9645
P14927	17.9375	19.5899	18.1939	18.3049	NA	NA	NA	18.2073	19.4051	19.0778	18.1927	18.8385	18.5141	18.661	20.7192	19.9386	18.452	18.8264	19.3473	19.224	18.7543
P15088	20.103	21.3709	21.4399	21.272	21.4678	NA	22.1157	22.3331	NA	NA	19.8618	21.6513	23.9216	22.648	NA	22.4606	20.0969	21.5388	NA	21.1317	23.1144
P15090	13.1475	16.6842	17.7525	17.4712	18.9594	13.81	17.7521	16.7137	15.5437	17.0289	18.7803	17.2898	17.4222	16.8811	15.5905	16.4906	16.0738	16.5448	15.9069	17.7214	18.1677
P15104	20.4159	21.0295	20.2421	19.6492	NA	20.8807	20.2518	20.2747	20.9017	19.7525	20.9761	19.6424	19.8712	21.2036	20.1205	20.325	21.9998	20.4709	20.9583	21.8254	20.2244
P15121	20.2616	20.4941	18.961	20.5979	19.7413	20.6898	19.6147	20.1771	21.4461	19.4533	21.0311	19.6462	20.1861	20.0429	20.264	19.835	23.4665	20.234	19.9397	19.6587	19.941
P15169	21.2806	21.3225	21.8688	20.9274	21.0009	21.1834	21.1274	21.6884	20.641	21.1535	20.1654	21.2735	21.1389	21.9497	19.5971	20.4777	21.6355	20.8081	20.4271	21.1995	20.327
P15170	18.4158	19.1224	19.9561	18.6281	19.1055	14.7923	19.273	18.8484	18.7856	19.4449	18.2759	18.5152	18.6725	19.0777	19.8698	19.4173	19.1573	18.7561	18.8789	19.4924	18.5493
P15259	21.1798	21.393	22.1725	20.7722	18.5269	22.767	21.5584	21.113	22.5036	22.1952	19.7991	20.9635	21.4503	21.2932	19.6549	21.6005	21.437	20.5958	21.982	20.9017	19.4568
P15289	18.6623	19.7685	19.7159	18.8775	21.046	18.2824	18.5834	18.5748	19.2997	19.6196	18.8933	18.9751	18.5183	19.1495	19.8777	18.2115	17.7686	19.1168	18.6501	19.3699	18.8693
P15291	20.6286	21.0805	21.3529	21.2013	22.3752	20.9047	21.8197	20.9444	20.3594	20.6611	19.7109	21.3804	21.8134	21.2172	18.8217	20.2925	21.3897	20.6758	20.5712	21.5581	21.4442
P15311	18.6242	18.5844	20.4302	19.1146	16.6007	NA	18.0222	19.8368	NA	21.0536	20.8198	18.7807	20.414	17.9568	NA	NA	17.507	21.0403	12.3087	20.1933	19.7786
P15374	19.4702	20.4602	19.3703	19.3716	19.976	19.1275	19.9181	19.7316	19.1645	19.568	18.9897	19.6061	19.2401	19.8371	18.4539	19.0486	19.6241	19.4857	19.0785	19.7689	19.3986
P15428	19.3249	18.9876	18.8071	18.8641	19.1174	21.0292	18.953	18.9064	22.4509	19.5681	18.365	18.2418	18.972	18.873	20.1069	20.8183	18.7459	19.69	20.3625	19.1464	18.2633
P15498	18.4522	18.1537	16.9789	17.9335	15.3211	19.6733	17.5602	18.9805	19.2018	17.9617	20.0292	18.0518	18.2276	17.2879	18.8877	18.9128	18.975	19.126	19.0544	17.0862	16.8902
P15502	17.5883	18.0278	17.9268	17.8353	17.3281	18.8896	16.8583	18.0804	19.3602	17.781	19.458	16.7228	18.3712	16.3523	17.636	18.5848	17.5478	18.3302	18.2502	17.0736	18.2841
P15559	16.5162	16.5112	20.4628	16.7726	14.9535	18.2765	17.8093	19.1252	19.9396	19.2586	19.352	16.717	16.696	NA	16.7759	19.5836	16.7063	16.3226	19.676	18.4572	16.8775
P15586	17.7031	18.3108	19.4586	18.7004	16.4713	16.4034	16.1843	15.2679	18.6096	18.9396	18.8553	15.5964	16.302	18.7087	19.6707	18.8757	18.1085	16.1816	19.1904	18.6196	15.7296
P15735	18.0948	19.3243	19.6298	18.3641	18.048	19.6576	19.0846	18.6401	20.041	19.5623	18.3718	18.7875	18.3592	18.7075	19.4097	19.2598	18.7662	18.4259	18.4017	19.0306	18.2157
P15814	7.88027	7.64837	8.08999	19.2018	19.7233	6.88772	18.0988	8.01099	7.2573	7.94809	8.20663	18.2063	7.7062	8.2683	7.81368	7.38242	7.93602	8.18033	7.66242	8.01024	19.2676
P15863	20.439	20.8795	20.5495	20.8844	20.0812	22.8731	21.0238	21.8032	21.8367	19.5554	21.7159	22.4046	21.6095	21.7693	19.2508	21.2357	20.991	21.5125	20.9846	21.9291	21.5281
P15880	17.225	17.1043	17.3061	17.113	15.9813	NA	16.5904	17.021	16.792	17.2889	17.4244	16.4342	16.4016	16.5877	21.876	17.3282	17.214	16.9064	17.7961	17.193	NA
P15884	19.8395	20.6242	20.1599	21.746	21.0213	22.1214	21.4149	20.4979	20.7072	20.8428	20.9045	21.8311	20.7134	21.7922	15.7932	19.8689	21.5919	20.6182	20.1553	19.9714	22.2598
P15907	17.7654	17.8556	17.5687	18.2559	17.6884	18.1574	17.1254	17.7213	18.669	18.0077	18.0411	18.1142	17.6347	17.2234	17.5331	18.2668	18.0593	18.3209	18.3049	16.2121	18.123
P15927	17.7172	19.2346	19.6445	18.0711	17.2936	16.4528	19.2322	18.5249	17.7388	18.518	18.7596	18.222	18.9079	19.4605	18.015	18.3425	19.3657	17.293	17.7111	18.8688	17.2913
P15941	17.1243	17.9454	17.5126	14.7914	18.1961	9.84724	20.3879	17.6293	18.1819	18.8245	17.7094	18.1535	17.9816	18.7845	18.3884	18.4044	18.5541	17.4441	17.8179	19.1638	19.5951
P15954	20.1207	20.5441	21.0882	19.8887	19.7864	23.1044	20.0175	20.2153	20.9889	19.0368	19.6801	19.997	19.6375	20.795	20.208	20.3594	20.4985	21.4574	21.5969	19.5715	19.3861
P16066	12.0342	16.3806	13.597	16.8104	15.206	16.4814	14.9309	15.4819	15.8877	14.1497	14.886	14.818	10.4987	14.4325	16.2651	16.2622	14.7772	13.8462	15.6188	14.6652	15.5159
P16083	NA	19.1166	19.2069	18.6122	19.2403	18.1	19.2567	18.5594	NA	19.3346	19.3901	19.9862	18.8683	NA	17.5775	17.9169	18.9593	18.9571	18.1569	19.077	19.3133
P16104	17.9859	18.4166	15.9448	18.5393	17.4827	-3.32193	-3.32193	18.9426	-3.32193	-3.32193	20.8507	19.1764	15.6632	18.3087	-3.32193	-3.32193	8.61317	19.4572	15.311	17.0966	19.6283
P16112	16.8115	17.2628	16.5252	18.6224	17.1688	14.8002	15.684	16.963	16.9526	15.9063	16.5137	17.3332	16.9112	16.3927	15.5133	16.0705	16.7213	17.132	15.3586	16.5169	17.3954
P16144	20.0815	18.5359	19.2414	18.8808	19.4112	19.6955	18.5307	19.5434	20.2133	19.1239	17.7556	19.4215	19.626	19.1758	18.7671	19.3372	18.0965	19.1155	18.6846	19.4547	19.5873
P16234	19.5889	19.6864	19.9343	18.5677	19.61	21.1106	19.447	19.6845	21.1664	20.0854	20.8799	19.8179	19.9991	19.8255	21.6715	21.5563	18.4917	19.8964	21.3773	20.3601	20.3815
P16260	-3.32193	-3.32193	-3.32193	-3.32193	-3.32193	-3.32193	-3.32193	-3.32193	-3.32193	11.8892	-3.32193	-3.32193	-3.32193	-3.32193	15.5864	-3.32193	-3.32193	-3.32193	11.8207	9.54065	-3.32193
P16278	18.9723	17.8829	18.5089	19.0358	19.3065	14.1338	19.7041	18.6086	18.2615	18.4084	17.8786	18.1208	19.1719	18.8386	19.8239	19.0775	18.2083	18.4337	18.9295	19.2015	18.8053
P16284	12.7749	16.1099	17.8105	11.8376	12.0955	17.8611	12.9801	13.2899	18.3529	17.0551	17.0571	13.2463	16.3731	16.8434	18.8752	18.4334	12.4651	16.9544	18.2246	17.0832	15.635
P16298	18.471	19.0196	19.0942	18.5942	19.67	NA	19.9572	18.5863	NA	19.0179	19.7356	19.2973	19.5467	NA	NA	20.0795	18.9258	19.2111	NA	19.1676	19.516
P16333	18.7433	18.8304	17.996	18.3296	18.4014	14.2912	18.3335	18.2293	16.6234	17.7433	18.5272	18.7178	18.396	18.7629	5.93395	17.1435	18.6924	18.4507	15.1789	19.0978	18.9395
P16401	15.2621	16.7472	20.2305	13.9564	14.0826	22.4869	18.7195	20.229	22.1075	17.5871	17.7611	17.6032	18.9374	19.7159	18.0298	20.8414	15.3685	20.382	22.3681	16.9552	16.565
P16402	18.8686	16.1155	20.7485	19.356	21.5233	25.3394	19.1347	19.9956	24.8182	22.246	21.1114	18.2699	18.0936	22.6063	-3.32193	22.1688	19.4744	20.4494	15.5567	22.2179	20.4222
P16403	18.3282	19.1415	7.79369	18.3635	14.9329	-3.32193	-3.32193	19.3634	-3.32193	21.8958	20.3121	14.7294	13.6546	14.4916	18.2172	-3.32193	18.6239	19.6016	12.0473	14.3291	20.6908
P16422	18.3568	17.9902	18.6315	18.6743	19.4647	16.8483	17.8931	17.0054	18.4209	16.9522	17.8489	17.5632	18.4216	16.5248	18.1986	18.6082	17.6349	17.2033	18.3476	17.3105	18.6687
P16444	19.0455	18.9541	20.1261	18.2989	19.7132	16.1773	18.6146	20.0045	16.1939	19.1157	20.5975	19.7378	18.6514	19.5135	16.8583	15.7101	18.9752	19.8686	16.262	20.3395	19.2182
P16452	20.3667	19.801	19.9701	19.905	19.4007	22.0373	19.8864	19.4763	20.212	20.2705	19.6282	19.5941	20.0039	20.0836	19.1886	19.9999	19.7145	19.914	19.4454	19.9332	18.8808
P16455	17.534	17.9061	18.5142	17.9761	19.5745	16.8315	17.6408	17.368	18.1548	16.9986	18.7471	18.4084	19.0285	18.3779	18.1606	18.046	18.1744	18.1839	17.117	17.9082	17.6784
P16885	18.9948	18.6073	17.8666	17.9216	16.9371	18.1949	18.131	18.8902	18.9976	18.3542	19.7982	17.1941	18.2619	18.1023	18.3334	18.4116	18.3183	19.1587	18.4656	18.3281	18.1204
P16930	13.5036	17.9947	18.0726	14.5927	11.4912	18.2203	16.4709	15.5204	20.4199	19.0679	14.3726	10.7064	17.3695	15.6534	22.2768	20.0207	18.6065	16.4099	19.405	19.322	16.186
P16949	20.818	19.3634	18.8273	18.9324	19.34	19.8529	18.5959	19.1219	20.3977	19.7163	19.3601	19.2901	18.6856	19.2849	19.8388	20.1464	19.6768	19.6482	20.7404	19.2376	18.0997
P17050	19.6257	19.4169	19.8932	19.6047	20.3069	19.0009	20.5769	19.486	19.4295	20.1029	19.8482	19.985	20.0792	20.4315	19.8618	19.2894	18.9352	19.4183	19.7423	19.4319	19.5039
P17066	23.4083	22.3488	23.2025	22.6517	24.6349	20.7517	23.2502	23.443	21.6123	23.013	21.8434	22.932	23.8713	23.2292	20.0307	22.9052	23.4271	23.0107	21.6284	23.6678	23.8716
P17152	21.4685	21.8522	22.0854	21.1179	21.4199	20.9108	21.0955	20.6568	20.7881	18.5014	21.4121	17.8936	20.5835	18.0425	21.6495	21.574	21.5717	21.0634	20.0961	18.9219	20.7273
P17213	16.4091	18.2538	16.9121	17.9806	17.4343	18.7486	18.5056	19.1424	19.4301	16.4099	19.9281	18.9485	18.8277	18.0479	16.5946	17.6491	17.2511	17.932	19.1807	18.1629	18.413
P17405	15.9032	16.0042	17.7516	17.301	16.5919	14.459	17.2721	17.0674	17.3972	16.9061	16.3738	15.087	17.2667	17.9104	16.3764	17.2271	14.6545	16.3376	16.6702	17.7202	17.2527
P17480	17.3325	18.1791	18.3234	15.4864	10.6588	18.7388	17.3491	17.9035	18.7237	17.9528	16.9154	17.6973	16.8844	17.3717	17.7137	17.4142	17.7409	16.4766	17.1998	17.4605	16.3406
P17483	16.5229	17.1954	18.1752	19.5696	19.291	18.5708	19.9795	17.7126	17.6416	17.8248	18.2328	18.7819	17.685	18.5221	18.6095	17.0732	17.7201	18.1644	18.2315	19.2286	19.9902
P17535	18.217	17.4612	18.0292	16.7819	18.0575	18.8154	18.0147	17.3781	17.7799	17.29	18.195	18.5602	18.0184	18.3017	18.692	18.2346	17.2154	18.2775	18.8866	17.4822	16.8796
P17540	18.007	17.4264	18.8429	18.5652	18.726	16.8269	18.5862	19.4447	18.6426	16.5361	19.1557	17.3491	19.1755	16.739	18.369	18.3197	16.7993	18.5949	17.9769	18.4884	18.5878
P17568	16.8749	17.7296	19.8799	17.413	18.7503	17.3107	18.3023	17.5175	16.8024	19.0348	19.3979	20.1624	18.6143	20.0065	19.8891	18.1114	15.7069	16.8804	16.7429	19.8471	18.788
P17600	18.7417	20.5267	19.4323	20.4296	18.8206	23.1728	18.488	19.494	24.0782	20.3878	20.619	20.6249	17.7712	19.9237	20.8677	22.0997	18.9567	20.4938	22.2409	19.442	18.4541
P17612	NA	19.7795	19.4512	NA	18.7668	19.89	NA	20.0997	20.7726	19.9441	19.1203	18.9528	NA	19.4861	19.9161	20.3877	19.7401	19.6664	20.4786	19.7509	20.328
P17655	18.8615	18.9471	18.5431	18.9915	19.0816	12.4463	18.1033	19.6534	14.3074	17.3531	19.8096	19.1163	16.5902	17.008	12.9761	14.3246	19.4566	17.4194	15.1846	18.2197	18.605
P17658	24.4111	22.4199	21.0957	24.179	21.2782	24.4485	23.0044	22.8612	23.7605	22.6356	24.7486	24.1666	22.7629	22.8698	19.6342	22.7065	22.5022	23.804	22.0654	23.0559	23.3768
P17661	15.1754	NA	18.1029	15.2077	16.2696	NA	15.2298	18.6744	NA	17.7005	18.1362	17.3029	17.1699	17.499	16.3153	18.1636	15.3958	15.0827	NA	17.8411	15.38
P17693	21.2832	17.1852	17.5215	21.6476	21.3135	13.577	22.4203	18.1061	17.4924	20.4351	23.5775	20.2655	21.6016	21.0341	22.1276	20.0551	22.8128	19.5629	20.6639	17.5728	19.344
P17706	15.8411	15.148	15.937	14.6752	16.0794	16.6451	17.9633	16.7409	17.716	15.3176	15.698	14.1186	17.3438	15.6886	17.5326	17.2939	16.9652	14.8091	17.5294	16.7418	17.6847
P17735	17.8206	18.1078	18.0844	17.6697	17.7872	19.3569	17.3068	20.0471	18.5896	18.4127	17.8301	17.0637	17.8922	17.8217	19.5444	19.0624	17.6999	17.5422	18.9975	18.1329	18.3963
P17812	19.2517	17.337	17.9266	17.4301	16.7026	17.7979	17.3373	14.1927	14.5854	17.7072	17.2895	16.3703	17.5552	16.9371	20.077	18.6565	20.0773	13.8809	19.426	16.1207	16.8254
P17813	18.9328	20.553	19.3399	19.0379	21.5234	18.6348	20.328	19.0061	19.2222	18.5514	18.9416	21.3871	19.1897	20.8137	19.7485	17.3858	20.0604	19.2974	18.9947	21.3745	20.5218
P17900	19.4471	20.0798	19.7591	19.2548	19.3049	21.7968	19.3644	19.3703	20.9626	20.3446	19.9068	20.0851	19.1973	20.0996	21.2062	21.406	20.1001	19.4036	21.512	19.3711	19.1695
P17931	19.9928	19.6445	19.9726	19.2873	19.0418	NA	19.3905	20.0459	21.5753	20.7309	19.0959	NA	20.1616	19.9445	21.2874	20.7284	19.9556	19.2768	20.9789	19.9414	NA
P17948	20.3008	21.816	19.4146	21.1927	21.3273	18.8149	20.5516	20.933	20.2565	20.5352	21.5475	21.8913	19.6199	21.7645	18.4337	18.3494	19.3642	20.1097	17.7331	21.4124	21.2238
P17980	18.394	17.9306	18.7947	18.1947	17.2605	12.4789	18.9137	18.1266	17.0223	18.0009	18.294	16.2896	19.1143	18.18	12.1833	17.4901	18.7419	18.2328	16.8267	18.2873	18.2596
P18031	19.5496	19.4417	21.11	19.5084	19.5868	19.3009	19.9719	19.8459	19.2909	21.7067	20.3043	19.7531	19.6123	19.5695	20.3026	19.246	19.7351	19.5744	19.5154	19.5185	19.2976
P18074	16.6263	17.545	16.595	17.0221	16.3197	16.0471	17.0014	16.9218	15.7755	18.6244	17.1827	16.8202	17.2958	17.7294	14.7186	15.7381	17.1585	16.5854	15.5197	16.9851	16.8498
P18077	21.4968	21.2388	19.0279	21.3464	21.3568	21.8881	20.4127	21.7664	20.9815	20.353	19.6981	20.8976	20.8109	19.7044	19.9171	20.9088	21.3759	21.6752	20.5146	18.7988	20.8296
P18085	20.0706	20.0059	19.8472	21.2938	21.6935	22.2849	21.1651	21.2107	22.0744	20.3443	19.2942	19.8806	20.7355	19.1912	22.2699	22.783	19.5787	20.5568	22.432	18.8552	21.3219
P18124	21.663	21.9319	21.4517	21.3145	20.4561	21.5026	20.992	21.335	20.5464	21.6373	21.8564	21.5163	21.1774	21.0694	21.1069	21.4421	21.7307	21.5434	22.0812	21.0442	21.4727
P18428	16.4684	17.1508	16.7824	17.9675	17.3404	19.9815	17.8476	17.6219	20.132	17.7663	17.2831	17.2109	18.0661	17.3084	18.7975	19.0058	17.7087	11.3572	19.0366	17.3045	16.9312
P18433	18.2661	18.1423	18.5086	19.2229	19.7703	18.439	19.9406	19.3191	19.1246	19.1343	19.5185	19.3998	19.6413	19.5302	21.0025	18.3069	18.395	19.7974	18.2297	19.5673	20.0104
P18510	16.637	18.0627	16.5991	14.3056	14.3122	15.9078	-3.32193	14.4217	17.0268	21.4812	13.9088	21.2964	14.6251	21.2646	19.2824	15.7339	18.4907	14.8988	18.3625	20.5139	14.0196
P18564	15.3281	13.9819	14.9689	16.3324	15.3487	15.0092	16.2354	15.6449	15.4121	14.9941	15.6053	14.3491	16.4313	13.5369	15.4342	15.1792	16.0963	13.6156	14.1156	14.3996	16.4062
P18583	19.5219	18.7401	18.6033	19.6041	19.0583	23.2037	20.6249	19.5607	21.5823	18.068	18.6166	19.1468	20.1168	18.5269	19.8927	20.5629	19.0678	19.337	20.1299	18.219	20.4974
P18615	17.5983	18.0784	19.118	17.1363	17.4872	9.81219	17.632	18.0595	9.31408	18.9789	18.3057	18.7303	17.6917	18.6507	10.6617	10.19	17.9616	17.9891	10.448	18.6985	17.7451
P18621	21.2766	21.6243	21.4966	21.0485	21.0881	22.6355	20.9067	21.0953	21.657	21.1874	21.5706	20.5891	21.0943	21.5491	21.9265	21.9379	21.1479	20.9234	22.3762	21.2065	20.7743
P18669	19.9129	20.3986	20.9429	19.4383	19.9529	16.3722	19.8941	17.4349	19.0414	20.7571	19.9558	19.9258	19.9339	19.8764	15.3492	18.425	19.9769	19.9013	NA	20.2413	17.3324
P18754	19.2469	19.2814	19.6059	20.2361	19.1173	20.422	20.6471	19.6462	20.0115	20.2017	18.5393	18.986	20.1779	20.3216	21.7931	20.8448	20.4001	19.5037	20.67	19.8603	19.7528
P18827	20.8297	20.0987	19.276	21.1615	21.3065	18.4669	21.3638	21.0713	18.6361	20.1234	19.2412	21.1999	21.686	20.7595	17.9865	19.2461	19.8781	20.2843	20.2284	19.7748	20.836
P18859	18.4826	19.4861	18.92	18.6365	19.0659	18.7592	19.6986	19.5503	19.2964	19.6566	19.5641	19.4573	19.9172	19.6856	17.7647	19.0163	18.3122	18.8255	18.8885	20.0586	20.0149
P18887	21.0357	19.3924	19.7678	19.9602	18.3807	20.8843	20.1752	20.4158	20.5758	19.5421	18.4882	18.667	19.3845	19.398	21.1304	21.2597	20.2301	20.023	21.3142	19.0943	19.5481
P19012	15.7614	18.1057	17.76	13.9903	16.7688	11.9665	17.3606	15.709	13.5482	15.5415	16.2087	17.5326	20.536	17.9742	14.8564	12.4041	16.6109	18.133	13.5315	18.1516	17.0693
P19013	16.057	16.1047	15.5113	14.563	18.288	-3.32193	16.5661	14.0639	14.8479	17.4847	13.9434	17.307	18.477	13.668	9.67036	15.8456	15.3969	14.8116	14.9598	16.9536	16.5107
P19021	16.2384	14.8129	17.0755	18.5717	-3.32193	-3.32193	15.3588	13.0868	15.2996	16.6718	17.5879	15.1352	16.3697	15.7229	16.1105	17.2502	15.324	13.8141	15.9897	17.3441	15.4936
P19022	17.6533	16.9369	16.2215	17.035	18.0916	-3.32193	18.6788	17.605	16.2745	17.2227	17.3888	16.0476	15.7698	16.1859	12.7776	11.5737	17.2355	17.8809	15.9863	16.8767	17.1735
P19174	16.0909	16.5605	18.0252	17.8002	19.062	16.9316	18.7379	17.0817	17.0173	18.2491	18.4282	18.2717	18.9137	19.0848	17.6259	17.7003	17.6607	18.0854	18.8145	18.5808	18.8935
P19256	20.0256	22.4615	18.7589	19.4813	19.2016	21.5446	18.7875	18.4257	20.3466	18.5017	18.1993	18.8036	19.0973	18.9445	20.3449	20.6273	20.7152	18.5254	20.9124	19.1872	18.5947
P19320	19.6201	16.9124	17.0908	17.3883	16.0711	17.2647	17.5026	18.558	18.5047	16.9176	18.1554	17.6247	18.4498	17.2272	18.7857	19.6389	18.8143	17.4291	19.9924	17.3713	17.3951
P19367	NA	21.3866	20.0711	20.1607	20.1641	NA	19.8682	19.1314	18.9121	21.0036	20.1976	18.902	20.4082	19.4821	17.7212	20.8344	21.4241	19.873	20.1993	20.0512	19.3424
P19387	17.6907	16.7909	17.6314	17.6668	17.9114	6.26548	18.0358	17.4173	6.40774	16.521	17.6298	14.8653	17.862	16.9004	7.18342	6.79575	17.7991	17.0892	13.1514	16.7788	17.5451
P19388	19.1093	19.3162	18.9532	18.38	18.0019	19.0631	17.6654	18.2922	18.6523	18.7038	18.4936	18.9418	18.1004	19.0861	19.353	19.0578	18.9772	18.4831	18.5659	18.8593	18.0243
P19404	17.5912	19.4342	19.5741	18.5831	19.0933	18.2831	18.8146	18.8999	18.7562	19.4492	18.5515	18.9145	19.4587	18.9429	19.2252	19.1308	17.7186	17.7537	19.4009	18.4825	18.3287
P19474	20.9026	20.2582	19.4117	20.8467	19.6601	8.09987	20.0918	20.6133	8.05877	19.5879	20.4688	21.1112	20.0149	20.1285	8.28833	8.20336	21.0152	21.0312	8.43931	20.2564	19.7981
P19525	18.1427	18.8036	18.1647	18.1003	14.7041	18.733	18.052	17.3958	19.1348	18.3853	18.0695	18.3497	17.1559	17.9171	19.5333	19.3262	18.7632	18.0595	20.0748	18.9792	17.4587
P19623	19.6948	19.8958	21.5486	19.9518	19.8335	20.0041	21.0884	20.3973	20.8745	19.9733	20.3059	20.0209	20.3272	20.4207	20.3563	20.5029	20.2038	20.1673	20.9889	20.4777	20.5178
P19652	19.3642	19.4056	18.4823	19.2057	16.6114	12.9942	19.8134	19.9722	17.3708	18.3121	19.3469	15.9105	19.5023	18.6776	16.341	17.9637	19.1943	19.2669	17.6174	18.8712	19.7282
P19784	19.7889	19.7651	19.8498	19.6222	19.1403	20.7069	19.5099	19.768	20.1309	19.894	20.2861	20.4434	20.4769	19.9896	19.9149	19.8709	20.55	19.9242	20.0913	19.4115	19.9254
P19801	10.3657	16.3904	11.1773	15.6123	10.1574	NA	10.7551	11.0094	20.2656	11.1939	18.6534	11.0346	10.5004	11.2887	NA	NA	10.9106	10.8014	19.5827	16.9047	10.0541
P19835	15.3074	14.7563	15.6605	14.1629	14.2677	11.1994	15.7243	11.1265	12.6662	12.3212	17.5515	-3.32193	18.5641	13.7588	14.4638	12.6403	16.7881	13.139	13.9607	14.4594	13.9783
P19838	19.1409	18.7263	19.4736	19.1015	20.2512	7.95242	19.6021	19.3707	18.3812	18.9236	19.7295	18.8276	19.0939	18.991	18.2559	18.7375	18.8874	19.259	18.09	18.9346	19.1911
P19878	17.8403	19.6002	18.3887	17.7377	15.7978	19.04	18.2024	18.9939	18.0742	19.3104	20.7337	20.7953	18.0565	19.9605	15.8582	18.4526	16.7995	18.5604	17.5564	19.1642	17.8752
P20020	18.1589	18.8945	18.7388	18.3387	19.0814	20.4146	18.7178	18.6468	20.683	18.6664	18.1363	18.8499	19.4952	19.3361	19.5449	20.7588	18.4561	18.8428	20.4258	19.6053	19.3362
P20036	18.7853	17.4862	16.9621	17.4155	17.5469	18.8717	17.1942	18.5932	18.9764	17.6564	16.4643	16.9076	17.6579	17.0595	20.4374	18.7584	18.101	17.6599	19.3539	16.7861	16.9385
P20042	20.3819	20.2083	20.6949	20.5893	20.2822	18.1735	20.8606	20.1657	18.7467	19.9947	20.5347	19.4106	21.0416	20.0452	18.1875	19.2292	20.8843	20.9567	18.895	19.6003	20.8035
P20073	NA	20.2221	20.7479	19.8605	19.4157	22.5389	18.2113	19.6622	21.2913	20.3016	NA	17.785	NA	20.1646	20.8067	21.5287	NA	19.7059	20.4088	19.6553	NA
P20160	20.2468	20.3513	20.5111	20.2511	22.0182	20.8038	20.8261	20.6672	20.8114	20.4689	20.8795	21.676	20.8748	20.934	19.5008	19.9897	22.1925	20.8786	19.8254	20.3964	20.3309
P20290	7.317	6.92981	6.75187	7.19698	8.65668	-3.32193	-3.32193	16.8366	-3.32193	5.37448	8.58296	9.32716	5.59366	12.5597	-3.32193	-3.32193	7.94942	8.23588	-3.32193	6.29869	7.3056
P20292	22.9796	22.9066	22.6312	23.2466	20.2916	22.8187	22.7895	22.7737	22.0504	23.0184	24.5958	23.1463	22.8256	23.3517	19.9465	22.6024	23.5124	24.2916	21.8572	22.3346	22.4075
P20338	20.4294	21.1556	19.9127	21.6633	20.9727	21.6001	20.2653	21.1098	20.7592	21.3238	19.8028	20.3166	20.4772	20.5387	20.1709	20.2149	20.2945	21.2182	20.3168	20.9589	21.3915
P20339	19.4575	18.7778	18.7839	19.2135	19.4251	19.4907	18.9153	19.5786	19.6936	18.4499	19.1432	19.6969	18.8172	18.821	19.5269	20.3227	19.5963	19.6158	20.1781	18.6253	19.053
P20340	19.6041	18.7575	20.3158	18.8801	18.8744	20.5804	19.4741	19.26	19.6072	19.2503	19.1251	19.4443	19.2691	19.9092	14.4095	19.9442	18.9908	19.2334	20.1261	19.69	19.0282
P20472	14.9887	15.4952	17.6546	16.8956	17.7133	13.6172	17.2945	17.6129	15.1193	14.6632	15.971	17.468	16.6139	16.7101	19.1883	15.8259	14.1456	15.9914	15.7399	17.6694	17.5453
P20592	19.8911	19.2514	18.3158	19.5678	19.3279	17.0792	19.7655	19.3911	18.4295	19.1669	20.2225	19.175	18.8832	19.2153	17.6743	18.2111	19.557	19.9032	19.551	19.3845	19.1264
P20618	20.7639	20.1565	19.5214	20.6511	20.4455	NA	NA	20.5932	19.882	19.1961	20.0293	20.1926	NA	19.0331	19.4815	19.2525	20.5875	20.7576	18.9138	19.0438	20.1999
P20645	17.8437	16.6826	18.4878	17.5723	18.6938	19.3663	18.2713	18.0009	15.7197	18.6444	18.8537	18.8724	17.9664	18.5113	18.3944	16.4144	17.0593	17.2359	16.1675	18.0763	17.855
P20648	24.2723	25.4296	23.2752	24.3156	25.5562	NA	25.6263	25.6941	27.5816	24.8542	24.3388	26.3866	25.8025	25.4255	24.8291	25.7917	22.1968	23.9515	26.4174	24.3924	25.2223
P20701	19.1567	18.4934	18.8999	19.1888	19.6206	5.86489	19.2486	19.1034	11.0922	19.5478	19.5697	19.3178	19.3061	19.2851	11.7066	11.083	19.0951	19.5007	11.1583	19.1159	19.1553
P20702	16.2237	15.7096	16.7548	16.004	17.3218	13.776	14.8574	16.7678	15.2397	17.1679	16.8751	16.3868	15.5242	16.967	3.29974	9.73166	17.2543	16.2268	15.8723	17.0214	15.2959
P20742	16.6811	17.9333	19.2749	17.965	14.6369	9.51612	17.0585	18.8289	13.3794	17.8037	18.7599	19.013	15.9008	18.0825	10.6492	13.7544	18.8966	18.4905	13.3333	18.8743	17.8665
P20807	18.9945	18.5155	18.0294	19.2987	19.1785	19.4184	20.1763	20.3983	18.8213	19.4313	19.3293	21.7239	20.5721	19.9705	18.9785	19.9507	17.2491	19.4544	16.9855	18.4643	20.0983
P20810	15.9872	18.4144	18.734	17.5265	19.0031	20.4979	19.3295	18.9842	19.521	19.1419	19.0375	18.5374	19.6615	18.82	20.5282	16.7234	18.9099	17.7889	19.9635	18.9372	19.3019
P20839	21.2517	21.5605	22.4386	21.3858	21.3527	21.9727	21.1075	20.4866	21.6793	20.5532	20.8521	21.1735	20.8052	22.2846	21.266	20.6658	21.7293	20.9659	21.0223	21.3391	20.8668
P20908	18.6117	NA	17.648	19.436	19.9547	14.3634	NA	18.6302	NA	18.7723	19.1068	19.8463	17.9061	19.1443	14.7606	NA	18.081	18.7121	17.9809	19.2641	19.7544
P20929	22.7751	22.8997	21.1447	25.1144	25.088	20.7689	22.2737	24.9837	20.5299	22.5252	22.2719	22.5792	22.528	22.5047	7.74295	19.9786	23.1048	25.5458	19.6098	21.9614	25.646
P20930	20.7715	20.6965	19.2365	21.6435	21.0344	21.48	21.3866	21.2159	21.1521	18.8361	21.5473	22.0728	21.4552	21.1146	19.4516	22.3369	19.613	21.9475	21.814	19.7227	21.7927
P20933	19.0405	20.0832	20.2262	20.1238	21.4203	16.0313	18.8528	19.4577	19.4185	20.0125	19.5647	20.3548	18.5393	20.0999	19.6926	19.4243	19.4311	19.7971	18.8943	20.0067	19.9306
P20936	17.8261	17.1651	18.6497	17.5994	17.9355	17.4383	19.2927	18.1147	17.4763	18.8777	18.1535	17.6938	19.0445	17.9038	18.1037	18.2266	17.763	18.4762	18.0677	17.7377	18.2094
P20962	24.3241	23.8756	22.7492	24.2442	22.2532	24.8581	23.6782	23.6939	23.2854	24.1798	20.1801	23.4729	23.9739	23.6086	23.3278	23.2732	24.073	24.0355	24.1949	22.01	23.8085
P20963	17.7397	18.488	18.0364	18.2789	19.1023	17.0538	19.2373	17.8761	17.6969	18.4511	19.8774	21.5676	18.0682	18.7874	17.7264	17.5891	18.1368	18.322	17.2425	18.9952	18.8431
P21266	14.6686	16.3173	23.0101	15.654	16.6426	12.3744	14.7719	18.9124	12.3237	21.3142	17.8027	16.8898	19.5361	17.0469	12.494	12.2263	14.8615	16.6126	11.7954	19.2408	17.4292
P21281	19.9164	17.337	16.8209	17.2246	17.2068	16.326	16.5566	17.227	16.1799	17.0141	17.8132	16.7552	16.8484	17.0885	20.5638	16.5289	21.0245	17.6327	16.5557	17.0572	16.618
P21283	19.0512	19.1199	19.3128	18.99	18.7133	20.3666	18.1583	18.8207	20.5966	19.7862	17.7742	18.3838	18.6982	18.5273	18.8955	19.4195	19.0807	19.2139	20.4652	19.1799	18.6439
P21549	17.074	16.7126	15.4538	16.6645	17.266	13.7961	17.12	16.8393	14.0233	16.2871	16.8434	17.3818	16.8446	17.3033	16.1245	15.0173	16.2582	17.0238	15.2704	15.724	17.1149
P21579	16.6256	17.7362	16.8181	18.0171	17.7746	18.5945	18.1644	17.2348	17.2852	17.3815	16.8771	17.5997	18.0734	16.7839	19.948	17.6865	17.2516	16.9375	17.5844	17.7427	17.7646
P21589	17.9234	18.2624	17.7266	16.7946	18.3357	19.513	17.973	18.4454	20.4231	17.7231	19.1235	18.7663	18.4094	18.3744	19.7179	19.9485	17.9625	19.2877	19.8522	18.7802	18.7865
P21675	17.7337	17.4164	17.276	17.4451	18.462	17.7325	17.9056	16.5338	17.7722	17.877	17.1952	18.4563	17.5123	18.5878	16.5107	16.8284	18.1586	17.6762	17.2762	17.0502	16.9552
P21796	20.7343	20.9587	19.8352	21.2699	21.4632	NA	21.1249	20.8184	NA	20.631	20.0791	20.4383	20.8328	19.9222	NA	NA	21.3994	20.9827	NA	19.9596	20.9436
P21802	20.0625	22.2326	21.596	21.4215	20.3324	22.7615	20.3544	21.0569	21.5619	21.5361	21.498	20.4039	20.5015	20.8769	23.1287	21.1841	20.2307	21.4367	21.8699	21.1715	21.3199
P21926	19.738	20.4408	19.6818	19.5372	17.95	12.6609	20.3399	19.423	19.2919	20.3818	18.4336	20.2025	20.1282	19.6265	18.2149	20.8258	19.5832	19.1559	19.9619	19.6064	19.9458
P21953	-3.32193	-3.32193	-3.32193	-3.32193	-3.32193	-3.32193	-3.32193	-3.32193	-3.32193	-3.32193	-3.32193	-3.32193	-3.32193	-3.32193	17.5579	-3.32193	-3.32193	-3.32193	-3.32193	-3.32193	-3.32193
P21964	18.4739	18.5672	18.9829	17.9554	18.1587	18.252	19.6569	19.5895	19.006	18.507	18.7958	16.0866	18.724	18.4334	18.5977	20.4167	18.6388	18.0846	19.12	19.2239	18.468
P21980	19.8809	19.459	18.297	19.6315	20.5024	NA	19.4691	20.0276	NA	19.271	20.4272	18.7605	19.7711	18.767	18.6995	18.997	21.5636	19.8461	18.7799	18.4254	19.2171
P22033	18.1244	18.6714	18.6284	18.5933	NA	NA	19.0625	19.0614	18.8144	18.7794	17.57	NA	19.2557	17.9186	19.8403	18.9847	18.4551	19.0243	19.6803	18.4084	18.4598
P22059	19.1392	19.101	19.1059	18.4402	18.463	19.6455	17.9792	18.3827	19.4694	19.3894	18.2647	17.9612	18.2834	18.1561	19.4716	19.9773	18.4872	18.4774	19.7548	18.6795	18.548
P22102	18.4111	18.5473	19.4945	17.8308	18.224	11.3905	17.7658	18.5692	13.9977	18.0862	18.8418	18.4446	18.4949	19.2501	16.1347	16.5989	19.1511	18.4889	14.0888	18.9204	18.3461
P22223	19.8421	22.4367	18.033	18.4397	19.2453	19.5605	16.9598	21.0529	21.3383	21.2843	18.8286	19.2962	17.5109	20.1812	18.6271	16.1295	19.6316	19.61	18.5304	20.9768	18.3915
P22234	19.7024	20.2787	20.9898	20.0881	19.9064	21.0786	19.9391	19.9396	20.4568	20.7853	19.6212	19.3601	19.8255	19.8177	22.0135	20.9874	19.7178	19.9608	21.4205	20.1163	19.4847
P22303	17.4299	18.6415	17.9205	17.4281	14.9158	19.0735	17.574	17.461	19.4092	19.4775	18.0948	18.4318	17.5444	18.5588	15.7591	18.5512	17.7315	17.754	18.7274	17.5929	16.6307
P22307	20.1164	20.8803	21.6626	19.9037	17.82	21.437	20.1795	19.9145	21.4742	20.4755	19.8005	19.9812	20.1329	20.5698	20.2399	20.9285	20.5494	20.2386	20.9463	20.8743	19.9489
P22352	19.8543	20.8542	19.7232	20.49	20.8106	21.5408	20.7576	20.7049	22.1281	19.7883	19.7743	20.6128	21.2029	20.5369	20.848	21.9755	18.0058	19.7666	20.8808	20.5059	21.4519
P22413	11.2003	11.8192	18.9057	10.6796	10.5399	8.77903	10.1008	16.3267	16.7183	17.2685	16.1558	10.4491	17.7191	17.0052	10.9375	17.5013	9.95935	10.6229	17.5789	18.4621	10.7911
P22570	18.7762	20.536	19.6244	19.8343	16.4006	16.504	19.1867	19.0583	19.343	20.0706	18.9735	15.7106	19.2525	19.4106	20.3713	19.8742	19.4081	19.0998	19.5825	NA	19.5514
P22676	13.0218	18.4763	18.8231	14.8697	12.8162	16.3712	15.2247	16.4957	17.1569	17.1043	18.7501	15.2117	17.4739	17.6829	18.4474	18.0326	19.3992	12.7268	18.5216	17.8535	14.8743
P22681	17.1671	16.5745	17.3395	16.9803	18.0243	10.0602	17.8633	16.014	16.806	16.1075	17.5843	17.7271	17.4199	17.8925	17.9962	15.5889	17.1167	17.8615	15.7228	17.8979	18.0304
P22694	19.8299	19.7498	18.8842	19.6221	20.0459	18.9204	19.5467	20.2921	18.7607	20.589	20.5523	18.5031	19.8128	18.9194	18.4021	19.0381	19.1446	20.0995	18.553	19.9515	19.9582
P22736	18.5515	18.1409	17.9775	17.5893	18.3446	-3.32193	18.2465	16.3519	-3.32193	18.3647	14.7599	18.3227	18.1243	18.7477	-3.32193	-3.32193	18.2256	16.6412	-3.32193	18.2268	18.2661
P22748	14.8413	16.9264	13.8869	17.5891	14.28	13.1555	15.3773	15.2128	12.5254	15.3166	14.1011	15.6249	16.8633	15.5637	14.1248	11.7861	15.2461	14.9397	11.9521	14.4088	15.1951
P22792	19.4677	18.7766	19.5299	20.0483	20.4612	20.2976	20.7218	20.496	20.7078	19.0409	20.3487	20.6623	20.5813	19.3629	19.94	19.7351	19.5224	20.1844	20.1025	19.8075	19.9754
P22830	17.6018	18.6253	19.0231	17.3228	18.4841	17.3179	19.5929	17.5292	18.5525	17.8378	17.8726	17.4814	18.1817	18.6197	19.6296	18.1708	17.6982	17.5628	18.038	18.0926	18.764
P22891	17.9318	18.3157	17.8405	19.1115	18.1653	-3.32193	17.9104	17.792	19.0696	18.6728	19.0214	15.3929	17.5535	18.3106	16.8591	15.1032	17.9629	18.3697	15.0274	18.5726	18.78
P22897	18.9858	18.132	18.3878	18.4295	18.6437	14.154	19.519	19.2936	14.56	17.7682	20.3013	19.2298	19.3541	18.6126	17.3546	14.278	19.0538	18.8784	17.427	18.888	19.1461
P23083	20.6177	17.8814	18.2302	18.3123	17.6714	20.0699	18.0338	18.0714	19.8135	18.1037	18.7939	17.9131	18.3734	18.345	19.2195	19.1578	17.8241	17.6853	20.0293	18.4037	17.6872
P23141	13.0729	13.9839	13.5641	13.8024	13.9312	15.9022	13.8061	13.7233	15.0195	14.0426	14.2696	14.4858	13.8992	14.2833	18.4236	15.4126	13.5265	13.7949	14.6774	14.602	14.1739
P23193	19.5227	20.4879	20.1357	19.1086	18.2554	20.777	19.1821	19.4459	20.3245	19.6347	19.5173	19.7744	19.4237	20.3179	21.2928	20.6357	19.6655	19.529	21.0947	19.9517	18.8076
P23219	19.0021	18.7583	18.2672	19.1262	17.3576	19.2626	18.1351	18.2486	19.0846	19.8126	18.7858	19.0186	18.5165	18.9821	18.4203	19.373	20.1588	17.808	19.979	17.8948	18.344
P23229	17.846	18.3671	18.3487	17.6807	18.8561	17.9704	18.1462	17.2162	18.2929	18.8221	17.4277	18.0345	18.8494	18.5308	18.1799	17.6577	15.9907	17.4156	16.635	19.1644	18.2197
P23258	19.4414	18.7533	19.0069	19.1418	19.8487	20.0344	19.6084	19.7201	17.9661	19.93	19.9231	21.6268	19.7887	19.2274	20.4117	18.9648	18.8671	19.487	19.0313	18.9681	18.8796
P23378	17.4456	17.0388	15.9042	16.33	16.2923	16.2879	16.5617	15.8855	17.1587	16.5992	16.5574	15.8396	16.7854	16.2525	17.5632	17.3835	15.4086	16.2757	17.4544	15.6959	16.3241
P23434	18.1599	18.5154	20.4347	18.7414	19.9809	15.6664	19.0517	19.2284	16.5594	18.4375	19.0956	18.6219	19.6437	18.7471	18.4638	17.5816	18.7169	17.8619	16.6908	19.8018	19.3422
P23458	17.9372	16.4826	16.8206	18.0519	12.7141	17.3617	16.4882	17.5841	18.0393	16.2883	20.7359	18.3299	17.0151	16.8089	15.426	18.6603	18.255	18.5384	19.0595	16.0874	17.2351
P23469	18.0125	17.9267	17.8505	18.1367	18.7393	18.935	19.0721	17.872	19.0132	17.791	19.4924	18.1855	18.1101	18.3724	19.624	18.546	18.2935	18.6235	17.903	18.6132	18.48
P23470	15.4186	15.9986	16.7669	16.4697	16.4696	15.3485	16.7814	15.4533	16.8419	15.5715	17.4639	16.703	17.0803	17.3357	17.1818	16.2711	15.2568	16.0418	16.6989	16.9801	16.8812
P23497	19.3318	19.1263	18.0907	19.1094	21.2333	18.6575	19.4459	19.5723	20.5506	18.9671	19.4984	20.1683	18.9822	18.924	18.1237	19.3776	19.2899	19.6503	18.731	19.7531	19.6532
P23526	18.7754	20.5298	20.0187	21.0639	20.2339	18.4135	18.148	21.3094	18.2426	20.2335	20.0707	19.744	17.8425	17.7965	19.1407	19.6685	21.4343	20.8578	20.0961	19.6947	17.9503
P23634	-3.32193	17.8637	11.7371	-3.32193	-3.32193	-3.32193	-3.32193	20.7386	-3.32193	-3.32193	18.9082	-3.32193	10.1727	8.91605	-3.32193	-3.32193	19.2331	-3.32193	-3.32193	10.1193	-3.32193
P23743	18.4355	18.9759	19.523	19.0089	18.6382	17.4414	17.4006	18.9314	17.4251	19.3341	20.2821	18.173	18.2279	18.5037	19.7366	17.0688	18.5164	20.0685	17.6835	18.7692	19.0021
P23771	18.4044	21.4532	19.8115	20.5274	18.1543	20.6091	18.6519	18.1204	19.2271	19.8223	18.4096	18.1436	18.4881	18.7371	20.8216	20.3198	18.5147	19.1876	20.8017	18.2538	18.4738
P23919	21.8172	15.069	14.8779	20.9765	20.9381	20.9424	21.2846	21.3359	20.002	13.8225	14.0648	14.0864	21.0243	14.0571	19.6074	19.7103	21.9095	21.1854	20.7596	13.8411	21.2143
P23921	18.5404	16.8209	17.8454	17.4448	16.396	19.522	17.0387	17.6742	18.372	17.4514	16.8095	16.7829	17.0474	17.9428	18.5427	18.2531	18.3192	18.0546	19.0697	17.9077	16.7251
P24043	19.1842	19.3995	19.2387	19.5554	19.5558	20.6698	19.8082	19.0449	21.4159	19.126	18.4066	19.0413	19.9047	19.8379	19.6539	20.3111	18.9246	18.6823	19.0017	20.0831	19.2462
P24158	17.693	16.9736	18.2129	17.579	19.9191	18.2895	19.0105	17.2654	16.7668	17.2115	18.1828	18.8414	18.9709	18.8951	18.4256	17.014	20.0101	17.9874	16.6594	18.4261	18.7086
P24298	17.973	19.2649	19.016	19.1005	17.0559	20.8442	18.4507	17.5036	20.4246	19.3016	17.6481	19.7659	18.4353	19.9979	20.3195	20.2328	18.2284	18.034	20.2229	19.2361	18.6665
P24310	18.603	18.4884	20.2782	19.184	20.5702	18.5476	19.3562	19.5468	17.9222	18.1652	19.1891	19.2995	19.5727	18.8476	17.9032	17.266	20.2682	19.4856	17.8952	17.8511	20.0766
P24347	17.4294	16.2273	19.4647	17.7177	16.5989	19.9921	18.335	16.3618	19.2254	17.056	17.9064	16.7779	17.0164	17.0368	20.4149	19.1132	17.9948	18.5597	20.8824	18.1458	16.8423
P24534	23.4306	22.1385	22.261	22.189	22.4241	22.9542	22.7053	22.7204	22.6307	22.555	22.6227	22.1723	22.1866	22.6582	23.0836	22.6066	22.5085	22.5637	23.3095	22.2543	21.8439
P24557	16.8082	15.4146	15.9299	7.19146	15.7529	16.7271	16.0974	17.2654	15.0697	15.0706	17.4646	16.6137	16.4193	14.399	18.329	16.8367	16.4741	7.46247	16.8695	15.6744	14.6848
P24593	19.0695	19.0018	8.6175	19.6544	19.4875	8.34053	20.0609	19.3644	8.0364	7.6542	6.74224	8.22955	20.2555	7.52757	7.31341	8.24158	17.1836	13.386	9.43811	8.27979	19.5247
P24723	17.5595	17.9968	16.6802	17.2535	18.3869	17.9127	17.2826	17.3501	14.2079	17.0885	18.9124	17.0319	17.1606	18.0994	17.7565	16.7454	17.9842	18.2807	16.4742	19.5997	17.9321
P24844	19.2639	18.5211	18.1869	18.814	19.4966	NA	18.771	19.101	NA	18.2416	17.9199	19.5368	21.5842	19.2584	17.6112	16.6878	17.7245	18.0617	17.1785	19.2161	20.0144
P24928	19.2215	19.1715	18.7561	19.2386	12.4701	15.1397	18.8989	18.8669	20.3583	19.3986	18.9429	17.5929	18.0156	19.0346	21.5301	21.7535	18.8548	18.653	21.4021	18.4251	18.3638
P24941	18.9868	20.098	19.4849	20.6775	21.9712	20.5594	21.0002	19.4148	20.1306	19.0226	19.3639	20.1779	20.5079	19.2374	18.7688	20.9418	19.0164	19.0171	20.3084	18.9924	21.6903
P25092	17.3679	16.5534	16.5603	15.6405	-3.32193	-3.32193	15.9534	15.8582	13.3303	16.7754	15.111	16.0877	16.4274	16.3672	15.1787	14.707	17.0129	15.0543	16.2582	17.1514	15.7156
P25098	18.4174	17.1581	18.1038	18.1772	19.6767	19.0033	18.9861	17.6098	17.8985	18.4946	18.4644	19.5859	17.9609	19.6251	15.4623	17.1574	18.2548	18.7143	17.2947	18.0658	17.6948
P25189	20.1023	18.7817	19.2191	23.2516	18.9831	17.2359	18.3965	19.2046	16.9003	18.9867	19.6963	NA	18.8415	18.1772	16.8017	17.759	19.8906	18.5918	17.899	17.8727	18.9228
P25205	15.0375	12.6257	16.995	13.4928	9.58098	15.1324	14.3115	14.0998	17.6061	16.7458	16.2315	13.8723	13.8385	15.7378	18.5431	16.8413	15.1475	17.4516	18.2273	16.6424	16.1371
P25398	20.0581	20.0534	19.6369	19.1491	20.2558	18.2757	19.3368	19.3026	18.5825	19.4562	20.3449	18.6111	19.1195	19.4233	19.2896	18.0783	19.0689	19.6211	18.7548	20.4059	19.8209
P25490	20.9171	21.1272	22.572	23.0256	21.2914	-3.32193	23.4773	22.6111	-3.32193	22.0957	21.8104	23.8509	22.8999	23.0207	-3.32193	-3.32193	22.6988	20.5991	-3.32193	22.2172	23.2658
P25685	18.4629	17.1822	18.584	17.5651	18.8599	12.0554	17.7771	18.1089	17.0293	18.8489	17.9412	18.3743	18.5165	18.0455	15.3797	17.5898	17.8793	17.8764	17.3879	17.6972	18.0247
P25686	19.1701	18.8161	19.3913	19.4856	18.5177	21.293	19.2192	19.0117	20.4864	20.8634	19.916	18.9581	19.048	19.4883	20.0612	19.305	18.8206	18.4148	19.5749	19.4737	18.8878
P25774	19.6176	18.8524	18.3271	18.8992	18.1025	20.7308	18.9787	19.9354	20.2692	18.6456	20.4077	19.2678	19.6734	18.9259	19.8144	19.7932	19.3506	19.4674	20.0857	18.3789	18.8211
P25786	21.3824	21.6223	21.5538	20.9766	20.5429	22.0695	20.8351	21.0633	21.1599	21.5889	21.669	20.6137	20.7972	21.5067	20.8318	21.2517	21.7036	21.8044	21.9101	20.8937	20.596
P25788	20.9516	20.7855	19.9933	20.275	20.3902	21.8251	19.4952	20.0706	20.8804	20.7984	20.5714	19.9501	19.6168	20.1527	20.5085	21.1811	21.0323	20.7546	21.0063	19.8608	20.1337
P25815	13.1244	13.5423	16.4578	13.8276	13.1525	18.8208	18.8978	12.9862	19.3569	16.9535	13.3343	13.4383	13.7189	12.4903	17.3928	19.0974	13.6266	13.8128	19.5795	17.3786	13.3091
P25929	18.812	18.8158	19.6403	17.1269	16.7674	16.2629	15.6136	17.3884	16.9726	18.9567	17.7656	16.6655	15.2009	17.2851	-3.32193	16.3927	18.4488	17.3572	17.0911	19.6043	16.2545
P25940	22.1211	23.3027	21.0619	22.7424	20.7539	23.7639	21.9244	21.2511	23.1614	20.9387	21.6532	23.4195	22.3624	21.8441	20.3886	22.6214	22.0404	21.5295	21.8144	21.0057	21.9921
P26006	19.693	20.2526	19.7054	19.6058	20.3399	21.0774	19.7315	18.8508	21.0539	19.7275	18.4149	20.0878	20.4825	20.286	20.0087	21.038	19.0859	19.2967	19.2058	20.2076	20.366
P26010	22.0942	21.8028	20.439	23.7314	23.8687	20.4043	22.4368	23.3682	21.623	20.6288	22.1432	25.38	21.1895	21.2997	21.8477	19.7584	22.0175	22.704	18.5989	20.7	21.1741
P26022	18.951	19.8828	19.2811	19.3257	19.2072	20.8053	18.9276	18.8302	19.7319	20.0997	20.159	20.8661	18.4325	20.9835	19.5765	19.512	18.8238	19.452	19.9197	20.2162	18.7746
P26358	19.9742	18.5768	19.5934	20.1471	21.1473	18.0622	19.6234	19.2898	17.9553	19.2531	19.7839	20.025	19.2445	19.3229	18.4791	17.7505	19.5857	20.0063	17.3793	19.4143	20.3881
P26373	22.5594	23.2145	22.5005	22.0814	21.7793	24.6705	22.107	22.4123	22.7481	22.7785	22.4292	22.0653	22.6875	22.6882	23.4846	23.4135	22.6052	22.6977	24.283	22.0909	22.845
P26447	21.1926	20.9043	19.6186	21.0081	20.0963	22.9291	21.9248	20.3687	22.4126	20.7786	22.3867	20.8442	21.6363	21.6647	22.1558	22.0262	20.8175	21.2694	22.9404	21.9892	21.358
P26572	18.3311	17.9094	17.5247	18.1075	18.6623	18.0166	17.9492	18.3497	18.4368	17.7713	19.1619	18.0281	17.3536	18.0863	19.4331	18.7287	18.8833	18.4559	18.9878	18.8029	17.8691
P26583	19.7892	20.1169	19.5191	20.3602	16.0401	20.7992	20.7029	20.624	20.9367	16.6077	15.5702	16.5035	21.085	16.4308	19.6305	19.8524	20.4598	21.5319	20.8967	16.2935	20.8421
P26639	17.1119	19.2649	19.5536	16.9393	17.2849	17.2544	16.5366	18.1429	17.4912	18.3748	18.9613	16.9855	16.8005	18.7681	18.0375	19.2269	19.0294	17.5014	19.0737	18.8472	16.6817
P26640	20.0548	19.0447	18.7422	15.9329	13.9675	20.358	15.8897	17.3938	19.5516	19.3477	18.059	19.0382	17.3889	19.3584	19.7367	19.5964	18.3237	17.9317	20.3921	18.4983	15.3533
P26885	19.8241	21.0277	20.3874	20.0132	21.1778	19.4994	20.6612	20.2574	19.5474	20.3309	20.4338	19.2739	20.4419	20.0662	20.6713	20.7169	19.0743	20.1808	20.1122	21.3339	20.5755
P26927	17.5589	17.4329	17.4486	18.5103	18.3949	20.4654	16.0015	17.3753	21.0829	17.4947	17.2234	18.6461	17.0671	18.0844	20.9488	20.2397	16.6814	17.9779	20.8892	17.2073	17.2324
P27144	15.2428	16.9185	NA	14.956	NA	NA	13.5152	16.7448	19.5733	19.6208	15.7378	13.7866	17.0686	18.9576	20.5883	19.1028	16.3927	13.8043	20.2048	19.7258	NA
P27169	18.2128	17.7596	18.8359	18.5186	19.8676	11.5618	19.8799	20.2347	19.3836	18.2855	19.0679	19.4923	19.738	19.0243	19.4848	17.7466	18.2313	18.0366	18.4374	19.282	19.2438
P27361	13.1146	13.3558	18.115	13.5562	13.2089	16.6958	19.7216	13.4065	20.4541	17.782	17.015	13.3113	14.0948	18.1327	19.7723	20.656	14.0374	13.4189	21.014	17.5793	17.7921
P27449	17.172	16.5218	18.6249	16.986	16.7571	7.02291	17.0267	17.1769	16.3382	19.2335	17.5157	16.7789	16.2646	16.7237	17.8347	16.1391	16.537	16.9625	16.9766	17.8913	16.5026
P27482	20.3511	20.0365	19.1844	20.091	19.6189	22.3476	20.2196	20.595	20.6918	19.487	19.8419	20.3911	20.9161	19.6616	20.9121	21.0623	19.646	20.3166	21.7052	20.0951	20.516
P27635	21.5679	21.6043	21.2194	21.2815	21.1507	21.0709	19.8649	21.0255	20.5064	20.694	21.0961	20.3879	20.3602	20.6804	20.0365	20.4769	21.301	21.6841	20.4217	19.6033	21.2328
P27694	19.1834	18.7985	19.5763	18.9691	18.8415	15.6372	19.3348	19.4033	16.7821	18.6675	19.4187	19.5637	19.4479	19.4705	18.1269	17.769	19.3437	19.5134	17.3857	18.7681	18.5572
P27707	18.9534	21.1484	18.3468	17.6076	18.3153	18.4592	18.024	18.202	19.0384	20.9021	20.1171	22.1352	17.8408	18.7804	19.0536	18.2166	18.7052	18.8367	18.4837	19.2291	17.631
P27708	18.3228	17.8345	18.9446	17.7976	18.8851	17.5845	18.5356	17.9513	18.5461	19.014	18.0481	18.0149	18.3971	18.4996	18.6957	18.5127	18.9554	17.968	18.6611	18.7299	18.2141
P27986	7.1554	16.204	18.3713	17.0285	16.2914	15.3964	17.6257	14.963	18.7672	17.4043	17.8089	15.937	17.7568	17.7047	17.0455	17.8731	16.5512	7.39882	17.525	17.6944	17.0158
P28062	20.7322	17.5091	19.2674	20.3765	NA	NA	17.0168	20.7343	NA	16.5473	20.6541	19.2606	16.9751	20.2515	NA	18.0848	21.4438	21.2154	NA	19.9737	NA
P28065	16.7671	18.7226	18.7944	17.3548	15.4269	20.1071	15.5988	18.9773	19.9702	19.0009	20.2049	15.6756	15.5928	19.0172	20.5626	19.7592	19.3849	16.5858	20.0962	19.0839	15.399
P28067	17.015	16.7544	17.3278	17.7904	17.2511	19.1498	17.4414	16.7724	18.6165	16.7323	17.0983	17.0166	20.5484	17.5993	19.1303	17.1925	18.3397	17.0932	18.8534	19.1187	17.9762
P28072	19.2378	20.9196	20.9987	20.1299	20.2077	20.9824	20.1685	19.3442	20.2965	20.6621	19.6484	19.4329	19.7346	20.1868	19.7519	20.3139	18.6996	19.5121	20.6428	19.8234	19.9433
P28161	18.0745	17.8264	18.9319	19.0002	18.5997	19.498	18.1833	17.9881	19.2286	20.0755	18.4427	18.4411	19.9161	18.4489	19.6404	18.8194	17.3732	18.2857	18.3515	17.9753	19.0236
P28288	19.2918	19.4609	20.8613	19.361	18.7764	16.3884	18.31	18.7995	16.0839	18.6766	18.95	19.7605	18.3084	18.6429	15.6208	16.0402	19.9035	19.101	15.9005	18.739	18.958
P28289	16.5751	14.8448	16.3378	15.4111	15.4982	15.0431	16.0133	16.3387	13.81	16.0308	15.6741	16.7487	17.6092	16.2538	16.2952	14.1459	15.0015	14.7271	15.1855	16.0023	16.0395
P28290	11.3856	12.6252	16.8419	10.9672	15.2504	11.7939	17.9851	11.6969	11.8392	15.2342	12.2414	12.4042	17.52	17.7044	12.2581	12.181	11.3529	11.4073	14.5278	18.5229	11.2414
P28300	18.5599	18.916	19.094	18.8256	17.9137	17.8601	18.9042	18.2321	19.1636	19.3546	17.9875	19.4318	18.7222	18.9595	18.1774	18.6745	18.4812	18.3488	18.8829	18.7825	18.9373
P28340	18.451	16.3537	18.2756	14.5263	14.4861	13.6836	17.3688	14.5565	13.6697	17.316	14.7855	15.0321	16.7666	17.9192	17.803	14.7267	17.9987	15.4256	14.6612	17.109	14.589
P28370	14.325	13.522	14.743	13.6794	16.3675	19.9717	15.9636	15.4049	16.275	15.5801	15.118	16.4217	15.8147	14.9435	18.4786	16.0227	14.0266	14.7448	15.633	15.3344	14.4104
P28482	20.8172	20.8551	20.8633	20.2961	19.8134	20.523	20.4383	20.6324	20.6293	20.4746	21.1688	20.523	20.2572	21.1791	20.586	20.5037	20.5108	20.9758	20.8649	20.1503	19.6269
P28676	20.6602	19.7759	19.9839	20.0682	19.7413	21.2721	20.8229	19.1794	20.1708	20.418	19.9899	20.2091	19.9022	20.3217	20.5651	20.3292	20.9674	19.8344	20.7408	19.6153	19.7286
P28702	18.8841	17.5885	17.0859	18.3582	18.2626	16.777	17.3818	17.966	18.0842	16.9513	17.779	17.1727	17.3055	16.9171	18.4706	18.1773	18.1533	18.482	17.8879	16.934	16.9246
P28799	18.1408	17.9706	16.5179	17.3404	19.8517	21.9557	19.4084	18.5497	22.636	18.1551	17.2245	17.3354	19.4639	18.8801	20.4805	21.2344	17.4162	17.0812	21.6827	17.693	19.6006
P28838	21.2792	20.1124	19.7732	20.8072	NA	NA	20.5138	21.2013	20.4546	NA	22.0547	NA	20.5588	20.2647	19.8244	20.5341	22.1213	21.1032	20.6365	20.7427	20.1618
P28906	17.2649	17.3687	17.729	17.3654	17.6864	17.4659	18.226	17.7047	16.7814	17.4325	17.7245	18.0609	18.7547	18.0153	17.0557	16.9384	16.9555	17.0159	16.6448	18.4346	17.6157
P28907	19.6837	17.5555	16.4809	15.9844	13.5158	16.1565	13.8353	20.4502	17.3007	16.0512	21.0494	13.6146	15.6256	16.8061	19.7985	15.8857	19.2711	18.6788	15.6962	16.9737	16.77
P29034	16.687	18.8044	16.8628	17.4592	15.8953	18.2695	20.5642	17.2176	17.8347	16.8326	18.0498	16.9046	16.7618	17.2671	17.8096	19.6781	16.8904	17.4851	18.8572	17.5973	16.9207
P29074	19.4127	19.058	20.0411	18.1304	18.958	21.2068	19.0608	18.7796	20.8257	19.753	18.8473	19.6408	18.4536	19.0877	21.1807	20.8809	20.3594	19.0897	21.462	18.7477	18.5948
P29084	15.9581	16.1398	17.0433	15.7245	15.9363	20.0421	17.4707	16.1585	16.2547	17.0132	17.3422	16.0272	16.6894	15.9172	18.8004	16.0339	16.7662	15.2963	15.4373	17.2923	17.0253
P29144	19.4331	19.6506	19.0529	18.9476	18.8575	20.0884	18.6675	18.6664	18.8226	19.8532	19.1331	19.7224	19.3452	19.7025	18.6724	19.0304	19.5656	18.6995	19.445	19.3655	18.9686
P29218	20.8089	21.5675	19.8307	20.6491	20.5646	20.0235	20.8737	20.6616	20.6137	23.2335	21.7005	20.7963	20.1611	20.0064	20.435	20.1318	21.2991	21.1363	20.4991	19.8556	20.7474
P29323	17.8484	17.4661	17.9892	17.999	18.0949	16.394	16.9292	17.433	13.3565	17.6865	18.0593	19.4495	16.3371	18.9855	16.4398	16.0446	17.9312	17.2642	14.705	18.0982	17.7722
P29350	18.3831	17.4834	17.8111	17.681	15.9361	17.2846	18.4664	18.6255	18.4665	17.6136	20.3209	18.5807	18.2281	17.4327	14.4051	18.2834	18.6072	19.422	15.1236	17.4958	17.5059
P29353	18.5957	18.2862	17.8828	18.4077	17.7356	19.2625	18.3934	17.6542	18.2396	19.1195	18.2822	17.7639	18.09	18.6412	19.2733	19.87	19.201	18.4306	19.8312	18.593	18.4289
P29372	17.8127	18.7487	17.9216	16.8576	17.7643	20.2409	18.7767	16.579	18.914	19.1939	17.8706	18.1786	17.3632	18.2375	20.2696	19.6455	18.7637	16.83	19.6995	18.4004	18.1843
P29374	15.7325	16.938	16.5377	13.1885	14.6785	-3.32193	9.80729	13.6982	15.3264	18.4431	15.1718	15.574	14.5575	17.9219	-3.32193	-3.32193	14.6257	16.19	-3.32193	16.1363	15.0624
P29466	17.3919	16.4458	16.0148	16.8744	17.1365	12.1214	16.9973	17.5889	17.2912	16.0079	18.9087	17.8758	13.2731	13.0886	12.7594	12.1212	18.4497	18.5682	17.3405	17.6118	16.5321
P29474	15.564	16.0293	16.3096	15.0405	12.9125	15.4408	13.9981	15.118	16.4185	15.7217	14.5142	16.3196	13.0102	16.1273	16.916	16.4938	18.2628	15.8979	15.086	15.7527	12.8615
P29508	19.9139	19.783	20.0871	19.9152	18.9737	NA	20.3296	19.6737	20.6788	20.0449	19.1718	19.3804	19.9219	19.6156	15.5464	19.7598	22.4912	20.2964	20.1379	18.9491	19.5894
P29536	17.1413	18.6111	18.8788	17.4773	16.4901	19.6637	18.0957	17.8439	20.6162	18.7275	17.3224	18.7627	18.2254	18.3593	18.7649	20.2932	17.5179	17.6008	20.1078	19.6467	18.3704
P29622	16.6297	17.7958	17.7041	18.0987	18.7626	18.4208	18.6163	18.1134	19.8417	17.9034	17.6262	18.776	18.7151	17.8518	18.5068	19.0042	16.9478	16.2372	18.7989	18.4012	18.0197
P29728	20.1257	18.6024	19.0398	19.4892	18.0163	17.8577	18.1668	19.1134	19.8222	18.8844	20.9546	19.3313	18.4311	19.6422	21.2602	20.5663	20.5931	19.8977	20.8403	20.585	17.8401
P29762	21.0306	18.8356	15.722	19.7568	18.4373	19.5028	19.3568	20.4921	19.9412	16.2377	17.7409	19.7684	20.4344	17.8841	15.4776	17.8202	19.5488	19.6851	19.2606	17.4975	19.2599
P29966	9.35181	9.59658	10.9439	1.63751	-3.32193	5.2504	-3.32193	0.347727	-3.32193	12.818	5.53755	6.27051	2.16674	11.5881	17.5689	-3.32193	6.44217	1.1159	2.42427	15.8003	-3.32193
P29972	20.4247	18.7673	19.0433	18.7493	20.0033	17.6638	20.7762	19.5269	18.4292	18.9474	19.3901	20.4396	20.325	19.3945	18.3988	17.9368	18.2774	18.9617	18.5582	19.9324	20.4146
P29992	20.1456	20.3024	20.1125	20.8533	21.7465	20.3683	21.2705	20.3512	19.9083	20.782	19.5288	20.9642	21.4266	21.0287	20.9688	19.6258	21.9766	21.0237	19.7845	20.4536	21.6952
P30038	20.3117	20.7518	22.1279	20.2292	NA	NA	21.1046	20.8804	19.3077	19.7737	19.7587	19.6841	19.9531	19.9063	18.3158	18.8414	NA	20.9219	19.0084	19.8179	20.4548
P30039	15.9213	16.8437	18.3782	14.7939	15.1161	17.9982	17.1336	17.1041	11.6744	17.5956	16.3328	16.2911	16.815	15.8838	17.081	17.1701	16.2912	15.4994	15.4237	17.3789	16.0759
P30040	21.0567	20.6455	21.484	20.5583	21.4456	19.7746	21.6227	20.7143	20.6442	20.7315	21.633	20.2414	20.8318	20.6578	20.6607	20.2905	20.9598	20.717	19.8931	20.7656	20.6414
P30042	13.7852	16.2311	18.2734	13.7159	14.0884	21.5572	13.4853	13.4447	20.0814	13.0894	13.5151	8.07706	18.0379	8.10346	20.5999	19.8234	17.0062	13.3244	20.7499	12.19	18.4034
P30044	19.7738	20.8227	20.8952	15.8886	15.9917	17.1415	15.7224	20.5476	20.5688	20.5019	20.5954	16.1474	20.1325	20.2132	21.9142	20.9735	20.4627	16.1288	20.468	21.0921	16.4471
P30047	20.048	19.511	19.6125	19.0424	20.4493	18.2691	19.5045	20.162	18.6023	19.9912	20.1169	19.9122	19.6243	19.1211	18.8893	19.0006	19.8969	19.8277	18.942	19.7039	19.6675
P30048	17.4558	20.663	21.4288	20.245	21.259	NA	20.057	19.7118	NA	20.6016	19.6571	19.1998	19.9676	20.1524	NA	NA	19.8382	19.707	NA	19.7949	19.9877
P30049	22.5834	22.5689	22.1249	22.6684	21.2389	22.4232	21.5323	22.0739	21.4597	22.6646	22.2796	21.9379	21.7547	21.9054	20.4725	21.5276	22.1067	22.4259	21.6687	22.3893	22.1567
P30050	20.5825	20.5648	20.5812	20.3774	21.2291	21.2243	20.5509	20.5998	21.4719	20.3556	21.0434	19.8783	20.4711	20.5909	21.6723	21.3512	20.279	20.5777	21.7723	20.8102	20.6806
P30085	17.1981	16.3098	18.3505	17.5279	15.7778	9.06489	16.0104	16.2419	11.2508	14.8824	15.4046	11.3623	16.9481	17.9667	11.333	11.0864	17.1042	15.2392	9.54336	18.653	15.9964
P30154	18.1143	17.3813	17.8208	17.4471	19.0682	17.8876	17.8003	17.7353	19.5905	17.7274	18.6041	18.4155	17.4516	18.1827	18.5753	18.5654	17.8293	18.8372	17.7467	18.7338	18.2694
P30273	23.425	22.3984	19.8071	22.0023	20.9654	22.0779	20.8902	22.4074	21.0826	21.7062	23.159	21.2087	21.6025	21.8499	20.546	21.3473	24.0117	22.4293	22.0838	21.2453	21.8643
P30405	19.3952	19.0808	22.7542	18.4941	18.0755	19.6314	18.9986	19.452	18.5636	19.494	18.3178	19.4052	18.981	18.8317	19.3067	19.4057	21.0906	19.551	21.7632	19.1301	19.7195
P30466	22.3295	20.3822	17.7827	16.6304	18.1416	14.5461	17.1197	20.1018	16.7338	19.701	16.777	15.2075	18.0149	15.044	17.1451	15.6989	16.7627	20.8181	15.5843	16.0118	17.9477
P30511	20.8427	19.0543	18.8272	19.112	18.702	20.2397	18.9775	19.6184	NA	19.2701	21.235	19.9527	19.1157	20.1698	19.1397	19.5415	19.9658	20.7504	19.484	19.5402	18.4787
P30519	18.5919	18.7194	18.3036	18.2262	17.8285	19.8452	19.0111	18.2719	20.3361	19.4277	18.1881	18.4651	18.6033	18.8802	20.6863	19.8628	18.7065	18.3118	19.7724	18.4332	18.7406
P30520	19.3555	18.0513	18.0845	19.0719	NA	NA	16.109	18.856	15.3242	18.2667	18.9795	NA	NA	18.1385	16.2864	15.4305	19.8825	18.6998	15.6471	18.8403	17.9404
P30613	17.5403	18.217	18.3965	17.6802	18.3434	18.6586	18.2717	18.2015	19.6362	18.47	18.5716	18.1001	18.0799	18.3439	19.9733	19.8559	17.1228	16.7601	19.6266	18.3694	18.3541
P30622	19.6734	19.286	19.3681	18.7102	17.5635	19.1145	18.444	18.5035	17.8761	18.8829	19.219	18.7622	18.6377	18.2239	18.26	19.3094	19.589	18.5316	19.4347	18.7402	18.6466
P30626	21.4028	20.9226	19.8892	21.2921	20.6532	23.0039	20.9245	20.3634	21.6955	22.0172	20.4219	20.8064	21.4743	21.0068	21.4842	21.3416	20.5257	21.2209	21.8378	20.5204	21.1605
P30711	19.5629	19.7078	18.4869	19.6847	20.2293	18.8792	18.2819	18.961	18.4397	19.4706	19.5248	19.299	18.8474	19.657	20.265	18.7432	19.1246	19.3811	18.3128	19.4193	18.348
P30825	16.4025	16.7134	16.4077	20.3306	9.86225	11.5498	17.1362	14.1032	15.4522	15.9886	13.8936	15.9093	17.0264	16.1832	14.2888	16.1787	16.1218	16.8613	16.7615	15.0209	17.0302
P30876	17.4256	17.2321	17.2353	17.5429	17.0599	18.2901	12.2591	12.0856	19.2705	18.18	16.7618	16.225	17.4369	17.025	19.7388	18.4777	12.1475	12.1964	18.9691	17.7646	16.9274
P31150	18.433	19.4543	19.3538	18.8742	18.9985	16.8778	19.1126	17.9345	18.7472	19.7305	18.0845	17.9232	18.7535	18.8784	19.4176	19.1842	18.1906	17.5177	18.742	19.652	18.9611
P31151	16.9536	16.7122	16.794	19.0637	19.648	18.032	19.71	19.3037	18.8323	17.0932	16.5476	16.7914	19.5027	17.1659	17.8704	16.1712	19.517	19.5254	15.0257	16.9403	19.1215
P31323	16.8922	15.3089	18.4736	17.5794	16.2348	10.0191	17.3793	16.8089	14.1908	19.1079	17.5467	15.4502	18.2994	17.202	13.6046	16.4168	17.4278	17.3631	13.6255	17.9797	17.6388
P31327	14.7317	15.1322	10.0391	12.4536	15.6365	10.3891	14.997	14.3533	11.8437	14.1307	12.4993	14.6381	17.0116	10.0026	16.878	15.4254	13.858	12.4836	14.2662	14.4339	14.9568
P31350	19.1536	18.4371	18.1858	18.8423	18.2269	17.6958	17.6825	19.2205	16.9914	19.7884	18.6546	18.3353	17.6522	18.098	17.1816	17.5539	20.0567	19.3778	18.1387	17.8958	17.8831
P31431	19.7731	19.2304	19.3292	19.5413	20.3405	17.0186	20.5489	19.9301	16.7457	19.7567	19.3611	19.8447	20.7815	19.5734	18.419	17.732	20.1881	19.9645	17.4021	19.8812	20.0213
P31483	18.0419	16.6887	17.5503	16.9943	17.9816	15.0309	16.8344	17.0057	17.6655	17.3274	18.1353	17.3483	16.1576	16.9804	18.1964	18.4783	17.613	17.6042	17.6333	16.7779	17.059
P31512	19.9295	20.2412	18.8224	19.6524	17.7001	20.8177	19.348	18.3683	19.1523	19.7615	19.8155	17.9359	17.5694	19.9094	20.0167	20.2612	19.6071	17.4516	20.0336	19.2343	18.4537
P31513	18.9309	19.7338	18.844	19.6915	18.1586	19.9827	18.8582	18.751	19.5554	18.8907	20.6289	19.561	20.0252	18.8792	18.6985	19.7533	19.0925	19.9825	19.7518	19.6428	18.954
P31689	18.6182	18.2752	18.2823	17.337	19.0248	18.0163	18.073	18.195	16.5978	16.9928	18.5237	17.7337	17.4995	17.8647	17.8793	18.3605	18.6868	18.5972	16.9394	18.3491	17.5085
P31751	17.3887	14.4692	17.6438	17.6471	17.8391	15.2464	17.5556	16.926	14.6021	16.2261	17.8124	16.5768	17.5324	17.1641	17.7739	16.5547	18.3412	16.7521	16.643	16.3847	17.0815
P31937	18.2661	19.0696	19.2352	16.8154	17.4164	14.5303	16.3045	18.4599	17.6426	18.9	18.0559	16.8802	18.5896	17.7949	17.3047	17.293	18.9605	17.1164	16.8472	18.0998	16.8022
P31946	16.7974	18.0635	18.5452	17.7217	18.0323	9.84103	17.7114	17.7225	13.7567	17.6583	19.5517	17.6376	19.2171	17.246	9.58888	14.1405	17.088	17.4227	13.9097	16.9577	17.6152
P31947	15.3475	15.12	19.2249	14.5288	13.9478	16.3984	15.1249	17.5448	16.0805	19.7867	13.5894	18.4421	16.9511	18.8586	15.2342	15.6462	15.4859	14.6844	15.0371	19.1325	17.0894
P31949	16.4562	19.7481	19.6433	16.9346	10.7571	-0.651493	13.9157	20.2352	8.01124	14.5414	20.4066	14.1182	17.2652	20.5413	5.68386	8.16074	16.7514	16.8393	7.54821	20.4242	16.6224
P32019	18.3404	17.5094	17.1579	18.8816	19.239	18.7433	16.0443	17.9203	17.6464	17.8588	18.0562	17.6853	16.6184	16.5736	18.1703	18.5566	18.1935	18.4569	18.628	17.202	18.1717
P32121	19.1858	19.3505	18.9329	18.9311	19.5773	18.9792	19.2567	19.3811	19.1659	19.6038	20.9453	20.1188	18.7744	19.6902	19.2163	18.8091	19.5161	20.4049	19.227	19.3951	19.3539
P32247	19.2668	19.1606	19.5108	21.5231	22.415	23.1441	21.5493	20.8641	23.8682	21.5111	20.2173	23.4746	21.7077	21.2439	19.5109	21.5643	18.4775	19.8638	20.9117	20.5213	21.0387
P32322	18.3107	18.1781	18.7336	18.0524	18.237	15.1512	17.9165	18.0535	15.6385	17.7399	17.3157	17.3098	16.3751	18.8795	19.3081	19.2536	18.7836	18.3582	19.8424	18.8797	17.8528
P32456	19.2179	18.8656	19.257	17.5991	13.395	18.3146	18.789	19.5574	19.0101	19.4947	19.6428	18.0552	19.4605	18.7508	19.0451	18.974	21.2541	19.2239	19.6322	18.4718	19.3327
P32519	19.329	18.7279	17.2637	18.8509	18.4441	7.74493	18.0069	18.6634	17.0349	18.5121	20.2785	18.2962	18.3643	17.8205	15.7023	17.1906	18.9555	18.8878	16.1588	17.4629	17.9368
P32754	19.5346	18.9327	20.5266	19.1171	21.1309	21.6401	21.4008	19.5999	19.8641	20.2448	19.7548	21.9307	20.6067	21.1121	18.7177	19.1995	19.0528	19.7446	18.2592	20.0637	19.5252
P32926	18.786	18.5062	17.5251	19.0783	19.401	13.7524	19.1845	15.3562	17.2818	15.0835	15.707	18.3496	18.6971	15.5223	16.3059	17.9456	18.1614	15.3528	17.1016	17.8359	18.736
P32929	13.9118	16.3159	17.0154	15.4868	14.5967	16.2042	16.3921	16.0569	16.5086	16.0687	15.3798	7.83205	15.8373	7.85738	18.835	16.4947	16.064	14.5832	16.9278	16.519	15.8921
P32942	18.4957	18.2736	17.7616	17.6704	17.8422	20.0194	18.9088	19.0843	20.1376	17.9186	20.7845	17.6527	18.332	17.7987	20.2663	18.962	18.9845	19.0503	19.2047	17.5779	18.1886
P32969	16.0686	19.3658	18.5176	15.7135	16.0448	19.9391	15.5851	16.0591	20.2212	18.4825	18.7105	15.2353	15.8902	15.1946	20.539	19.9907	18.6203	16.1302	20.2426	18.7008	16.0364
P33151	18.516	18.609	18.0433	18.7227	18.6895	19.3862	19.5793	18.6577	20.0763	18.4513	18.3929	20.5743	18.9441	18.5889	22.2266	19.5089	19.249	18.3492	19.2498	19.1701	19.3296
P33176	19.586	19.4774	19.7914	19.2537	18.0373	19.2741	18.6304	19.0829	19.3823	19.9142	18.5958	19.0693	18.9552	19.5779	19.9846	19.8332	19.2507	19.1458	19.8931	19.0641	19.347
P33316	20.1185	20.0804	19.2603	20.6423	21.5229	24.0541	22.2444	19.1775	21.2724	21.0399	19.5527	21.8281	20.5718	20.3407	19.1772	20.8554	20.1272	19.7406	21.7227	20.6157	22.0001
P33527	17.7085	17.4038	17.1684	16.2815	15.3082	16.8911	16.9915	16.8793	6.88956	16.3847	17.6327	16.309	16.6179	16.4567	19.1146	12.2827	18.5027	17.2423	6.84004	16.5382	16.4696
P33897	20.3839	20.055	19.6303	19.8693	20.3634	19.7907	18.9649	20.0984	19.1159	19.7996	20.4321	19.3511	20.4948	19.9264	18.3683	19.4171	20.8121	19.8735	19.7177	19.8899	19.8171
P33908	14.4444	14.6952	16.1461	14.659	15.6735	20.9784	7.31464	15.7851	20.0011	18.6377	15.2147	16.1146	7.57643	16.6388	19.9444	19.6184	14.8076	15.9105	19.6255	16.76	14.7416
P33981	17.1077	-3.32193	18.8785	20.5798	19.4098	-3.32193	20.8944	18.1398	-3.32193	20.3473	20.6161	20.9436	21.3158	20.8241	-3.32193	-3.32193	17.6395	17.8063	-3.32193	20.2744	20.9016
P33991	17.4289	16.916	17.859	16.8981	18.7395	12.3069	12.5077	17.8935	12.9323	16.0247	18.4687	18.6633	16.1791	12.5906	12.4344	12.9563	18.0809	18.1613	12.7774	15.8409	17.5115
P33992	19.4196	18.7037	19.4282	17.8934	18.1046	19.1112	17.6632	18.5679	19.8187	19.3586	18.9347	18.9063	17.548	19.1983	19.8609	19.0412	19.7479	18.9278	19.5644	19.0029	17.9455
P33993	19.4189	17.7732	18.8887	15.8288	15.4708	15.3827	15.5944	17.5174	18.6992	18.2317	18.8115	16.1944	15.5988	17.8845	19.59	17.4808	19.2995	16.5459	19.0662	17.7943	14.6885
P34059	17.0082	15.9941	17.4958	15.5493	16.4988	14.7207	16.4684	17.1346	15.25	16.306	16.6461	15.604	17.491	16.6028	-3.32193	15.9753	17.0036	15.9325	15.082	18.1079	16.9112
P34741	-3.32193	8.15231	15.4595	-3.32193	18.7021	18.8643	17.9973	15.4243	19.7924	13.7565	-3.32193	16.1471	16.2085	13.6863	16.4917	17.6399	12.1768	-3.32193	19.2158	15.4994	16.075
P34896	17.3336	17.6576	18.2228	15.4338	17.9872	20.5658	17.8444	17.8568	19.7867	18.1601	17.7269	18.0254	18.3888	18.2	19.112	19.8516	15.3351	15.3996	19.4353	18.0444	18.1212
P34931	20.9562	21.689	21.5083	21.0439	21.2493	9.95177	21.0178	21.0998	18.9534	21.5824	20.6439	21.7381	21.0285	22.4475	19.8592	19.9279	21.3451	21.8883	20.6541	22.0085	21.2642
P34932	19.3882	19.5548	18.9467	19.4828	19.7336	13.9728	19.5219	19.036	18.2	18.8295	19.3983	NA	19.2651	NA	17.5796	18.4964	20.23	NA	18.1649	NA	18.9603
P34949	18.6911	20.1927	19.2207	19.2245	19.1819	17.3834	19.0555	18.4595	18.0116	20.0787	19.499	18.6387	18.6773	19.3647	19.1183	18.3785	18.2833	19.0848	17.9305	19.6027	19.3801
P35030	22.1587	20.9542	22.2227	21.1687	22.3288	21.1786	22.1905	21.8733	20.4854	21.3903	22.0605	23.6614	22.1903	21.8533	6.64212	18.6388	21.281	21.9472	20.3499	21.4785	21.6742
P35052	18.0759	18.9599	18.4628	19.1982	18.4337	16.7656	18.4774	17.7185	18.2776	18.5476	17.4128	18.283	17.8658	18.8712	18.9745	19.8102	17.2596	18.3185	19.314	18.36	19.0671
P35080	14.027	15.027	17.3747	19.5326	19.8444	9.51184	20.2122	17.7295	13.7341	19.8334	17.409	14.0527	19.5478	19.259	11.6489	15.2074	18.18	19.4884	17.1677	18.9454	19.9561
P35219	19.2587	17.7987	18.576	18.1361	19.4033	20.5886	18.4143	18.9249	21.1714	17.3826	18.0878	17.557	18.975	17.9111	19.447	20.4182	18.939	19.1319	19.2486	17.6815	18.7066
P35221	18.7261	19.1059	19.9905	18.861	18.2344	16.8707	19.2475	18.9176	18.457	19.6909	18.13	19.1053	19.2818	19.7447	18.158	19.2314	18.5044	18.0388	18.7017	19.9534	19.1889
P35222	19.2411	19.4529	20.1665	19.004	18.0135	18.8433	19.7071	18.5712	19.0018	19.743	18.2159	19.1946	19.5748	19.9723	19.4228	19.9653	19.1709	18.3761	19.3504	19.8014	19.3638
P35232	22.4965	22.5074	22.4871	22.1151	22.8296	21.2153	21.2292	19.6024	20.5659	22.1648	21.988	21.3145	21.2937	21.7562	18.9855	20.6275	22.0901	22.0706	20.9249	22.2209	22.2526
P35237	16.956	17.2911	18.1941	17.9312	18.7129	16.1572	17.8411	17.6088	17.4007	17.6235	17.6338	17.6738	17.784	17.9678	20.1378	18.0189	17.2201	17.2391	17.6318	17.7893	18.1366
P35240	17.4562	17.0461	18.5361	17.2722	17.1991	16.4396	17.4355	17.1893	18.2008	17.2636	17.7275	17.9797	16.6639	17.7814	17.4955	17.691	19.0138	17.5014	17.4354	17.2828	17.6055
P35241	19.4291	18.3521	19.4863	19.2636	18.7732	17.4276	19.4596	19.7915	18.0669	18.9624	18.9701	18.5946	19.5705	19.333	18.757	17.8276	19.0181	19.5559	18.3136	18.0479	19.4893
P35244	19.1188	18.5331	18.1306	18.5529	17.6156	21.1613	18.7992	18.3796	20.3589	18.2303	19.0013	18.2016	19.2139	18.0607	19.5741	19.819	18.7715	18.8633	20.1191	17.8156	18.7561
P35249	17.3115	16.9743	17.844	16.5108	17.0685	10.6911	17.1197	16.2114	11.7509	17.3989	18.1174	16.9752	17.2322	17.9033	17.2174	15.9641	17.1401	17.209	15.8084	17.764	16.7708
P35250	20.1655	19.8765	19.5972	19.5467	18.3522	18.6857	18.7573	19.2322	19.2108	19.23	19.884	19.1382	18.6454	18.9788	18.5492	19.1971	20.1933	20.0164	18.6287	18.6827	18.5528
P35268	22.1851	22.5381	22.2419	22.051	21.7612	22.1159	21.2184	21.8492	21.6319	21.8345	22.0691	21.7968	21.5738	22.2111	22.0784	21.5937	22.3923	22.2926	22.1042	21.7468	21.6928
P35269	19.0511	18.9274	18.0291	17.8251	17.8195	18.3672	19.1724	18.2623	18.845	18.5143	17.9311	17.3718	18.6044	17.5195	19.0375	18.9429	19.3637	17.7738	19.0813	18.0731	19.4015
P35270	16.6123	19.0618	19.3719	18.0954	18.9598	6.78081	16.3845	18.0904	13.0314	18.5108	17.6796	17.953	16.5135	18.2727	8.10264	15.6953	17.7233	18.3843	12.1275	18.6814	17.8114
P35442	21.2871	20.2851	17.3374	19.4047	18.6068	19.0403	18.8349	18.6031	18.3612	19.2657	17.7127	18.1271	18.8096	19.1469	20.6569	21.6825	17.8234	19.5006	19.9294	17.7309	19.0031
P35443	16.1493	16.7526	17.1253	15.0936	14.6754	18.6958	14.2342	16.7848	20.5066	16.4607	16.3786	13.9297	15.9094	16.4062	19.0741	18.7459	17.0302	16.8155	18.7157	17.3131	16.1748
P35475	18.6681	18.8536	18.4956	19.2358	20.4002	19.71	20.1165	18.3322	19.4086	19.3613	18.41	15.9799	19.4955	19.5496	20.7667	20.1471	18.0314	18.7555	19.4798	19.6508	19.2945
P35542	20.6451	21.422	9.07455	22.6702	22.1506	20.0047	22.8631	22.1893	20.8334	8.99607	9.5751	9.31948	22.3803	9.18055	17.3911	19.0956	21.3978	21.1351	20.5123	9.53723	22.3735
P35548	17.3786	15.7936	17.8617	17.3731	16.7429	16.6642	17.5408	17.0549	18.0771	17.1264	17.3487	16.7605	16.8732	17.5662	19.5925	18.5327	17.8388	17.5655	17.6105	16.8299	17.1499
P35555	22.6765	22.7398	20.6484	22.8253	22.2144	15.6224	23.9427	23.0394	15.8005	21.8148	23.6796	22.6074	23.41	23.223	14.4927	15.6618	21.5328	22.5574	15.3927	22.3277	23.0442
P35558	17.891	17.6271	17.8902	18.1543	18.0125	15.8839	18.5627	18.2434	16.7062	17.1963	18.4424	17.8962	18.2758	17.5424	17.9453	16.7551	18.842	17.9572	16.9901	18.1774	18.2963
P35580	17.088	18.7485	18.5108	15.6722	14.4476	12.123	16.8379	16.9684	14.5433	17.8006	16.871	16.3266	18.0944	18.0553	15.5883	16.3846	16.0722	16.3206	15.842	18.6678	18.2131
P35606	19.8421	20.1277	20.0534	20.1159	18.7543	NA	19.937	20.1332	NA	19.7674	18.69	NA	18.9978	17.9826	NA	NA	19.7691	18.5223	NA	19.4919	19.4459
P35609	14.4587	14.5592	17.0509	16.4696	13.6143	18.0823	12.2163	18.1472	17.2832	17.6856	14.8369	15.7561	17.8239	17.9465	17.0424	18.3337	16.7571	18.2494	17.8638	17.2412	17.7648
P35610	-3.32193	-3.32193	10.4354	-3.32193	-3.32193	-3.32193	-3.32193	-3.32193	-3.32193	-3.32193	-3.32193	-3.32193	11.7263	-3.32193	14.6352	12.2527	12.0144	-3.32193	-3.32193	9.14396	-3.32193
P35611	20.3655	20.6485	19.1521	21.2623	20.0772	20.9663	21.5165	20.97	20.1001	19.7372	20.1226	20.6238	21.0659	20.5083	19.4798	20.225	19.9366	21.093	19.965	20.4155	21.0633
P35625	17.9968	17.925	16.8454	19.4426	17.8018	20.9849	18.2971	16.7511	18.4857	17.1322	15.7585	16.2162	18.9469	17.832	19.8098	21.5424	16.5776	16.2085	19.864	17.0243	17.772
P35658	18.1447	18.0138	18.2268	18.2206	17.4391	6.48008	12.8892	17.7615	11.6523	17.8656	18.8508	18.6069	12.7581	17.7509	11.4227	11.8505	18.7928	18.6688	12.0708	17.7266	17.8719
P35659	21.7953	21.0144	20.3836	20.3375	19.0111	20.2529	20.1588	20.6914	20.7345	19.9705	19.5276	18.9355	19.6973	19.4716	19.4921	19.9836	22.0657	21.2685	21.8627	19.6567	20.4631
P35670	14.4269	15.2214	16.2447	15.2105	14.4089	13.5864	18.7013	15.411	14.2087	17.467	16.485	12.8967	13.7915	15.941	18.108	16.0722	15.4599	15.6954	14.1402	16.2445	14.0208
P35749	16.8265	17.2584	18.7951	17.2266	15.6833	15.8486	17.036	18.36	15.0199	17.7146	16.4851	18.6145	18.5678	18.7351	15.3673	16.7366	16.368	16.9004	15.753	18.9839	18.2523
P35754	21.4153	21.3028	19.1659	21.0441	20.1519	22.0619	19.7083	20.4043	20.7931	20.144	21.4817	19.9324	19.6745	20.4256	22.7248	21.5027	21.1425	20.8196	21.4045	22.4343	21.2214
P35813	19.2642	19.8996	20.1582	18.7692	18.7467	13.1323	19.089	18.9352	17.8618	20.1196	18.8535	19.4253	18.9707	19.6074	19.1036	18.3917	19.3463	19.0107	18.1823	19.3223	18.7521
P35858	18.4953	18.7071	18.2563	19.2609	19.9873	18.7745	19.3615	18.9803	19.8107	18.2945	18.2579	20.0907	19.3629	19.0511	15.4858	18.1777	18.129	18.986	18.6355	18.9207	18.9998
P35900	22.1315	22.0049	22.3419	22.4021	20.9961	22.6435	21.9152	22.2668	21.2957	22.6521	21.9181	22.1007	21.34	21.8981	19.2509	21.5367	22.6441	22.3866	21.2348	21.712	21.5246
P35914	19.6614	19.5975	19.9898	20.1996	20.5826	18.477	20.1137	19.5961	18.5736	20.1292	19.8443	19.2165	19.989	19.3546	19.4964	18.7299	20.045	19.3228	18.4608	20.1603	19.9955
P35998	19.9358	19.9965	20.4726	19.8773	19.8063	20.6522	19.6218	19.4639	19.3974	20.0262	20.0772	19.1946	19.4253	19.3856	20.8292	20.0098	20.4181	19.7865	20.0307	19.6821	19.3244
P36222	19.0119	18.3676	17.0351	17.3402	18.1758	11.5213	NA	17.9082	NA	17.7009	NA	18.0188	18.2714	17.6783	16.9546	NA	19.6707	17.8229	16.494	18.1823	NA
P36269	17.7898	17.4159	18.2652	18.5082	19.5325	16.5992	17.9814	18.6557	14.3327	16.4322	18.4213	18.6305	18.3174	17.1909	13.5774	15.4769	17.741	19.1567	14.9442	17.2991	19.0698
P36404	20.529	20.0216	20.183	19.689	20.3073	19.9517	19.5246	19.0715	20.0787	20.2671	19.4779	18.903	19.3641	19.57	20.6977	20.2682	19.6023	20.2275	20.6017	19.873	19.6995
P36405	20.1818	20.5264	20.5587	20.2946	21.076	NA	20.1325	19.5412	20.0087	20.8454	19.6565	19.3306	19.7352	19.7744	21.2107	20.2483	19.4862	19.6039	19.7922	19.9267	20.1079
P36507	20.6521	20.7361	19.5964	20.9458	20.6078	19.13	20.8658	20.4128	19.9723	19.9996	19.4315	19.2957	21.3333	18.8467	18.8879	19.5335	22.1979	21.4008	18.9448	19.8416	20.8397
P36542	20.4114	20.7365	20.9668	20.2999	20.6052	16.9563	20.6536	20.2574	21.1062	21.1422	20.4055	20.0116	20.6885	20.6244	21.8158	21.241	20.0641	20.3745	21.6502	20.8342	20.3072
P36543	20.318	20.5074	21.4552	20.4203	19.5443	20.2833	20.4157	19.7313	19.7615	21.5456	20.4801	19.9026	20.2459	19.9589	20.3934	20.4509	20.8419	20.0389	20.4358	20.9815	20.4204
P36551	19.6435	18.7138	18.8486	18.6337	18.3279	19.3416	19.2159	18.4749	19.4624	19.8034	19.3457	18.3811	18.9309	18.7155	20.2025	19.2464	19.5432	18.7435	19.5989	19.0319	18.6368
P36639	18.9747	17.8672	18.7133	17.5091	18.9148	17.006	17.3556	18.2745	18.2623	17.8431	19.039	18.4539	17.8864	17.7633	18.1613	18.5639	18.3216	19.1169	18.488	17.3683	18.4434
P36871	16.3457	17.7216	17.279	17.1345	16.4036	19.1275	16.8353	17.2487	17.5357	17.9964	17.4192	18.0101	17.523	17.9151	20.2205	18.8115	16.513	16.0687	18.9145	17.9523	16.3554
P36873	21.2646	21.4577	21.0623	21.2008	19.9895	20.8469	20.7795	20.1397	20.1462	20.9361	20.1233	21.2879	20.6085	21.213	18.8975	20.6228	21.3703	20.9973	20.1337	21.0049	20.6235
P36915	19.1566	18.0922	19.2391	19.5511	19.2643	19.0076	19.0972	19.0832	19.6041	19.237	19.1465	18.9477	19.3493	19.1181	19.6552	20.1104	18.0641	19.7112	20.3631	19.4521	19.4535
P36955	20.1895	20.2895	18.9123	20.7571	20.6375	20.0987	NA	20.0665	NA	20.6491	20.1167	21.0261	20.8313	21.0662	16.331	20.9806	18.3634	20.2939	20.6001	19.9598	20.2851
P36957	20.7726	21.6834	20.8857	20.6355	21.2465	19.5616	21.0822	20.756	19.2464	21.3078	21.1324	20.7465	20.6861	20.945	20.5629	19.2459	21.507	21.2022	21.0299	20.4895	20.7517
P37059	16.7408	17.5634	17.0779	16.6392	13.6553	18.8268	16.9571	16.569	19.4464	18.4828	17.5902	17.1479	17.8018	17.1956	18.584	18.677	16.4905	17.7546	18.5134	17.835	16.7578
P37108	17.1521	18.1026	18.9924	14.4704	18.8707	20.9102	11.2129	17.9409	20.5667	18.9767	18.4709	11.7483	19.1874	14.9829	19.8005	20.2011	16.0367	11.9166	20.5455	17.8016	19.3046
P37198	7.61019	7.49006	19.5999	7.36104	7.79545	17.5844	7.44121	7.69922	18.7867	20.0675	19.8127	19.5058	7.7067	18.7152	17.9972	16.4644	7.61667	7.54488	16.4196	18.4303	7.50155
P37235	20.3706	16.7534	17.8742	20.065	18.0422	17.7513	18.8136	17.142	17.8078	18.7711	17.297	18.0987	17.1184	17.7114	18.2188	17.5601	16.184	18.7858	17.4717	15.7923	24.5256
P37268	19.7267	18.5278	18.6612	19.147	18.8871	19.1433	18.8562	19.19	20.1129	18.2717	16.014	18.8759	17.914	18.0663	18.0843	17.7615	20.7673	18.0683	18.8511	18.3227	18.3965
P37802	22.0151	21.5095	20.1222	21.2509	21.9827	16.9518	16.1387	21.8046	19.8592	20.488	21.931	20.9409	17.5819	21.2998	14.8214	20.1394	22.4197	22.029	19.1369	20.4583	19.0169
P37840	18.7492	18.3579	19.2854	19.2618	19.6741	20.2819	19.9444	20.6935	20.2076	19.823	19.1767	19.0089	19.6727	18.5096	18.3545	19.4805	17.6594	20.1886	19.4286	18.7588	20.0987
P38159	6.1819	6.07279	20.4522	5.85401	5.9719	11.7518	9.08189	19.6748	9.5644	15.1952	21.1535	20.6126	5.76859	20.4379	10.9953	9.35512	10.4184	16.0701	9.451	20.3256	10.455
P38435	18.4805	17.7045	19.0612	18.8846	19.3522	17.3157	18.7572	18.7989	17.9111	18.2555	18.3043	18.2022	18.419	18.7763	19.6515	19.0178	18.6482	18.9934	18.702	18.6824	18.8539
P38571	17.8193	17.4135	18.3098	17.8982	18.4168	18.2164	18.2622	18.3421	18.4134	20.1307	18.7325	17.3588	18.6325	17.979	19.7844	19.6435	17.9706	18.3296	19.1665	19.0217	17.6935
P38919	21.2386	20.6596	20.6111	20.9364	20.0895	22.1464	20.2977	20.4875	21.6356	20.7807	20.5566	20.8755	20.4086	20.7917	20.8659	21.4376	21.221	20.8786	21.4815	20.4901	20.216
P39019	21.0598	21.1964	20.4885	20.1035	21.2064	22.7884	20.7075	20.7632	21.597	20.8426	20.242	20.5464	20.9429	21.3517	22.0954	21.9508	20.6694	20.6409	22.3093	21.0528	20.7686
P39023	19.6779	19.4809	NA	19.8172	NA	NA	19.3435	19.7766	18.6405	18.7245	19.8333	19.0037	19.1306	18.8136	18.7621	18.6458	NA	19.3985	NA	19.2554	19.637
P39059	17.9272	17.9895	18.0754	18.7278	19.8695	14.6074	19.0434	18.8556	17.0954	18.0705	18.7723	19.0943	19.6913	18.2124	16.2238	15.8544	17.4857	19.4022	15.0177	19.3116	20.1099
P39210	18.3551	17.7979	16.9552	18.1043	20.6104	-3.32193	8.72377	20.4023	11.2536	15.1822	21.2603	22.6602	18.668	12.8725	-3.32193	7.57951	19.3235	-3.32193	-3.32193	14.6892	18.0204
P39687	22.4389	22.9415	21.8548	22.6693	21.4287	22.9651	22.2604	22.0122	22.2884	22.2146	22.2736	22.0475	22.2382	22.2858	12.9944	22.3435	22.1457	22.1143	23.2354	21.8668	21.9461
P39748	20.5135	19.8155	17.3435	19.5291	20.3968	17.4784	21.1191	19.7121	17.1072	19.4633	18.9931	19.1727	20.2088	19.6669	16.975	17.959	20.3731	19.208	16.974	17.8638	19.3434
P39900	19.8988	20.0466	19.1454	20.083	20.2362	21.5543	19.7446	19.8466	20.8696	19.7157	20.1924	20.3052	19.7876	20.6034	21.1865	20.4846	19.6565	20.637	20.352	19.4593	20.142
P40123	13.9861	13.5761	15.3859	14.6343	16.5482	17.1308	17.4948	14.8337	14.9164	15.8227	16.1154	16.0966	17.4163	17.0394	17.8656	17.9852	15.7227	7.49171	17.8129	16.5205	15.467
P40199	19.0321	18.4271	18.85	19.9372	20.9432	13.4508	19.7232	20.7816	20.5648	17.5998	19.2243	18.2908	19.1465	17.5477	17.6818	21.2225	18.8102	20.0716	18.7374	17.0465	20.0214
P40222	19.4348	20.8376	18.4155	19.8658	19.0485	5.50742	7.69561	20.7755	7.53487	20.5998	21.502	20.4478	19.3914	20.1443	7.03211	7.21548	20.5953	20.3033	7.24252	19.0832	19.6129
P40306	20.3152	18.5954	17.7566	18.5005	19.6505	17.7115	19.9592	20.3814	19.3166	18.8445	21.724	18.7534	20.6875	19.5334	NA	19.1484	20.9449	20.6266	18.5741	19.7202	18.9956
P40429	7.5558	18.6674	18.7843	18.6128	9.17776	22.8598	18.4685	19.2158	21.3852	19.1421	18.2683	16.4581	20.5046	18.1409	21.1425	21.4745	18.6291	17.6083	21.5329	18.5535	20.3711
P40818	17.8966	17.7237	18.1182	17.6633	17.6958	14.8828	17.7392	18.1284	18.0315	18.024	18.1445	18.6007	17.4513	17.8658	17.1862	17.3178	18.7304	18.2771	17.2652	18.2761	17.8548
P40937	19.2608	18.8209	19.2438	18.719	18.3619	18.8572	18.7238	18.9716	19.3071	19.5569	19.4252	20.0223	18.8336	19.3627	19.1029	19.1164	19.4377	19.5907	18.5311	19.0956	18.5501
P41091	19.6087	18.9721	19.4688	18.5843	17.5236	19.3109	18.6325	18.4889	19.4204	18.6603	15.3841	18.4538	18.8678	17.4322	13.3775	19.6421	19.9862	18.9736	20.1886	18.625	19.1503
P41208	16.0809	15.1716	17.4552	14.9465	14.1423	15.1406	16.5731	16.2844	19.7267	16.3028	16.4952	17.5976	18.5364	17.0875	15.0435	18.0396	16.1364	15.5386	16.7295	16.74	16.4946
P41214	12.7133	17.743	17.299	15.2396	18.463	-3.32193	15.8627	18.3219	17.8664	18.2805	17.6343	19.59	16.1735	17.8443	15.3165	15.9438	15.3005	15.7155	16.4961	18.6743	18.081
P41218	17.9359	18.3607	16.3869	18.1007	17.6303	7.89438	16.4269	17.6391	16.3952	17.9546	18.5836	17.6003	17.7022	17.5044	15.5035	15.9316	18.664	17.9867	15.5698	17.8102	17.6509
P41219	15.6129	15.4047	16.294	17.9966	13.3895	5.27213	11.1569	14.7329	15.521	14.528	13.7334	14.5576	14.7573	14.2713	15.4907	13.4307	15.3423	14.4242	15.0834	6.11596	14.4374
P41222	17.1214	17.4296	16.9225	18.4422	18.4679	16.9013	17.1489	17.8277	18.7619	17.716	18.7412	18.1743	16.1773	17.067	17.0924	17.4109	17.981	17.9426	17.4923	17.2606	17.252
P41226	15.7319	15.49	17.9303	15.1512	15.2272	11.3186	14.3041	18.1775	14.3454	18.3536	18.5716	15.2523	14.3552	18.4238	14.6405	16.9268	16.129	15.4454	14.7391	19.1623	14.9413
P41227	17.2155	18.2181	18.2695	16.4663	16.1818	14.4692	17.6461	17.0567	16.0493	18.7428	17.3112	17.7738	17.0309	17.7796	15.7842	16.9851	17.7558	17.1492	16.7245	18.8041	17.0031
P41240	19.1877	19.4706	19.8975	19.0377	17.8801	16.0298	19.9729	19.7742	18.6789	19.6735	20.4652	19.8171	19.7267	20.1359	18.9343	18.4973	19.7081	19.9831	19.2039	20.0793	18.7763
P41247	15.7868	14.6046	15.3803	15.6428	16.6478	-3.32193	15.6914	13.2238	14.883	16.5578	14.7822	12.2812	16.2543	14.2552	17.3244	14.3463	16.4393	13.7557	-3.32193	14.5949	15.7828
P41250	20.7549	19.1246	20.2883	20.1939	17.8157	18.412	20.5644	19.8035	17.9495	20.0054	20.1301	19.824	20.2557	19.931	10.5167	17.8026	21.2059	20.1775	18.1098	19.2545	17.8379
P41252	19.2127	19.3557	19.7118	19.1619	19.4842	18.2195	16.4207	18.5523	19.7069	19.0454	18.7202	18.9086	17.2526	19.1236	20.6678	19.8756	19.6602	19.0423	19.6964	19.0834	18.7129
P41271	18.2071	20.9773	19.5972	17.8005	16.6628	18.3464	18.4737	18.5811	18.825	20.8912	17.6117	18.9154	18.911	20.5488	19.216	18.6033	18.7946	18.3357	19.6676	20.6114	18.872
P41743	17.6072	18.0787	17.7455	16.7299	15.0673	19.1542	16.8277	16.9136	19.139	18.7857	17.0003	17.9916	16.4936	16.3732	19.3727	19.0698	17.2915	16.6898	19.2608	17.6899	17.3368
P42025	19.27	19.7557	19.6089	19.5282	20.6323	18.1903	20.0543	19.0144	17.8484	19.437	19.705	19.8559	19.804	19.206	18.5889	17.0393	19.2347	19.1356	17.5126	19.9394	20.0328
P42126	20.8867	21.5029	21.4187	21.2466	20.8947	21.2291	19.7179	20.3206	20.7718	21.7887	20.2726	20.393	19.9335	20.3558	22.9231	21.1788	21.2408	20.7271	21.5062	20.3279	20.2608
P42167	20.6825	19.8967	20.1809	19.6431	15.4755	16.7957	19.6613	19.5477	16.4645	19.9337	20.9005	20.4361	19.9671	20.029	16.0163	16.1696	20.5748	20.617	16.616	19.7568	19.9116
P42226	7.92273	16.9712	18.1923	8.49544	8.31431	8.58336	7.99958	8.25792	17.9463	17.0685	17.6793	15.8446	15.5294	17.0117	19.0127	18.4727	15.6365	17.0646	18.3589	16.6548	15.794
P42229	18.3633	16.8583	16.8606	17.1676	17.6783	-3.32193	17.2314	17.2675	14.4541	16.1639	17.3148	16.3844	18.5032	17.5826	18.072	16.1266	17.1688	16.9888	14.7773	20.5978	18.9676
P42285	19.1826	18.4789	18.8384	19.2448	19.6022	13.9642	19.1854	18.8764	13.9606	14.2053	14.4703	13.7339	19.045	14.2607	14.4746	14.0961	19.8316	19.6652	13.7968	14.0009	18.8233
P42330	17.0613	16.7975	17.3511	17.9499	18.4996	16.2281	17.945	17.958	19.0413	17.4718	17.6477	18.0496	18.0091	17.8517	20.1499	18.4801	17.0808	17.2513	18.5235	17.3606	17.9798
P42331	17.9224	18.665	17.9138	17.9632	16.9493	17.7778	18.554	19.4153	17.6215	18.7144	20.4614	18.1399	18.5668	17.8069	17.9831	17.1145	19.2178	19.8242	19.219	18.0935	17.7909
P42345	16.3637	16.4679	17.0337	16.4217	18.0072	6.54402	12.0836	16.3877	7.21286	16.019	16.9182	18.0258	16.3272	15.51	14.0026	14.7442	17.0257	17.3219	14.0068	15.9024	16.876
P42356	15.9958	15.7242	16.5778	15.4929	16.7275	-3.32193	14.0537	16.8974	10.0869	16.5051	16.9731	17.4564	14.7503	17.0948	15.0725	10.7079	16.2727	17.3497	13.5572	16.1359	15.5943
P42357	16.1404	15.7382	17.2103	17.1395	18.8847	-3.32193	17.0696	13.6124	13.8705	16.6066	17.7495	18.2723	17.8488	16.5359	18.1917	19.0467	17.6432	17.9012	19.3615	16.4811	18.0889
P42566	14.9995	14.9547	17.8019	14.1746	10.818	9.73312	14.7005	17.8649	13.4771	16.7337	18.5405	14.5059	17.5363	17.4351	12.777	13.9819	14.8407	14.905	13.8237	17.6731	14.0437
P42574	22.6608	22.0734	21.567	22.727	20.7255	21.091	22.2106	22.6764	19.6563	21.7181	22.4495	22.0241	21.8654	21.9354	19.0878	20.6199	22.7424	21.934	21.4326	21.3635	21.9399
P42677	8.60279	15.6133	22.0612	8.38611	7.55155	21.9616	16.6498	20.6723	19.5115	21.2419	21.41	22.3583	17.1461	22.1529	18.925	21.3779	8.48393	21.4887	21.1003	21.0745	15.2894
P42685	18.0281	17.8257	19.2156	18.2501	18.7894	17.0748	18.7338	17.0461	17.9712	18.4821	17.1263	17.5208	17.6874	17.2997	18.3459	17.3906	18.1778	17.8649	16.0277	18.0299	18.8495
P42696	19.9774	18.6417	18.033	19.0134	19.0091	20.7072	18.7204	19.3926	20.9825	19.9535	18.5861	20.3788	18.674	19.5445	19.9477	21.5812	18.5712	19.9683	21.615	18.4978	19.0699
P42766	20.8279	21.0536	20.467	19.5768	18.357	20.8853	18.9989	20.1795	20.9475	20.1815	20.8668	19.5237	19.9484	20.2222	19.1368	21.3635	20.3629	20.5667	21.5264	20.9723	20.9967
P42771	18.2032	19.2177	18.9147	19.4514	18.7516	21.4731	17.8911	18.4756	18.8488	18.4625	18.7288	18.6739	18.8903	18.9067	19.6205	18.6677	19.0652	18.7837	19.4517	19.4657	20.6827
P42858	15.8344	15.3313	17.143	16.4302	16.824	3.28456	17.1512	9.65532	15.9342	16.8684	16.436	15.9658	16.6321	16.3408	16.6979	15.8878	16.6046	16.0404	15.8467	16.0185	16.5072
P42892	17.7521	18.0603	19.0633	18.544	18.1843	6.65869	17.4727	17.4644	16.0805	19.196	17.8687	17.8386	17.3476	18.461	17.7185	16.3406	17.9921	17.8533	15.9696	18.6249	17.8886
P43003	15.8003	13.6936	16.1117	15.5372	16.8302	-3.32193	12.9238	15.9849	-3.32193	13.1527	17.4975	16.9722	15.4189	14.5506	15.5575	-3.32193	18.3207	16.9022	-3.32193	15.2398	14.9503
P43007	18.4232	18.16	19.7297	19.7814	19.446	16.7566	20.3979	20.6799	17.7731	18.0622	19.0738	17.5355	19.5164	17.0468	20.1472	17.6031	17.7702	19.2127	17.0677	18.7488	20.3832
P43034	21.6257	21.4392	19.6548	21.562	20.8064	15.7625	21.5372	21.762	15.7764	17.0523	21.524	21.4956	21.6727	16.6557	16.3967	19.5989	21.3985	21.6464	16.5448	15.9531	21.7114
P43121	18.7563	19.4561	18.7225	18.6404	20.4369	NA	18.3353	18.853	17.6386	18.9241	20.0691	19.2206	19.1497	18.7158	19.4047	18.2766	18.8985	19.1757	17.7859	19.1502	19.6117
P43235	17.4046	17.1064	16.7973	17.5293	16.5231	17.2734	16.7789	17.2941	15.2085	17.6672	17.0478	16.2631	17.8802	17.9942	18.6101	16.2921	16.9368	17.4366	18.8422	17.2415	16.62
P43246	19.4421	17.6977	19.0866	18.3733	14.857	16.548	17.8058	17.6471	13.9953	18.3218	18.5729	16.0031	17.2888	18.7266	14.5318	16.0815	18.7996	18.324	14.1807	18.3961	17.858
P43251	17.4478	16.4837	17.6415	16.8715	17.857	18.9946	17.1901	18.0729	19.674	16.872	17.4212	17.3622	17.5337	17.796	17.5554	18.6214	17.1948	17.0023	17.7289	18.8075	18.068
P43307	21.9403	21.6243	21.5856	21.6079	20.873	21.891	21.0422	21.7552	21.7468	21.0308	22.1124	21.0862	21.2041	21.9182	21.8152	21.6027	21.3998	21.821	22.2961	20.8141	20.8517
P43358	18.9397	20.6287	19.3169	18.9192	19.3138	9.2721	18.9348	19.233	17.6806	20.5628	18.8451	20.127	19.4391	20.7887	17.8739	18.7095	21.7028	19.0675	18.9059	20.3736	19.404
P43361	15.4939	16.9871	14.6972	16.4583	17.5584	-3.32193	14.0549	17.6115	15.0584	16.1524	14.2918	16.6301	15.7721	16.6999	-3.32193	-3.32193	14.4467	16.669	-3.32193	15.3956	17.0978
P43378	15.6238	15.578	16.5346	16.1011	15.7176	15.604	16.9291	16.2528	16.5008	16.9056	6.64289	15.6746	16.2825	16.679	16.3289	16.523	17.1223	16.7161	16.8592	17.2082	16.4445
P43403	7.50669	7.85628	6.82378	7.22568	7.38503	4.53349	7.42423	7.31448	7.2674	7.13307	8.99851	7.79353	7.32184	7.372	16.0655	5.95746	7.68538	7.95659	6.24137	7.63992	7.07497
P43405	18.7426	18.4713	16.7878	18.388	7.69703	8.35797	17.5904	18.742	16.7843	18.454	18.7483	17.4265	17.3268	18.5072	17.761	16.9055	18.5344	7.66751	17.0709	18.226	17.3289
P43487	18.6565	19.246	18.9785	18.396	19.3754	17.1319	19.3877	17.4429	17.3191	18.7999	18.2758	17.587	18.6979	18.679	17.3132	17.3443	18.8715	18.6203	16.896	19.5252	18.5935
P43630	17.2535	19.7557	22.3217	18.9838	21.241	-3.32193	21.0659	18.3095	12.8263	21.0134	15.6098	19.7707	20.6874	22.1845	16.428	15.0933	18.7777	19.3102	12.0452	21.4166	21.5846
P43686	18.0632	17.0186	16.913	17.416	19.952	1.55888	5.85566	18.0744	5.69864	4.8355	18.9162	19.9637	12.9671	10.113	-3.32193	5.64764	18.6213	18.3567	8.60574	9.94236	16.642
P45381	16.0182	17.4655	17.8394	16.3824	16.4519	17.6866	15.8071	16.7934	18.4433	18.2814	17.2516	17.3478	17.1233	17.281	20.4804	18.0546	17.1916	17.4127	18.7425	17.5524	17.4296
P45877	17.2874	16.2136	16.8582	17.3898	17.7404	15.8827	17.6096	17.447	7.60012	16.4819	17.2496	17.3414	17.5311	18.0174	8.06673	7.6049	17.537	17.6684	7.3773	16.8516	17.4053
P45973	20.0318	20.7912	18.4903	21.7824	20.9974	18.5952	21.4363	21.1461	19.1503	18.5998	20.192	19.4647	21.5314	20.1647	17.6972	19.4111	20.8927	21.1932	19.172	19.5526	20.7077
P45983	17.2305	16.6134	16.9234	16.6264	18.8401	16.9868	12.4468	16.2753	18.3451	16.9468	18.6806	19.3312	17.2857	15.3393	17.498	18.6829	17.3112	18.2249	17.9764	16.7349	16.9415
P45984	19.0584	19.2257	19.0539	18.2434	19.9862	17.7554	19.1224	18.8831	17.3323	18.442	19.02	18.3286	18.9943	18.932	20.1815	18.3104	19.6276	19.1722	17.816	19.7861	19.2808
P45985	19.6456	21.9287	20.6699	19.6085	19.086	21.2363	19.517	19.7156	21.4106	19.64	20.0988	19.8815	19.8476	20.3692	20.3264	21.6926	20.069	19.6661	21.2744	20.6973	20.093
P46013	19.1846	17.2718	18.1062	16.7696	17.4572	16.4694	17.3524	17.3407	17.8486	18.1395	18.3312	18.0847	16.515	17.594	18.0806	18.4015	19.6745	17.9876	18.6651	17.3039	17.071
P46019	15.256	16.0604	17.2966	14.953	16.4526	7.27531	16.1531	15.5822	8.35437	16.5835	15.901	16.6765	16.3322	16.6686	17.876	14.3603	16.4637	16.769	13.8267	16.6644	16.2869
P46020	15.8069	18.4796	18.4722	16.4393	16.7848	19.1554	17.0804	16.8255	18.9814	18.8857	17.7021	18.1979	16.5024	16.7185	18.2473	18.325	17.4205	15.9448	18.0278	17.8274	16.9091
P46060	12.7506	12.3166	19.8601	12.0098	11.873	11.7282	11.9774	19.5116	18.8761	19.1416	19.4426	11.8581	19.1977	18.3934	12.3611	19.0223	12.7218	12.37	18.8058	18.9588	11.9092
P46063	19.1822	19.8527	19.5453	18.626	17.7834	16.0697	19.9104	19.335	15.8394	19.6144	19.7792	19.1118	19.4907	20.0831	15.0928	18.908	18.7995	19.3328	19.1979	19.6	19.1358
P46087	20.5065	19.3445	19.4753	18.9647	17.3252	18.8737	18.1199	19.0896	18.4446	18.6374	19.0239	18.3843	18.3803	18.6441	19.1385	18.9356	19.6833	19.562	19.3557	18.9177	18.5187
P46108	18.2441	18.5065	17.8992	17.7887	17.7138	19.4719	18.7513	17.254	20.8862	18.447	17.5647	17.9794	18.4887	18.3484	21.2586	21.2167	17.994	14.3773	20.8298	18.2199	18.7566
P46109	19.7813	19.0554	19.9084	19.1118	20.0036	21.0625	19.8676	19.4278	20.8417	19.7726	20.1782	19.935	19.9887	20.0237	21.2077	20.552	19.1338	19.3621	20.4962	19.6362	19.8324
P46199	18.4581	18.6464	18.048	17.8991	18.9854	17.7317	18.039	17.9929	18.6178	18.1278	18.5038	18.4136	18.1555	18.6152	18.3938	18.1884	18.7214	18.9449	18.0274	18.4052	18.7998
P46379	17.0354	18.3284	19.014	18.9425	18.6201	21.2124	15.1609	18.8265	20.57	19.7656	18.7036	18.4744	19.3718	18.588	19.2862	19.5705	18.2631	17.5917	20.3415	19.723	19.8837
P46439	17.2683	17.2572	17.268	17.34	17.3334	5.91672	17.3625	17.1498	16.2941	16.8103	17.2817	16.8046	16.4397	16.8753	14.8699	14.7073	17.7276	17.2804	14.6742	16.843	17.4957
P46736	18.2129	17.5863	18.0823	17.9388	18.1267	17.4682	17.763	17.6791	19.0526	18.4055	18.1421	17.805	17.8999	17.611	19.3523	17.8543	17.7792	18.6403	17.5689	18.304	18.2191
P46776	20.6169	21.7606	20.3081	20.5537	19.5972	12.8081	19.6686	20.528	19.3467	20.5536	21.3407	18.8438	19.8483	20.5024	11.7547	19.2308	21.1799	20.5266	12.6146	20.5049	20.3207
P46777	18.2779	19.0849	19.1057	18.2852	17.5682	19.7412	18.3113	18.9251	19.5891	19.2497	17.3907	18.7617	19.53	19.1106	19.8053	19.8124	18.3557	18.2323	20.6597	19.0398	18.9904
P46778	19.3791	19.9565	19.9335	18.2733	18.4995	21.1561	18.9328	19.0278	20.9674	19.8569	19.5999	19.2195	19.1298	20.155	20.6944	20.8669	19.2558	18.9778	21.8796	19.7927	18.335
P46779	9.22266	9.4331	19.9899	10.2225	10.3582	9.34321	10.4936	22.2476	8.23522	8.04087	21.7486	8.77723	10.7517	21.0416	6.37392	8.53872	9.52263	21.8125	8.57184	16.085	10.8644
P46782	17.862	19.18	16.5356	19.8391	21.7094	20.1363	22.4684	17.7753	17.7149	17.967	18.6057	19.2727	17.8493	20.0334	18.8626	20.2693	20.989	18.66	20.4885	18.6297	17.6043
P46783	NA	12.1155	NA	12.5196	13.5427	NA	13.6725	NA	13.1764	13.0983	NA	12.6223	13.4944	13.3863	22.7898	13.4091	12.3219	12.5319	13.2407	NA	13.4009
P46821	18.9977	19.8727	17.7098	18.9384	17.9579	18.4945	17.8299	18.8949	19.8727	19.0654	18.3539	17.9534	18.0748	18.1023	19.9026	19.3361	18.663	18.6489	19.5932	18.4392	18.6184
P46926	14.2617	17.9463	17.562	14.4746	14.7819	20.3438	14.1055	14.1122	20.843	18.1363	14.2475	14.3673	16.6825	14.4661	20.1322	20.622	15.5579	18.8627	20.9767	18.0636	18.4328
P46937	18.2037	18.8659	18.0168	18.4558	18.2174	17.3035	18.4735	18.902	12.7399	18.7229	18.631	19.2937	18.6773	19.1476	17.324	18.1681	18.3846	17.136	17.167	18.3016	18.8443
P46940	20.2256	19.6249	19.0242	20.6012	20.9879	NA	20.2634	NA	NA	19.0685	NA	NA	20.1463	19.6164	19.2813	NA	20.6102	20.3887	19.3784	19.3952	20.118
P46952	18.4334	19.0066	18.5286	18.9103	19.4849	20.5658	19.3132	18.7417	21.0359	19.2574	19.8366	19.5762	19.4581	19.1657	19.3159	20.5274	19.0046	18.5236	19.5363	19.0236	18.9893
P46976	20.2735	19.9968	20.5028	19.9267	19.5742	21.1552	20.615	20.3422	20.701	23.5934	20.5696	19.8481	20.3491	20.3825	20.3084	22.1201	20.3645	20.8563	21.1838	19.7828	19.2362
P46977	18.7119	15.2031	18.938	18.9701	14.9524	15.4527	15.228	19.103	15.6255	18.2048	19.2767	18.8397	18.1364	14.9287	16.0326	15.5698	19.1108	19.2392	16.4143	17.745	18.8704
P47224	19.5151	19.3204	19.4502	19.1372	20.0831	21.2904	20.3029	19.1193	20.8022	20.7101	19.1249	19.3152	19.6697	19.8985	21.1385	21.021	19.533	19.7746	20.9276	20.7155	19.5712
P47755	20.5587	20.5402	20.7543	20.661	21.1396	19.2644	20.7466	20.8345	19.6978	20.222	20.8312	20.8592	20.8831	20.5994	19.3009	19.7282	21.1187	21.0228	19.6531	20.3786	21.1546
P47895	18.9481	18.7114	19.8464	19.1716	20.2317	19.7953	19.9348	19.5729	20.6934	19.4834	20.3384	20.4559	19.73	19.7301	19.4971	19.2665	19.3737	19.4733	19.1956	20.0969	19.4671
P47897	19.0613	19.6514	20.4368	19.4379	19.143	NA	20.0091	19.2892	NA	19.7761	19.3928	19.4391	19.4076	19.8177	18.0966	20.0665	20.4273	19.094	19.7573	19.6622	19.2274
P47914	19.0775	22.4184	17.5169	21.7361	20.805	23.766	19.9083	22.3833	22.535	21.8758	22.1312	22.2608	20.0028	22.6183	21.9609	22.7746	22.3679	22.5766	23.6862	22.1948	20.61
P47929	19.1248	15.2466	17.5477	18.2416	14.4543	21.2815	17.1352	17.9493	19.0431	18.0329	17.9758	14.9587	15.1502	15.0049	22.0387	18.7288	17.6017	18.7871	15.4764	17.9333	15.3135
P47985	18.0345	18.9864	18.9834	19.2843	19.7661	22.5824	19.4606	17.624	22.9093	18.6031	18.1049	18.1199	19.0204	18.7914	21.1758	21.46	19.009	18.5952	21.278	19.3249	19.0341
P47989	16.1376	16.7467	16.0608	15.8035	17.2501	17.7395	15.7956	16.3661	18.1611	17.2084	16.4079	17.0347	16.4928	17.5266	18.2784	17.7346	15.0667	16.589	17.2716	17.0588	16.4724
P48047	19.5795	20.3236	19.6924	20.5919	20.3567	14.1767	19.8134	19.9577	16.3572	20.2632	20.2801	19.4906	20.3544	19.7195	12.1348	17.5391	19.5233	19.8135	13.9273	20.5909	20.7013
P48052	18.6361	20.2618	21.2236	19.9574	20.871	21.4392	20.8277	21.1292	21.5465	19.9967	18.1587	21.2009	22.5408	21.6666	20.231	21.2056	18.9211	20.3809	21.339	19.8514	22.1347
P48059	21.0023	21.5429	20.8704	21.0689	20.8357	21.7668	20.52	20.7833	20.7641	21.1494	21.2856	21.1817	20.7056	21.4842	20.9509	20.9689	20.6359	21.5787	21.3473	20.9994	20.902
P48147	19.5416	18.6028	19.4645	19.1325	19.4127	15.2082	18.6304	18.8872	17.6392	18.3392	18.9218	18.9062	19.3954	19.1761	15.9818	17.8675	18.9332	19.0323	17.5581	18.7512	18.9892
P48200	15.6245	7.82158	13.6905	11.7395	12.4701	15.188	-3.32193	13.613	15.0016	15.5595	15.3851	15.4793	13.8545	15.0887	16.8291	15.026	16.6328	-3.32193	16.0303	15.5091	12.2708
P48426	20.515	20.3177	20.6158	21.3241	21.6522	19.0114	22.1224	20.9376	19.5581	20.8413	21.6052	22.5134	21.4014	21.3695	19.1973	18.3752	20.5785	21.2339	18.7495	20.7076	21.3199
P48444	13.6579	15.5019	19.7447	15.1519	16.1311	21.1214	15.9371	16.5522	20.8196	17.5938	16.7965	14.9823	15.5902	17.6818	19.8399	18.6685	13.7579	14.7247	20.9998	18.1698	16.7539
P48449	20.0447	19.1928	19.4271	20.2572	20.1371	18.5965	20.3421	19.722	19.5186	19.138	19.6748	19.3596	20.526	19.351	18.5514	18.8224	20.4531	19.8899	18.686	19.2818	20.3551
P48507	20.683	20.5193	20.2875	20.0892	18.2741	20.6715	19.4076	20.4971	20.4157	19.0551	19.7281	18.8807	20.0662	19.9127	19.2412	20.4191	20.4291	19.8039	20.8975	19.6057	19.635
P48509	16.7922	16.2034	16.3211	15.9835	-3.32193	18.6674	15.6967	16.1633	18.7813	16.8984	16.4499	16.1033	16.7257	17.0808	17.8183	18.619	16.7427	16.3293	18.9815	16.6082	15.1963
P48556	13.0376	15.648	15.0885	15.4752	17.1448	13.9405	5.00187	15.9371	8.94696	12.9673	15.7229	17.2495	15.1229	12.1374	-3.32193	18.9593	15.667	15.6866	6.89377	13.8624	15.0078
P48634	17.2734	17.8347	18.037	16.4698	17.2242	15.9825	18.3888	17.829	17.351	18.3121	17.1703	18.5888	18.5551	18.3549	18.3525	18.2423	16.8433	16.5849	18.2466	18.4305	17.6854
P48651	16.1283	15.8839	16.974	14.478	16.2518	6.28894	15.9552	15.686	16.7359	15.4318	16.6152	16.4118	15.496	15.864	16.2915	17.4076	17.5446	16.4534	17.4842	16.392	16.7414
P48723	18.9835	17.9108	18.3691	18.8735	19.0209	19.2209	17.9147	18.6627	18.517	17.637	19.0847	18.8053	18.2534	18.0166	17.7635	18.5884	17.9163	18.6654	18.7551	17.8181	18.1986
P48729	18.142	17.3506	18.881	17.6705	17.3058	18.8044	18.2488	17.5323	18.4475	18.7291	17.1643	17.8372	17.9924	18.1332	20.5619	19.3802	18.2208	17.1987	19.5129	18.1338	17.8271
P48730	19.0097	19.5402	19.43	19.6265	16.7354	21.2237	19.2301	19.3428	18.3949	21.4056	19.6605	19.3296	18.8297	20.4539	19.6535	19.2451	19.5283	19.4521	19.2009	22.0466	18.1241
P48739	19.6527	19.1297	18.7144	18.5105	NA	20.1012	19.3959	19.3845	19.3421	18.8432	19.5207	18.2586	NA	18.786	20.0631	19.7146	19.257	19.1121	19.8999	18.5203	19.2095
P48775	18.674	18.7306	20.7365	18.5812	19.0426	21.1661	18.5569	18.8389	20.0473	19.9663	19.5304	19.6947	18.675	20.6884	18.3564	19.1109	20.9494	19.3178	19.0894	19.359	18.1706
P48960	19.8642	20.0683	19.6121	19.1813	19.3747	16.7659	19.1575	19.724	20.1642	19.2926	20.9509	18.926	19.3965	19.4393	19.8132	20.2395	20.0649	19.9487	20.1495	19.0831	18.9178
P49005	18.9811	17.3137	18.4324	16.8905	15.6127	13.6533	17.844	17.6766	14.991	17.9859	17.6831	17.7327	17.343	17.869	17.3966	16.2819	18.5725	18.2439	15.988	17.8371	18.0667
P49006	20.3311	19.9031	19.2384	20.6459	19.5017	19.9894	20.7968	20.3794	19.1332	19.3506	19.1367	20.1487	20.8959	19.3844	15.6702	18.8338	20.4335	20.3256	17.1419	19.055	20.4139
P49137	18.8308	19.5093	18.8372	18.2344	18.1593	18.9857	19.0793	18.575	18.8624	17.319	18.9588	19.1411	18.2134	18.7219	19.5443	18.9623	19.0431	18.8455	19.0764	18.9559	18.524
P49207	21.3152	23.045	22.705	22.147	22.0213	23.4045	21.8733	22.6319	22.571	22.512	22.8787	22.3775	22.438	22.8026	21.9555	22.6924	22.5905	22.9326	23.1063	22.0275	22.061
P49247	19.4782	18.65	19.0033	19.2262	19.334	18.5593	19.8857	19.7335	19.2801	19.8422	20.1416	19.9776	20.1139	20.2524	20.9259	18.9798	19.4052	20.2716	18.1418	19.357	18.9694
P49321	20.7148	19.7963	19.5168	18.2821	18.0177	19.521	18.0662	18.7742	18.8857	19.6829	19.9312	19.2173	18.3809	19.533	19.0503	19.2432	20.0033	19.8064	19.0036	19.1649	18.6712
P49326	17.3424	18.4713	17.0982	17.7737	18.3041	20.7079	17.7595	17.6906	20.7025	17.9908	17.6292	18.138	17.8882	17.1031	20.5985	20.8951	17.7732	17.2278	20.086	17.3753	18.2971
P49354	18.7924	17.9659	18.7026	19.0702	19.2983	20.2904	19.5835	18.3678	21.3404	19.0276	19.315	18.6024	19.1329	18.7537	22.4538	20.8504	19.4002	19.5552	20.7974	18.8098	19.373
P49407	19.2077	12.6019	19.331	20.2088	19.8561	12.8129	19.331	19.5648	13.1451	13.5891	13.6057	20.7113	20.5751	17.9828	10.0466	12.4194	19.5512	20.4977	12.4216	20.0188	20.1842
P49411	19.1019	18.9499	20.7924	18.2989	18.592	17.8963	16.7855	20.3984	18.539	19.8919	20.6189	19.863	19.5513	16.9989	14.5715	17.9631	20.9459	NA	17.3709	NA	17.9387
P49441	16.7779	16.6867	16.6808	16.636	17.79	-3.32193	17.6709	14.9367	14.2787	16.2639	18.6661	18.2661	18.04	17.9157	17.0019	15.1505	17.0039	17.6662	15.1126	17.968	17.6634
P49454	18.5952	18.0096	18.8614	19.0834	20.0156	20.7571	19.7555	19.6881	20.0943	19.4602	19.6817	19.5841	19.2312	18.359	20.5994	20.2601	18.5267	18.8825	20.3646	19.0679	18.8112
P49458	21.9744	21.2712	20.8088	22.9787	22.6298	23.4071	21.8935	22.5022	21.8465	21.2411	20.6965	20.8051	22.3441	21.5558	21.9029	21.8671	22.444	22.8201	22.1256	21.1886	22.7894
P49459	18.8596	18.5543	18.0441	18.3025	18.8701	18.5433	18.4742	18.919	17.5015	17.2302	18.6148	17.3146	18.4197	18.094	18.4861	18.8559	18.4113	19.6874	18.5932	17.6756	18.0247
P49585	19.5493	18.073	18.7379	18.2524	18.6596	18.3362	18.8914	18.428	18.6995	17.9947	18.5953	17.507	18.4178	17.6413	19.861	19.2275	18.8155	18.0713	19.3598	18.212	18.786
P49589	19.5288	18.5639	16.6486	18.9731	16.8893	10.2985	17.9509	17.3024	15.2814	16.3036	17.292	17.0063	16.253	16.1244	16.0825	14.9933	19.8625	19.1782	13.7822	16.3988	18.6512
P49591	18.8229	18.0584	18.8014	19.1772	NA	NA	NA	18.582	NA	19.2513	18.3301	NA	19.5312	18.4933	12.4809	17.5522	19.0974	NA	17.0708	18.8615	18.599
P49593	17.2584	17.0705	18.0122	17.6276	18.1566	13.6596	17.742	16.2059	17.8063	17.8119	18.0924	17.6596	18.3666	17.7642	19.8906	17.871	16.9795	16.4994	18.2672	18.1619	17.1586
P49638	17.2797	16.7244	17.9209	17.0072	18.3719	17.5676	17.938	16.4068	17.1978	16.5142	17.7733	17.2574	18.8917	17.4318	19.7205	16.8889	17.58	16.9361	15.9209	16.9856	17.7631
P49643	18.3836	17.4341	17.9066	18.1282	19.132	8.13574	16.6354	17.6284	16.7306	17.3248	17.7046	19.0978	17.0117	17.0902	7.74829	16.8429	19.1409	18.2511	17.7509	17.1191	17.3342
P49720	15.6136	15.1271	15.7431	15.336	16.0408	14.745	14.5803	15.6083	15.2456	14.9317	16.0533	14.9912	14.8174	15.2093	20.2396	15.122	15.6806	15.4913	15.1958	15.4697	14.5798
P49721	20.4546	20.3578	20.6011	20.5267	21.1493	19.8953	19.4954	20.8909	19.4645	21.0787	21.4547	20.1577	19.9545	20.1861	21.0871	20.2049	20.653	20.1422	20.3158	20.7809	19.0358
P49736	19.5034	17.773	18.947	17.9743	18.4698	16.4403	18.1133	18.3757	17.7325	18.1832	18.273	18.2089	18.3499	17.6955	19.7974	18.1574	19.4756	19.0789	18.9086	18.3515	17.8781
P49746	17.8061	17.3427	16.803	17.4567	17.7419	8.09378	17.8767	18.0055	18.3593	18.4513	17.2765	18.9324	17.8916	18.619	17.1718	18.3082	18.6777	17.8577	18.9737	17.9373	17.473
P49747	19.4305	20.7711	18.6587	20.8803	19.7684	18.4784	20.6918	19.7835	20.4193	19.4001	18.2057	18.6958	20.0161	19.0917	19.0055	21.2234	18.8527	19.7681	19.6882	18.8204	21.1964
P49750	17.376	18.0365	17.9434	17.6525	17.5618	18.8049	17.6759	17.4439	18.7477	18.2687	17.5164	19.0443	17.9063	18.9191	17.0234	18.5696	16.9386	17.2132	18.1134	18.7267	17.7902
P49754	14.3355	14.6118	16.6934	15.0632	15.5943	18.416	16.2662	15.5392	18.0158	15.2162	15.701	14.7796	15.7841	15.971	18.3952	18.6486	17.1306	-3.32193	17.1364	15.4771	13.4609
P49755	19.7165	18.8236	20.2373	19.61	20.3342	14.3789	20.4973	19.6975	15.4023	19.8153	18.8672	19.0738	19.7706	20.1345	16.7177	15.7305	19.4604	19.6263	15.7186	19.3362	19.8754
P49756	6.91506	7.44693	17.9012	17.5522	6.08801	7.29162	6.83343	18.1087	11.9101	17.6704	17.2251	17.42	7.15043	18.3173	4.66002	12.3999	7.38486	16.7803	6.30085	16.2706	17.9828
P49770	17.53	17.2826	18.309	18.3285	17.5217	16.798	18.0745	18.5033	17.8531	18.1257	16.3717	7.88252	19.0459	18.2762	15.7987	18.248	16.7043	16.3518	18.0445	18.077	18.1581
P49788	17.912	18.0787	18.9755	17.5829	17.5822	18.6275	15.8561	17.7757	17.0316	18.461	18.76	18.15	17.6519	18.3393	17.516	18.4666	19.2664	18.2679	18.7054	19.6393	17.8242
P49789	18.9402	20.0221	17.9504	18.7867	19.2558	21.2473	18.8616	18.7305	20.3583	19.3333	19.3314	19.0912	19.0013	19.6855	20.4207	19.9158	18.7057	18.9774	19.6746	18.6591	19.1638
P49790	18.4788	17.8944	18.469	17.8436	15.6104	16.9242	17.5175	17.6448	16.7906	18.1249	17.4468	17.9962	18.1263	19.2422	17.3571	17.3715	18.3536	17.9215	17.5391	18.4899	17.8694
P49792	18.9306	18.87	18.9288	18.7117	17.8409	20.3775	19.0166	18.3646	20.3642	19.3859	18.4006	18.6418	18.9009	19.471	19.9756	19.7754	19.0359	18.9171	20.2436	19.2182	18.7014
P49796	16.8517	17.64	16.9445	17.0849	18.5988	18.8818	16.9531	17.4218	20.2054	16.4626	18.3048	16.9277	16.7498	16.8184	19.6191	19.3065	17.1401	16.6751	19.3326	16.7379	17.3143
P49821	19.2617	20.5294	19.9077	19.5555	19.6033	20.8862	19.6608	19.5207	NA	20.5048	20.1112	19.6727	19.761	20.2576	21.187	20.372	19.632	19.7586	20.0291	20.2901	19.62
P49840	19.2367	19.0475	18.4964	20.1597	20.5144	18.9971	20.4798	20.1387	20.504	19.1327	18.351	19.6821	19.4671	17.6531	18.9955	19.6486	19.9351	19.2801	20.4533	19.1406	20.3363
P49841	18.2295	17.4454	17.726	18.4825	19.5023	8.34892	18.1561	18.2649	7.57315	17.5345	19.0968	20.2335	18.4113	17.5897	8.08782	14.7331	18.5411	18.3392	15.303	17.7008	18.4411
P49863	19.4635	18.9773	17.1343	19.796	18.6824	19.4215	19.2485	21.3699	21.2356	17.7051	22.3281	17.418	20.7214	18.4382	19.589	19.4387	18.2803	20.3137	19.1128	17.3602	19.7578
P49902	17.8123	17.0154	18.0046	17.3459	18.1343	6.93761	16.7925	17.6764	16.1429	17.5556	18.2057	18.9107	17.8092	15.5902	11.4949	15.9801	17.9384	17.6835	16.6526	17.263	17.7663
P49903	18.8777	18.3449	18.7091	18.1733	14.2898	5.371	18.8041	18.3551	12.9459	18.2818	18.8801	13.6343	19.1473	19.4623	14.0607	17.2813	18.0198	18.4098	16.7982	19.0469	18.5266
P49908	18.7215	20.2351	17.7774	17.4762	18.4802	19.8035	18.6511	18.9225	19.0676	19.7897	19.5446	19.8406	18.9815	20.3947	16.7539	16.9176	18.7995	18.2682	9.01818	18.9717	17.8223
P49914	14.8198	16.6241	16.3993	16.3181	17.4398	16.6266	12.543	15.8612	16.375	17.8622	16.4306	15.3759	15.2559	16.954	18.8754	17.3338	15.724	15.5793	18.1073	16.0591	16.2388
P49916	18.0378	17.7712	18.3367	18.369	18.4539	18.2115	17.6712	17.2392	19.208	18.2771	17.624	17.8076	17.7644	17.9595	19.8102	19.5906	17.4074	17.6861	18.8585	18.3186	17.6255
P49959	18.7056	18.1904	19.1545	19.4696	19.1814	15.1533	18.6779	18.2768	18.0414	18.8955	18.681	18.5343	18.799	18.9949	20.0785	18.3113	18.7273	18.894	18.3866	18.1282	18.7857
P49961	20.729	20.8132	20.3545	20.3562	20.4671	20.0918	20.7894	20.2165	20.9727	20.3789	19.4289	21.3811	20.4451	21.618	20.9789	20.7072	20.4286	20.9483	21.5208	21.2963	20.8021
P50135	21.3575	20.5168	19.6483	20.4077	19.8703	21.0403	19.6775	20.9145	21.483	20.3234	NA	20.8122	20.0142	NA	19.2822	20.7862	20.5643	20.8544	21.0387	20.5682	19.7358
P50151	18.9148	18.3664	19.6455	20.4781	21.1818	19.3089	19.5084	19.9871	20.2899	17.5265	19.8693	21.3635	19.0259	20.138	18.2527	19.8349	19.2342	20.0488	19.334	19.1392	20.1032
P50213	21.079	21.2783	19.9565	20.7152	19.3156	15.9006	20.0269	20.4741	19.8363	20.0292	20.8726	19.2173	20.1607	19.3125	20.2591	19.7235	21.3406	20.5361	19.2591	18.8712	19.0713
P50238	21.7848	23.1461	24.4075	22.4418	23.9499	26.5597	24.7316	25.0098	24.1674	24.7294	23.0858	23.8868	22.7071	23.4238	22.0909	25.5515	22.6264	22.7568	24.4187	22.6344	23.9363
P50281	20.3806	19.6234	19.2796	20.2662	19.1212	21.5325	19.8404	19.8126	21.1839	20.3952	19.2525	20.275	19.8412	20.6545	20.4554	20.943	19.8414	20.7978	21.5281	19.4549	19.917
P50336	17.6741	17.8242	17.5833	17.7429	19.1612	8.16104	7.54785	18.7601	8.95638	16.6586	19.962	20.8623	16.5076	17.59	9.05629	8.38072	18.6413	19.4522	7.89599	18.1786	17.7807
P50402	18.8303	13.6953	21.0347	13.8243	13.0489	22.1349	13.4845	17.7699	19.2216	19.6761	14.4879	15.1574	13.594	19.9081	21.0949	13.903	18.9964	14.2845	14.0309	21.3052	13.4944
P50416	14.1308	16.3393	16.3507	14.1292	10.6536	15.1202	16.7022	16.8832	17.85	18.1327	16.6004	14.5952	16.3292	17.5294	18.4972	17.4675	16.5805	17.3271	18.6193	16.8371	16.265
P50452	19.0887	19.8737	18.4195	19.085	19.0148	19.1316	19.1749	18.7175	19.3898	18.9424	19.5293	18.9298	18.0985	18.7268	19.883	19.3224	19.451	18.1167	19.5829	18.5157	18.9814
P50453	19.6595	19.7154	19.5908	20.0889	19.7241	20.3215	20.248	20.3525	20.9659	20.2308	21.3274	20.4399	20.3683	19.8188	20.2648	20.4293	20.2158	20.7417	20.7224	19.7679	19.9742
P50479	19.477	19.3574	18.092	18.9261	19.0153	20.0367	19.3716	18.9611	19.8487	19.0254	18.4279	19.5877	19.1745	19.634	16.7229	20.1892	18.1924	19.194	20.9353	18.9954	19.0503
P50542	18.564	19.0455	19.6302	18.8708	17.8415	19.0081	19.0755	18.7417	20.4603	18.7023	17.9371	18.185	19.3842	18.343	20.2056	19.9199	18.4476	18.9081	21.2082	16.739	19.2332
P50552	20.9113	20.2859	19.3733	20.4032	19.4991	19.7541	19.8304	20.2945	19.7506	19.6155	21.1297	20.2597	19.6512	19.6769	18.7884	19.7299	20.7698	19.9424	19.5594	20.2687	20.4365
P50579	12.1253	13.9727	15.1196	13.2005	15.1115	22.9398	-3.32193	13.8109	21.1931	15.4677	11.833	13.43	11.1095	16.5649	18.0552	9.00979	11.7584	10.8739	19.587	15.9061	16.6168
P50613	18.571	17.2757	18.0717	17.6586	18.3812	15.773	17.5519	17.6017	13.8995	16.2171	18.6304	19.5185	17.5215	17.5202	18.4158	15.797	18.7443	17.8257	17.7528	17.4042	17.5194
P50747	18.727	19.0261	17.9041	18.6643	17.5276	17.793	17.0591	18.3476	18.4917	18.4052	16.7838	17.0462	17.0599	17.8952	19.5876	18.7928	18.9036	18.5975	19.025	18.5521	18.377
P50750	20.3136	-3.32193	21.3058	21.3367	21.8643	14.2344	21.3736	21.314	19.0574	21.5215	20.6603	21.0768	20.9421	20.5417	15.0455	18.3172	21.4605	16.2625	17.5494	20.0104	20.8206
P50851	16.9599	18.9988	20.0635	18.9931	16.9756	19.2563	19.2191	17.5715	19.179	19.8865	17.0614	18.7148	17.6134	19.0714	19.7835	19.8737	18.8721	17.4936	19.6706	19.1165	18.8191
P50895	17.4155	19.4573	19.1123	19.5671	19.2559	18.3974	19.0341	18.0856	19.555	19.2837	17.7221	19.0429	19.1728	19.0987	19.5185	19.4056	17.9421	18.1859	18.7777	19.0667	18.7612
P50914	12.3239	19.3634	16.922	17.8581	19.6552	21.0763	17.4608	19.1348	20.4132	16.8314	14.8136	14.204	18.9322	19.2299	18.6095	16.0277	15.1513	14.7699	18.8501	16.6986	19.0153
P50995	19.3701	20.4536	19.7606	20.5909	19.8753	15.392	19.9073	19.3473	15.6573	17.4598	20.1841	20.292	19.9568	17.2031	14.892	15.6778	NA	NA	15.7877	NA	20.0953
P51114	17.8858	18.0685	17.6206	17.8011	18.8966	7.27216	19.9365	18.9495	6.66751	18.658	17.1414	17.3924	19.7676	15.9277	11.2358	15.8552	18.551	18.2867	16.1148	17.9325	18.9923
P51116	20.1635	19.4525	19.784	18.6675	19.5444	18.6989	18.6116	18.931	19.0509	19.3525	19.2621	19.34	18.3023	19.0676	19.3923	19.0608	19.4029	18.9223	18.8573	19.5243	18.4677
P51151	19.0107	18.3659	20.7708	18.7834	20.7577	20.8605	15.8206	19.2526	21.0325	22.0135	19.689	19.7591	20.8499	21.705	19.8098	20.4839	18.8944	18.7717	20.8634	21.1834	18.677
P51153	20.8913	21.1763	21.3035	20.2814	21.2019	22.2761	20.7011	20.9691	21.7092	21.3944	20.7051	20.4989	20.5716	21.0561	21.0919	21.6899	21.5219	21.1552	21.3943	20.5999	20.3668
P51159	18.4168	18.6781	19.3718	18.3777	17.6568	20.318	18.7172	19.2653	19.6981	18.8265	19.9345	17.8344	18.1203	18.5774	19.9917	19.3114	19.9211	19.4469	19.7207	18.8717	18.2795
P51160	21.4245	20.435	18.33	20.3559	19.9767	18.0399	21.9555	20.8615	19.3341	20.1166	21.7364	22.4512	20.8655	18.7703	7.70181	19.7968	21.7501	19.0907	19.8563	18.4272	20.3414
P51178	19.4935	19.5607	20.1619	19.4878	19.9091	17.7658	19.406	19.7238	18.2874	19.6656	19.3131	19.4449	19.4291	19.5199	19.2139	18.3925	18.903	19.5193	17.7135	19.2864	19.7738
P51398	17.9106	17.0933	18.0739	18.4791	18.8743	18.095	20.0508	18.5031	17.0485	17.3448	18.5317	18.873	18.8843	18.3836	18.7433	16.8166	18.0522	18.2384	16.801	18.4566	18.8754
P51452	18.638	19.4555	17.8507	20.7347	19.2899	19.6645	18.2906	18.3665	19.3451	19.1595	18.942	18.6856	17.9508	18.2663	19.7797	19.3112	18.571	19.634	19.6401	19.6985	18.0366
P51522	14.1947	17.0449	18.4129	16.9447	15.6108	14.3997	13.364	13.6562	15.4825	14.5922	14.1056	15.4083	15.371	16.7594	17.3701	14.6373	14.2993	9.18447	14.8884	17.1421	15.5754
P51531	19.2275	17.9655	18.1863	18.3768	16.9325	15.8202	18.6678	18.9812	16.262	17.726	18.5635	18.3177	18.541	17.4039	18.6568	17.2276	17.7664	19.492	18.733	17.5935	18.7277
P51532	19.9091	18.42	19.1987	19.023	16.9684	16.2312	18.4024	18.4261	17.2507	18.7477	17.9176	18.035	17.3479	17.0433	19.0095	18.283	20.2024	19.2384	19.7732	17.8991	18.1623
P51553	20.1127	20.3982	19.8916	20.5475	21.324	19.0588	19.8907	19.9641	17.5342	20.1017	20.8773	20.6829	19.9192	20.1269	18.1221	18.3262	20.1965	19.6571	19.2209	19.963	19.9077
P51570	16.5254	16.3161	16.6355	16.4357	16.4813	21.2482	16.6131	16.4979	20.7041	19.6431	17.0188	16.9233	16.493	16.6962	20.8407	20.4762	16.6759	17.2392	20.9978	18.5589	16.3578
P51571	21.5679	21.2584	19.5547	21.3829	20.7594	21.2269	21.4535	21.8142	22.4265	20.3228	21.8909	21.0547	21.7072	20.1287	20.205	20.9808	21.4201	21.6841	21.3947	20.4587	20.9214
P51580	19.2927	19.3732	20.4018	17.923	17.4493	18.5659	19.7458	19.0116	18.8068	19.0794	18.7197	18.9343	19.1996	20.1008	20.1025	19.2583	19.1347	19.3246	19.831	19.6217	18.6558
P51589	13.6223	5.03523	12.7654	5.39379	-3.32193	7.27925	5.67354	5.04335	7.39306	12.4106	4.5986	4.59589	4.89513	5.77449	14.9601	6.97375	14.5699	4.08611	7.34256	13.6655	5.73339
P51606	20.6778	19.8852	19.4064	21.1083	20.1267	22.5084	20.9639	20.5094	20.9433	20.8385	21.4413	20.4447	20.9883	20.9393	21.1868	21.6358	22.4107	20.8676	21.7067	20.7521	20.3626
P51608	19.5907	20.2526	18.9018	19.8239	18.2886	21.0739	19.5577	19.3172	20.5893	19.5348	20.15	18.9531	20.6008	20.4844	20.1596	20.2687	19.3661	19.8103	20.6843	19.8614	20.1544
P51610	19.6432	19.7222	19.3377	19.9684	19.2293	19.6179	20.1515	19.3881	19.3358	19.7236	19.8815	19.1456	19.843	19.6113	20.0326	19.5569	20.0433	20.2855	19.7278	19.8212	19.7583
P51617	16.3813	19.8162	17.2777	17.4706	13.1007	15.7636	16.7962	16.5118	13.8734	17.6115	17.5658	17.5544	16.9067	17.4825	16.0092	16.1123	17.7649	20.2609	17.6419	17.3194	13.7663
P51648	17.6007	16.8746	18.7828	16.6416	17.1398	8.90005	17.8515	16.6463	13.1506	18.522	17.925	17.3141	17.5687	17.9566	9.6812	13.3857	17.9316	17.9423	10.9514	17.7119	16.8316
P51649	16.6324	17.7299	18.4137	12.7556	19.6886	10.3821	20.0115	12.7549	10.2796	17.2193	18.6621	14.0643	19.616	17.391	19.9547	11.0879	18.2113	12.1957	11.0563	18.4695	19.2234
P51654	16.717	16.5174	-3.32193	-3.32193	-3.32193	-3.32193	16.7325	-3.32193	-3.32193	-3.32193	-3.32193	-3.32193	-3.32193	-3.32193	19.0765	-3.32193	17.8439	17.7123	-3.32193	-3.32193	-3.32193
P51665	18.0505	13.7042	19.3496	13.6688	13.5303	12.8844	13.4385	13.7189	12.8321	13.6458	18.131	18.9186	16.8301	17.5979	12.5477	12.9691	18.0775	17.6106	12.9617	16.9147	16.9095
P51686	17.3492	16.2491	17.8211	16.3844	13.0367	19.8456	15.2578	17.3172	17.7322	17.1218	8.99998	15.8323	16.4713	18.3553	15.8987	17.7085	17.326	15.1793	18.6349	16.1005	16.0437
P51687	16.4685	17.7516	17.661	17.1364	18.9762	13.4408	17.7475	16.9075	16.5999	17.3154	17.2906	17.1386	17.5254	16.5283	16.619	15.6574	16.4269	16.9533	14.939	17.1722	17.3659
P51688	14.3521	13.3636	18.4365	14.5174	16.4769	14.2848	15.0481	18.3347	15.1037	14.3961	19.0218	15.2044	19.3155	15.3578	16.2404	14.9609	13.7341	14.3652	14.4319	17.8406	14.9756
P51689	18.4704	18.6413	18.8078	19.0902	19.6086	18.5014	19.7365	19.6937	20.3118	19.3642	18.6165	19.6467	18.8095	18.5132	20.2018	19.7488	18.7974	18.867	18.5814	18.5557	19.6606
P51784	15.1417	11.942	13.9942	14.6173	13.9769	-3.32193	15.0136	15.6811	12.3337	15.4706	16.7727	13.9125	16.0647	14.7232	10.8806	14.4969	14.1254	14.762	14.397	12.4598	14.2895
P51787	19.5412	18.3946	18.9939	19.6539	21.5324	17.4285	21.1448	20.8251	18.4698	20.813	19.6003	22.068	22.7796	20.9904	21.005	18.4544	19.0437	20.0136	17.8434	20.8644	21.9414
P51809	17.2368	17.4322	17.5176	16.5687	16.9243	15.6641	16.3731	16.8446	14.6169	17.8832	17.1969	16.8352	16.2001	17.2671	15.7425	15.5432	18.0974	16.241	16.8879	17.3036	16.1151
P51812	17.5847	18.0079	17.9421	16.5667	17.0585	19.099	12.9075	17.8271	19.8843	16.3698	18.9045	17.1232	17.9095	17.7269	19.3531	19.3065	17.1338	17.2247	18.4783	17.8717	16.7506
P51857	18.8646	19.3105	19.9008	20.0072	21.4857	22.2413	20.0811	19.0932	20.181	18.7852	20.8938	19.8751	19.6441	19.5799	20.2241	19.7524	20.9044	19.7492	18.8885	20.5429	20.1129
P51911	19.9575	20.022	19.8894	20.1796	NA	NA	19.5445	20.0292	19.4575	19.6743	19.0689	21.2591	21.4405	20.8745	19.3838	19.8135	18.7745	19.603	19.6305	20.9779	NA
P51970	17.1131	19.0487	18.3437	18.1599	18.6615	16.9866	18.0859	18.2114	16.6036	17.9395	18.3447	16.8109	18.5693	18.3188	19.3664	17.2641	17.8735	18.2659	17.1503	17.9055	18.3022
P52292	20.6902	18.045	18.568	18.677	19.1541	NA	NA	19.4787	NA	19.0908	18.0727	18.8202	18.7747	17.9742	17.8961	17.852	19.8432	19.9024	18.2348	18.425	18.4662
P52298	21.5234	21.0276	20.5467	21.2258	20.6883	19.5485	21.1697	20.573	19.7842	19.9944	21.5549	20.2585	20.6124	20.4627	19.8808	20.1236	21.0303	21.4079	20.0957	20.1003	20.9181
P52306	17.3695	17.2436	20.0244	17.1196	18.0536	13.2125	18.7282	16.9855	15.9013	17.3176	17.53	18.2912	17.0831	17.1586	14.3013	17.4178	17.5918	17.3164	15.6947	18.0767	17.0097
P52434	18.0003	18.4513	18.1584	18.2986	18.3119	20.0103	18.3711	18.3862	20.7733	19.0163	18.1767	19.4522	18.502	18.7413	18.6271	19.2053	17.715	18.5069	19.1229	18.9062	18.5081
P52564	16.8733	17.2268	17.3211	16.6946	16.746	17.7926	16.5438	17.0936	18.413	18.9098	16.6463	16.6939	17.8455	17.4778	18.2392	18.1137	16.4539	17.0557	17.8929	17.8318	17.3692
P52594	17.7432	16.61	17.5659	17.9695	17.36	7.70271	17.648	17.9519	17.1195	16.1696	17.6762	15.664	17.891	17.8147	18.5596	17.0348	17.7404	17.5333	16.6926	17.3954	17.2872
P52630	18.1949	16.9049	18.3608	17.8073	18.6886	10.7059	18.0334	18.1202	16.7227	17.6061	18.6801	17.1237	18.39	17.8033	19.2577	17.3211	18.5099	18.3965	17.4866	18.1956	17.4724
P52657	21.5625	21.0528	20.0415	21.8033	19.9493	20.6129	23.6781	22.5694	18.6945	20.2781	21.6082	20.6764	22.2227	21.202	19.1993	19.3629	23.0938	21.2694	18.507	20.9271	22.7973
P52701	19.5272	18.9466	19.0769	18.7355	18.4535	13.9548	19.5288	18.3681	17.4729	18.2924	18.2564	18.4977	19.0156	18.3211	17.785	17.5546	19.3524	19.4952	17.1703	18.5233	19.6262
P52732	19.3285	17.2386	17.1636	17.8377	17.2067	15.5084	18.3254	18.6957	17.4194	16.6829	19.2017	19.3446	18.2718	15.9516	18.1403	17.0905	19.318	19.6222	16.774	16.3623	18.4744
P52735	20.1	19.7165	19.63	19.4173	17.2849	17.3611	19.8286	19.1358	18.5907	19.0598	18.9598	18.6295	19.1917	19.5913	18.9484	19.0162	19.8534	18.9948	19.2111	19.2379	18.7256
P52756	18.8524	19.6745	18.3294	18.6994	18.2732	15.1307	19.7943	19.6861	15.8205	18.0026	17.4374	18.4117	19.3436	18.6492	15.9959	14.5278	18.7363	18.096	16.3133	17.9684	19.0109
P52758	20.022	20.7921	19.4683	19.7062	20.2073	19.2388	18.0888	19.6068	19.0604	19.7922	20.1079	20.0839	18.6395	19.6167	20.9198	18.6532	20.2388	20.1742	20.2446	19.7589	20.0432
P52788	13.1049	12.9171	12.9429	13.827	12.8195	21.8259	12.4427	21.2298	20.9848	12.9369	12.8144	13.0344	17.7781	13.3762	18.8955	21.1154	13.4106	21.678	21.2273	12.8041	12.2002
P52789	18.8549	18.9978	18.2843	19.1027	18.9294	14.3449	19.4698	19.2671	17.8402	18.0475	19.1732	19.552	19.1504	18.7954	17.2263	17.559	19.5421	18.8036	17.7877	18.5795	19.3086
P52790	19.7114	18.4855	18.7507	17.0683	18.4187	17.7452	17.6097	18.4353	18.2412	18.7056	21.0899	18.6818	17.283	18.4348	18.0088	18.6398	20.4782	19.5474	19.4343	18.7432	16.8998
P52815	19.9065	19.9689	19.6839	20.2528	20.1424	19.8173	18.9353	19.7936	19.8907	20.508	20.0424	19.1691	19.7538	19.3535	19.9958	19.7651	20.5199	21.0234	20.2821	20.2045	19.9495
P52824	-3.32193	12.3349	16.0151	-3.32193	-3.32193	-3.32193	8.02452	11.1165	-3.32193	14.8321	15.1721	-3.32193	13.5323	14.3386	-3.32193	15.3093	12.1232	-3.32193	15.2236	15.7464	-3.32193
P52888	19.9741	19.2017	19.5303	19.2842	19.7459	NA	19.569	19.0226	NA	18.4863	19.2312	18.7854	19.1114	18.8781	17.9905	17.2508	20.2076	18.94	17.1182	18.808	19.0225
P52895	19.1184	19.6307	18.7908	19.0673	18.9138	18.5784	6.33648	18.5951	18.9477	18.7607	18.5246	19.0384	5.8678	18.5489	18.2688	18.2869	13.8863	19.1401	18.2606	18.8346	18.7957
P52943	20.2572	20.0505	20.3314	20.2584	22.3582	18.4414	21.4039	20.0646	19.468	19.8467	19.685	20.8231	20.7986	20.6303	19.179	19.1613	20.6032	20.48	18.6691	21.2761	21.4695
P52948	18.7412	18.3494	18.2641	18.2837	18.058	17.5281	17.133	18.133	17.9799	18.3036	18.4979	17.7469	18.116	18.185	19.3359	18.5002	18.4924	17.8658	18.6862	18.107	17.5792
P53007	18.4688	19.3616	20.3747	19.4495	17.3931	17.9126	21.0138	19.0259	19.4312	21.2812	18.539	19.624	19.6669	20.5215	21.307	19.9417	19.7404	17.0707	19.8628	20.0765	19.164
P53041	19.79	18.9229	19.638	19.3742	20.3158	8.1654	19.7109	19.3071	17.7775	19.5468	19.4809	19.3669	19.368	19.3424	18.7009	17.8625	19.2395	19.2875	17.5919	19.0883	19.2554
P53365	12.212	12.8994	16.6979	15.8714	18.5417	19.4963	17.2512	17.0693	19.7312	17.063	12.333	13.3022	17.6878	17.3221	19.7316	16.59	12.255	12.5222	15.2627	17.4746	17.6864
P53384	19.7359	20.1208	20.4443	19.7498	19.6455	22.0264	19.0889	19.2443	21.3377	20.1469	18.9865	18.902	18.8122	20.3899	22.0692	20.9664	20.7527	19.6492	21.4103	19.5776	17.9529
P53396	19.9546	19.9173	20.0316	19.8984	20.0095	17.2476	20.6354	19.4384	18.2964	18.8521	19.7703	19.461	19.8221	19.218	17.4733	18.2708	19.5102	20.4949	18.5635	19.7418	20.0303
P53597	11.6243	12.2334	10.4475	12.5718	21.5412	12.1027	12.6798	12.7065	12.4083	12.1152	12.1146	12.5054	12.582	11.8942	12.4246	11.993	12.0249	11.4413	11.9855	11.9854	12.8347
P53602	19.0332	18.4573	19.8759	18.3985	18.5526	17.629	19.5269	19.0903	18.3647	18.7715	18.5868	18.2219	18.7569	18.8262	17.9719	17.8285	19.3766	18.8962	17.5519	18.5126	18.4259
P53634	13.4601	13.1846	15.578	13.6747	14.3802	14.6913	12.5027	13.7238	20.5484	12.1825	14.0937	14.1745	13.1869	12.8755	19.7871	19.8272	14.0443	14.0599	20.1251	12.4898	13.2843
P53680	21.6996	21.7281	21.1921	21.8124	20.8013	20.5447	21.6512	21.3884	19.7881	21.1821	21.898	20.0341	21.7202	20.5098	21.1633	21.8799	21.8788	22.5871	21.9054	20.7637	21.5228
P53801	20.7004	20.2676	19.2359	19.9262	18.9207	22.6957	20.6617	19.5113	20.587	21.0296	19.3156	19.0846	20.6046	20.299	21.0577	20.2719	21.0282	19.9934	20.9596	20.1296	19.2829
P53814	17.45	17.3114	16.3683	17.7748	15.1524	18.1466	16.6873	17.5764	8.0344	16.4408	18.318	17.4492	17.419	17.1419	17.0451	17.3652	16.9074	17.2807	17.0931	16.8243	17.0537
P53990	19.6241	19.7578	20.8093	19.8636	18.5764	22.5284	20.2463	19.4199	21.7882	20.6633	20.2816	20.3928	20.3606	20.6544	20.6956	20.6142	20.0226	20.5937	21.6863	20.2382	19.8254
P54105	19.3675	19.0088	19.3964	17.7828	19.0688	18.0685	19.8612	18.2466	19.6531	19.5324	18.3593	18.0467	18.1151	19.1714	18.0116	18.829	19.2205	18.2614	19.0979	19.0644	18.0701
P54219	18.5571	19.0486	18.3932	18.3002	19.9517	17.9816	19.5719	18.6127	17.269	17.6356	19.527	18.232	19.2963	18.8607	18.1455	17.5783	19.9651	19.8577	17.6415	18.0628	18.6119
P54289	18.0853	18.6959	18.9553	18.5583	19.4489	20.1268	19.0427	18.6874	20.1554	18.4473	19.2021	18.8752	18.7938	18.2906	19.4276	19.8878	17.7478	19.0994	20.177	18.6133	19.1323
P54619	12.4888	13.9214	12.7322	5.48337	6.20196	6.08536	6.78438	15.6865	6.18117	6.86401	6.54383	-3.32193	15.0947	6.10327	7.03023	6.56302	5.71029	5.86915	6.80021	6.22076	6.38593
P54652	19.5693	20.6818	19.2579	18.4473	21.0285	NA	18.8021	19.1864	19.16	20.387	18.3033	20.3354	19.602	19.9275	20.1054	20.0642	19.2892	19.0935	19.0043	19.4539	19.876
P54687	17.6116	16.5822	17.2274	16.2835	17.0898	17.8887	11.2832	16.8029	17.8878	17.572	18.0091	16.5218	11.0048	17.8197	17.3036	18.1272	17.2075	17.7129	19.7628	17.5142	17.1422
P54707	-3.32193	-3.32193	15.2028	-3.32193	-3.32193	-3.32193	-3.32193	-3.32193	-3.32193	-3.32193	-3.32193	-3.32193	-3.32193	-3.32193	-3.32193	-3.32193	-3.32193	-3.32193	-3.32193	-3.32193	-3.32193
P54709	18.9381	18.3187	17.856	18.4242	19.5078	18.4116	18.6919	18.2349	19.5532	18.0923	19.0617	18.6609	19.0757	18.7807	19.2964	18.4175	19.5025	18.9315	18.8725	18.1454	17.7118
P54725	19.7028	19.2515	19.9186	19.1411	19.0403	9.40627	19.9963	19.6425	16.7717	20.3372	19.6755	20.0356	20.5425	19.8488	19.2156	18.5414	18.8276	18.5676	18.3608	19.678	19.4203
P54802	16.8688	18.1888	18.4353	18.1043	17.8947	NA	18.2611	18.0763	NA	18.381	17.731	18.174	17.7644	17.9365	19.4302	19.3877	17.1609	17.8311	19.7251	NA	NA
P54803	14.4881	15.8783	15.5105	13.1034	12.9433	-3.32193	14.6583	14.3663	15.2234	15.7739	16.8891	12.1072	13.6778	17.0049	17.1214	15.409	16.0849	15.6611	15.6544	15.8835	14.32
P54819	18.7101	19.1201	18.7085	18.5919	19.9874	NA	16.6976	17.2695	NA	18.6615	18.833	NA	19.0483	16.7373	16.4135	14.6299	19.0785	NA	13.9828	19.0017	18.4436
P54840	19.1513	15.9094	18.6587	19.1051	19.5309	-3.32193	19.9133	19.6974	15.4599	15.9905	19.4439	17.3358	19.6971	16.316	14.9713	13.9141	18.8023	19.5154	14.82	16.824	19.7425
P54920	19.9691	19.9972	20.2764	20.3642	20.8511	16.0933	19.6934	20.2305	18.4708	20.1162	20.3231	19.4019	19.9055	19.585	19.6295	19.1327	19.872	20.4589	18.8732	20.0702	20.0273
P55008	20.1493	19.917	18.5351	19.1641	19.4245	16.706	20.2195	20.0285	19.7423	19.9117	21.2085	21.0395	19.6337	20.9028	22.953	19.0771	19.9499	20.5511	19.3651	20.1783	18.7344
P55010	17.7681	15.7797	17.5642	16.5952	16.844	-3.32193	17.1597	16.7068	4.50957	16.7008	16.2766	17.2279	16.8857	18.3174	5.33603	13.2117	17.9169	16.6084	12.9357	17.1484	16.5043
P55011	19.5099	18.2759	18.3934	19.05	21.2355	20.2524	19.8088	19.5614	19.1652	19.0802	17.1826	18.9993	18.5731	18.4476	18.8413	20.1141	18.9294	18.9544	19.4921	18.9182	19.5298
P55039	17.2528	17.1163	18.4855	17.0068	17.934	18.5221	17.0912	17.6964	18.5818	17.6994	18.1442	18.7227	18.1287	17.1412	9.9922	18.4775	17.5936	17.4903	17.0939	17.7033	17.305
P55058	19.424	18.2983	18.9505	19.1519	18.7369	21.0604	19.6815	18.6339	21.4845	19.9361	20.112	21.0215	19.7354	19.1464	18.5644	20.6034	19.3122	19.1388	21.123	19.7358	19.3265
P55060	16.6732	17.368	20.2647	15.2235	14.9979	17.0564	16.5342	16.245	18.2035	18.1697	17.1163	17.4698	16.1328	17.7771	17.8064	18.1297	18.5514	16.154	18.703	18.1689	14.925
P55061	16.9194	18.5771	18.6743	16.2976	17.1042	18.8828	17.616	17.3516	18.4301	17.1844	17.2582	18.3267	17.7237	18.2104	18.955	18.5209	17.8632	17.2251	17.6286	18.3701	17.5103
P55064	21.7529	20.6535	19.8668	19.6858	18.9739	24.1852	19.4285	19.7541	24.1431	19.8826	20.1118	20.235	19.3356	20.7739	22.9629	22.654	20.3241	20.3156	21.8729	20.4586	19.5512
P55083	17.5447	19.8961	17.4818	19.9355	18.0696	21.6927	19.7921	18.8556	20.5158	17.9006	18.1012	19.1165	20.4009	19.5145	18.9143	19.2441	17.4826	18.5592	18.1169	19.6357	19.9369
P55145	20.4003	19.5145	19.6203	19.5788	20.1196	20.2217	20.0373	20.2087	20.2776	19.7663	20.5628	19.3089	20.0727	19.3839	21.2134	20.3601	19.8434	19.7772	20.5716	19.8367	20.2655
P55160	18.18	18.1008	17.9331	18.1242	17.9771	17.6484	18.4642	18.461	18.8592	18.1722	18.8925	17.535	18.0786	18.4357	19.3591	18.5156	18.8419	19.2092	19.1711	18.2889	18.5237
P55209	19.2412	18.9775	19.9232	19.1151	19.5681	9.64509	19.3434	18.9599	14.1778	20.0292	18.4416	19.0295	19.4211	19.0431	11.3382	17.0197	19.4039	18.827	17.3994	19.0877	18.8392
P55210	19.5289	19.764	19.3893	19.133	19.8578	20.0891	19.3393	19.6185	19.8179	19.8554	18.9788	18.498	19.4259	19.0966	20.7183	18.9766	20.1744	19.4947	19.0833	19.1999	19.4843
P55212	13.9913	15.727	17.5663	15.5603	18.2192	7.54355	15.0266	16.4931	16.0387	15.5184	16.0368	16.399	14.3836	16.8737	17.4707	16.3476	14.094	15.6595	15.7302	16.3401	15.3678
P55259	16.8853	16.9201	16.8127	17.7365	18.7759	16.2529	15.6289	17.9685	12.3722	16.8944	17.0537	17.5694	16.8043	17.6833	17.4222	17.371	16.5953	17.1312	17.0898	17.7706	21.4064
P55263	17.2502	17.0815	17.7477	17.1638	19.0328	11.9259	16.513	17.7202	10.5341	15.3316	18.5625	18.9942	16.8934	17.2177	1.59526	11.063	17.7925	16.8446	10.097	16.3477	16.9765
P55285	15.4837	14.3704	14.0229	-3.32193	14.9157	-3.32193	-3.32193	8.75456	-3.32193	13.4434	14.5077	15.4425	11.6715	-3.32193	16.9277	14.1425	15.5688	12.8599	13.6707	13.8425	-3.32193
P55290	12.5422	12.7243	12.329	17.8898	17.9627	17.9938	19.1567	17.1615	18.4873	15.1028	12.3255	12.8553	19.2695	12.4306	16.8647	17.9515	11.9589	17.5082	17.2553	12.505	19.6488
P55317	7.6265	15.8592	17.1968	8.43658	9.08056	8.04799	8.94864	8.19302	14.5914	16.0274	16.6716	14.2098	8.51158	16.9265	6.55237	6.74971	14.1777	15.6968	5.80586	17.5461	17.0073
P55769	21.1494	20.3254	20.741	21.1388	20.5298	22.6375	20.0998	20.8597	22.3769	20.7942	21.4182	21.1794	20.782	20.7749	20.8039	21.6781	19.9137	21.0828	22.0512	20.7187	21.1423
P55809	18.8096	19.7621	19.276	18.8545	18.5825	14.616	19.3471	17.9308	17.9054	19.0009	18.8271	19.1918	19.6495	19.1567	10.9596	18.2873	18.5966	19.0832	17.8415	19.5968	19.4004
P55899	16.6472	17.199	20.1259	16.4305	17.1572	18.2158	17.2221	16.9701	17.838	17.9439	18.1372	17.9633	17.8548	18.6627	20.0366	17.1682	15.8363	17.1858	18.0019	18.3282	16.8082
P55957	19.0761	17.4183	18.3252	19.0118	18.9126	15.5022	18.6087	18.9245	14.2135	17.6049	18.8376	18.0715	18.218	18.3641	17.2884	16.6658	19.6052	18.5371	15.6401	18.1212	18.4172
P56134	21.0782	20.747	22.7619	21.4942	22.0603	20.6213	22.7373	21.2551	21.1992	22.2957	21.355	21.3655	22.5438	22.4911	22.6203	21.2244	21.5146	21.5208	21.576	21.0034	21.5877
P56159	13.7362	15.5378	19.5112	19.217	13.8824	19.0726	15.1513	13.0824	18.5969	19.263	13.285	17.9733	18.5099	18.0943	21.0149	19.043	12.6384	12.4053	18.1276	16.7333	16.3577
P56181	19.1105	20.0374	19.0323	19.1615	18.8739	20.9335	19.2772	18.5794	20.3242	19.6328	18.2743	20.7011	19.6468	20.4482	19.8899	19.2748	20.0611	17.6971	18.9976	21.2886	19.3458
P56182	20.1771	20.5645	20.4034	19.9142	20.946	18.5773	21.2405	19.8987	18.4932	19.5057	18.5478	20.4224	22.4071	20.0614	18.8083	19.1353	20.2079	20.4597	19.8139	19.8894	20.9516
P56192	16.1398	18.8843	20.1298	16.5054	16.6832	12.4046	16.5195	18.4273	14.6819	19.0343	18.8838	15.3686	18.6421	18.5081	15.8496	15.0847	17.1635	16.1351	15.2459	19.1769	16.1454
P56199	18.3985	19.1435	18.1886	18.9252	15.6197	20.1551	18.0164	18.933	20.3867	19.1261	18.4772	17.1714	18.8653	19.1863	19.512	19.7301	18.7077	19.0158	20.0548	19.3711	19.0205
P56211	18.912	19.9239	19.0511	19.192	18.3548	21.2328	18.5921	18.2775	20.8022	19.953	19.0428	18.7636	19.2961	19.1946	20.3288	19.7441	19.0861	18.8934	21.6883	19.9573	18.8455
P56279	18.5231	18.545	20.0677	19.4292	19.0648	19.2481	20.57	19.7238	18.0673	17.6645	21.4027	17.1952	20.7846	17.5342	18.2418	18.7608	18.8607	20.8477	16.9301	17.5711	19.751
P56377	19.4646	19.7302	19.5121	19.2201	18.722	18.3873	18.9439	19.6604	19.3714	19.4051	20.9733	19.601	19.3877	19.4877	19.4752	19.0609	19.2475	19.9665	19.7503	19.91	19.6908
P56378	15.5249	16.6578	18.3039	16.2317	18.3386	20.7636	6.85565	16.8175	18.7686	18.0373	17.6555	18.3993	17.9778	18.1958	8.49766	19.414	16.7553	15.069	20.5337	18.3943	18.1068
P56385	17.236	17.6692	18.6104	16.3018	16.8515	22.1622	17.2417	17.474	20.6311	19.0497	18.1515	16.3784	19.0363	18.5724	19.2522	18.1779	16.3988	11.731	19.7681	19.4012	18.2124
P56524	18.8089	19.9102	21.0033	19.0837	18.6622	18.5212	18.9474	19.3836	18.8566	18.833	17.5536	18.0808	18.8457	19.017	16.1429	18.833	19.5246	19.3093	18.0041	19.2487	18.6749
P56545	18.1621	19.4979	21.3706	18.7449	20.6271	20.9215	20.2044	19.4417	20.7416	19.4858	19.9982	22.0324	19.2665	21.6279	21.0206	20.1828	18.9385	17.9835	20.7632	21.7261	19.9632
P56556	19.1554	20.3011	19.5848	17.4273	19.0403	18.422	16.3931	17.9017	21.1973	20.7708	20.7225	19.0166	20.0773	18.6296	21.1648	21.0601	18.3264	17.2006	21.5069	19.9315	19.856
P56696	22.3551	21.4233	22.1444	21.8007	19.107	21.2857	21.1318	21.2681	20.153	21.7192	19.9083	20.0437	20.2868	20.6345	22.3808	20.2411	21.9702	22.1148	20.8292	21.6131	20.8508
P56748	16.5473	17.0035	17.6099	15.9084	14.885	-3.32193	16.9575	18.1617	16.1528	17.106	17.7593	16.6833	17.8914	17.0465	18.0814	17.0071	15.7937	17.1443	16.7961	17.7837	17.1001
P56937	19.2073	19.3161	19.1792	19.5994	18.9449	20.8246	19.5961	19.2248	20.3564	19.5161	19.4284	17.5886	18.5601	18.9336	18.1559	20.0435	21.0862	19.8848	19.8659	18.707	19.2644
P57088	21.7289	21.26	21.3888	21.2953	19.4988	21.3424	20.4163	21.3971	21.2027	20.7097	20.7401	19.8127	20.7604	20.2305	16.5896	21.2742	21.9939	21.9011	21.4052	19.9914	20.396
P57105	18.8332	19.3712	18.6937	18.5272	19.8898	16.8264	19.8071	19.8978	18.0966	19.1487	18.3438	18.3533	19.2914	18.288	18.4624	18.2171	20.162	19.341	17.0066	19.1999	19.3531
P57735	19.4163	19.8872	19.6449	19.6052	21.4526	21.6451	19.237	20.0089	20.585	19.9345	19.0023	19.1679	19.5011	20.1205	20.3131	20.1708	20.7375	19.4162	20.6472	20.3364	21.2721
P57740	19.1577	19.3982	19.2854	19.2658	18.9631	19.6276	18.6181	18.6704	19.4249	19.1668	19.0615	19.0912	18.5206	19.4566	20.4513	19.993	19.706	19.4826	19.8271	19.1697	18.6125
P57764	17.4141	17.4586	16.4888	17.3177	19.1105	9.30703	17.6526	17.8162	18.548	8.37343	19.117	18.8698	17.9713	16.4902	18.2578	18.8064	17.7258	16.0384	17.0927	16.8455	17.7828
P57772	18.7581	20.9176	21.1722	19.5234	17.5764	18.3542	19.2454	18.6996	18.7291	21.3301	20.6952	21.1465	19.1503	21.5262	17.7021	18.2939	18.9285	18.9662	18.2499	20.1268	19.451
P58335	16.0814	13.7004	15.5591	16.0808	14.8947	-3.32193	17.2152	15.6099	14.687	16.2475	15.9095	15.2347	17.7149	16.0417	18.4052	15.4729	15.629	16.1252	13.8445	15.3132	16.3578
P58546	19.4359	19.7193	18.7522	18.836	19.5578	17.052	19.1987	18.8914	18.615	19.0943	19.4787	19.1109	18.9985	19.4088	17.2508	16.8439	18.4467	18.9577	16.6916	19.8646	19.9771
P59190	19.9441	19.7429	20.6811	20.0285	20.5323	20.493	19.3565	18.06	-3.32193	20.2956	-3.32193	18.912	19.2138	19.4218	-3.32193	-3.32193	18.8676	19.1868	-3.32193	19.2272	20.0566
P59768	18.9918	18.599	19.2661	19.3358	19.3466	21.1662	18.8476	19.2704	19.3881	19.1368	19.8455	19.6135	18.6208	19.5354	18.8557	19.1559	19.9006	18.9925	18.6772	19.9679	19.0718
P59780	16.4169	18.5504	19.0826	18.1399	15.7132	16.3477	15.216	17.8466	17.0469	17.1482	16.4569	14.327	15.6071	15.6436	21.5807	16.8781	19.358	16.2935	16.9617	17.4025	14.0711
P59998	23.4782	23.079	22.5873	23.3312	23.8379	24.0142	23.0467	23.5317	23.8838	23.2466	24.5324	23.2216	23.092	23.5055	24.1497	23.4428	22.9335	24.173	23.9421	23.3959	24.0089
P60033	20.0838	19.907	19.7769	20.9853	22.669	18.5975	24.8005	21.4319	18.8504	19.7292	19.7825	20.8593	22.6073	20.2655	18.0376	18.4698	19.8024	21.2071	17.5562	20.2467	23.68
P60228	NA	NA	19.7521	16.1485	15.6181	17.2838	16.2964	18.4869	19.5678	19.1483	18.5897	15.9203	19.0366	NA	16.6295	19.7425	NA	16.1336	19.8355	18.7514	15.8502
P60468	23.1043	22.6685	22.4409	22.0546	21.6172	23.3489	21.5366	22.5045	22.4477	21.6529	22.857	23.2401	21.7469	22.4271	21.0487	22.5846	22.6239	22.4479	23.3934	21.3347	21.6355
P60484	17.8506	19.0364	18.1423	18.2469	18.0308	18.1346	17.6478	17.8422	19.632	18.0311	17.4447	17.6819	17.677	18.144	18.9478	19.615	18.304	17.8822	19.5071	17.2851	18.0717
P60510	19.6756	20.4664	19.1218	18.966	21.5411	19.1219	21.2851	20.1124	18.2937	19.4376	18.9832	19.0081	20.5251	18.8905	19.2006	19.4454	19.9263	17.9284	19.2612	20.2812	20.2596
P60520	15.2212	16.5523	16.0758	10.416	-3.32193	9.62585	11.9619	12.3909	16.7126	18.8612	17.4656	16.0379	11.196	16.9626	17.8539	16.4053	17.3863	14.3651	14.986	18.0788	9.50133
P60866	20.0011	19.8427	20.1115	19.7472	19.2092	23.0516	19.6113	19.8951	21.9033	20.3758	20.0605	20.6655	19.9151	19.9999	21.9645	22.0248	19.7819	19.9866	22.4845	20.0515	19.7487
P60900	21.5192	21.4037	21.5924	21.0858	21.0262	21.7586	20.889	21.1261	21.872	21.566	21.4558	21.0111	20.7693	21.1554	21.1141	21.0451	22.0175	21.6828	21.2807	21.217	20.7897
P60981	17.132	19.1954	19.1843	19.6314	19.4866	10.5634	17.2143	19.1999	17.2892	16.5161	18.9549	18.8443	18.6511	17.8409	5.20954	17.9933	17.2116	18.0771	16.7061	18.0795	19.1503
P60983	19.3887	19.9891	19.3021	18.4682	19.0396	17.4097	16.9036	18.1139	17.8096	19.2649	18.9144	19.1313	17.0862	19.6284	17.8279	18.0649	18.7682	19.1294	17.9743	19.9116	18.7318
P61006	21.137	20.0371	21.4422	21.3755	21.1121	18.3809	21.2614	21.5108	19.1348	21.477	21.5523	21.6291	21.0826	21.0888	19.128	18.9476	21.413	21.4557	18.1843	20.941	21.1241
P61009	20.9174	20.1056	20.3769	20.833	19.2461	20.818	20.263	21.1447	20.1144	19.8441	21.9935	20.148	20.0214	21.0057	19.23	19.9277	20.4896	21.0542	19.9845	20.548	20.927
P61011	20.1361	19.9714	19.7766	20.1492	20.2337	17.9297	19.7971	20.2533	18.415	19.5894	20.3926	20.927	19.7969	20.0955	18.5242	18.6903	19.5167	20.495	18.5605	19.8057	20.1806
P61019	19.6151	19.8797	20.8567	19.7108	19.9521	18.7354	19.9271	19.4903	19.7867	19.7131	20.1513	19.6288	19.3758	20.2217	20.5609	20.005	19.8812	19.3524	19.6081	20.3099	19.7155
P61020	11.9044	16.1214	17.8894	16.9886	17.226	18.2019	15.6835	17.0335	18.1862	16.864	17.1114	16.7684	16.5571	15.5815	13.5998	18.229	16.1999	16.4393	18.075	15.8411	17.2392
P61026	17.8235	18.7528	18.9317	13.5277	12.7882	16.7497	17.146	18.4408	17.0298	18.8504	17.5894	18.018	18.0417	18.4741	14.9191	16.3094	19.2108	18.1991	15.817	18.4172	17.3289
P61077	21.258	20.9711	20.4702	22.093	20.4301	17.475	21.5004	21.3306	17.3226	19.4328	22.0614	20.6351	21.4865	21.2981	17.4025	17.7464	21.7742	21.83	17.9112	20.6963	21.0548
P61081	19.2495	19.6009	20.563	18.9929	19.5009	19.0602	19.0996	19.1519	19.4015	19.9901	19.838	19.9482	18.6856	19.7109	19.6691	18.9398	19.4868	19.2125	19.8566	19.4361	18.7152
P61088	20.6121	20.2294	21.8922	20.8577	21.5906	21.3756	21.3054	21.1807	21.7483	21.3158	21.1739	20.8063	22.0543	20.7789	22.7222	21.6718	20.2998	20.433	21.7084	21.0908	21.5178
P61106	19.4547	19.6829	18.8588	19.1963	19.2146	NA	19.8173	19.4236	NA	19.5194	18.184	NA	19.7909	18.9912	NA	17.6432	19.0155	18.8452	NA	19.1467	19.8906
P61165	19.2847	18.6434	20.1871	18.6252	16.5016	19.8516	19.8903	19.339	19.5575	19.5965	18.7632	18.5002	19.9912	20.2854	18.9022	19.7292	19.3758	19.1852	20.4177	19.9351	19.1039
P61201	17.4337	18.6016	19.5618	16.9217	12.8122	18.9538	18.5057	17.2062	18.856	19.4407	18.0571	18.3673	17.8467	19.0578	20.3013	18.7787	17.92	17.3134	19.1068	18.9589	17.7043
P61221	19.0396	18.9043	19.683	19.7965	20.568	18.3916	20.3547	19.4982	18.1744	19.3191	19.5472	19.8983	20.2182	19.9308	19.8155	18.5637	18.9897	19.0445	17.7008	20.7451	20.0426
P61225	19.7683	19.0423	18.7316	19.5816	20.8008	18.3627	19.9139	20.2089	18.9357	19.0601	19.9156	20.6544	20.1286	20.4911	19.1355	18.5401	18.6268	19.5504	18.2308	19.3231	19.4693
P61289	19.8434	18.4159	19.5043	18.8209	19.8067	17.1424	18.2908	18.7718	12.6896	18.5508	19.8748	19.6522	18.6213	19.4837	13.2801	12.7061	19.1739	19.4175	13.1152	19.6246	18.5809
P61313	22.5742	22.7917	22.6989	22.9705	21.8341	23.327	22.194	22.9728	22.6192	22.6331	23.007	22.6534	22.4092	22.8507	21.9797	23.0437	22.6655	22.9194	23.1799	22.1403	22.3988
P61421	19.3722	19.6382	20.2631	19.4645	19.191	19.742	19.2938	19.1324	19.3201	21.223	19.7099	18.992	18.741	19.5379	20.1488	19.6529	20.5196	19.7533	20.0215	19.6261	19.3273
P61513	21.4922	20.9432	20.8463	21.6988	22.5686	19.4546	19.9448	21.2146	21.0898	20.3009	21.3745	21.1306	19.9642	20.5705	19.4619	20.4475	21.1338	21.001	19.6126	19.975	20.7661
P61586	18.5415	18.2952	19.8485	18.6323	20.0902	7.19501	17.9989	18.3099	6.36253	16.246	19.1142	18.9623	17.898	17.7446	7.41763	6.92443	18.7924	19.5125	6.7486	18.2835	18.6808
P61601	18.0138	18.5467	17.787	17.2491	17.9618	17.2885	17.1131	17.5733	18.7079	16.8488	17.6221	17.7554	17.3212	17.7828	18.5568	18.3617	16.7343	18.2039	18.3009	17.0474	17.9375
P61604	21.7253	19.7949	20.207	17.6877	18.2015	18.727	17.3033	20.4657	19.6727	20.9924	19.7868	17.6178	17.1598	20.7248	21.6548	20.9736	21.4198	21.5379	19.6839	21.6385	17.4732
P61619	-3.32193	-3.32193	4.58012	4.05086	-3.32193	9.39301	-3.32193	-3.32193	8.70699	3.51468	-3.32193	-3.32193	-3.32193	-3.32193	19.3422	8.22082	-3.32193	-3.32193	8.29372	3.13968	-3.32193
P61626	11.4048	16.1968	17.7051	11.1226	10.7084	21.0144	12.8809	11.9783	19.3816	17.3852	11.9449	12.4923	17.996	18.1304	18.2828	18.922	11.9515	11.9998	18.8763	16.9954	10.6603
P61758	7.50727	7.18658	16.8641	8.06284	NA	7.95247	7.28746	NA	15.2968	15.0059	NA	7.58473	15.8781	16.0317	6.26674	7.5335	7.16345	7.19694	7.77197	15.3536	NA
P61764	17.7478	19.0515	18.6624	17.7214	16.3964	16.8608	18.0037	17.4215	17.4681	19.5281	17.6899	18.0376	17.9653	19.1265	19.6234	18.8494	18.2125	17.8184	18.6236	18.7382	18.2588
P61803	22.2507	21.125	22.269	21.4519	20.4943	23.2719	20.8955	22.3608	22.457	20.9124	21.4014	22.158	20.9435	21.8573	21.8793	21.1885	22.1952	21.9506	23.0003	19.6858	21.3662
P61927	-3.32193	11.2115	12.7788	-3.32193	-3.32193	20.9278	17.1386	10.5213	-3.32193	12.2304	-3.32193	-3.32193	19.7287	11.9877	-3.32193	-3.32193	-3.32193	-3.32193	-3.32193	11.238	12.7978
P61960	19.4798	18.7233	19.7884	NA	NA	NA	19.6762	19.6222	17.8204	19.767	19.8228	18.8101	20.0391	19.4565	NA	17.6356	19.2574	NA	17.9806	20.0855	NA
P61962	19.1635	17.8907	19.6453	8.35349	20.9416	18.7297	19.5703	19.705	19.1992	21.4429	19.0726	19.443	19.1204	19.6049	19.4042	19.0964	19.1221	19.8594	19.0338	19.2506	19.8078
P61964	19.3248	18.4757	18.8428	19.3045	19.0198	20.7197	18.7196	18.3294	21.063	19.1127	18.8496	19.2372	18.7244	18.4408	20.5288	19.908	19.4306	19.434	19.8096	18.8262	18.7339
P61966	16.6211	19.0467	20.5625	17.6408	18.8695	18.4692	19.1905	18.6212	19.7365	20.4932	8.35281	18.4656	18.8206	19.1444	21.0787	20.6664	18.8415	17.5327	19.2339	19.6644	19.0508
P61981	15.6662	15.375	19.4534	11.693	11.3644	10.9058	11.4276	16.1759	10.6923	18.4008	20.9508	11.166	14.8026	13.7305	6.00354	10.9069	16.3324	16.3784	10.697	18.3406	11.3277
P62070	6.20901	7.41789	12.7758	6.92964	7.49732	9.6313	7.66506	6.87449	18.8471	7.15697	13.5302	7.50946	15.6706	7.90203	17.9597	8.84831	6.00522	6.99357	19.4435	12.0841	16.4751
P62136	22.1361	21.8662	21.3882	21.8319	20.8816	20.7198	21.7638	21.6701	21.2382	21.8675	22.5242	21.5122	21.4286	21.5416	21.2403	21.5039	22.2698	22.3149	21.446	21.4569	21.0949
P62195	19.2961	19.2238	19.557	18.7063	19.0464	9.89635	18.7267	19.0085	18.4022	19.5574	19.484	18.3164	19.1639	18.8915	14.2702	18.8935	19.0687	18.4383	17.6242	19.2289	18.7625
P62241	21.5481	21.3535	21.6178	21.213	20.8837	19.815	20.9527	20.8067	19.2313	20.4115	21.4666	20.0225	19.7743	21.1829	18.2712	18.9713	21.3924	21.2395	19.3963	20.7699	20.9281
P62244	21.2252	21.5784	21.513	20.8669	21.0457	NA	21.0745	21.1288	NA	21.0693	21.2486	20.7041	21.2304	21.6457	22.8567	NA	20.9103	21.1123	22.9978	21.1928	20.8494
P62256	19.711	18.4368	20.1872	18.3142	19.1024	18.1443	18.9244	18.9787	19.0429	19.5637	19.2466	19.5996	18.7664	19.619	20.7431	18.8379	19.752	18.9418	19.6215	19.1128	18.8044
P62266	16.4441	3.58864	14.7355	15.7386	15.7436	22.1345	9.16898	9.82552	20.328	-3.32193	-3.32193	-3.32193	17.2903	3.96965	8.02529	8.43945	9.64303	15.4089	20.3044	4.28698	16.7409
P62269	19.7976	20.2475	20.7136	18.8662	17.3632	19.2327	19.7542	20.4259	21.6509	20.6114	20.2445	16.6804	20.2689	20.8972	21.3772	17.6399	19.9526	16.5503	21.997	21.2404	20.5535
P62273	18.9611	18.7142	19.1994	18.4316	19.9587	13.8083	19.1212	19.1446	16.8244	19.1437	19.3706	18.7675	19.4922	19.6934	20.0155	14.6245	18.701	19.478	15.5467	19.8843	20.1964
P62280	15.5205	15.8961	20.2908	15.8751	15.2444	15.5066	15.8239	20.4689	13.6258	20.4163	22.0734	21.26	15.5566	21.6486	13.6264	14.8224	15.6993	22.0429	15.0252	21.222	15.3892
P62304	20.7506	20.1645	19.3095	20.7665	21.2261	18.8392	19.7902	20.0605	19.4021	19.9606	20.5621	20.2036	19.4699	19.5865	19.4047	18.5917	20.6323	20.6668	18.4709	19.9387	20.4843
P62306	21.391	20.9146	18.5767	21.737	21.826	19.2831	21.7523	21.4114	15.8722	21.8916	20.7616	21.1537	21.9426	22.1203	17.6459	18.6574	20.9779	22.0512	19.2654	22.8803	21.1081
P62310	21.7928	20.9635	21.8031	21.4915	21.7362	22.3299	21.7159	21.115	21.6258	22.2673	21.4814	21.5779	21.3174	21.9838	22.9044	21.9168	20.9062	21.6701	21.9487	22.6108	22.312
P62312	21.5711	21.0366	21.7309	21.4748	21.1744	23.6058	21.7426	21.6765	23.5936	21.0776	21.5044	21.4173	21.9677	22.1817	21.4408	22.7992	21.0644	21.613	22.7023	21.7168	21.727
P62316	21.1684	21.1474	20.9008	20.8477	21.6343	22.5058	20.4365	21.3684	22.1489	21.6351	21.6415	21.2735	21.458	20.8726	22.4554	22.2762	20.7522	21.4343	22.1478	21.0101	21.1143
P62318	19.6397	18.3707	18.8938	20.095	20.9614	15.9883	19.8975	18.9358	16.694	19.1613	19.5895	19.7363	18.8891	19.6685	16.6355	16.5274	19.7875	20.0337	16.2533	18.7525	19.6824
P62328	18.6826	17.6369	19.3402	19.9221	NA	NA	14.5788	19.2648	NA	16.6348	18.6661	13.7352	19.8944	18.5295	13.9095	NA	19.8382	17.7949	12.3866	20.2175	20.306
P62330	21.1599	20.8392	20.7381	20.4752	22.0187	22.1481	20.7768	20.8329	21.3805	21.2193	20.4753	20.5865	21.1619	21.1135	22.7084	21.367	21.5544	21.1219	22.1634	21.0324	21.5056
P62333	19.0495	19.4838	19.7498	18.425	18.0504	18.807	18.3738	18.4089	19.5978	19.1927	18.3579	18.9757	19.0428	19.3067	18.8939	19.4102	19.3065	18.8833	19.6098	19.7118	18.5345
P62341	17.1758	16.387	18.6067	16.2046	16.2244	9.55161	17.2438	17.6191	16.4761	17.3137	16.1372	17.5198	17.2616	17.1066	9.81067	16.6944	16.8403	14.6899	16.6299	17.9351	16.9438
P62495	19.2757	20.0206	19.7459	19.5973	19.3772	20.0149	19.8262	19.5423	19.3752	20.2597	19.3017	19.1984	19.5552	19.457	20.4407	20.2154	20.9277	19.9406	20.175	19.4398	19.03
P62750	20.804	21.0459	20.636	20.4647	20.8241	22.1988	20.8026	20.9675	21.8772	20.6155	20.8134	20.3776	20.5911	20.5109	21.7382	21.2607	20.5462	21.0956	21.6451	20.8516	20.9915
P62760	18.3969	18.7608	18.4858	18.2017	18.5802	17.2998	18.5816	18.1789	18.7271	18.1578	18.7976	18.3054	18.329	19.0002	18.2769	18.1288	18.3632	18.2952	20.2077	18.4778	18.7928
P62820	18.4982	17.9332	19.7185	17.2716	18.2944	3.31183	19.5905	18.1449	17.202	18.5865	18.4367	18.1113	19.1316	19.3476	11.9496	18.5281	18.3352	17.9514	17.3907	19.3679	18.2992
P62826	22.3694	21.4819	21.8685	21.1237	21.5323	19.4594	21.4751	21.1115	20.372	21.3624	21.7226	20.6008	21.1973	20.6181	20.6943	20.4093	21.722	21.4247	20.1868	21.0549	21.2207
P62829	13.5219	14.008	20.6367	13.5252	13.7122	22.101	14.2818	13.8165	21.2421	19.6097	19.0877	19.9098	14.1453	19.8349	21.3939	15.3835	13.4138	17.3123	21.3529	20.2305	13.9472
P62841	15.0594	15.0044	16.4618	11.0864	16.1703	5.5546	15.3314	14.8646	6.3453	15.4134	17.0093	15.9827	15.5955	15.7029	6.64362	13.9309	14.7031	15.3092	8.86245	16.9144	15.5663
P62847	20.3812	21.18	20.6991	20.1224	17.3489	20.6414	19.9785	19.8928	19.493	20.6846	20.3202	19.5009	20.7147	20.351	20.4578	20.3365	19.9614	17.9628	20.4407	20.3427	19.9476
P62851	21.9759	22.4962	22.0808	21.2238	22.2218	23.5082	21.2319	21.9277	23.1356	22.5497	22.0757	21.343	22.158	22.1524	23.7646	23.0525	21.5046	22.2013	23.7141	22.421	22.3536
P62854	20.4021	19.6598	20.6774	19.7343	21.6327	19.6644	20.123	20.2481	19.7437	19.9829	20.3117	19.9256	20.3821	20.5049	21.1267	19.9612	19.3172	20.1058	20.2002	19.7389	20.1051
P62861	19.2473	19.8477	19.3145	18.376	19.9203	21.1351	19.4114	19.7742	20.8554	20.1349	19.3512	19.5042	20.0705	20.2572	21.532	21.1366	19.1113	19.9891	21.4682	19.7873	20.3885
P62888	19.8229	20.0015	20.3137	18.7478	19.6968	19.8283	19.1907	19.618	19.9747	19.4862	19.6775	19.2583	19.0775	19.7087	20.3984	20.1593	19.5362	19.5556	20.5839	20.0546	19.5842
P62899	23.3318	23.3137	22.1457	19.2486	9.64133	22.807	19.9625	23.7612	22.6416	22.914	23.9614	22.4841	20.3116	23.3151	20.22	22.6774	23.146	23.3265	22.4496	22.3668	19.7861
P62910	20.1227	19.7885	19.7657	19.9782	21.257	20.836	19.8971	20.5227	19.8576	19.9256	20.4546	20.7107	19.4955	20.3559	20.7954	19.7657	19.9022	21.0616	20.4995	19.9445	20.3325
P62913	18.7505	6.52527	23.1481	20.9198	-3.32193	20.3087	5.88625	20.4066	18.578	21.4532	17.5833	22.6755	16.577	17.5908	5.95264	18.8546	19.5898	20.2806	19.6841	24.3917	21.2035
P62917	18.9108	20.0641	19.2887	18.8117	19.1701	9.29309	17.9246	19.6204	7.54283	19.9593	19.3281	17.8268	19.499	19.6188	7.75117	8.19041	20.1191	17.5246	12.1337	18.9306	19.3437
P62942	20.2321	19.8627	20.4891	19.738	20.3599	22.3787	20.9481	20.9183	22.0504	19.688	20.8883	19.5664	21.0474	20.1961	21.8207	21.9361	19.857	20.8918	23.0494	20.5069	20.7448
P62993	14.008	13.6192	19.2725	13.6142	13.5599	12.958	13.5438	19.4611	13.5995	18.3208	20.3	13.3443	13.8761	18.6796	14.9275	18.7194	13.9039	13.6485	18.9688	18.783	13.3631
P62995	19.1734	18.4796	19.6413	18.5824	17.4722	20.5829	18.6052	18.7773	19.4822	17.9071	18.5765	18.3399	18.8123	19.0685	18.9445	19.4511	19.2952	19.0182	18.9085	18.3681	18.5675
P63096	18.0945	18.7704	20.338	20.1867	20.5055	20.5941	20.0494	19.4892	18.9247	20.4227	20.0083	20.7336	19.647	20.7963	20.1266	19.9098	19.3524	20.257	19.4472	19.7504	20.42
P63165	19.5758	19.3467	18.3589	18.5737	16.4635	17.6967	17.5555	18.2005	19.1153	18.6553	18.9135	19.2643	17.8605	18.6955	17.2002	18.7124	19.0496	18.5124	18.8263	18.8081	18.3715
P63167	23.0231	22.1951	22.144	22.8971	22.1574	21.0639	21.499	21.9148	20.5191	22.2738	NA	22.0102	22.1963	22.5904	20.5156	20.9056	21.9923	22.0254	20.5315	22.7603	22.0723
P63172	17.8102	15.6414	17.1982	16.5621	15.1043	15.0639	17.2281	17.9205	12.7313	17.5673	17.618	17.6605	17.2399	16.106	5.65868	15.7837	17.5141	15.8587	15.5261	17.0868	16.7026
P63173	20.3586	19.9279	20.3399	20.3701	20.6348	22.1656	20.6206	20.3676	22.1262	19.8333	20.1369	19.9432	20.7965	20.486	22.3979	22.0345	20.7486	20.7962	22.6542	20.406	19.5984
P63208	19.0301	19.1095	19.0002	18.928	19.3881	13.0797	19.6489	19.0017	18.0103	19.0995	18.843	19.4384	19.64	18.7669	18.2334	16.8316	19.3145	18.4066	17.7292	19.4362	19.1876
P63279	19.096	19.2826	17.8247	17.9353	17.2215	10.7092	17.5471	18.0446	16.8361	18.7831	18.3714	18.2298	18.184	19.12	19.0692	17.1964	18.431	18.3158	17.6546	19.004	17.6889
P63313	7.52534	16.1079	19.8571	8.14068	-3.32193	20.1432	-3.32193	16.1152	15.5796	21.299	20.1172	20.2453	2.83951	18.8694	17.5742	14.358	7.82308	6.62578	14.6322	20.357	-3.32193
P67812	16.3851	15.9281	17.5334	16.0432	17.3425	8.46611	17.5544	17.1575	9.62581	16.7648	17.0335	16.5625	17.665	17.7287	17.8545	10.0236	17.0129	16.3814	9.62058	17.139	16.9984
P68036	7.72416	7.17337	15.4156	14.6779	8.06133	20.8085	7.96695	15.3038	20.3544	15.0138	NA	7.91144	8.17111	13.0587	17.7284	20.5311	7.43205	7.4182	19.1828	15.0142	7.2205
P68366	20.1037	19.8375	18.555	19.3301	20.1546	15.2838	19.2883	21.0183	14.7679	19.3335	21.9503	19.1142	20.6029	19.6007	22.3304	19.2186	20.7076	20.8553	19.3059	19.9568	19.8878
P68371	20.4428	23.1276	21.6619	21.8034	21.2937	22.3036	20.7305	21.0403	21.49	22.1895	21.7347	21.987	21.3343	22.0175	21.5726	21.9572	20.7466	21.5684	19.4982	22.637	21.4672
P68402	20.2113	8.97295	9.39186	9.30348	9.83079	9.44796	9.19823	8.77023	9.46357	9.5605	9.22118	8.52143	9.65041	9.31481	21.2364	9.08969	NA	8.93233	9.44426	9.02299	9.3219
P69891	18.4217	19.0145	19.0735	19.3896	21.2328	21.4449	19.8868	19.1528	20.5177	19.9829	19.1359	19.9115	19.186	19.8258	20.065	19.4987	18.3611	19.2609	19.9544	20.1746	19.2891
P69892	20.3677	19.22	19.2396	20.6609	22.3103	22.9362	20.1595	20.1621	21.8176	19.5578	19.1193	19.1881	19.6421	19.8656	19.7434	21.0314	20.6167	21.0911	21.6983	20.8166	20.0412
P78310	19.2051	18.3506	16.6235	17.9668	17.8494	7.15002	17.2271	17.4102	16.0225	17.7096	16.5307	18.1071	16.7948	17.3576	15.1421	16.7211	19.3637	18.0246	17.5462	17.176	16.8833
P78318	18.7293	20.1408	19.0648	19.1318	19.3355	20.5664	19.2682	19.2794	20.2533	19.931	19.2631	19.8063	19.2669	19.2716	20.3644	20.0097	19.0351	19.4977	19.8545	20.0289	19.1554
P78324	20.6703	19.2885	16.9871	20.3206	16.4864	18.6166	17.5694	17.6385	18.2777	19.271	18.8227	18.6848	17.1611	19.5745	18.5042	18.4673	21.1969	19.3437	18.95	19.328	17.0294
P78330	20.6026	20.3439	21.0864	19.7883	20.6166	20.7199	20.8611	19.9878	20.9159	20.7948	20.0511	20.1527	19.3108	20.9341	21.8285	19.6394	20.6507	20.4647	20.786	20.367	20.8695
P78344	14.9022	16.1204	17.4782	14.4648	14.5211	16.9962	16.2468	14.5143	18.513	16.1304	17.7629	16.3308	16.2678	17.8961	19.2102	19.2711	16.3199	14.7425	19.5085	18.0102	15.9196
P78345	16.5087	14.5982	16.5907	16.4022	15.1787	19.0217	16.987	16.3755	15.5407	16.4615	16.7342	15.9924	16.7129	15.5498	18.2998	16.8867	16.225	16.4055	17.508	16.0751	16.3388
P78346	17.2188	15.7529	17.0525	16.9945	16.6078	16.7503	16.8905	16.4115	17.9139	16.7128	16.7356	16.1868	17.2264	16.739	18.1921	17.7138	17.4188	16.0501	17.8552	16.8527	16.6936
P78347	20.0398	19.863	20.0673	20.252	19.537	20.3202	18.7643	19.1575	20.6204	19.326	19.2262	19.1299	19.1704	19.8049	20.7282	20.615	19.9669	19.918	20.9016	19.4937	19.2887
P78356	18.7229	18.9448	18.9099	18.6553	18.4601	18.1783	20.5715	17.825	19.6724	18.9063	18.5865	18.116	18.5625	18.3767	18.8152	18.7636	18.9077	19.9989	19.1704	19.0536	18.5094
P78363	19.7748	19.2897	18.556	19.529	20.0242	13.2064	19.8807	19.3908	14.7258	18.3653	18.8909	18.1097	19.8799	18.6297	16.276	15.7052	19.3235	19.3071	16.0656	18.3983	20.0466
P78386	21.9532	17.3341	21.1707	17.9421	20.2289	22.2163	22.8032	22.5032	21.1642	19.562	17.8348	21.164	22.9314	22.6107	20.3658	18.1775	21.1427	22.1465	20.2593	20.9125	22.135
P78406	17.9812	18.7857	19.3308	18.2822	18.3338	20.608	8.44246	17.0226	20.2287	19.2044	17.5056	17.462	17.8516	18.1001	19.9516	20.2581	18.3017	16.8511	20.6504	18.3097	17.5182
P78423	19.5912	-3.32193	-3.32193	24.0278	25.6048	29.4965	26.5987	25.1586	29.5472	-3.32193	-3.32193	-3.32193	27.1485	-3.32193	25.8426	28.7054	-3.32193	20.7826	28.6636	-3.32193	26.9186
P78424	17.4428	16.7027	18.5201	17.9412	16.793	14.59	17.9323	17.2373	16.6538	17.8127	17.0714	18.2937	17.5715	17.5837	15.7152	16.7022	17.5957	16.3607	16.8084	17.5432	17.5459
P78537	19.7761	20.2805	19.3093	20.2144	19.3811	17.1128	20.0555	19.4017	20.1382	19.8322	18.9668	18.7073	20.0134	19.6377	18.4141	20.3505	20.3904	19.8638	20.0566	20.0377	19.0536
P78559	18.2471	18.0011	18.1847	18.977	16.8501	18.9132	18.4989	18.4117	18.4721	18.2339	18.2234	18.2173	18.1454	18.5935	18.2477	18.4022	18.5135	18.7671	19.9218	18.2962	18.9644
P79483	20.3579	19.6348	19.0524	19.9976	20.488	18.3566	19.8829	19.9617	19.5862	19.4215	21.8628	19.8757	21.1236	19.9342	19.4298	20.1464	20.4269	20.4307	19.002	18.5737	19.6292
P80108	19.3871	19.1277	18.3565	17.7186	18.2082	17.4927	17.4104	18.4419	19.5519	17.9644	18.1641	19.1467	16.9389	18.4403	18.4086	17.4234	19.5224	18.7305	17.5745	19.0314	17.9575
P80188	17.2514	18.3158	18.3719	17.0338	9.87756	11.4526	17.3711	17.2669	17.9681	17.9788	18.2937	17.1867	17.6615	18.0103	19.1862	18.643	17.9142	16.8109	18.5788	18.1406	17.4775
P80217	19.2963	18.3497	18.0277	18.7003	19.126	18.6673	19.4096	18.7395	19.3348	18.8599	19.5634	18.1946	19.1854	19.2607	20.84	19.1405	19.8182	19.4309	20.1255	19.0147	18.5884
P80723	6.68677	5.99898	21.3915	5.97783	17.68	22.9302	12.4571	13.6676	21.5927	7.01803	7.10292	18.2226	15.3251	8.30789	5.63865	19.9516	5.37715	4.69317	21.4069	19.2398	17.619
P80748	19.5844	20.9636	20.008	20.177	21.178	20.0524	19.5538	20.8689	20.7808	19.9701	23.1989	20.6192	19.7954	20.2916	19.486	19.6443	18.6936	19.5745	20.1076	20.2508	20.4509
P81605	20.5777	19.4732	19.6826	19.7323	18.8331	NA	18.8556	20.0984	NA	18.9362	20.7302	19.4455	19.0156	19.7421	19.5606	NA	20.0248	19.8883	NA	19.2928	19.5577
P82094	17.1866	18.2626	18.4477	16.6955	16.4976	15.8236	15.8315	16.402	17.0036	18.5384	15.95	17.5	16.9498	17.7292	17.297	17.6245	17.1132	17.0966	17.0546	18.1547	17.1175
P82650	19.4378	19.6846	19.15	19.2915	19.0571	20.4381	19.1773	19.2326	21.0048	19.4681	19.3015	18.0168	18.607	18.3971	20.339	19.6783	20.1898	19.2865	20.5893	18.7796	18.6165
P82673	17.9104	16.3957	16.2395	18.2811	19.3241	16.5798	15.5437	17.6484	17.1611	16.3513	18.8658	18.9566	16.0553	16.5708	18.1996	17.2788	18.0759	18.8021	17.6997	16.248	18.6094
P82909	21.2399	21.3848	20.1417	21.058	20.5922	19.5663	21.4491	21.1535	18.8244	20.0131	21.0753	21.2821	21.2786	20.5439	18.1217	19.0907	21.9216	21.1921	19.8099	19.9436	21.4046
P82930	17.8311	17.1546	18.4711	18.3914	18.3849	16.5671	19.0206	17.8052	18.7808	19.2001	18.0151	16.6264	18.6177	18.7348	20.6089	18.6269	18.9169	18.5413	19.4155	18.2241	17.8752
P82933	17.542	16.9492	17.6547	17.7472	19.1123	5.85439	19.4821	15.5411	16.3592	17.5713	17.5645	17.7427	19.8099	17.5776	19.5064	16.6797	17.6682	17.8137	16.4816	17.13	17.4054
P82979	21.3249	21.4499	20.6451	21.088	20.597	22.8009	20.4305	22.145	22.5727	20.9743	21.4941	21.1324	20.8972	21.4387	19.811	22.4844	21.0701	21.9434	22.8157	20.914	20.9333
P83110	19.415	20.1706	17.5008	19.0716	16.2085	16.776	18.239	17.1833	18.1162	19.9053	17.4477	18.823	17.6648	19.9445	18.7653	18.7436	17.5861	18.2579	18.0516	19.7712	17.0082
P83111	18.8465	18.9578	19.5776	18.7629	18.4327	19.245	19.0138	18.9809	15.1495	19.9083	18.9767	18.7246	19.3508	18.5969	19.5021	18.1091	20.1512	18.7943	18.3828	19.0944	18.4837
P83436	19.2396	18.9709	18.9255	18.9736	19.1505	14.4682	19.5019	18.3989	16.2714	19.341	18.3624	18.6894	18.3901	18.3472	17.0624	16.7933	18.9956	18.3095	16.0319	19.1144	18.6359
P83731	18.6523	19.5537	20.3988	18.7051	20.2925	9.18189	9.12145	18.9127	9.47658	20.3013	19.7764	17.675	20.0391	21.0486	17.1471	9.65997	19.1009	18.7808	9.67788	21.3538	19.4553
P83916	20.8453	21.5336	19.3574	21.5508	19.5055	19.336	18.8982	21.7671	18.9149	18.7924	18.9364	17.8884	20.6332	19.0542	18.3101	19.0924	21.3636	21.2495	18.9165	18.3923	19.2417
P84095	20.2478	19.9031	19.421	20.0418	19.5454	22.1445	19.6184	20.1201	21.2967	19.884	20.665	20.2564	20.0132	19.5994	19.7266	21.0568	20.5264	20.8075	21.1477	18.9736	19.5104
P84098	21.13	21.4833	20.7552	20.5738	20.9737	22.1574	20.85	20.9978	21.5908	20.9984	21.2787	20.6275	21.2948	21.0503	21.4468	21.8916	21.06	21.0812	22.3121	21.2555	21.0846
P84103	20.8397	20.557	20.6316	20.8945	20.2651	NA	21.5398	21.5367	14.6776	18.6123	20.1484	20.0904	21.3334	14.6978	9.2661	13.8873	21.4688	19.7786	15.3554	19.2167	21.8197
P84157	17.6146	18.367	17.8319	17.1393	17.5449	13.6657	16.9744	17.4826	15.954	18.4243	16.8935	19.6989	17.9153	18.8036	17.203	17.3272	16.054	17.4191	17.9411	20.0038	18.3383
P84243	17.0336	17.9254	19.3065	18.2143	18.2182	-3.32193	15.0542	17.9332	-3.32193	20.3173	20.5268	16.4217	16.6087	19.6625	-3.32193	-3.32193	17.6352	18.6964	-3.32193	19.4701	19.4485
P85037	18.7665	18.242	18.1741	18.4404	18.159	19.1676	18.4158	17.7984	19.5379	18.3572	17.9797	18.5885	18.4297	18.7297	19.0811	18.9337	18.7973	18.8554	19.6034	18.0757	18.873
P98066	15.9576	16.9701	13.3309	16.5675	14.7222	11.467	14.8848	14.7081	16.1749	17.0809	15.1023	17.1392	11.0128	17.3928	15.4303	16.0755	16.0122	15.8246	14.9273	11.6755	15.4363
P98082	17.0981	17.1054	17.3376	17.2076	17.9757	18.9487	18.3079	17.327	18.9141	17.3927	17.8521	18.1236	18.1293	17.5064	18.6169	18.5641	17.237	16.9954	18.5487	17.5148	17.8456
P98095	19.7264	19.309	17.7766	16.582	15.2516	16.0977	16.1799	19.2662	18.7084	18.9378	17.9411	15.0669	20.5963	19.9187	19.0977	18.9728	18.7188	15.2337	18.9113	18.7396	16.0708
P98164	17.4472	18.9118	19.1518	17.628	NA	NA	17.6378	17.4069	18.9182	17.9317	NA	NA	18.2411	18.385	18.8756	18.4063	NA	17.448	18.7326	18.1017	19.759
P98171	18.7305	18.4682	17.9932	18.6869	17.5355	NA	18.7772	18.812	NA	18.4936	19.7282	18.3744	18.7026	18.5668	NA	NA	19.5658	19.7256	NA	18.3851	18.3031
P98173	14.2851	15.0268	15.9469	14.7325	-3.32193	14.7353	-3.32193	15.813	13.2557	16.4412	14.0293	13.9797	14.5565	12.1274	16.0053	14.1734	16.8877	15.7867	14.7932	14.6849	12.4569
P98179	-3.32193	19.8961	20.2147	12.5148	-3.32193	13.7859	8.47544	20.0641	18.2323	20.1851	20.0726	12.1661	12.257	19.5923	11.0579	19.7665	13.5133	14.214	19.0157	19.5932	9.29603
P98194	18.5876	19.329	19.1712	18.3186	19.2833	19.3102	19.0403	18.1366	19.3085	19.005	18.6293	19.7944	17.5381	19.0724	19.3889	19.1766	19.2933	18.2555	19.4048	19.2975	18.8034
P99999	19.2516	18.4248	18.8235	17.8174	19.389	7.56513	13.6675	18.9795	5.38819	18.2335	19.8706	18.5657	17.8247	18.617	14.281	11.6198	19.4896	18.6982	8.75279	18.3885	14.294
Q00013	18.0494	18.1136	18.0122	18.9837	19.1876	18.5912	18.664	18.6062	18.0376	17.9612	19.4611	18.6945	18.0672	17.4189	18.8013	18.0365	19.012	19.135	17.8634	18.1571	18.5704
Q00059	20.1224	20.7332	19.9065	19.1847	20.5743	21.5706	20.0822	19.2858	20.8837	20.0039	20.4175	19.7013	19.7709	20.196	21.0412	20.7315	20.1709	20.24	20.9538	19.3417	19.6217
Q00325	20.1012	19.7973	20.6024	20.2728	NA	16.3639	NA	20.3423	NA	20.3103	20.5505	20.302	19.2095	19.8269	NA	19.2961	20.7601	20.1855	NA	19.7452	20.08
Q00403	17.847	18.6068	16.6175	17.2164	16.8463	20.1114	18.9156	19.4215	18.9391	18.8122	17.8885	15.1497	17.5857	16.6704	19.9554	19.8919	18.002	19.1437	18.1991	17.1962	18.368
Q00535	20.2682	20.9165	20.8029	19.801	19.1932	21.6765	19.2484	19.342	20.7158	19.9155	20.1669	19.8768	19.411	19.949	20.3432	20.4681	20.7466	19.3401	20.7001	20.2883	19.3846
Q00577	19.7133	19.1175	19.019	20.104	21.056	17.6839	19.8379	19.533	18.6309	19.994	20.2402	20.3326	20.5622	19.7741	19.8789	18.5229	19.3545	19.4449	18.6971	19.7361	20.3124
Q00604	17.4566	16.2854	17.0532	17.0425	18.8721	-3.32193	17.1794	17.2385	17.6035	19.141	18.1639	17.2698	17.0328	16.9706	17.8887	17.1898	16.6181	16.9462	15.948	16.5821	16.551
Q00613	18.0019	18.6754	16.9206	18.1278	17.7395	-3.32193	16.7523	17.6827	15.2318	17.9246	18.048	17.5852	17.8022	17.9619	16.2082	15.5176	18.2377	18.6004	13.9954	18.0981	17.2719
Q00653	20.5355	20.2313	19.789	NA	19.0088	15.3514	19.9067	20.4302	15.801	19.5785	20.0762	14.3929	18.1823	19.8183	15.3125	NA	20.8023	20.1867	16.4589	17.9252	19.4321
Q00688	18.8238	20.3207	19.9271	18.9612	19.9368	20.6686	19.4782	19.2312	20.279	20.3795	19.5091	18.8903	19.2415	20.2388	21.662	20.4292	18.8308	19.359	20.9957	20.7113	19.5671
Q00765	19.4531	19.227	17.0378	19.2285	8.39766	19.907	8.6607	19.0578	18.3419	19.5098	18.7434	17.8482	9.00447	17.6847	20.5549	15.8744	20.5907	19.4996	16.9745	19.6886	15.8722
Q01085	19.1578	19.2289	18.7027	19.5156	17.8732	9.08369	18.8443	19.042	17.697	18.6667	18.5261	18.5809	19.1171	18.4156	18.2647	19.1821	19.5513	17.9147	18.5642	18.493	18.7327
Q01105	7.63089	18.1781	18.8007	7.62317	6.13808	5.85622	7.36414	19.3526	15.3302	16.4955	18.7853	7.0313	17.8796	16.4294	5.11992	15.0869	19.342	6.37874	14.8032	17.6977	7.15009
Q01130	17.8274	18.1659	18.8348	18.8448	19.3398	15.2046	18.3012	19.2709	16.8679	17.9393	18.3722	18.9234	18.3618	19.0981	17.8871	17.5109	18.5213	19.046	16.9438	19.2573	19.0365
Q01201	18.9308	17.6248	17.3559	14.9741	7.20981	17.6327	13.3027	16.2564	19.4134	16.504	17.4312	NA	15.3053	NA	20.6782	18.9167	18.5848	NA	18.9405	16.7095	13.9888
Q01432	18.3409	17.9203	18.2193	17.8742	13.7942	13.9242	17.2002	17.7595	17.8569	17.5308	18.7248	17.973	16.076	17.8489	15.4396	18.256	18.8054	18.6355	18.1016	17.2885	16.918
Q01433	18.4087	18.9758	18.3498	17.6656	17.3995	20.3401	16.794	17.0216	20.6914	18.6059	18.8094	19.2287	16.8189	18.0152	20.3857	19.6576	18.5612	18.1059	20.8496	17.7483	16.9775
Q01459	18.4475	18.7767	19.7568	17.9354	20.1537	16.0834	18.8104	18.7926	17.7496	18.2971	18.7986	18.4067	18.3492	18.5612	19.298	18.6812	19.2231	18.3051	17.596	18.7057	18.3807
Q01484	16.929	17.2149	18.611	17.3033	17.6713	18.4382	19.233	17.8903	17.3711	16.6845	17.912	18.1279	18.8536	17.4465	17.0754	16.8993	17.0732	17.8897	17.3902	18.7135	18.3999
Q01650	20.3916	20.4732	21.5162	21.2068	19.1048	18.571	20.4516	22.7667	17.168	19.856	18.394	20.8728	20.5237	20.4169	15.2372	19.4102	19.514	20.0504	19.5432	19.6609	20.6541
Q01740	18.7347	18.4425	17.6905	17.5274	18.2636	20.6435	17.8949	17.2713	20.4971	17.9416	17.7487	18.4965	17.3459	17.7331	21.2611	20.5224	17.6145	17.7866	20.4251	17.8991	17.8645
Q01780	17.7501	17.4446	18.2092	16.7975	18.7402	13.0615	17.7846	15.3548	14.2243	17.835	17.3607	17.4475	17.8785	16.7878	16.9439	13.447	19.1376	17.3363	13.0671	17.6464	17.2502
Q01831	16.6337	17.0106	18.0528	18.2105	18.7237	5.77229	18.6524	18.785	18.3905	16.6423	18.9529	18.8133	18.6736	16.8658	18.3105	16.8803	17.2556	18.6101	17.8452	17.2414	18.3627
Q01844	21.3534	21.6458	20.963	21.1235	19.7331	19.4257	20.9935	20.4069	19.8639	20.6604	20.4732	20.925	20.8932	21.1036	17.9519	20.421	21.292	20.2627	19.97	20.8184	19.6059
Q01968	-3.32193	-3.32193	-3.32193	-3.32193	-3.32193	-3.32193	-3.32193	-3.32193	-3.32193	-3.32193	-3.32193	-3.32193	-3.32193	-3.32193	14.1463	-3.32193	-3.32193	-3.32193	-3.32193	-3.32193	-3.32193
Q01970	7.46951	16.7369	16.62	6.80419	6.5132	5.82561	7.38749	7.4236	7.02285	13.4541	17.8422	6.08825	15.4279	6.89077	7.32632	7.12384	7.16141	6.86156	6.21085	14.2261	7.22392
Q02083	17.2876	17.7649	18.514	18.1582	19.4945	16.1396	19.2826	18.6794	18.8637	18.8269	18.8898	18.3128	19.1721	18.3965	17.5342	18.293	18.3643	18.2278	18.7637	18.8253	18.0754
Q02094	11.0722	14.6924	14.923	15.2077	15.2762	17.0147	15.6294	14.413	13.2014	15.3039	13.6363	-3.32193	14.8901	13.1456	16.5162	13.8893	15.2429	13.6493	14.7718	14.0645	14.9844
Q02127	15.5062	16.7238	17.1234	16.7111	17.0717	14.7219	17.2135	16.1492	17.8488	17.0234	16.6099	17.1274	16.8246	16.8195	17.9872	15.3319	16.5924	16.97	16.2223	17.0738	16.9633
Q02153	13.2527	11.7453	12.1824	13.2034	12.3125	-3.32193	-3.32193	13.568	-3.32193	10.8036	14.099	15.419	15.4491	12.8481	-3.32193	12.7174	12.3219	13.6416	-3.32193	11.8397	13.7041
Q02224	21.2074	10.0032	9.13887	22.3577	21.7906	17.3956	22.2268	22.6287	15.3965	8.54913	8.19046	9.75133	22.1215	8.323	16.2206	17.0097	22.2734	20.9061	17.4724	8.30949	22.9296
Q02318	21.4425	19.1509	18.0158	19.6726	19.5975	19.6677	19.5281	19.1136	19.6849	20.1666	19.2318	18.8314	19.3076	18.8818	19.9738	19.8582	20.3332	19.4679	19.9605	19.1027	19.4775
Q02388	11.683	17.4547	18.1924	16.54	17.6228	10.0204	16.9835	17.1552	17.1752	18.1159	17.6565	19.4089	18.1959	19.4541	8.3972	16.0483	17.061	16.5592	16.7686	18.7943	17.67
Q02543	15.6985	15.7147	16.504	16.4998	13.6593	16.3427	16.1075	17.5057	17.4039	15.3897	15.1795	6.69528	15.4514	6.9149	8.99042	18.3297	15.3755	15.2483	18.3898	15.7842	16.8265
Q02750	21.6758	21.6676	20.6853	21.168	20.1598	21.3969	20.8879	20.5068	21.2165	20.8191	21.7875	21.4044	20.0731	20.8346	19.8527	20.3636	22.5342	21.339	20.9821	20.8915	20.2499
Q02809	19.9808	18.9078	18.4926	19.5761	19.401	16.449	19.3781	19.0276	18.3743	19.1175	19.153	19.2805	18.8269	19.8344	19.763	18.9779	19.971	19.3277	19.8183	18.6694	19.5179
Q02978	17.6511	17.9826	18.6722	17.6314	17.8588	17.6921	18.1979	17.8664	18.2833	18.5127	18.1212	17.579	17.8882	17.0946	20.1201	18.6639	17.9781	17.5777	18.8505	17.4397	18.0327
Q03001	16.6548	16.5617	17.8287	16.4794	17.425	5.52948	16.5773	16.7963	15.0077	16.28	16.6968	15.825	17.3754	17.4123	16.6944	15.4649	16.3445	16.8701	15.6555	17.3705	17.3549
Q03135	20.3604	17.4097	11.4473	20.2223	19.0673	4.9792	19.7594	19.882	4.13101	9.77583	11.4064	11.0322	20.8355	19.3436	4.05549	3.71855	19.6947	20.0106	3.87934	11.5663	19.7231
Q03169	12.0303	11.9423	11.0248	10.8221	10.9791	10.4276	10.8383	11.0359	11.5688	11.5288	11.5257	10.9464	10.9281	11.4652	19.0262	11.6793	12.2579	10.9983	12.064	11.931	11.0549
Q03426	15.7903	17.5098	18.9295	15.4622	14.9366	17.3007	15.0401	16.8566	18.2195	18.3676	17.2302	17.1381	14.4252	16.9251	18.3134	16.7801	16.4097	16.0238	17.4392	17.3528	15.6016
Q03518	16.9147	16.3921	15.2032	15.9162	15.8002	15.0385	16.0111	16.6624	15.6467	15.7829	17.4996	16.2	16.1581	15.7687	19.3908	15.3204	16.8535	17.4306	15.8426	16.4159	16.1039
Q03692	21.2298	22.5675	19.0869	23.559	21.3573	22.9723	22.4112	20.8805	21.2933	21.9778	19.2421	20.7359	23.4786	21.7223	23.219	24.0792	19.5761	20.8362	22.8662	23.006	22.3323
Q04206	20.8358	21.0115	20.1216	20.6799	19.7569	21.6397	20.7611	19.9103	21.0206	20.7219	20.7089	20.6827	20.1973	20.5501	21.8804	21.2984	20.5719	20.6941	21.3102	20.2022	19.9119
Q04323	17.2006	17.7762	9.91816	11.9394	11.8716	2.97473	11.7177	10.0836	8.58244	9.13169	17.4248	10.7133	19.211	9.16158	9.82015	8.19683	17.7197	10.9312	3.4828	10.6878	11.6564
Q04446	19.5825	19.2084	NA	19.6671	16.0068	NA	18.974	NA	13.4396	13.2346	NA	NA	19.6804	12.1962	NA	13.1027	19.4645	19.7531	13.5385	12.7344	19.3269
Q04637	19.8353	19.3076	19.5218	19.6885	18.7871	20.8601	19.1092	19.1466	19.9971	20.3598	19.2642	19.1461	19.0506	19.5521	20.1316	20.662	20.5535	19.7119	20.7664	19.4308	18.8968
Q04695	21.6222	19.7273	19.8065	19.8303	19.7612	17.8117	19.6888	19.4317	16.8953	19.2935	18.7837	20.0947	21.1401	19.6373	13.7742	17.0625	19.4274	20.2147	15.5116	19.7258	20.2776
Q04725	26.1784	20.9829	26.3251	26.7717	26.6933	29.7301	24.513	26.3683	26.6048	25.9234	27.0056	28.5676	25.5967	23.4463	22.1833	25.9536	26.3034	25.7603	25.1402	24.7704	25.5347
Q04726	17.7796	18.337	17.8321	8.322	17.1617	16.1445	16.6809	16.9009	17.2207	18.3019	17.8024	18.2011	16.8965	17.7129	7.09376	17.3722	18.1306	16.1431	16.2775	17.5089	16.4761
Q04756	17.6485	17.3976	17.0863	17.8937	19.4034	14.0191	18.5181	17.9661	17.2965	17.4206	17.5911	18.3225	18.9309	18.1684	17.9054	16.1932	16.8897	16.5018	16.6193	18.0042	18.6326
Q04760	21.2402	22.104	23.4425	23.1077	22.1548	23.832	22.6532	21.8876	22.9447	23.5084	21.5473	22.5654	22.4028	22.8259	23.5365	23.5625	21.237	22.1834	24.1867	22.5599	22.5961
Q04837	18.0028	18.6316	18.5942	17.9013	17.5521	19.9313	18.9047	18.4586	19.7603	18.9972	17.7627	18.348	18.9115	18.9304	16.0687	19.903	19.3342	17.6912	19.4602	18.8677	17.8423
Q04864	17.2513	18.7493	18.3543	17.6622	15.9381	18.4154	16.977	17.2442	17.9086	19.087	17.8691	17.4129	16.3773	17.8274	18.6224	18.1465	17.4797	17.7372	17.4633	18.5191	16.748
Q04912	15.1878	13.8242	15.0379	14.3267	17.5273	-3.32193	12.5051	14.8725	12.2509	12.6785	15.8336	17.5416	11.9153	11.5509	-3.32193	16.5668	15.2365	15.7506	11.1737	13.5977	14.574
Q04941	21.1037	20.445	20.4341	20.4927	19.1985	21.5917	20.8567	20.6175	21.5313	19.979	20.8742	20.6232	21.068	20.0156	20.5513	21.5353	21.4073	20.7307	21.3747	19.6893	19.9489
Q05048	18.9548	18.5399	19.6696	18.6908	18.5349	16.9713	18.1931	17.7627	17.831	18.6269	18.3653	18.0939	17.7229	18.2276	17.6988	18.064	18.6671	18.4046	17.636	18.5316	18.4774
Q05084	18.3618	18.8421	18.7478	17.7926	18.5264	18.33	18.8414	18.6001	18.1033	18.249	17.052	16.99	17.731	17.9983	18.3501	17.2853	18.9348	18.5334	17.0546	17.4611	18.328
Q05086	18.6479	18.5514	18.944	18.4422	19.8158	-3.32193	18.4206	18.795	16.6223	18.5391	18.0997	17.938	17.9758	18.4952	16.8534	15.389	18.522	17.9378	16.3578	18.1559	18.8388
Q05193	18.9082	19.4925	19.108	18.7658	19.7155	19.9588	19.8291	18.8416	18.3819	18.1564	20.1476	20.4732	19.1637	18.9825	20.2468	18.426	20.3049	19.9992	19.1625	19.1999	19.2079
Q05209	18.9489	19.2271	18.7527	19.229	17.7222	19.1363	16.7005	17.7646	19.0816	19.3268	18.7709	20.1811	17.4047	19.8373	19.1023	19.3059	19.1253	18.3338	19.1878	19.2029	17.3626
Q05315	17.2714	19.5665	18.739	18.9736	17.3946	22.4924	19.9334	19.1633	20.2764	18.898	21.6386	20.3715	20.6841	19.4319	20.5302	20.5212	19.2508	19.522	19.7679	19.5398	17.6458
Q05513	16.2603	15.168	16.907	16.5055	17.8378	-3.32193	14.1735	16.3186	14.3493	14.6811	16.9033	16.3117	15.3483	16.3788	13.1333	13.9066	15.5936	16.6009	12.4982	15.2897	15.3621
Q05516	20.4289	19.1537	17.1131	21.2577	22.2486	10.3644	22.6912	22.5275	18.1373	21.4585	21.411	21.8492	22.6533	20.4868	15.1628	18.1506	19.3428	20.791	17.1106	18.731	21.8544
Q05519	20.1157	19.9463	20.6606	18.3563	18.237	21.1298	17.9004	19.5607	20.0964	20.0869	19.9784	18.9692	18.4431	18.6917	19.8975	19.3459	20.4922	19.4837	19.9742	19.3463	18.7521
Q05655	18.6814	18.5028	18.4674	18.6579	17.6319	18.5816	18.3164	18.0962	17.7991	18.4484	18.9125	18.01	18.559	18.1695	18.1938	19.3002	18.9946	19.2071	18.962	18.2296	18.1238
Q05823	20.8478	21.0441	20.3794	21.2237	19.8667	21.707	21.0919	20.4158	21.3474	20.4958	20.8083	21.9157	20.6939	20.1645	19.6228	19.5182	19.8347	21.1482	20.0594	21.2078	20.5533
Q05BV3	20.378	18.2743	16.3014	16.8442	21.7214	20.272	18.5308	18.3892	20.8571	18.5138	15.9764	18.1848	21.1611	17.2018	18.6113	20.3637	17.3542	17.4138	20.5727	17.2431	20.6606
Q06124	18.48	18.5514	18.888	18.4471	18.8656	19.7066	18.4425	18.7655	19.5121	18.7199	18.5493	18.5104	18.8802	18.0377	19.0575	19.1265	17.762	18.0143	19.1072	17.1117	18.5737
Q06136	20.4116	19.9122	20.2216	19.6673	20.6579	20.3996	19.0131	20.4413	20.3303	20.0773	20.3567	20.3199	18.5864	20.0088	21.0417	20.5853	20.9384	20.0925	21.0727	20.1109	20.1678
Q06187	18.6949	18.7717	19.1585	18.0051	18.495	16.2199	16.883	17.0708	15.8011	17.9574	16.5044	18.2685	17.3843	18.5717	14.3045	16.4387	18.6052	18.3556	15.8844	17.8316	17.5556
Q06203	19.5357	19.7605	19.7285	18.916	18.6842	18.0344	18.3998	19.3646	17.8902	19.7151	19.2135	19.0093	19.0336	18.915	19.1189	18.4158	19.9277	19.3937	18.6727	19.2098	18.4359
Q06210	19.8763	19.1822	19.7206	19.5131	19.3394	18.4649	20.0722	19.6903	19.4369	20.0993	19.4732	18.6194	19.5189	19.081	20.2465	20.1936	20.0102	19.2792	19.5376	20.1027	19.3857
Q06265	18.3265	18.8126	19.2346	17.1011	17.1474	17.3958	17.3007	18.0468	18.3453	18.7361	18.6566	17.1751	17.8104	18.0248	19.0696	18.2506	18.9773	18.8769	18.13	17.9559	17.3772
Q06278	17.2006	16.9841	17.9703	16.8239	18.1126	20.5616	19.2706	18.0694	18.3564	17.4073	18.3312	18.232	18.5603	17.6802	17.7035	17.1818	18.1545	18.7404	16.8146	18.5941	18.3705
Q06481	15.3497	13.0687	16.6508	12.3667	17.6131	-3.32193	15.0903	13.495	-3.32193	10.7801	14.2522	14.4915	15.4311	13.1309	-3.32193	-3.32193	15.6056	14.8256	-3.32193	13.2434	14.017
Q06520	19.1144	18.5009	16.7184	19.2967	20.7358	19.9481	19.7286	18.0161	18.5323	17.6919	15.3931	17.558	18.7486	17.7903	17.6421	18.8195	18.1457	19.1165	18.3656	17.2714	19.8115
Q06546	18.8487	19.6497	19.0027	19.1515	18.6819	17.226	18.4614	18.6016	19.4543	18.9484	19.2957	19.1838	18.8266	19.4637	19.4174	19.396	18.7156	19.6355	19.3924	19.1606	19.2314
Q06587	19.4807	19.662	19.4963	19.4302	18.3338	16.7816	18.8928	19.4947	18.449	18.7268	18.2971	19.0419	18.5552	18.9751	18.5023	18.0113	19.6565	19.1597	18.8171	18.9348	18.6144
Q06787	18.8355	17.26	18.2288	17.5174	19.226	-3.32193	14.8489	18.0856	11.7305	15.3505	19.101	19.7432	17.0624	18.1316	-3.32193	16.0925	19.0596	18.5111	15.0289	16.5439	17.1186
Q06828	17.3334	16.2769	18.0683	20.3974	17.0123	19.8345	19.9952	18.403	21.6899	17.7281	15.7485	17.1895	20.5258	19.3834	18.9361	20.6582	16.8537	18.8846	20.9594	19.2558	19.0694
Q07000	15.0121	17.3239	16.0876	14.9102	15.7871	12.3429	16.4329	15.9019	15.2616	16.0301	17.3949	14.9613	15.4747	14.9814	15.391	13.1823	17.277	15.1302	13.4745	15.7042	16.4813
Q07020	8.34788	15.2862	22.4066	8.17764	15.2459	22.5395	7.85411	8.33432	NA	22.018	NA	NA	16.4246	NA	20.732	21.5056	15.9859	NA	NA	20.4217	8.23572
Q07075	17.7514	16.1502	17.9971	16.7554	16.7916	17.1139	16.5416	16.8697	17.4564	16.7514	17.7834	15.4703	17.3745	17.1829	18.2408	17.7749	17.731	17.4956	17.5187	16.7726	16.6022
Q07092	20.1635	21.3902	19.173	23.6637	19.5383	22.3285	20.3114	20.0285	21.0773	20.2957	20.2038	21.5706	20.7019	20.9213	19.0644	22.312	20.1326	20.0933	21.453	20.4785	20.4287
Q07507	19.5598	20.4352	20.3508	23.5262	22.2571	25.1668	23.6099	23.8365	23.3542	23.9505	22.7942	25.4604	24.0531	24.0793	20.1878	21.5682	19.4277	21.9964	21.4849	22.6834	22.8344
Q07812	20.5212	20.1873	21.0262	19.883	19.0299	19.8747	20.388	19.937	19.1622	20.4842	20.0977	20.1517	20.1981	20.3628	19.6696	19.2285	19.7795	20.2261	20.088	20.9067	19.8798
Q07817	18.7237	18.0475	17.8691	19.8024	18.4397	18.8445	18.6432	18.5676	19.2706	18.9977	18.5341	16.3915	18.8072	17.8949	19.1593	19.2453	18.0693	17.7224	18.8666	17.6248	18.8218
Q07866	19.8428	19.6108	18.7748	19.474	18.3426	20.1872	19.3193	19.5717	19.4001	19.9125	19.4647	19.7969	18.8977	19.1766	18.7071	19.7049	19.8717	19.0807	19.8378	18.875	19.1697
Q07954	18.9561	18.3527	17.6023	19.6239	17.8995	18.9504	19.7078	19.3683	19.9327	19.0418	19.1935	19.4617	19.8467	19.6728	19.6703	19.6932	17.8057	18.957	20.1452	18.8143	19.8206
Q07955	19.9495	19.4032	19.6857	18.8869	18.2507	20.3863	18.6959	19.9517	20.1644	18.4667	18.4671	18.4383	17.7773	18.3149	15.6019	19.3688	20.6226	15.0016	19.7906	18.1154	18.6414
Q07973	14.1179	18.3252	19.9496	14.9716	13.9701	-3.32193	13.8111	14.7472	15.9557	14.9727	15.0066	15.0018	12.7084	13.9971	18.317	14.6145	15.2779	14.4298	17.3147	15.5623	14.7844
Q08174	18.0256	18.8169	18.8058	NA	NA	NA	19.3032	18.9883	NA	19.169	18.758	NA	18.7248	18.6993	19.7685	19.5284	19.0122	NA	17.972	19.0138	19.1219
Q08209	19.4585	19.2546	18.3706	19.1762	19.147	7.28848	18.7658	19.0179	17.5286	18.7018	19.2574	19.3994	18.2943	19.4927	16.9713	17.6488	19.1332	19.5985	18.5624	19.1173	18.1845
Q08378	18.3456	18.3037	18.1159	17.2799	16.878	16.7193	17.6796	18.3672	16.588	17.6997	17.9909	16.5925	17.7287	17.6394	17.2361	18.394	16.6882	16.9685	17.9293	17.9633	17.9053
Q08379	18.2061	18.2319	18.9437	17.877	17.0305	11.8151	17.8185	18.0179	16.3547	17.8879	17.8796	17.881	17.9215	18.8092	18.6623	18.1484	17.76	17.5065	17.3779	18.4423	18.0008
Q08380	20.4738	NA	18.4412	18.4686	NA	16.9775	NA	19.3885	19.8205	21.3481	19.5839	NA	19.8916	19.8968	20.3007	19.5419	19.3891	NA	20.5101	21.6591	18.0347
Q08397	17.8301	17.8555	16.7332	18.3073	16.5271	19.622	18.0102	18.0062	19.9205	18.2988	18.0773	18.5292	18.2629	18.7515	18.8755	19.0638	16.7429	17.9741	18.8243	17.026	18.7739
Q08426	17.1978	17.1803	14.2267	18.1363	18.9763	15.6038	18.6659	18.0468	19.7514	17.6302	17.2731	18.2162	17.9609	17.3921	19.0868	19.0691	17.7341	18.8062	18.7858	18.808	18.4316
Q08431	19.1614	19.7116	17.8095	20.3236	18.3948	19.6885	20.2825	18.9103	20.7294	18.7334	18.3889	19.0773	19.7901	18.5396	18.7777	21.1808	19.0705	19.3384	20.3121	19.2574	18.9629
Q08495	19.7542	19.5771	19.028	20.3114	17.3863	20.3847	19.3761	19.3924	19.9267	19.4343	20.5112	22.5114	20.4216	20.4753	17.1608	18.9961	19.6267	19.2522	19.6385	20.638	20.0543
Q08499	19.9243	19.2191	21.0416	22.7629	21.6148	28.1862	22.7475	20.6796	25.19	20.5733	21.3711	23.016	21.1716	21.9302	22.9411	23.8923	19.3994	21.6723	22.943	22.1195	22.8489
Q08623	19.0595	17.7031	17.9623	19.1418	19.7981	17.4498	18.8988	18.6858	17.6972	18.1938	19.2357	18.8013	17.9118	18.1788	19.7	18.7635	19.5085	19.8793	17.9911	18.3867	19.2027
Q08722	21.8486	21.162	21.3365	20.8365	19.174	21.545	21.0785	21.2546	21.0775	22.5502	21.6674	21.0687	21.3995	21.5653	20.1701	20.1499	22.2088	22.0339	21.0665	21.2377	21.8699
Q08752	19.2412	19.3813	19.8948	18.9772	19.6448	19.0185	19.5012	19.115	19.3839	19.7524	19.1132	19.6965	19.6791	20.1257	19.3003	19.1599	19.2923	18.5695	19.2971	19.2571	19.4226
Q08830	18.5334	17.7772	17.1839	17.4808	17.3138	19.5075	16.6944	18.1282	19.3588	18.2987	19.1136	18.3888	17.03	18.2999	19.0294	19.0928	19.731	18.8213	19.906	18.6158	17.5795
Q08945	20.0421	19.4598	20.2024	19.4328	19.5658	19.6188	20.545	19.2048	19.982	19.1748	18.7188	18.6279	19.9729	19.129	19.0778	19.3645	20.092	19.3456	18.9019	20.3609	20.6713
Q08AE8	15.0426	14.8624	16.0763	15.2287	17.108	-3.32193	14.4548	12.6065	15.8589	14.362	15.6084	16.9709	14.7237	15.0257	15.232	16.7772	17.1537	15.2249	14.8092	14.7968	15.5315
Q08AF3	18.9592	17.878	18.1835	18.5924	19.7733	20.2564	19.0258	18.7507	20.2	18.3246	20.3064	19.0023	19.2905	19.1823	20.7685	19.5611	19.3393	20.1295	20.06	19.3116	18.6555
Q08AH1	20.5482	20.1237	19.2423	20.9988	22.0906	12.9702	21.625	20.8955	21.3503	19.357	21.0936	20.6888	21.0909	20.5116	13.7372	18.2876	18.9032	20.8362	17.9663	20.6858	21.4598
Q08AI8	15.5529	16.9764	16.9032	15.5788	16.877	2.61829	15.7904	16.1064	3.30065	16.3636	17.1591	16.6478	14.9114	16.2741	9.92818	13.6343	16.5555	17.2349	8.98847	17.1037	15.4807
Q08AM6	17.583	17.0967	17.6709	16.5755	16.0822	14.7361	16.7245	17.1286	15.4796	18.6998	18.2814	16.0443	16.3793	14.7803	15.6468	16.0817	18.707	17.2288	16.3926	16.7107	16.2094
Q08J23	20.1482	19.0785	19.3938	19.32	19.437	18.3108	18.8167	18.7582	18.8765	19.2748	19.3039	18.539	19.0664	19.1204	15.8209	19.3639	20.1597	19.3015	18.8182	19.3739	18.5805
Q09161	17.7031	17.0944	17.9705	17.2574	16.475	17.0675	17.5771	17.2468	17.6875	17.2272	17.503	17.3577	17.1405	16.7991	18.6811	18.1409	17.4676	17.3069	18.6153	17.414	17.2637
Q0IIM8	15.9074	17.1375	15.6528	17.4422	-3.32193	16.9432	17.5667	16.5082	18.2182	17.9982	16.1152	16.8279	17.1703	17.7733	17.7516	18.9285	16.1227	17.2086	18.573	16.8891	17.4887
Q0JRZ9	17.5306	16.0599	16.1437	17.2894	17.5612	15.4733	16.463	16.8105	16.0415	16.6647	17.0141	16.776	16.4859	16.3808	18.4907	17.9512	17.8023	16.2804	17.2494	16.7516	16.4863
Q0VD83	18.8486	17.4611	9.92328	17.6725	17.2986	10.4526	17.0647	18.368	9.82373	10.8748	10.4673	10.2605	17.7815	9.67193	10.3261	10.7842	17.1149	18.0576	11.5567	10.177	17.4501
Q0ZGT2	7.77331	8.48317	7.44518	7.78759	6.47789	18.3953	7.61122	7.86081	18.5647	7.94553	6.21057	6.87186	7.87499	18.4377	17.3697	18.795	6.61712	8.21683	18.3198	18.0125	8.20517
Q10469	17.8477	17.8434	18.408	17.3235	17.9174	16.8596	18.1204	18.173	17.2921	17.9885	18.3265	17.0722	17.1155	17.7347	17.5981	17.7387	18.5624	18.3024	17.6207	18.0001	18.2655
Q10471	19.8168	19.6537	18.6715	19.1061	19.097	19.1423	18.7903	18.571	18.8743	18.7634	19.3944	19.3995	18.3139	18.9043	19.2547	19.7866	19.7187	18.9784	19.9146	19.4103	18.7718
Q10472	18.9823	19.7436	18.4638	18.7471	18.1738	17.5752	18.2431	18.5341	18.4091	20.8552	18.1385	19.8317	10.7865	19.0431	18.4023	19.3523	18.9389	19.7725	19.0672	18.9675	19.0072
Q10570	18.0331	17.8042	18.4132	18.2353	17.1355	18.3276	17.8324	17.7489	18.1307	18.0183	18.0837	17.8678	17.7431	18.0925	19.1379	18.62	18.2827	18.5311	18.7734	17.4385	18.1593
Q10588	16.7376	17.0007	17.2013	16.7263	17.8437	19.3911	19.4355	18.3001	17.9495	17.7706	17.9956	18.3359	19.1377	18.5791	18.2544	16.2016	17.5976	18.0085	18.2261	17.2967	18.8496
Q10589	21.3592	21.0526	20.7978	21.1555	20.2239	20.8671	20.5772	20.7356	18.2103	20.7724	21.1167	19.8706	21.3621	20.2446	8.53728	20.5434	21.3962	21.7804	20.3296	20.3062	21.3082
Q11201	17.3797	16.8676	16.7801	16.6236	15.8826	17.3005	17.2741	16.1052	18.0156	17.1173	16.0628	16.4303	16.3301	16.8209	18.8031	19.0498	17.8203	17.5127	19.3243	17.6708	16.6086
Q12765	18.4892	17.9559	19.0009	18.5145	13.0216	16.8147	19.1843	19.164	17.3826	18.58	17.8082	13.4893	19.1446	18.0118	13.9536	17.1059	18.7141	13.7976	17.413	17.2454	18.2217
Q12767	15.9607	16.7838	16.1142	16.1617	17.4102	13.8454	17.238	16.8226	14.159	16.2331	16.7768	16.7806	17.2141	16.207	16.3611	11.3151	16.2711	15.393	14.4745	15.4763	15.79
Q12768	18.2317	17.8223	18.926	18.1761	18.3245	17.535	18.3509	17.8013	18.4021	18.7766	18.1014	17.55	18.1476	18.1429	19.2834	18.564	18.9337	18.1481	18.6551	18.1453	18.1295
Q12769	13.7077	13.2254	15.5273	8.37723	14.9948	-3.32193	3.30825	15.0802	1.83671	12.1139	16.3145	16.503	8.19384	13.1529	3.4102	2.93006	14.8858	16.0533	2.83928	12.1137	12.8733
Q12774	15.4816	18.3153	19.073	16.2465	15.1556	18.9902	16.7816	16.7598	18.4527	18.6607	17.1372	17.9029	17.2234	18.1458	19.3015	18.5804	18.2098	14.48	17.6289	18.3766	17.7979
Q12788	19.7098	19.2266	18.3887	19.3268	20.1229	19.2028	19.7092	19.3385	19.9383	19.2276	19.0948	19.3213	19.5408	19.0955	20.3495	19.8415	19.4003	19.7336	20.7932	18.7146	19.3868
Q12789	17.6696	21.5395	18.6455	17.8165	21.0853	16.8338	17.2714	15.9561	14.7444	19.3088	20.4492	20.7068	16.8711	21.0348	16.02	15.5928	18.1881	18.8859	15.7251	21.4653	18.2197
Q12791	13.4466	15.6361	16.8024	13.5789	17.2983	-3.32193	10.4434	15.8107	14.3414	15.4085	16.0462	16.8118	13.9037	15.5454	15.4303	13.8143	15.5876	14.7935	-3.32193	16.3387	13.3552
Q12792	19.6514	20.2135	19.8078	19.4874	18.8773	21.3097	19.0983	19.595	21.5959	19.5446	19.1359	19.1855	19.7481	19.9809	20.7755	20.5094	19.7487	19.5357	20.8144	19.4904	19.4071
Q12800	18.4133	18.8505	18.5486	18.9067	19.2424	13.5003	19.0088	18.5954	16.4202	18.3007	18.4872	18.6956	18.2218	18.2866	14.7133	15.4727	17.5261	18.2452	16.0458	18.5369	18.2798
Q12802	19.394	20.0729	19.8332	19.2374	18.9499	18.5138	19.3226	18.5722	16.8804	19.3595	19.8499	19.3386	18.1712	19.4161	17.7277	18.0773	19.5617	19.8443	17.7956	20.2552	19.0648
Q12805	17.8899	19.2421	18.1902	20.2944	19.1335	13.8851	19.3304	19.0292	14.1402	17.7973	17.3679	19.6763	20.312	19.3471	16.0849	17.8956	16.7976	17.3876	13.4947	18.2379	19.0402
Q12815	19.9694	19.6515	19.6928	19.5857	19.9989	20.8129	19.4068	19.4865	20.145	20.3011	20.0931	19.4217	19.6291	19.181	20.6901	20.0809	19.9711	20.2606	20.7929	20.0594	19.6973
Q12824	20.2824	20.2751	20.0869	20.7835	20.7575	19.7064	20.3422	20.0716	19.3226	19.961	20.261	20.2418	20.2776	20.1867	20.1296	19.8821	20.3513	20.705	20.0474	19.4618	20.1078
Q12830	16.2899	15.9548	22.6505	16.3892	18.4525	21.9396	21.0873	17.3006	21.0109	22.0477	18.9808	21.0647	23.3861	21.7364	19.3899	21.2609	17.4086	17.4769	21.0845	21.4259	16.5243
Q12841	17.678	16.0004	15.7849	14.7823	14.2788	16.9552	17.9179	15.1127	17.3995	17.2117	17.0808	17.4552	17.5779	17.8195	17.1226	16.6965	14.8972	16.5349	17.4462	17.6322	17.5398
Q12846	19.1194	19.5807	19.4003	19.8386	19.854	19.1137	19.4659	19.2073	18.8727	19.4975	19.8578	19.1034	19.7813	19.3759	19.994	19.1504	19.7689	20.1176	19.0872	18.8681	20.0896
Q12849	17.1572	16.7895	17.9877	17.4935	18.8784	9.01124	16.804	17.7283	8.98323	17.8694	18.6172	19.6517	16.667	16.7322	9.63263	9.10896	17.9237	18.4023	9.42505	17.4045	18.2191
Q12882	18.5118	16.7534	17.4941	17.9592	17.9939	17.9509	19.029	18.4604	18.3559	19.1705	18.6284	18.2194	19.3393	18.1329	19.1174	17.4429	20.1599	18.4325	18.6102	17.8896	18.4129
Q12884	18.6419	18.7483	17.9698	18.5178	18.1685	19.2908	18.7448	18.7661	19.4781	19.1638	18.3917	18.822	18.2119	19.4534	19.8373	20.0651	18.0596	18.7344	20.4293	18.2887	18.9131
Q12888	19.431	19.8649	18.8796	19.9841	19.1924	15.16	19.1324	19.1258	15.065	19.3541	18.3452	19.1411	18.7099	19.1129	15.677	15.547	19.6527	18.44	15.6066	19.1761	19.4881
Q12904	17.6721	15.9604	20.2795	15.5366	15.8476	20.3562	16.8512	18.3495	10.6578	19.4687	16.0846	16.5075	16.8001	19.8244	19.9096	10.6579	15.9129	14.3901	10.8986	19.611	10.6122
Q12905	20.0466	19.4578	19.9461	19.5307	20.2714	NA	19.2224	19.8666	14.8627	19.0748	19.6421	18.8831	19.8435	19.3445	12.4797	15.3372	18.6033	16.981	15.1983	19.2823	19.2914
Q12907	21.0148	21.036	20.7636	21.6287	NA	17.0607	22.2739	21.0663	20.1508	20.3432	21.0369	17.4043	22.1559	20.8066	19.4147	20.2015	21.2406	21.5644	19.6387	20.5012	21.8996
Q12912	19.415	17.2139	24.3848	19.4292	19.378	23.2799	19.1105	19.6922	20.5435	24.8451	19.6308	20.5853	20.9843	24.8368	20.4226	18.4717	19.2441	20.0696	20.3272	24.6422	20.2265
Q12913	20.6702	20.3896	20.8527	20.7602	20.8341	22.2216	21.8195	21.7068	22.6853	20.4659	20.9467	22.7855	22.3522	21.1473	-3.32193	21.9187	20.1606	20.7692	20.2787	19.9118	20.705
Q12929	16.6286	18.0551	18.2743	17.4603	17.76	17.5702	18.2664	16.774	18.5222	17.9113	16.1392	15.9376	17.1112	17.7391	18.2595	18.8028	17.8267	15.6414	17.9059	17.9914	17.849
Q12933	15.3927	13.5631	17.0117	14.8627	16.2275	13.9597	13.8373	14.8422	15.7557	17.2908	15.3475	15.706	14.9995	16.7687	17.4621	16.3918	15.1604	15.3679	16.6286	16.048	15.366
Q12955	18.2418	17.4441	19.4768	18.7678	19.0566	18.465	18.4885	17.6742	18.6776	18.0867	17.5668	17.5909	18.6263	18.1099	18.4808	18.1171	18.6679	18.0466	17.9939	17.6535	19.0702
Q12959	17.2437	16.859	17.1586	17.8511	18.7348	18.7162	18.1398	18.0721	18.1831	17.6279	18.3083	18.0537	18.0308	17.4562	17.4023	17.9354	17.2441	18.2393	17.1792	17.641	18.722
Q12965	19.6112	18.6399	19.0741	19.0028	18.9013	15.7839	19.1506	19.106	17.0159	17.7216	19.1837	18.1989	19.0449	18.7698	17.8589	17.1358	18.9554	18.5504	17.3136	17.9919	19.0009
Q12967	12.523	14.2398	14.1142	13.63	16.0621	-3.32193	13.7848	13.418	-3.32193	13.3743	13.7271	14.2721	14.1496	12.901	13.5408	12.0285	13.7352	12.2879	12.6032	14.2105	13.8579
Q12972	20.2541	18.3595	18.1693	20.3331	20.2051	20.1262	19.6268	20.2851	17.6879	18.3319	20.6293	19.1744	19.9976	19.762	18.9038	18.6656	18.4553	20.5308	18.6986	18.0237	19.3853
Q12979	19.4159	19.7569	19.5583	19.0565	17.6486	19.4509	18.9728	19.1154	19.5396	19.4803	19.3886	19.5754	18.5464	19.3182	18.7312	18.7638	19.5416	18.8364	18.0766	18.9219	17.8107
Q12981	17.9972	17.8286	18.1085	18.1321	18.3047	9.57236	17.952	18.0549	18.2059	18.2515	18.8778	18.2136	17.6036	18.3514	19.2566	18.9011	18.0602	18.0358	18.7415	18.7751	18.4912
Q12996	20.7797	20.227	19.56	18.9976	18.7857	22.1911	17.7795	19.9458	21.1009	19.6328	20.0575	19.3771	18.2454	19.2249	21.1761	21.2293	19.8628	20.0294	21.6723	18.9634	18.3217
Q13017	17.7639	17.3494	17.3733	16.7521	17.0573	20.2679	17.8267	15.8321	18.57	17.1863	17.6937	17.4179	18.2641	17.3203	17.2368	16.45	18.0056	16.0806	17.7766	17.7429	17.2333
Q13033	19.1501	19.21	19.4095	19.9149	19.6613	19.6285	19.8867	20.1217	20.7575	19.0301	19.2763	20.069	20.1086	19.2511	19.9986	19.5594	19.5168	19.4502	20.0748	19.7064	20.0315
Q13043	18.3487	17.439	16.2316	18.0005	18.6965	11.2208	17.3117	18.8107	12.0703	16.4479	20.1381	19.2921	18.2047	17.0702	7.82957	15.854	18.8684	19.4308	10.9228	16.5756	18.2408
Q13045	18.4647	18.3769	19.2688	18.4081	18.2139	12.0544	19.236	18.6454	15.7934	18.9647	18.4622	18.1023	18.9782	18.5841	14.7267	15.6663	18.667	18.4845	14.0486	19.4255	18.5989
Q13057	18.486	18.0826	19.594	18.4854	18.3341	11.3797	17.9702	17.8105	16.4163	19.1812	18.6861	18.0452	18.7347	18.0983	17.6456	16.9761	18.7719	18.2855	17.5595	18.8771	17.7317
Q13085	16.9827	17.6049	19.137	17.3514	12.8215	18.3584	16.8328	17.2246	18.338	17.6226	15.9336	15.9552	16.2725	17.4246	18.7128	18.3579	17.1177	15.6026	19.2334	17.2108	17.2114
Q13094	18.1884	18.5371	18.2896	16.8202	16.9124	16.8949	17.9408	18.2949	18.6592	17.7678	19.4217	16.4896	17.832	17.7001	19.434	17.925	18.372	19.2892	18.7315	17.7958	17.1431
Q13098	17.8294	17.664	19.5231	18.5682	19.1894	18.0836	18.9392	18.558	19.3242	18.4564	18.5074	17.768	19.3284	17.6715	20.8958	19.1712	17.9666	17.4532	19.2321	19.1531	18.8324
Q13103	13.9784	15.7039	13.8018	16.9833	13.1584	-3.32193	19.0839	13.6818	14.2229	17.0885	16.9604	18.8477	15.2404	15.3574	14.1957	13.1118	14.1589	12.3582	10.3669	16.9525	16.9459
Q13107	17.0665	17.763	17.6398	17.0252	16.6193	19.2272	16.7645	17.2026	19.5622	17.4749	17.6186	17.4432	16.2997	17.6928	19.1033	18.9177	17.4319	16.3841	18.6479	17.7013	17.4629
Q13113	21.2475	19.7735	22.2784	24.9799	24.7362	21.1523	25.0639	25.3153	18.8362	19.326	24.4062	27.0024	25.6103	23.6174	19.822	19.995	19.8486	21.9381	20.5238	18.4548	24.7426
Q13123	18.2526	17.4787	17.6732	18.7262	17.9711	18.1009	18.7188	17.6553	19.0223	16.0048	16.118	16.4039	17.9083	16.9889	18.6523	18.2674	18.3345	18.4059	18.3513	16.1909	18.2774
Q13131	21.2937	20.9055	20.3109	21.1222	20.6223	23.4033	21.3298	21.2009	22.7623	21.5119	20.9901	21.2736	21.7339	21.6315	20.9	22.3697	21.0818	21.1211	22.7823	20.6774	21.367
[truncated: 2,617 more rows]
