# Supplementary material for: Proteogenomic Workflow Reveals Molecular Phenotypes Related to Breast Cancer Mammographic Appearance
Source: J Proteome Res. 2021 Apr 15;20(5):2983–3001. doi: 10.1021/acs.jproteome.1c00243 (PMC8155562; doi:10.1021/acs.jproteome.1c00243)
Supplement: Supplementary file 6 — pr1c00243_si_006.xlsx [file pr1c00243_si_006.xlsx]

## Sheet: Sheet1
Table S6. Sample Set 2 - Proteomic data (DIA layer).
Uniprot	V01	V02	V03	V04	V05	V06	V07	V08	V09	V10	V11	V12	V13	V14	V15	V16	V17	V18	V19	V20	V21	V22	V23	V24
A0A075B6I0	20.8202	19.4568	19.9678	21.6791	20.573	21.6361	21.3605	21.5712	19.2971	18.0644	18.3673	19.2472	19.9031	21.4869	17.8033	21.7472	19.7966	20.1447	20.5412	20.7961	18.1629	22.8503	19.1434	19.134
A0A075B6J9	24.4922	20.6676	20.781	21.8268	21.8933	22.0714	22.861	22.745	19.9509	22.1917	21.912	21.4101	19.6604	22.7613	22.3882	22.7809	21.8483	22.3842	22.2136	21.5523	20.2673	23.372	20.0308	22.1358
A0A075B6K4	21.3054	20.7732	20.6209	20.7668	20.7457	21.9376	20.5165	20.5892	21.4107	20.8256	21.6662	20.8166	20.296	20.7028	21.3951	21.0739	20.3027	20.2195	20.0943	20.3778	20.0344	20.5134	21.7819	21.9083
A0A075B6Q5	21.278	20.0083	20.0293	19.9675	19.4752	18.5427	18.9928	19.5676	21.065	19.3861	20.2919	20.4078	19.4566	20.1227	19.812	20.3311	20.0839	20.3551	19.6682	19.7137	20.2071	19.2028	21.3275	20.2515
A0A075B6R2	23.9079	19.5785	20.2341	19.0978	18.5461	18.2435	18.4138	18.8359	18.2345	18.6406	19.0754	19.1853	19.0503	18.8101	20.0074	18.037	19.6926	18.7873	18.7848	19.1976	20.7914	20.1615	20.9238	20.5558
A0A0A0MS15	22.8968	21.4951	22.2658	23.6553	23.742	21.9309	21.4234	23.9741	22.7116	21.3171	22.6557	21.0478	22.0606	22.6023	22.7283	23.231	23.6895	21.6675	20.6996	21.3165	20.8286	26.1926	20.9246	23.9387
A0A0A0MT36	21.5968	19.8547	14.5184	20.0504	20.8447	19.3393	20.572	21.2003	17.3781	17.7879	18.6547	19.4313	17.4773	20.7365	18.5277	20.3271	19.7558	20.6252	21.2329	20.4921	16.3465	20.7266	14.9729	18.0191
A0A0B4J1U7	19.4416	19.0723	18.1732	18.7842	20.3564	18.605	20.1071	19.8846	16.896	18.1167	18.6388	18.9515	16.1008	18.356	17.8876	19.3257	19.3615	21.084	20.0826	19.6752	17.0058	19.4121	16.9253	16.9802
A0A0B4J1V0	21.8374	19.0594	22.8325	19.8842	21.4888	19.8331	19.8004	20.0326	20.169	19.1205	20.0207	18.9868	18.9912	19.6329	19.8766	19.501	20.1195	20.1348	19.3675	21.2516	18.7494	21.4426	19.7665	20.7267
A0A0B4J1V2	21.0002	21.3929	21.8618	22.3131	22.3985	22.1616	22.6497	21.9833	21.681	21.4844	22.1788	22.5659	20.5543	21.4659	21.8781	21.995	22.5608	22.1484	22.3928	22.6946	19.8814	21.7967	19.9349	22.4079
A0A0B4J1X5	22.6336	22.4175	23.6444	23.2774	24.5465	24.2042	23.7516	24.7826	23.1826	22.0529	22.5796	22.5032	21.455	24.1654	22.0562	24.0302	23.5822	24.137	22.184	22.224	19.726	25.6887	21.795	24.1397
A0A0B4J1Y8	22.2346	21.8316	22.7547	21.0638	23.0892	22.178	22.1344	21.4883	21.4105	22.1955	22.1418	21.0334	22.0439	22.64	21.9883	21.4756	21.6259	21.3805	21.3273	21.1431	18.7606	22.2064	21.2921	20.6176
A0A0B4J1Y9	20.4855	18.3053	19.3497	19.4307	20.7199	19.3172	18.5596	19.3778	19.4408	18.5985	19.6906	18.5298	18.0334	19.2753	19.3347	18.7826	18.4936	20.1077	18.7015	18.5146	18.3525	20.4336	19.3081	20.1192
A0A0B4J2H0	18.1057	19.6888	19.9914	19.6273	20.3405	19.2211	18.9343	20.0369	18.5161	20.1308	21.2126	19.416	19.41	19.8285	20.0392	20.0259	19.6103	19.2528	19.1398	19.6359	22.6189	20.8516	23.7716	21.0012
A0A0C4DH24	16.5586	20.096	16.5307	19.5783	22.1505	20.1872	21.715	22.0443	14.9759	19.4916	20.4758	20.3582	20.4772	21.3417	16.9842	21.1513	20.1691	20.5156	20.8576	21.1758	18.4083	21.517	19.1245	19.5075
A0A0C4DH29	19.7634	19.622	20.8331	19.6942	19.724	18.9682	19.1928	19.4398	21.5555	19.999	20.7636	20.0414	21.1029	20.1055	20.7573	19.6681	20.0629	19.4939	18.9072	20.4163	20.2628	19.8573	20.2532	21.8669
A0A0C4DH31	23.6967	19.785	23.4196	20.6614	21.2446	20.0035	19.3755	20.3852	21.3472	21.0384	21.2184	20.4577	20.4673	20.4162	23.5816	20.4159	20.0365	20.0945	19.735	19.9825	19.8744	21.1055	20.523	21.8542
A0A0C4DH38	24.3096	21.5355	20.0313	22.7889	22.5336	22.0569	22.07	22.9277	21.4068	23.2593	23.4829	21.4815	22.7657	22.6533	23.5142	22.4412	21.7153	21.4482	21.1036	22.3209	22.7577	21.0971	21.1224	24.5902
A0A0C4DH39	19.6231	19.5071	20.2741	19.4473	19.2794	18.8681	19.0557	19.8909	21.4247	21.1826	20.959	20.1867	21.4173	19.8008	21.0281	20.0091	19.6775	19.3281	19.9518	20.083	20.4663	20.4103	21.1783	21.8634
A0A0C4DH55	23.6844	18.8845	22.4405	20.4345	23.2762	21.6491	19.0128	20.3837	23.3065	20.4885	20.9791	19.2254	18.7202	21.6257	21.7031	20.5276	20.7123	20.474	19.8839	20.4858	20.0994	22.6702	20.2055	21.8454
A0A0C4DH68	20.5267	21.1404	23.7242	21.6104	23.4336	22.631	22.6912	23.2175	21.9687	21.1154	22.9926	20.6703	20.3124	22.8826	21.2514	22.7717	21.8195	22.2059	21.1143	22.0032	19.735	23.4943	21.7722	23.5418
A0A0G2JMI3	17.8445	19.2819	18.2623	18.9179	18.2184	18.157	17.602	17.4939	15.7471	18.8011	20.6273	17.0005	18.47	17.1111	18.2723	17.176	17.0329	15.973	16.5859	16.9172	22.247	18.1362	19.0165	17.3091
A0A0J9YXX1	18.9864	19.3922	22.0938	19.8029	21.0124	23.0123	21.3207	19.4526	20.1976	16.9597	19.5102	18.9805	20.1883	19.9243	16.5587	19.1277	19.6044	19.3764	20.4836	20.7155	18.6085	20.2524	19.1323	22.061
A0AV96	20.5016	21.0843	21.3879	20.2782	19.3465	19.8174	20.2626	19.9928	20.3046	20.1283	20.4336	20.4369	21.2978	20.5398	20.4815	20.3004	20.6486	20.2299	20.1122	20.1357	21.776	20.9249	22.1951	20.7055
A0AVT1	21.4261	21.2401	20.9849	20.9692	20.984	21.6105	20.8367	20.5746	21.1545	21.2917	21.1573	21.0153	21.2685	21.3852	21.4856	20.7942	21.1034	20.9814	20.8867	20.8868	20.9482	21.5954	20.7911	22.9281
A0FGR8	20.8993	20.8842	20.7806	21.3406	21.9413	21.9359	21.2561	21.8067	20.4828	21.7597	22.05	20.9834	21.6508	21.2001	21.2884	21.7594	21.2842	21.2318	22.1897	21.7537	20.8238	22.2877	20.1476	22.0332
A0MZ66	21.621	21.3486	20.9318	21.31	21.8931	21.479	21.2502	21.3779	20.7764	20.3687	20.8209	21.4632	20.1873	21.0259	19.8802	21.1393	21.1874	21.0687	21.4204	21.5195	20.9729	21.776	20.5593	20.1519
A0PJZ3	16.6389	16.3323	19.2486	17.4334	17.1578	17.3323	17.1773	17.174	17.6459	18.0937	20.4339	18.5859	17.5881	16.5265	18.8199	18.3768	19.2804	18.3524	19.7991	17.0649	17.662	14.0222	20.7306	16.4679
A1A4V9	21.8667	22.6128	21.6928	22.3827	23.4353	22.8541	23.6063	23.243	21.5099	22.4383	23.1486	22.3874	21.3926	22.0603	22.4205	22.6165	21.6937	22.3076	22.5077	23.4392	21.3016	22.2642	21.6553	21.4083
A1KZ92	17.6484	16.6601	17.3701	15.8738	16.2682	15.9604	15.5499	15.8948	17.0287	16.4256	17.0087	15.3	17.5539	15.4715	16.0029	16.088	16.4094	15.1995	17.4544	15.1018	17.5171	15.5996	18.9186	15.5135
A1L0T0	20.306	20.0897	20.5845	19.749	19.5919	20.7431	19.9332	20.4581	19.9069	20.3818	20.5389	20.8778	21.0979	20.0497	20.7991	20.5371	20.5378	19.8869	18.9685	20.6214	21.4032	20.2799	18.9567	20.7416
A1L170	16.6175	18.1223	17.9724	17.4158	17.2908	16.8543	17.8888	17.7274	16.8779	18.1909	19.3531	18.5065	17.9236	17.3907	17.8249	18.0789	16.3449	18.3422	17.87	17.4462	17.5915	16.9261	16.654	19.4903
A1L4H1	17.8777	18.461	19.4987	18.1276	17.2822	18.0849	19.1592	19.2461	20.1122	19.1518	20.728	18.4793	19.2918	18.8001	19.4207	19.2634	19.0449	19.523	17.4917	16.6958	19.0284	18.3485	17.8093	18.806
A1X283	21.3308	20.8919	21.1264	20.6292	22.1945	21.2158	21.8754	21.7916	20.4279	20.5277	21.4801	21.4525	20.1594	20.3406	20.9081	21.8909	21.2248	20.9206	22.0932	22.1723	20.2065	20.9318	20.3725	21.0276
A1XBS5	20.529	19.7458	21.4534	19.9761	19.8969	18.8463	19.9692	20.6635	22.0247	20.758	20.4731	20.5684	21.5316	21.1055	22.1143	20.673	20.3272	20.2704	19.3973	20.4381	21.4475	20.4287	22.4579	22.0781
A2VDF0	17.2976	15.1246	11.9167	14.7986	13.3527	15.2411	15.2808	16.0188	15.0758	15.6936	15.6567	15.2526	15.1908	16.4885	16.438	15.7975	16.0443	14.8778	13.2307	17.1737	17.4874	15.0291	14.2876	15.9158
A3KMH1	21.4377	20.663	20.7358	20.8773	20.6935	20.6549	20.8381	21.4384	21.0921	22.2062	22.783	20.6939	21.8996	20.1937	21.969	19.4761	19.7829	19.281	19.0753	19.2905	19.9523	19.4118	21.3035	21.1347
A4D1P6	22.6206	21.7767	23.7577	24.0988	25.2474	22.9458	23.9865	25.3229	24.5841	24.8862	26.1197	23.9733	21.5759	24.3885	24.5641	24.6223	23.2958	25.0863	24.1711	22.6188	23.2349	23.8468	24.8724	24.0544
A5D8V6	21.4704	21.9921	23.978	23.2138	23.1206	22.5892	23.2755	23.8517	23.9508	23.4278	24.4373	24.7913	23.6603	24.4977	24.3186	24.3009	23.9065	24.6923	23.4757	23.0832	22.6344	23.2425	23.6862	24.3384
A5YKK6	21.256	20.8	20.6171	20.7627	20.7583	20.7199	20.2752	21.2826	20.6777	21.1678	21.5725	20.7958	21.6577	20.7035	21.3772	20.4958	21.3393	20.1816	19.984	20.6113	22.3203	20.9155	21.6146	22.0359
A6NDG6	21.2132	22.4139	20.5967	21.6408	21.7146	22.9219	22.0924	22.0745	20.5509	20.7908	21.0366	21.3406	21.6743	21.394	20.5066	21.0204	21.7084	21.2948	21.4045	20.7197	21.1518	21.8575	20.3972	20.1845
A6NFQ2	20.6719	19.8458	18.9429	19.3727	19.8178	19.6179	19.4718	19.8476	19.5331	19.7605	19.4882	19.0934	18.667	19.7384	20.2786	18.818	19.2032	18.605	19.521	20.2822	18.6116	19.6337	19.2256	20.6045
A6NHL2	22.0497	22.0459	22.0471	21.4704	21.1048	20.9268	21.096	21.7092	21.8108	20.9199	21.3341	21.3844	21.3577	21.4089	21.2623	21.5576	21.0632	20.6166	20.5649	21.0168	20.8816	20.823	20.9799	21.3813
A6NHR9	21.0505	20.0963	20.0413	20.1355	19.653	19.6108	19.2618	19.8828	20.0852	20.2549	19.7372	19.7163	19.6676	21.1622	20.6936	19.4649	20.5704	19.8525	19.4387	21.1311	19.9424	20.1176	20.5364	20.9907
A6NIH7	18.8514	19.1229	20.4884	18.001	19.2381	18.6253	19.3239	18.4653	20.3457	19.5705	19.9366	19.2506	20.1185	18.891	20.8089	19.3738	21.0966	20.6263	20.3542	20.68	19.8847	21.3737	20.5538	19.1135
A6NKX4	20.6736	22.3535	21.0288	21.7374	19.4858	21.6752	20.4308	20.763	21.0155	21.9117	21.3974	21.1424	20.6605	21.2192	21.597	20.9444	21.505	20.5443	21.2089	20.8643	21.7207	20.2393	22.436	22.4191
A6NMZ7	21.4363	21.2735	20.7183	22.0087	23.2166	21.9517	21.9088	22.3201	23.1694	21.9811	22.9977	20.6147	20.352	21.2718	20.9539	22.1096	20.8833	20.7772	20.913	20.6093	20.0821	21.8464	20.7169	22.1692
A6NNP5	19.0459	20.0243	22.4637	18.0945	19.4061	20.2757	20.2661	20.3598	19.5533	18.3361	19.1949	19.5094	22.4635	19.7788	20.7413	21.5261	19.8848	20.0809	20.6333	19.0854	21.339	19.3308	22.1889	21.4143
A6XGL0	20.6242	19.2273	23.9506	20.103	18.5288	18.014	19.0225	18.4279	22.4034	21.1093	21.0564	16.7621	23.7804	16.815	20.4967	17.0775	16.4689	14.0384	16.4074	15.7143	17.2424	17.3794	24.0148	19.5029
A7E2V4	18.7834	18.1924	19.9633	18.1375	15.9973	16.7204	16.8706	16.7748	15.5368	17.4549	17.0573	17.5909	17.5022	16.866	17.4867	17.3207	17.3323	17.3295	17.2698	17.615	17.839	18.5999	17.6838	17.5746
A7KAX9	21.1535	21.8588	26.5511	22.7835	22.3983	22.5103	23.096	23.4797	25.4941	25.4198	25.413	25.3593	25.7433	24.4285	25.914	24.91	25.1057	24.5881	24.4932	24.6358	25.0784	24.6325	25.7514	25.6552
A8K2U0	21.1501	19.4516	20.8858	19.0231	18.7582	18.7173	18.2093	18.8831	21.722	19.6766	20.3311	19.3172	19.3091	19.2976	19.5359	19.2205	19.4875	19.6524	19.2237	19.941	21.1253	19.5882	21.7191	21.0857
A8MVX0	19.74	18.9222	21.2058	19.6159	18.5528	19.0595	20.0752	19.7443	20.0491	19.7792	19.5637	20.647	21.0946	20.0761	19.2083	19.8729	20.5196	19.9406	19.6251	19.3015	20.4835	19.6428	20.7656	20.0649
A8MXV4	20.2563	21.1569	17.5804	20.29	19.0041	20.1306	18.7444	19.3379	19.1142	20.4334	20.9366	20.2933	17.5011	18.9764	18.9265	18.133	19.5426	16.8605	17.1415	20.2707	20.0015	20.3908	18.0344	19.7161
A8TX70	20.5579	21.1117	18.7654	21.7013	20.7811	20.0962	20.5505	21.1902	20.6835	20.7612	21.1448	20.9376	21.0248	21.4168	21.1153	21.3762	20.769	21.4185	21.6774	19.7658	19.4123	21.5604	19.628	21.5808
A9QM74	19.5286	19.4593	18.3514	19.3438	19.9895	20.3457	19.5118	19.0776	17.5526	19.4538	19.5323	19.9994	20.798	19.3766	18.7041	19.1631	20.3068	20.3342	20.321	19.52	17.7004	20.0025	19.1038	18.3875
B0I1T2	21.5839	20.6778	21.4326	20.4734	20.6104	20.2489	20.8681	21.1361	23.1244	20.1151	21.349	20.4111	20.6174	21.8795	21.6593	20.4457	20.5472	20.2762	20.1887	20.9457	21.7321	21.2964	22.3112	21.2272
B9A064	25.1764	22.8832	24.2003	25.0433	24.2531	23.9276	24.9161	25.4329	23.3098	21.9075	23.2956	22.8045	20.8478	24.4737	22.3333	24.8794	25.1773	24.7458	25.5535	25.1677	18.979	26.7273	24.3972	22.908
C9JLW8	21.0188	20.8402	20.6623	20.4124	19.6294	21.2686	20.1172	20.8752	20.3776	20.0138	20.249	21.3192	21.0577	21.3875	21.005	21.352	21.7828	21.2709	21.012	20.8841	19.5192	21.8646	19.265	20.6791
E7EW31	17.8824	18.3902	16.9809	18.6926	18.7529	19.186	18.0448	18.9798	17.3143	19.4439	18.9859	19.4804	19.9214	18.8478	18.7335	19.5384	19.3262	20.9545	20.0676	18.7971	18.7909	19.3068	20.2838	19.187
L0R6Q1	20.6216	21.0091	21.7623	21.1175	20.6279	20.5184	20.3868	20.7829	21.8784	21.2019	21.9928	20.9746	21.2775	21.5025	21.704	21.2693	21.2344	20.9206	20.5207	20.5399	21.0975	21.3856	21.8335	21.9195
O00115	24.3867	24.1312	22.8599	24.1318	25.3813	24.0054	24.7915	24.9077	23.0653	23.4289	23.2112	23.1291	22.5564	23.4927	22.6927	23.2523	23.1228	23.4019	23.1606	24.2754	22.234	22.9529	22.3282	23.1517
O00116	21.5544	21.4469	21.6557	21.4614	22.5096	22.5627	21.5329	21.1903	21.1788	22.0384	22.5296	22.5266	22.7193	21.5661	22.2264	21.8257	22.1392	22.6492	22.5529	21.7081	21.5391	21.6695	21.3642	22.4363
O00139	21.8222	21.1383	21.446	20.9408	20.3155	19.8729	20.1524	20.8946	21.8405	20.6428	20.9352	20.5514	21.0171	21.3088	21.4225	20.4622	20.6177	20.0651	19.6982	20.4303	21.7239	20.6415	22.2258	21.1445
O00142	21.7276	21.3288	20.8513	21.2453	20.9574	21.4157	20.9956	21.2566	20.8275	20.4794	21.1016	21.204	20.2313	21.7687	21.019	21.2705	21.6317	21.6275	20.9844	20.6417	19.8024	20.8061	17.7293	20.6834
O00148	19.9784	20.2201	21.4928	20.0989	19.8793	18.3804	19.7314	20.1497	21.6925	21.816	22.054	20.2105	21.7603	20.663	22.4314	20.9088	20.3277	20.0094	18.6776	20.2512	21.8632	21.5344	21.3647	22.8419
O00151	21.3128	21.3076	22.4588	21.2249	22.7941	22.5118	22.9717	22.4848	22.8957	23.1207	22.6203	22.6038	21.2076	22.7538	22.5246	22.1541	22.076	21.9735	22.83	21.6628	22.492	22.8687	21.659	21.6926
O00154	21.823	22.2702	22.0176	22.7292	21.7061	22.828	21.1571	22.2347	21.3202	21.2483	21.1453	21.9028	22.5775	21.6795	21.4735	21.8505	22.6175	21.4545	21.6125	21.5721	21.8586	21.9287	22.497	22.1106
O00159	21.5822	21.1794	22.0309	22.2887	22.518	22.1542	21.7216	22.1991	22.0347	21.9183	22.7793	21.8071	22.2546	21.8556	22.4181	22.1095	22.2509	22.2707	22.8724	21.2183	22.128	22.082	22.2202	21.5205
O00160	20.9987	20.0757	20.8277	19.9924	20.3207	20.0386	19.9276	20.2447	20.9555	20.3077	19.9393	20.2455	21.0058	21.4269	21.5054	20.426	20.6998	20.5815	20.2972	21.8427	21.1175	20.9728	20.9885	23.1166
O00161	18.5057	18.9275	19.7735	19.452	21.6815	20.8242	19.7841	21.1594	19.0818	19.0053	19.6362	18.8115	18.3422	19.2186	18.7003	19.7025	19.701	19.8905	20.4828	20.778	18.7986	20.3107	18.9269	18.9204
O00170	20.0452	20.5947	19.9553	20.6144	21.3215	20.2671	20.9022	20.8084	19.1854	19.5712	19.9069	19.5998	19.4097	20.1826	20.3747	19.9559	20.343	20.6852	21.0009	19.5931	19.6076	21.157	18.589	20.1307
O00178	21.6587	20.9097	19.2036	20.3401	20.8924	20.7961	21.3157	20.2674	21.2356	21.4509	20.6677	20.7646	20.572	20.9099	20.2735	21.1767	20.1452	20.9484	21.2976	20.5584	20.1473	20.4621	20.7913	19.737
O00182	21.1962	21.2682	19.3019	21.4471	21.7945	21.6264	21.5661	22.0655	20.6179	20.5062	21.2969	20.973	19.3416	22.0937	20.2472	22.2237	21.2566	21.8014	21.9624	21.5107	19.9269	21.9968	19.9552	19.1543
O00186	21.0529	20.8795	20.554	21.1144	21.3417	21.0374	20.4006	20.8941	21.2973	21.2766	21.5208	21.1938	21.4391	20.8336	21.329	20.6069	21.066	20.9697	20.6236	20.9488	21.3492	20.426	21.5074	21.2007
O00192	15.2714	16.9717	20.1109	16.3267	13.9895	#NAME?	12.8482	16.3628	18.0876	20.1124	18.8891	17.9671	19.2422	12.2772	16.9707	14.4871	15.5311	16.8775	16.548	12.6019	18.8429	17.0542	16.8953	17.6313
O00194	19.6489	19.8817	20.6254	21.1184	20.9804	20.4698	20.7497	20.0288	20.5875	21.08	20.5541	21.0998	20.9014	20.8919	21.3561	20.6904	20.3807	20.7205	20.735	20.3143	20.6102	20.5711	20.0919	21.5255
O00203	20.6338	20.7666	19.0938	20.9656	21.0793	20.0329	19.9715	20.9056	19.0781	19.7285	19.9955	19.5653	18.8965	19.4098	19.1362	19.312	19.3705	19.7948	19.6846	19.7077	19.4162	19.6523	18.6113	19.4931
O00204	19.3645	20.2827	19.2869	18.3125	20.6675	17.8776	21.3951	18.6296	22.5124	21.0534	21.6405	19.367	18.9392	18.916	21.6344	18.9384	18.9576	18.3561	16.5635	18.754	19.7198	19.1782	19.7888	21.8384
O00214	20.556	19.9278	20.8557	19.5267	19.5595	19.4223	19.6566	18.8946	19.0189	20.3019	20.6262	20.0378	20.8615	19.8779	20.4793	19.1194	20.241	19.0999	19.3639	20.2449	19.974	19.2859	19.7917	20.6659
O00217	21.5658	21.4017	21.6584	21.0459	21.3404	20.7655	21.7022	21.2282	21.9544	21.8594	21.6454	21.5056	22.2497	21.4779	21.5904	21.0848	21.2897	21.1465	21.4831	20.8395	22.0901	20.9786	21.5721	20.5535
O00221	18.5819	18.8839	19.8386	18.1653	19.1456	18.6459	19.2663	19.2078	20.0765	18.5635	18.5856	19.3975	19.6041	19.3994	19.1673	18.384	19.0306	18.536	19.2328	18.9589	19.2283	18.617	19.6661	18.927
O00231	21.9892	21.7343	22.3692	21.7228	23.0495	22.2584	22.4931	21.9021	21.9872	22.4438	22.4462	21.4595	21.7657	21.6401	22.1878	21.5279	21.8891	21.6167	21.8984	21.7672	21.3028	22.217	22.0031	22.0498
O00232	21.1072	21.4846	20.502	21.3451	22.1432	21.619	21.5522	21.7522	21.5298	21.1052	21.114	21.5291	20.5033	21.3277	20.7953	21.6205	21.3616	21.4749	21.8196	22.119	20.7546	21.9815	20.5689	21.948
O00233	19.8214	21.2749	22.2949	20.9888	21.2078	21.0313	21.2876	21.1024	19.6694	20.7599	20.8693	21.7616	20.5634	20.7775	19.5766	21.0037	20.8773	21.2622	21.5518	21.3462	20.2361	21.1093	19.4238	20.9162
O00241	14.2644	#NAME?	16.2092	13.7278	14.3453	14.2754	13.823	16.0771	17.7077	16.3739	17.3051	14.256	15.1621	16.5107	17.1135	13.0796	15.9369	15.6568	16.424	11.7887	14.4639	16.3867	17.0834	#NAME?
O00255	17.5215	19.1288	17.2046	19.6632	19.5451	18.675	20.2375	20.5079	18.8617	17.9774	19.7084	18.2618	16.4611	19.4429	17.7734	20.1063	19.9986	19.9804	20.235	19.1438	18.8045	20.2445	18.862	19.4794
O00264	23.9755	23.9849	22.0584	22.0092	23.1948	24.1721	22.9384	23.194	22.4621	23.455	23.3235	22.4482	22.736	22.5234	22.3704	22.8881	23.5669	22.9441	23.5307	23.1766	21.9629	22.8785	22.8397	22.0192
O00267	18.6072	18.4904	17.8365	18.5102	19.9252	18.9741	18.8056	19.4778	19.3237	18.7696	18.7934	18.8112	18.4647	19.2335	18.5625	18.6129	18.5606	19.3502	19.4445	20.3066	18.9504	18.8976	18.8046	18.5141
O00291	20.6156	20.9139	20.3673	21.2961	22.2519	21.3669	21.7213	21.7712	20.4372	22.3959	23.2946	21.0562	21.5533	20.7875	21.5109	20.6841	21	20.7268	20.5201	20.5747	21.3832	21.0402	19.9351	21.2351
O00299	24.9582	24.2181	24.3944	24.8639	23.5065	23.5529	23.9269	24.1935	24.4202	24.7125	24.1909	24.1996	24.2457	24.6289	24.599	24.3622	24.3511	24.3317	24.3611	24.6717	24.0138	24.1768	24.3647	25.1329
O00303	22.3087	21.6027	21.5457	21.3563	20.6006	20.9907	21.039	21.1464	21.6279	21.9425	21.8441	21.4321	22.2411	21.6362	21.975	21.1347	21.7509	21.2132	20.2564	21.0569	22.211	21.1277	20.9589	22.1445
O00330	20.5756	20.9497	20.9131	20.8616	20.7877	21.1898	20.0089	20.611	20.4552	21.2002	20.5886	20.9056	21.0898	20.2801	20.7942	20.0297	21.0135	20.2575	20.8799	20.1688	19.8281	20.6771	20.6309	20.9865
O00338	15.0754	14.2437	18.2644	15.396	17.4723	12.2651	12.4215	15.9578	17.1632	16.3954	17.7555	13.1318	16.6625	15.5557	16.383	16.682	16.3869	13.8604	14.8067	14.7495	16.0162	18.9106	17.7567	17.9236
O00339	18.7788	18.8985	20.0451	18.7952	18.6773	19.2633	18.5464	19.1117	20.4723	21.0523	20.3381	19.2676	20.7638	19.9171	20.2602	19.3541	19.8246	19.2912	19.1528	20.4849	20.8498	19.8355	20.2144	20.4355
O00391	21.7316	21.9475	23.3582	22.3311	22.851	21.2941	22.445	21.7094	20.7728	21.0373	21.5328	21.6494	21.5712	20.2654	20.8151	21.1746	21.2737	20.7852	21.8626	21.2735	21.1292	21.1477	22.6344	22.1388
O00401	21.4132	21.87	20.9674	21.5585	21.7914	22.0217	22.7672	21.6025	21.293	22.5808	21.4406	21.3201	21.7083	20.9221	21.0127	21.6476	22.0658	21.6298	22.3991	20.8282	21.4181	21.0918	21.2551	20.7672
O00410	22.3249	21.7836	22.3253	22.0909	21.9737	21.4555	21.4413	21.3536	22.4686	22.0742	22.1611	21.9428	22.3419	21.7522	21.9073	21.8306	22.0116	21.7334	21.6293	21.9397	22.8068	21.6592	21.7959	22.4376
O00422	21.6005	21.1257	21.1133	19.3843	19.5464	19.4603	20.5912	20.5355	20.9457	20.7478	20.3493	19.8464	20.7566	21.2894	20.8467	20.8459	20.4982	19.901	18.0275	22.8834	22.8716	20.677	19.8946	23.1171
O00429	20.9518	20.0572	20.7853	20.392	20.2869	19.8286	20.0652	20.7945	20.5533	20.7366	21.1066	20.5882	21.0185	20.7012	20.8253	20.7015	20.4007	20.5064	20.0092	20.4358	21.099	20.7809	20.9483	21.755
O00442	22.4262	21.0159	21.6867	21.4778	21.2463	20.8257	21.0013	20.8106	21.396	21.3601	21.2361	20.2205	21.4406	21.0386	21.6534	20.5197	21.1309	20.7219	20.5931	21.1412	20.5733	20.4265	21.4931	21.3785
O00459	17.5729	14.5045	17.9133	17.5065	#NAME?	15.6877	15.3717	#NAME?	15.7337	17.812	18.0539	15.9473	18.9167	13.2588	17.5256	14.6939	16.036	14.1348	16.4411	16.8334	17.9099	12.6868	18.2584	15.5762
O00461	20.9428	20.9406	21.5719	21.086	22.2086	21.1055	22.566	22.8035	22.0835	22.2354	22.4202	22.1569	21.4322	22.0772	22.1706	21.8822	21.809	22.1369	23.034	21.9372	21.0253	21.7664	20.8403	22.1989
O00462	20.6215	20.1333	21.3437	20.8362	20.2565	19.805	20.1487	20.4762	19.6919	20.0818	20.2097	20.3195	19.908	19.6618	19.5071	19.8212	19.7756	19.9194	19.8063	20.3884	20.8351	20.3898	20.2426	21.0948
O00468	20.5799	21.0848	21.8202	21.073	21.0744	20.6676	20.8382	20.9822	22.7084	21.7791	21.2718	21.0829	20.8834	21.3528	21.2959	21.3492	21.2868	21.1686	20.5014	20.8406	21.168	21.9955	22.0083	21.3293
O00469	21.6851	22.5109	21.9419	20.9716	23.0756	21.9163	22.0577	21.2062	22.6191	21.3744	21.6711	22.489	21.5682	20.434	20.1877	23.8944	22.865	23.1322	22.4375	24.0749	21.3191	25.5911	22.5927	22.8065
O00471	20.5914	20.4319	19.5471	20.5861	20.7752	21.4536	21.4125	20.3912	15.8531	20.7732	20.6058	20.9144	20.5907	20.9108	20.4356	20.9536	21.1477	21.273	20.8207	20.3804	19.988	20.3098	18.4789	20.2864
O00483	24.4102	23.6305	22.8203	23.9185	24.6244	24.3635	23.9759	24.83	23.3931	23.8385	23.4818	23.6403	23.1081	24.207	23.4012	23.5741	24.4643	23.8297	24.4524	23.2562	23.3769	23.8413	23.0267	21.828
O00487	20.4494	20.1476	21.2207	19.3937	19.8983	19.9729	20.5971	20.3447	21.2714	20.3876	20.6201	20.5434	21.4379	20.6183	21.4853	20.6071	20.2075	19.9337	19.977	20.4379	21.2916	20.7144	20.4003	21.5315
O00499	19.954	21.2787	20.9327	23.385	24.0117	22.5142	24.2693	23.2202	21.2608	17.3054	18.638	19.9408	18.2875	21.8884	20.1703	23.7368	20.3009	23.0556	21.9629	20.7518	21.4091	20.9299	21.2524	16.3332
O00505	21.256	20.1172	22.4155	20.7938	20.201	19.9657	20.2338	20.6249	22.2917	21.519	21.3519	20.8143	21.5989	20.3836	20.9437	20.6474	21.3793	20.1953	20.0709	20.567	22.4868	21.1619	22.3347	21.4935
O00515	21.2175	19.4877	19.1633	19.7247	22.1354	19.7647	22.092	21.8725	20.7277	21.2753	21.0825	20.4065	19.3666	20.9534	20.3947	21.0126	20.4298	20.4981	20.6429	21.8223	20.6969	21.5441	19.2338	19.279
O00519	18.7931	18.5573	19.7464	18.0956	17.3797	19.5748	18.4673	18.2419	18.4067	18.0773	19.0419	19.2766	20.0914	18.6399	18.7654	18.3999	18.9041	19.2195	18.4661	18.5986	19.5173	19.1322	20.9981	18.8361
O00526	19.0904	21.1767	17.1043	20.7384	20.9591	19.827	20.1358	20.7137	18.1077	17.2811	18.2273	19.0606	17.2806	18.9642	17.7582	19.2331	19.5829	20.789	20.6698	19.7235	17.5094	19.2623	17.2323	17.9979
O00534	20.6472	20.3302	21.8025	20.5503	20.8159	21.4486	20.5595	20.9257	22.3569	21.9995	22.151	21.675	21.9615	21.2355	21.6032	20.994	21.4389	21.751	21.3855	21.3358	22.2214	21.437	22.4386	21.6801
O00541	21.7204	21.1316	20.6434	21.0008	19.3564	19.0609	19.8661	19.8112	21.2289	21.1486	21.0168	19.7598	20.7026	20.228	20.6878	19.8569	20.4611	19.7188	19.0178	21.1733	20.8117	19.8766	20.4556	21.2989
O00560	18.8152	18.3716	19.6647	18.758	18.9126	18.5016	18.9878	19.3251	20.2154	19.8624	19.9932	19.6492	20.9258	19.6414	19.6916	19.5337	19.7471	19.1446	19.0621	20.322	19.6858	20.1118	22.0752	21.7201
O00566	16.4922	15.2492	16.7003	15.2382	15.3791	16.7239	15.6512	14.9043	15.2925	18.1194	18.8715	15.241	18.8947	14.9818	16.5822	17.0977	16.6441	15.6079	15.7935	14.8666	16.4749	13.1803	16.4095	15.432
O00567	23.7016	22.8828	22.2618	22.6009	21.2632	22.5098	22.0066	21.4608	22.448	22.4773	21.5398	21.9162	22.1378	22.5394	22.3851	22.1336	21.9724	21.8305	22.0704	22.7102	22.9831	21.4889	22.3176	21.8444
O00571	23.2586	23.0861	21.6431	22.2276	21.2141	21.3079	21.6038	21.8464	21.8265	22.2749	22.1066	21.8013	22.8426	21.7219	22.0557	21.8349	22.0476	21.4027	22.1176	22.0766	23.0498	21.7353	22.4683	22.2174
O00584	21.9103	20.1713	21.2632	21.3812	19.252	21.1839	20.8377	20.4261	20.7874	21.2766	20.7604	21.0807	21.8092	21.5014	21.2572	21.6342	21.0246	20.6754	20.6933	20.9445	22.7836	20.7905	23.0041	21.0708
O00592	19.9726	20.1864	19.6688	21.0849	21.2482	20.6748	20.1985	21.4389	20.1183	20.2553	19.7659	20.3005	18.5492	20.5243	19.0903	20.1266	20.2391	20.7173	20.3622	23.4087	19.1935	20.6394	18.5852	18.8614
O00625	19.8494	20.5479	19.2988	20.0142	20.0471	19.8487	19.5416	19.9306	20.5122	20.7185	20.3408	19.7348	20.6712	19.7265	20.7266	19.8487	19.4346	19.6275	19.8529	20.5404	19.8977	20.2016	19.7831	20.7794
O00743	21.6842	22.1539	21.3346	21.5382	20.3125	22.1449	21.2545	21.4962	21.4674	21.2544	21.0915	21.4631	21.4397	22.1727	21.454	21.3498	22.3472	21.5755	22.0599	21.7053	21.2435	22.4242	21.4233	21.7838
O00746	19.9441	20.4716	19.7839	21.3782	20.8592	20.5733	20.1716	21.0397	19.1521	20.623	20.7698	20.1042	20.4115	20.9138	20.6678	21.0873	20.2487	20.7759	21.015	19.9119	20.1039	22.0882	18.9595	19.9628
O00748	21.0812	20.2441	21.3074	20.242	21.2	21.9599	20.071	20.5637	21.6763	21.0335	21.2004	20.8617	20.8335	21.0238	21.9289	21.1577	20.4813	20.6031	21.9493	21.7875	20.7328	21.6778	21.1319	21.8983
O00754	21.147	21.0038	21.7167	20.9493	21.1218	19.9851	20.8416	21.0607	21.6648	21.3333	21.0144	21.1537	21.3516	21.0339	21.1138	20.8558	21.0997	20.343	20.7459	21.4789	21.482	21.4875	22.1658	21.5064
O00757	21.2378	22.4565	20.3526	23.0555	22.4668	23.4807	22.2065	22.9849	20.1255	20.3594	21.4761	21.9818	22.1498	22.1031	21.0695	21.4596	21.7652	22.2332	22.3496	23.8561	21.124	21.762	20.1962	20.1408
O00762	19.3715	20.4767	21.9795	19.1724	17.4737	18.2347	18.9703	18.4939	19.7202	20.9517	20.76	18.9028	19.9124	18.8006	20.434	18.7906	18.9011	19.2647	17.2928	18.1226	18.591	19.3846	17.3942	21.2531
O00763	18.4207	18.4416	19.9933	18.4605	19.7333	18.8155	17.7119	19.1806	17.9077	19.3869	20.1788	18.0439	18.9578	18.5654	20.6187	18.3663	18.5842	17.8348	19.1242	17.9145	20.0947	18.8559	20.4651	18.2932
O00764	22.0878	20.4535	22.3059	20.8622	21.3562	21.1888	21.2343	21.0522	21.291	21.174	21.0625	20.9954	21.5836	21.0797	21.3504	21.1484	20.2012	20.7032	20.5394	21.4881	22.4616	21.0551	24.9328	22.1878
O00767	20.925	22.0129	20.3056	21.4239	22.2961	21.9268	20.9785	21.6704	21.7554	20.3951	20.0753	21.0491	21.8685	21.5783	20.8183	22.0808	20.9173	21.731	22.0176	21.5899	19.4881	21.8547	19.8143	21.3363
O14495	20.3035	20.0191	18.8298	19.4651	19.5309	19.4445	19.2357	19.7456	20.6659	20.0464	20.2675	19.9105	20.1483	20.2575	20.1718	20.0675	20.7274	20.0081	19.594	20.2021	20.205	21.7271	22.1647	18.9866
O14497	21.0952	20.7994	20.6546	20.4239	18.6511	20.2442	18.7826	18.6945	20.1483	20.2819	20.5569	18.9362	20.9872	20.3936	20.2889	19.1357	19.9962	19.9757	20.3301	19.9901	20.2957	19.1417	20.4548	20.3034
O14498	22.0841	21.5621	25.0525	22.2675	21.7908	22.9106	22.3857	22.3185	22.5935	22.2913	23.1292	22.9518	22.7193	21.5864	22.9742	23.5937	22.5225	22.2301	22.7766	22.199	22.5126	22.2731	22.7138	22.9771
O14519	17.5526	17.4857	15.137	14.8873	16.2944	15.9068	16.7922	16.0901	16.4394	17.5924	17.1936	16.6019	17.2981	16.3384	16.6071	16.1124	17.4524	16.5157	14.3017	17.1078	18.1681	16.9437	15.0985	17.6237
O14523	22.0462	24.1271	25.4673	23.5619	22.2027	24.5299	24.8014	23.0296	26.3462	26.3348	26.7579	22.389	26.5152	23.6925	24.8803	24.3191	23.6838	23.5137	22.8967	22.9078	24.5466	23.3128	25.4633	24.6959
O14530	19.333	18.9423	19.2807	18.3579	16.9332	17.4914	18.1153	17.6602	19.8651	19.6798	19.6094	18.5517	19.8652	18.7379	19.2389	18.1862	19.0318	18.0838	17.53	18.7828	20.1303	18.1356	18.1481	19.1145
O14531	21.657	21.822	23.2459	22.0617	23.2594	22.4322	22.7713	22.2531	23.5106	23.3544	23.6507	22.3973	22.4718	22.0186	23.6739	22.8179	22.3621	22.2472	23.6236	21.4649	22.3033	22.2837	22.961	22.6683
O14548	20.4061	19.416	22.4355	20.14	20.0458	19.7124	19.2871	20.1588	21.8428	20.5481	21.6031	20.3328	20.5824	20.2076	20.782	20.7144	20.9443	20.7371	19.2626	19.8442	22.4755	21.0031	23.1831	20.6786
O14558	21.0398	20.1299	22.4241	21.0968	23.9843	22.9	20.3457	23.0819	22.9042	22.1289	22.8736	20.6144	20.2398	22.2772	22.4526	21.5606	21.7057	21.6092	22.7918	20.3721	22.1135	23.1651	22.7083	20.9555
O14562	21.0361	21.3269	20.4811	21.3329	21.9057	21.6068	20.6083	21.2661	20.2293	20.9644	22.0123	22.0595	20.5884	21.0131	20.7634	21.1292	22.0827	21.0246	21.0918	20.8204	20.0073	21.5894	19.884	21.4462
O14579	22.3535	22.1603	22.2783	22.1907	21.9756	22.7638	22.0798	21.5678	22.2573	22.712	22.6139	22.5049	22.4013	21.9985	22.1463	22.007	21.891	21.9283	22.4677	21.7247	22.3661	21.58	22.0957	23.4621
O14617	20.4316	20.0801	20.5706	19.7587	18.4083	19.0778	19.1613	19.7745	18.8996	19.5492	19.3036	20.3333	20.6987	19.7531	20.1945	19.5125	19.7059	19.4179	19.3468	19.8609	21.9166	19.6193	21.881	20.3483
O14618	20.1892	19.7456	19.916	18.6372	16.298	17.8134	17.906	18.1726	19.9415	18.7243	18.6176	19.0575	21.295	19.7026	20.442	18.5998	18.3868	18.4254	18.0988	19.2719	21.5545	20.7632	19.0798	19.3501
O14656	21.0292	21.3146	21.516	20.5842	21.5272	21.1157	21.002	20.8759	21.0355	20.1733	20.3818	20.6237	20.7138	21.0021	20.6491	20.7082	20.7096	20.612	20.3252	20.9271	21.4032	19.9521	21.4369	21.2005
O14657	20.2468	21.385	20.8494	18.9907	18.3843	21.0798	19.8386	19.7659	20.2402	19.5404	19.9573	20.073	21.0862	20.0129	20.7075	20.5109	21.0643	19.9613	19.7456	20.679	20.5856	19.6985	20.1154	21.0867
O14662	19.6081	18.3027	19.8276	18.8464	18.1249	18.3735	17.9277	18.1587	19.8823	19.1688	19.8885	18.8072	19.2093	18.8227	18.9767	18.1386	18.8883	18.4408	19.1674	18.4743	20.2279	18.5801	21.0607	18.9125
O14672	20.8893	21.4418	20.9161	21.6534	22.8475	23.1986	22.2227	23.1419	20.5105	21.5228	22.2574	21.6211	21.5314	22.2511	19.0342	22.973	22.621	23.8585	24.0649	23.9159	20.5939	23.0734	21.8033	21.075
O14681	22.1919	20.8565	22.2379	20.695	22.3604	21.5466	20.0046	20.7876	21.6253	22.6696	22.2691	21.5274	21.3319	21.3604	21.0502	21.3721	21.7806	21.1165	21.0421	21.6929	21.0015	20.6467	21.9467	21.0334
O14684	18.7714	20.4314	20.0276	19.7488	21.2902	20.5096	20.6101	21.3529	20.2834	20.3705	20.8413	20.8792	19.1159	20.5628	19.5598	20.3716	20.354	20.6496	20.952	20.564	20.4101	21.2932	19.8024	19.1708
O14732	17.1805	17.8023	18.2988	18.86	18.8508	17.6315	18.2011	16.778	16.4609	19.0084	19.1781	16.4871	20.5333	16.9192	19.4133	17.2614	18.2196	17.4221	17.5276	19.3384	19.2178	18.1774	19.4383	19.928
O14734	22.1137	23.0609	19.639	21.1553	20.9445	22.4086	20.6989	20.89	19.4519	21.5482	20.7045	20.6444	20.8824	19.9558	21.0189	20.9621	21.1108	20.9923	20.8708	20.0956	20.5776	20.7817	21.1713	20.5182
O14735	22.425	22.7753	21.9903	22.3991	21.9169	22.8436	21.8547	21.8725	22.9751	22.6038	23.109	21.9632	23.8396	21.8793	22.8334	21.918	21.638	21.5108	22.1154	21.5685	22.586	20.8143	22.8267	23.5859
O14737	18.8082	18.4565	20.3053	19.138	18.1118	17.1748	17.8491	18.1101	21.3578	18.7266	19.1612	18.7702	18.5837	18.9337	18.1066	18.8429	18.5335	18.7319	18.6449	18.2457	19.7313	19.4762	21.7158	19.0873
O14744	20.4504	21.7924	20.2518	21.3266	21.7647	21.9737	21.8193	21.6795	20.5668	20.3006	20.5306	20.7859	20.3946	20.4604	20.7	21.1567	21.5116	21.4395	21.6578	21.7052	19.4975	21.176	20.3684	20.3438
O14745	20.4144	22.4402	19.9757	23.2186	21.6786	21.0033	21.6651	21.5634	19.2989	19.9715	21.0729	20.2703	19.0679	21.162	20.3793	20.634	20.7397	20.4432	21.4584	20.874	21.1858	20.9303	19.5057	18.282
O14772	17.0593	17.4184	21.9098	18.6585	17.9391	18.3941	18.1313	18.1695	18.9464	18.8925	20.1581	20.0725	20.5284	18.5359	20.8895	19.7364	19.6784	19.3149	19.2994	17.9331	21.6662	19.0952	18.2392	20.0081
O14773	23.5806	23.6743	24.3038	23.4826	24.6495	24.3147	24.5864	24.5913	23.9942	23.944	23.7747	23.6716	24.2498	23.7334	24.1687	23.6384	23.9983	23.862	24.1787	24.6051	23.5825	23.4275	23.6532	23.7503
O14776	22.5774	22.1041	21.0607	21.3065	20.2563	21.3377	21.4581	20.5484	20.7783	21.4985	20.7743	22.9824	21.7298	21.4819	21.3911	21.2915	21.4865	20.8526	20.6583	21.4839	21.3845	20.4594	21.6279	21.6591
O14786	19.8725	19.9351	20.3368	21.32	21.9037	20.5579	21.133	22.2524	19.6216	20.8082	22.7785	20.7816	20.6326	21.1884	20.4289	21.2904	20.8016	21.2056	20.856	21.1438	19.6947	21.7985	18.7046	20.1247
O14787	15.4595	14.6186	17.479	16.5895	17.2252	16.4969	17.084	17.4756	18.0832	16.562	17.5741	17.6688	15.899	17.8541	15.204	18.7726	18.0998	18.6392	19.6226	18.3703	15.2607	18.2066	17.0729	15.9643
O14791	21.243	20.8331	22.0431	21.0213	22.7171	21.6058	22.0556	22.2795	22.8329	21.6506	21.2734	21.1858	20.9967	22.3244	21.455	21.4965	21.3835	21.0126	21.2027	21.5282	20.759	23.1455	22.2254	23.3097
O14818	23.1145	22.5782	21.3392	21.4393	21.5991	22.1394	21.0356	21.6429	21.5764	21.4371	21.723	21.7271	21.6572	21.883	21.7354	21.2783	21.7624	21.6664	21.5172	21.6378	21.137	21.7662	21.4369	20.9507
O14828	22.7657	21.6396	21.4955	22.283	21.8595	21.4983	21.6804	21.4325	21.9426	22.3519	22.5666	22.1952	22.4568	22.1373	21.611	21.5261	21.9902	21.761	21.5676	21.8945	21.3737	21.3425	22.0502	22.1509
O14841	22.071	20.3587	21.4686	21.9027	21.4046	21.7863	21.4782	20.885	21.2249	20.675	21.0509	21.1146	22.2483	20.134	20.9092	20.459	20.9614	20.8796	20.9338	20.693	21.1029	20.9234	21.3927	20.6004
O14874	19.494	20.0034	20.9081	19.9263	19.8795	21.0416	20.3219	18.3592	19.4502	19.7618	20.1543	19.345	19.9967	19.4625	19.5229	18.5539	19.9448	19.2862	19.8244	19.268	20.8387	20.2298	19.7912	19.9946
O14879	21.9223	21.6304	20.8562	20.3874	20.7583	21.3162	20.2017	20.3484	21.5584	20.1668	20.4617	19.9893	20.0546	19.8063	20.1168	19.7418	19.8013	19.3696	19.2784	20.1726	21.1514	19.6783	20.4276	20.3886
O14880	21.5663	19.9382	22.2049	21.9533	22.2994	21.7767	21.4497	22.327	21.6465	21.0131	21.95	21.9712	21.0035	21.9892	21.1164	21.4092	22.5286	21.4006	23.1812	20.5259	21.7019	21.9593	20.0479	21.6869
O14896	21.267	19.9339	20.9202	19.8878	19.5704	19.7391	20.6939	20.0224	19.4509	19.3732	19.8399	20.7636	20.7789	20.5515	20.1679	21.3197	20.7118	20.207	20.4518	20.5314	21.8464	19.9134	20.8189	21.4575
O14907	21.6245	21.2398	22.6663	21.7017	22.0868	22.3153	21.5991	21.8101	22.2443	22.5122	22.4016	22.8962	21.5071	21.6348	22.7758	22.8073	22.1284	22.4876	22.5618	20.9182	22.0056	21.4128	22.551	21.884
O14908	19.4235	17.4006	19.8784	17.7523	15.9501	16.5407	17.5284	16.8259	21.3867	18.651	17.7915	17.7813	18.8667	17.5688	18.5306	18.3244	17.6991	17.0355	17.9942	17.1945	20.4244	19.475	20.5437	18.1579
O14920	19.1276	18.748	19.5068	19.086	17.7631	18.1184	18.4252	18.5102	19.7791	18.8771	19.5354	18.2861	20.3701	19.0338	19.3103	18.682	19.6888	18.831	18.4339	18.702	21.2247	18.3863	20.2108	19.4347
O14929	20.1475	19.5004	19.8406	19.8551	20.7078	19.7532	19.3416	19.4761	19.8619	18.0645	18.2968	19.847	18.7563	19.4223	17.8758	20.0917	19.6468	19.9749	19.7749	20.2141	19.2085	20.8867	19.8315	18.6302
O14933	23.3352	22.7481	22.9871	22.1287	24.2118	23.8004	23.6716	22.5194	23.0927	24.181	23.9608	22.7665	23.0103	22.7371	22.4014	22.425	23.1455	23.1391	23.2196	24.1769	23.2936	23.7242	22.6343	23.9609
O14936	20.8866	19.9349	21.3476	19.8047	20.3324	20.0409	19.6561	20.2327	20.9289	20.2622	20.842	20.4012	20.9476	19.9998	21.0714	20.9308	20.831	21.4776	21.0318	20.1014	20.4535	20.6783	21.131	21.7053
O14939	17.8623	18.1381	18.9979	18.6574	19.1376	17.9954	18.6301	19.5793	18.8562	19.544	19.9795	19.1758	20.3465	19.3983	19.1955	18.889	19.1626	18.7531	18.974	20.1691	20.0224	19.6505	20.7141	19.8189
O14949	21.7078	20.9698	21.4432	21.2005	22.0169	22.2776	21.7544	20.8625	20.6043	21.7188	21.2181	21.8112	21.4372	21.0754	21.1108	20.5571	21.5464	20.8561	20.6157	20.8183	20.748	20.0348	20.9005	21.4796
O14964	22.7245	23.0263	22.825	22.5288	23.4757	23.4739	23.9194	22.0217	22.4936	23.0204	23.0488	23.1867	23.2407	22.8666	23.2091	22.8801	23.1052	22.9546	22.9384	23.192	22.4665	22.8408	22.7408	22.8805
O14966	21.505	20.0652	21.089	20.1355	19.8933	19.3211	20.5588	20.4173	21.3693	20.0729	20.2393	20.1654	20.3262	21.0591	20.2509	20.1997	20.3643	20.6726	19.8244	20.3722	20.0082	20.763	20.7961	21.4341
O14975	20.3082	20.1512	20.9164	19.5689	19.5063	19.6604	19.5952	19.9336	20.4671	20.1827	20.1264	20.0476	20.6322	19.5275	20.4821	19.8397	19.3833	19.1843	19.5767	19.5403	19.9982	20.1333	21.1681	21.429
O14976	20.6179	20.4788	18.9677	20.1933	18.9351	20.0682	19.5734	19.3036	19.2479	20.145	20.4466	19.9123	20.3569	20.3464	19.848	19.8068	19.9078	19.8231	19.7665	20.2938	20.2609	19.6201	20.0028	19.8544
O14979	23.4124	23.3873	22.6256	23.537	22.7233	22.662	22.6212	22.2316	22.5097	23.1165	22.879	22.8197	23.1959	23.1727	22.8993	23.3188	22.9139	23.3234	22.8291	22.0802	22.841	23.0806	22.81	21.9392
O14980	21.5474	21.6134	21.0235	21.5999	21.5947	21.6444	21.5007	21.3149	21.2075	21.3808	21.0337	20.6869	21.7308	21.028	21.3268	21.1274	21.0265	20.8447	20.899	21.5325	21.1074	20.7765	21.6109	21.5705
O15013	21.8171	18.9389	21.0423	20.1253	19.9445	19.5065	19.3864	20.2113	21.3982	20.0044	20.446	19.4681	19.4797	20.2581	20.7098	20.403	19.2206	19.8914	19.6658	19.1092	20.8461	21.7879	21.4973	21.8094
O15020	19.8061	21.017	21.2639	20.6171	20.0714	20.2519	19.9701	19.9081	22.521	20.0422	19.5499	20.2102	19.6969	20.0616	19.3898	20.3183	20.3024	20.5728	20.0082	20.514	20.4686	20.6094	22.8598	19.5834
O15027	22.1995	22.523	20.6403	21.6589	22.8404	22.9918	23.1005	22.8128	20.3324	21.0011	21.0796	22.1263	21.373	22.6116	20.7804	21.4965	21.8953	22.3174	23.3468	21.8867	21.2059	21.7527	21.0154	20.0707
O15031	19.1429	20.387	18.8706	19.9751	21.3306	20.4168	20.6206	20.9345	19.9553	20.1952	20.2863	20.3774	19.1167	20.0227	19.4757	20.7672	20.0875	20.838	21.1861	20.6738	18.8142	20.4479	16.1624	17.9491
O15042	22.068	20.5265	19.9534	20.24	21.4874	20.9085	20.9524	20.8018	20.3137	20.6708	20.4425	20.9554	20.9151	20.0421	20.4687	19.8971	19.793	19.9151	19.6291	21.3154	20.3822	19.7317	20.6415	23.0309
O15061	21.634	20.5688	21.0553	20.9821	23.0428	21.4514	20.5552	21.9423	21.2657	21.6042	21.6898	20.9999	20.5717	21.0752	21.764	21.4275	20.7098	21.0056	20.7932	21.1486	20.3493	21.6583	19.6347	21.3542
O15067	20.9946	21.7104	21.0466	20.9153	21.3463	21.8414	21.4696	22.4306	21.6416	21.0813	21.6341	21.4786	22.0249	21.4407	21.4054	20.7177	21.2288	20.8723	21.1491	21.2811	21.8002	20.9075	21.5493	20.7864
O15075	19.2139	19.994	20.4096	21.1165	20.5582	19.5473	21.4245	22.2665	20.7182	20.6671	20.7216	20.8321	20.1027	20.3461	20.3796	19.7463	20.2076	20.7574	20.5887	19.8778	21.0276	20.8634	21.3424	19.9863
O15084	21.5268	20.6788	20.4208	19.9403	19.5211	20.3155	20.118	19.871	19.1523	20.1981	20.6536	20.8952	20.5426	19.8188	19.8383	20.0561	20.722	20.8166	20.2115	21.1963	19.9827	20.1545	20.2554	20.717
O15116	22.584	23.2263	21.7315	23.2088	21.144	22.3912	21.4793	21.9324	21.6771	21.9385	22.4472	21.4002	21.7858	22.3951	22.0551	22.2643	23.3998	21.2949	22.4674	21.5567	22.7859	21.6181	22.119	22.6955
O15117	20.3592	19.9531	18.5618	20.3579	21.1442	20.6839	20.7808	21.1473	19.9992	22.2505	21.8971	20.5486	18.2877	22.0468	19.7396	20.3958	20.346	20.945	21.0328	21.5411	19.8143	21.2184	19.216	18.6522
O15118	19.5271	19.6642	20.0542	19.6009	19.7761	19.5096	19.5498	19.9973	20.2134	19.8442	19.7353	20.7157	20.1481	19.6084	19.99	20.2435	20.2946	19.6936	20.1333	20.7666	20.7204	20.3531	21.4394	20.9891
O15121	20.0397	20.5727	19.9487	20.5941	19.9233	19.6613	19.9069	19.8122	18.3344	19.4836	19.6568	20.9793	19.0427	19.9476	16.0409	20.8671	20.2495	19.8693	20.3004	20.4132	20.8087	20.5511	20.1483	20.0063
O15126	21.6574	22.7327	21.5561	22.2927	19.9812	23.2408	18.6342	23.9487	20.4967	19.4215	19.8593	20.2673	21.6442	20.8399	18.4033	22.2057	19.4953	21.9007	23.4059	21.5873	20.1023	19.5059	19.0664	18.2345
O15127	21.4238	21.7294	20.1227	22.4366	23.4437	22.5227	22.6404	23.0081	21.4254	22.4494	22.1573	22.1157	21.8399	22.1821	22.1841	21.804	21.6037	22.3704	22.5409	23.246	22.0417	22.2795	21.3127	20.6952
O15143	23.0421	22.4886	22.3106	22.9027	23.8079	23.6771	23.7585	23.849	22.8582	22.0404	22.5743	22.8974	22.1424	23.9554	22.4367	23.1827	23.5937	23.1399	24.1786	23.5017	21.939	24.2084	21.9502	22.7356
O15144	21.7474	21.731	21.6434	22.1386	23.0601	21.8039	22.8045	22.7883	22.0105	21.9373	22.7307	21.8585	21.5812	22.2631	21.9588	21.591	21.7402	21.8764	22.3998	21.9518	22.0309	21.9478	21.1729	22.052
O15145	21.2081	21.425	20.4343	20.3908	20.2544	20.1707	20.6062	20.9881	20.8253	21.1756	21.3166	21.3206	21.2915	21.4385	21.4516	21.4104	21.1588	20.5561	19.9398	21.2024	20.988	20.7988	20.287	21.7491
O15160	19.808	20.8639	19.1001	19.9905	19.5062	18.9753	19.9793	19.2071	18.6666	19.4261	18.7113	18.5802	19.3959	19.3256	18.6092	19.1146	19.905	19.9047	19.5502	20.5891	18.9469	17.0794	17.7129	17.5504
O15162	19.2126	18.6056	18.2186	19.2037	19.5036	18.8105	18.3099	20.2497	19.6742	19.2058	19.0873	18.7669	19.1721	19.5539	19.2669	19.2669	19.6106	19.259	16.2177	20.7557	19.1905	19.8922	18.3468	20.8348
O15173	24.1853	24.3251	23.6428	23.3148	23.2137	23.815	23.3486	23.6308	23.9411	24.6914	24.0445	23.9044	23.9024	23.8554	24.0083	23.281	24.7518	23.7875	24.1922	23.8165	23.7395	23.4859	23.5045	23.2385
O15195	21.9866	23.1118	24.1796	24.8245	24.5233	22.9683	23.4848	24.9988	23.5867	23.7221	24.6823	24.0144	23.2095	25.0591	24.1102	25.213	23.6813	24.376	24.8363	23.2966	22.1382	26.649	23.8738	25.2307
O15211	19.4339	19.1265	21.9634	19.1195	18.0323	17.9803	18.3173	18.3971	21.3367	19.8337	20.6301	18.7909	20.5961	20.0739	20.1089	19.1944	18.7682	19.1277	18.503	19.2872	21.447	19.6337	21.7195	20.5181
O15212	21.1885	21.3736	20.4113	21.167	22.1661	21.3603	21.4852	21.5847	19.8593	20.6474	21.4317	20.9348	20.6004	21.0866	20.2299	20.8281	21.3452	21.0883	21.4562	21.005	19.7801	21.1817	18.9459	20.4064
O15229	21.0729	21.3328	20.1241	20.8006	19.9787	20.6816	20.826	21.0033	19.7196	20.9195	20.8478	20.8068	20.8361	20.7861	20.1841	20.6405	20.828	20.1487	20.8881	20.7669	19.9342	20.9439	21.1307	21.4788
O15230	20.7809	21.0338	20.777	21.141	22.2444	21.4186	21.1133	22.4707	22.5683	22.1553	21.6075	21.0556	19.8752	21.8932	21.3734	21.3591	21.2318	21.9458	21.2588	21.1938	20.6974	22.3511	20.8241	21.0483
O15231	19.9502	20.7427	19.4415	20.352	21.5815	23.2913	21.814	22.4191	19.7964	20.5317	21.3911	20.7797	20.2667	19.7294	20.6237	20.3923	20.8163	21.1835	20.363	19.9242	19.5933	20.5448	20.2807	18.9136
O15239	18.071	18.2565	18.8282	17.5385	18.3188	17.8801	18.4338	18.1689	17.2835	18.722	17.3354	18.8673	20.3683	18.723	19.8649	18.3318	19.0216	19.1369	19.4664	18.7962	19.4767	18.9549	16.4071	18.7692
O15247	21.4923	19.9581	22.6393	20.4552	20.362	19.9016	20.1925	20.981	22.2503	20.656	20.9873	20.5261	19.8993	21.9475	21.6409	20.7745	20.6743	20.6996	20.5727	21.6013	21.7302	21.9634	23.6789	20.5224
O15254	20.7772	22.3612	20.9401	19.7853	20.2113	20.6847	20.1313	20.4576	19.8486	21.1611	21.6386	20.919	20.6349	20.4803	20.6471	20.7931	21.0981	20.1656	20.7904	20.0198	21.5284	20.8659	22.0321	20.5387
O15260	21.8845	20.8084	21.8828	21.408	22.7444	20.9704	21.5433	22.3058	21.0095	21.8408	20.8623	19.4166	19.2289	21.16	19.685	18.7576	18.786	19.5291	18.9405	19.0683	19.9966	19.3655	21.9823	21.4818
O15264	21.914	22.1198	20.7561	22.4196	21.8254	21.6998	21.7383	21.7084	20.8132	20.9377	21.3693	21.3822	21.5962	21.6473	21.2207	21.3249	20.976	21.5174	21.5436	21.1997	21.0007	21.487	21.0409	21.043
O15269	19.9144	20.0891	22.653	19.7679	19.9481	19.0432	19.4007	19.7459	20.39	21.3257	21.0785	21.2408	19.0468	21.5286	19.9964	21.0052	21.3337	21.0116	21.595	20.5355	23.4493	20.6077	22.5197	23.3125
O15270	20.9249	20.7716	20.5604	19.6866	19.8507	21.0607	20.6081	19.6935	21.0026	20.898	21.1581	21.3431	21.1399	21.3703	20.1014	20.8091	21.5342	20.7981	21.0073	20.4922	20.7628	21.2823	21.712	22.1523
O15294	19.9568	19.823	18.8704	19.9073	19.749	19.4165	20.0658	19.4916	19.1274	19.0031	19.1216	18.9104	18.7994	19.5558	18.2996	19.4079	19.6865	19.7766	19.7627	19.632	19.0572	19.9298	17.7049	18.1633
O15296	20.62	20.8087	21.1225	20.7178	21.0722	21.1938	20.5589	20.5555	20.9823	20.9115	21.4922	20.7379	20.751	22.1099	20.4638	20.9816	20.7104	20.4513	20.9568	20.5659	19.9454	21.7931	21.1844	21.3669
O15305	22.5911	21.1667	22.9826	21.0638	20.3793	20.7805	22.1435	22.6758	23.9505	24.8292	23.5008	20.3793	20.1774	20.8579	24.0349	20.2426	20.9001	20.0753	21.0516	19.9572	23.493	20.5928	23.7889	20.5832
O15321	19.8392	21.0412	19.7402	20.0263	20.2959	20.4072	20.921	19.1669	19.4232	20.0717	21.5906	20.3293	20.3626	19.8599	19.7775	21.5242	19.8328	20.1137	20.4017	19.8488	19.9221	19.7683	20.1384	20.5031
O15327	19.752	20.6741	21.2238	20.4375	19.61	19.2366	21.0301	19.5804	20.2211	20.4877	20.7364	21.1255	20.3502	19.4688	20.6704	20.2024	21.1521	20.1231	19.7025	19.2883	21.6653	19.687	20.8271	20.1316
O15347	22.6843	22.691	22.2843	22.0253	22.104	23.4438	20.1969	20.8247	21.0364	22.8803	21.2842	21.9666	23.3351	21.3778	21.5	21.9539	21.2148	21.377	21.5538	22.984	21.6176	22.1175	22.5363	21.3121
O15355	19.1969	19.2562	18.1812	19.2876	20.1759	19.4642	19.7241	20.1035	19.3914	19.136	19.0689	19.3608	18.4852	19.6498	19.0423	20.1658	19.3248	20.149	19.9122	20.1411	17.3554	20.7361	19.4318	18.0813
O15357	15.1268	17.721	21.3798	18.4647	20.1909	18.7867	19.2357	19.7684	18.5972	20.2976	21.8233	19.5586	21.8155	19.6714	20.3034	20.3369	19.6264	19.7683	20.1018	20.3088	17.239	19.5552	18.6453	18.9604
O15371	22.0633	21.4973	22.3202	21.1502	20.9148	20.644	21.1556	21.4751	23.1985	21.1768	21.4598	21.6267	20.7817	21.5847	21.0303	21.8555	21.8154	22.1875	21.511	21.6936	21.4791	21.7652	23.4221	21.3083
O15372	21.3945	20.5991	20.5358	20.6322	22.3763	20.4663	21.9006	22.2376	21.1693	21.6072	22.2706	21.0941	19.4952	21.4494	20.8655	21.0327	21.0431	20.981	21.2671	20.7009	19.8416	22.4693	20.1678	20.9902
O15382	20.296	20.7246	21.484	21.6843	20.9179	21.2859	20.9557	20.9136	21.2129	20.7746	21.2153	21.5001	22.2654	21.2083	21.8011	21.213	21.2333	21.5736	20.5461	21.11	21.9618	20.8549	21.3805	21.4038
O15397	21.4132	20.9837	19.5298	20.8988	20.7724	21.345	19.8627	21.2625	18.5698	22.016	21.5896	20.054	20.0153	20.5463	21.4761	19.7088	20.1777	19.5623	19.6063	19.6988	19.6346	19.5898	19.0543	21.6393
O15400	22.4412	21.7236	21.7434	22.6862	23.4928	22.276	22.8846	23.3798	22.2566	21.5307	22.3524	22.1892	21.1444	22.26	21.5675	22.2663	22.2943	22.6719	23.3373	22.2408	22.1289	23.3583	21.9992	22.1229
O15438	21.4014	22.1003	21.0818	22.7825	21.8606	22.149	22.7005	20.6802	21.1126	20.3189	20.5317	21.4755	21.4402	21.225	20.1493	21.2839	20.8053	21.6414	20.3421	20.5787	22.1125	20.7175	21.1673	20.7275
O15460	21.0735	21.5949	22.6187	20.2424	20.1813	20.1358	22.3141	21.4055	19.8547	20.7499	21.4602	22.3633	21.7764	20.5582	21.6763	21.9534	21.3305	20.8108	21.9745	22.0798	18.8238	20.0241	20.4291	23.6035
O15484	16.9971	16.774	19.8067	18.6557	18.5188	18.3101	18.3822	19.8137	21.8827	19.0798	20.2851	19.3289	19.444	20.2897	19.9046	19.8773	19.9203	19.8474	20.0979	19.1895	19.5447	21.414	20.4193	19.627
O15498	21.4399	21.681	23.9227	20.9976	20.9712	21.2183	19.8847	20.4048	21.6408	21.3256	21.5098	21.0951	20.9597	20.0375	21.3539	21.011	20.876	21.0157	20.9662	20.8185	20.9664	20.956	21.6695	21.2509
O15511	24.8357	24.4996	24.0699	24.5873	25.618	25.2742	25.5734	25.6167	24.7792	24.8026	25.0248	24.3402	24.8257	25.4154	24.6578	24.767	25.3831	24.9926	25.2777	24.922	24.607	25.1104	24.343	24.7082
O15533	24.2503	22.3483	22.3261	21.3998	21.4556	22.291	21.0624	21.5777	23.218	22.2544	21.6213	21.5604	22.6553	23.201	23.9145	21.5872	22.5355	21.9555	21.8503	23.3837	23.2788	22.9188	22.8714	23.9486
O15540	22.5853	20.0043	19.1806	19.8229	23.3374	19.8154	20.498	22.2257	19.1267	19.8274	20.2957	20.0429	19.3895	19.9302	19.0335	20.4356	20.7791	20.5299	21.4913	20.6262	19.6711	20.7081	19.643	20.0591
O15551	21.5769	21.303	18.4966	20.1202	20.7669	19.7201	20.1831	20.5792	18.4773	18.6804	19.5218	20.9526	18.4083	19.4673	18.8311	20.1955	20.0507	20.5303	20.5295	20.1806	19.7767	20.3938	18.4521	18.9285
O15554	14.5746	12.6795	11.5193	13.4096	8.68087	9.67603	12.1084	14.5079	14.7959	13.3438	13.2086	14.5307	14.7791	12.5992	14.3667	13.8219	14.7143	14.0187	13.0658	17.0861	15.1106	13.8411	14.657	11.2409
O43143	22.1339	22.6744	21.5504	21.9773	22.1335	21.724	22.5532	21.5426	21.7433	22.4274	22.263	22.3528	22.7257	22.0876	22.074	21.798	21.8705	21.9415	21.998	22.063	22.263	21.4923	21.5329	22.3687
O43148	20.6029	20.4397	22.5393	20.0379	20.1251	19.7059	19.9982	19.8707	20.2296	20.0569	20.7771	19.9414	19.9373	20.3711	20.3134	20.0475	19.8441	19.5646	19.0007	20.3799	20.7049	20.3465	22.7583	21.1655
O43149	19.7619	19.1079	19.1367	18.7766	18.0907	18.2837	18.1665	18.5639	18.5698	17.578	19.9884	19.0129	18.7193	19.0384	20.2664	18.767	18.9243	18.9602	18.0417	19.1179	19.6836	18.8698	19.8818	19.1694
O43159	18.81	19.2849	18.9286	19.6213	18.9745	18.2953	19.1776	18.8544	18.7074	18.7241	19.8293	19.7668	17.9434	19.3265	18.5483	19.7421	19.6174	20.3573	20.5412	19.6447	18.6302	20.1346	19.4285	18.5301
O43169	21.8922	21.5761	20.9181	21.8008	21.9723	21.3861	21.3275	21.9674	21.2136	21.6222	21.8995	21.6418	20.8969	21.9884	21.2397	21.6474	20.9971	21.5667	21.3138	22.0784	22.3569	22.0662	21.1018	22.4426
O43172	21.6859	20.9792	24.0651	20.8464	20.2282	19.825	21.5211	20.3954	22.8067	23.4507	24.0457	21.244	21.9465	22.0428	22.9365	22.0063	21.2794	21.3912	20.5842	20.9223	21.6616	22.3379	22.3478	24.2956
O43175	23.4985	21.8098	21.0647	21.4018	23.9939	22.5984	22.8603	23.5052	22.589	23.2888	22.4849	21.3558	20.7236	22.0593	20.9502	22.1254	22.7969	21.4592	22.1881	23.8952	20.3415	23.4947	22.4272	22.3269
O43181	20.4379	20.8934	19.2092	20.1053	19.8741	20.3832	19.8507	19.9889	18.6385	20.7232	21.8269	20.5647	21.5278	20.5437	21.3227	20.4418	19.7956	20.4253	20.0317	20.354	21.1562	20.1341	17.9821	20.3388
O43182	18.9037	18.7217	18.2219	18.9847	18.9536	18.6403	17.7087	19.5319	19.9632	20.369	20.9552	19.1783	20.8059	18.0893	20.153	18.3729	19.137	17.9738	17.1774	18.5786	20.4699	19.056	19.0239	20.6076
O43237	21.8075	21.7424	20.9528	21.8229	22.0087	21.8754	20.9724	21.2786	20.889	21.3903	21.4916	21.5373	21.0976	21.4638	21.0968	21.8065	21.5533	21.4898	21.4021	21.702	20.7933	21.709	21.2018	21.1582
O43242	22.0296	22.1172	21.577	22.0381	22.4337	22.1388	22.4869	22.119	21.4647	21.8374	21.646	21.8416	22.2275	22.0339	21.9217	21.9052	22.078	21.8951	21.9431	21.8951	22.0704	21.8373	22.0688	21.9283
O43252	22.9231	22.1796	20.9966	21.6907	22.1384	21.0319	21.0739	20.8857	21.8359	20.5475	21.5637	21.5266	20.8239	20.8659	20.8505	21.3243	21.432	21.1096	21.4132	22.1439	20.3408	21.5812	20.6669	22.3912
O43264	19.7572	20.1538	19.1115	19.8552	19.9164	20.4169	19.8187	19.4401	19.4911	20.8288	21.6639	19.8562	21.1068	19.505	21.4449	21.3783	19.8227	19.3873	19.6442	19.2715	20.3683	19.3159	20.6487	20.1751
O43272	23.0579	21.222	20.9727	21.0964	21.2039	22.2442	21.4033	21.9267	21.2036	22.3132	21.4523	20.7238	20.6178	21.7882	20.6266	21.9583	20.8253	21.3798	21.0075	20.5002	20.5197	22.5541	20.546	21.6151
O43278	21.249	20.5845	20.3374	21.8267	21.5458	21.1721	20.3182	19.869	19.413	21.4984	21.0527	20.1687	20.5258	19.7786	20.3424	19.9789	20.2959	19.7888	19.4715	21.1663	20.1345	20.1836	20.2767	20.5535
O43281	20.3463	19.0427	19.1269	19.2775	19.4594	19.7861	18.9155	18.789	19.5852	20.731	20.6041	19.3415	19.0616	19.9814	20.2885	19.4458	19.0688	19.2487	19.3199	18.8372	19.1727	19.4712	19.9019	20.6167
O43290	20.484	20.7303	21.6297	20.1846	20.7107	20.7338	21.3743	21.1957	21.2055	21.5613	21.2745	19.8831	20.8204	19.7033	21.6204	19.5102	19.5891	19.7182	20.0495	19.8111	21.7165	20.1049	21.6175	21.3754
O43291	17.506	20.2016	14.082	20.5404	17.1322	18.2119	19.1375	17.9047	15.1554	18.1065	16.3299	16.709	16.9037	16.8847	14.3442	18.7302	18.9731	18.9995	19.1223	19.0867	16.5093	20.2635	15.8428	15.6728
O43292	19.8201	19.9637	23.7199	20.4142	20.5512	19.7751	19.9734	20.5566	20.4871	20.9936	20.8727	21.6809	20.7975	20.4344	20.7457	20.8248	21.2102	20.3326	19.7784	20.0354	21.2627	18.915	21.1445	21.1333
O43294	19.452	19.4974	21.0126	19.8906	18.7934	18.4123	19.4343	19.9183	20.3109	20.4273	20.6249	20.3102	20.9395	19.5206	20.946	20.1689	19.9349	19.3557	19.95	19.128	21.8859	19.8226	20.3602	21.1264
O43301	20.729	20.604	20.7896	21.2031	22.5804	21.7979	21.4441	21.7656	21.3936	20.351	21.5859	20.3341	19.9288	21.0371	20.9843	20.505	21.065	20.9121	21.5577	19.5767	20.9975	20.9732	20.7729	18.5109
O43324	21.8435	21.4825	21.5435	21.1989	20.0628	20.3329	20.9038	21.204	21.2114	21.0762	21.2316	21.7541	22.0494	21.8869	21.2778	21.4554	22.1874	21.7395	21.0335	21.7064	22.2355	21.5344	20.2988	21.7188
O43390	23.1513	23.3939	22.0428	23.0546	22.7196	22.4122	22.6398	22.7069	22.5283	22.5034	22.3343	21.9482	22.777	22.6989	22.4069	22.2737	22.219	22.8672	22.6827	23.3629	22.7619	22.509	22.1076	21.8031
O43395	20.8511	20.2732	20.6482	20.4085	20.4467	20.8699	21.4262	21.4116	19.8858	21.6808	22.0969	21.821	22.3707	21.7651	22.2723	21.8339	22.13	21.5877	20.6344	21.2073	20.0444	20.2469	19.2429	22.3869
O43396	21.7203	22.6152	21.9257	21.8606	22.0531	21.8214	22.1167	21.8489	21.1457	21.3349	21.7022	21.9066	21.7856	21.6195	21.5766	21.8476	21.5872	21.8305	22.2604	21.0894	21.4551	21.24	22.7072	21.6164
O43399	22.2256	21.9664	21.9803	21.1652	21.0771	21.6241	21.1694	21.2204	21.9571	22.1445	21.6803	20.7191	21.917	21.2194	22.0668	21.2052	20.9613	20.8214	20.8756	21.6901	21.7468	21.1283	22.4429	22.3227
O43432	22.4683	23.7316	24.9397	25.8812	26.1257	24.298	24.6957	26.4136	22.4808	23.8516	25.236	23.4936	23.4849	24.8284	23.5375	25.1573	24.54	25.0312	24.6539	23.7641	22.3951	26.9381	22.7434	24.5744
O43447	21.954	21.8521	19.9892	21.6007	22.2805	21.9335	22.0811	22.0988	20.058	20.5567	20.6822	21.0199	19.699	21.6836	20.0321	21.3961	21.564	21.8893	22.1559	22.1936	20.1007	21.856	20.3978	19.5961
O43464	21.4385	21.5909	21.4695	21.2934	21.1755	21.1279	21.2206	21.3808	20.6353	20.6677	21.0593	21.1271	20.7601	21.6318	20.6684	21.5935	21.3895	21.7344	20.9494	21.1121	20.9579	21.7177	20.2282	21.2383
O43488	22.5764	22.8427	22.2256	22.3528	22.1247	23.108	21.5721	21.9388	22.6725	22.2432	22.6773	22.4772	23.6497	21.8728	22.3409	21.5349	22.1208	22.5322	21.2321	21.5554	21.499	21.6269	22.8409	22.3551
O43490	19.3288	14.3198	12.668	15.2087	13.5935	13.3472	15.1847	14.862	17.8557	19.3314	17.1055	13.0097	15.9686	10.0668	15.7254	12.8543	16.0542	11.9011	9.11975	16.9683	16.7751	15.7734	18.0457	17.1893
O43491	21.1426	20.1942	20.9591	20.6682	20.546	20.5967	20.8077	21.0477	21.3905	20.9445	20.8722	21.12	20.222	21.4233	21.6798	21.3041	20.8993	21.5271	21.5136	21.3036	20.8724	21.4152	21.9254	21.4624
O43493	#NAME?	#NAME?	13.4711	14.7396	17.2229	15.9896	17.8807	18.8479	13.8364	17.1203	#NAME?	18.3355	14.5801	17.1721	15.1537	18.8602	18.2177	19.1833	18.1108	18.6391	12.5957	18.7075	15.7951	16.4093
O43497	23.8562	24.8234	25.9245	25.145	26.3968	25.7599	26.2405	27.3474	26.1425	25.2049	25.8494	24.4536	23.3395	26.3075	24.5156	26.2739	25.4225	25.7231	25.1424	24.8461	22.4458	28.0444	24.2936	26.6177
O43505	20.353	20.647	20.0294	21.3222	21.8756	20.3494	21.7309	21.411	20.6387	22.4582	23.5802	20.8975	19.1383	21.4205	22.8031	21.4546	21.0252	21.9431	20.906	20.294	20.8921	20.794	21.9463	21.5073
O43516	22.3906	21.324	22.2248	20.8508	23.1074	22.1744	22.2165	22.6273	22.6044	21.9404	21.702	21.1778	21.6598	23.26	22.5389	21.93	22.2502	21.3149	21.9857	22.4227	21.6663	23.8282	22.2456	22.2783
O43520	25.9919	24.4399	20.2576	24.4225	25.5304	25.045	23.8501	23.7734	24.0031	23.8617	23.293	24.6434	22.529	24.5067	22.5227	24.4588	24.1597	24.6827	24.3628	24.8668	23.608	24.6718	23.1382	22.1431
O43570	19.7158	21.5347	21.4642	22.4491	20.9799	21.4592	19.928	21.094	22.7966	20.3486	21.0337	21.6407	21.7576	20.7354	21.3246	20.6876	21.4309	21.4357	21.0287	19.8165	24.3298	20.4492	24.4525	21.7582
O43592	20.1791	20.3774	21.0147	20.3496	19.7721	19.1527	19.7178	20.0145	20.4518	20.3071	20.9572	20.3374	20.8274	19.8746	19.8975	20.3241	20.3257	19.9384	20.682	19.8388	19.8439	19.9794	22.1023	20.8679
O43598	20.835	20.7364	17.8045	20.5602	20.6836	20.9673	19.3569	19.8734	19.3009	20.504	20.7505	20.1218	20.6035	20.5786	20.2486	20.4868	20.6427	20.1952	20.5295	20.2862	20.459	20.5285	20.8995	20.5385
O43615	21.4062	20.4819	20.9459	19.9904	22.6199	21.3188	21.1435	21.6572	21.6601	21.4194	21.9645	21.449	21.6437	19.8663	21.2147	19.8142	20.9456	21.0172	20.8959	20.8559	22.0387	21.2926	23.0809	22.2166
O43617	21.7451	22.3803	21.4046	21.2386	23.2246	22.0747	22.0365	22.6177	20.314	21.8016	20.9089	21.7648	21.3329	22.5553	21.4962	22.2029	21.9383	22.08	23.0174	22.9806	21.9629	23.0747	19.9548	22.2055
O43633	20.7114	20.6383	20.4419	20.2402	18.8151	20.3478	20.8857	20.9416	21.0223	19.8922	19.918	19.7099	21.0644	20.5158	21.0201	19.9122	19.9684	20.0625	20.0314	19.6828	20.6449	20.5626	20.4377	20.8614
O43639	20.1649	18.9591	21.1178	19.581	19.1909	18.4366	19.3126	19.6237	19.1778	20.2632	20.2545	19.3315	20.3824	19.6379	20.0296	19.4814	19.8015	18.855	20.2536	19.803	21.221	19.4821	20.9205	20.0905
O43660	20.7445	20.0126	24.0229	19.6552	25.2409	25.8045	20.8258	21.3262	25.1614	22.0007	21.9526	22.1755	19.6491	18.5413	19.498	18.0178	19.7716	17.8998	19.7329	20.973	21.7107	18.9371	21.6844	23.1112
O43665	21.8023	20.1375	20.5994	20.5939	20.8558	20.3286	20.297	20.4828	20.7131	20.071	20.0653	20.5919	21.3275	21.6688	21.2659	20.3297	20.2009	20.8501	20.2888	21.7865	22.2891	21.0875	22.2882	20.5108
O43670	22.442	22.8747	22.3082	22.7088	23.2664	23.1142	23.3027	21.6824	22.544	22.3923	22.227	23.0144	22.2678	23.0486	21.9607	22.6592	22.8393	23.2175	22.8723	22.4512	21.9573	23.0052	22.4713	21.8514
O43676	20.6837	21.2968	22.9093	21.0629	22.2693	21.1982	22.4186	22.5249	21.2276	21.6173	21.9984	22.8105	21.2708	20.9221	20.8621	21.6392	21.0057	21.3468	21.517	20.726	21.2432	21.644	20.6642	22.4911
O43678	22.0115	22.1637	23.1146	22.8041	21.9998	21.6052	22.7866	22.3641	22.341	22.5117	22.8658	22.3787	23.0586	22.7431	22.8332	22.4295	22.0622	22.0883	21.6513	21.6895	22.7856	21.9573	22.7499	22.3863
O43681	21.9987	22.2212	21.0531	21.5955	21.8194	23.0635	22.4919	21.705	20.5539	21.6928	21.8867	21.8226	22.0954	21.9393	21.6593	21.4962	22.2509	22.1391	21.7972	21.8398	21.7828	21.5373	21.7948	21.4167
O43684	22.0705	22.7715	21.7834	22.6798	22.7788	22.0888	22.6748	22.7996	21.803	21.7318	24.142	23.0009	22.0536	22.46	22.9169	22.492	22.5033	22.1965	22.1176	22.3983	21.6076	21.7976	21.8392	21.9442
O43707	22.7728	23.2031	23.4915	23.8003	23.6674	23.2258	23.1839	22.7894	23.3608	24.3722	23.2071	22.9798	22.9425	22.9758	23.4158	23.2004	22.6816	23.0821	23.1846	23.0476	23.4028	23.6291	23.095	23.4682
O43708	19.0148	18.3048	18.5599	19.0303	19.0508	19.1627	18.6952	19.4651	19.0372	19.9729	21.0791	19.7643	18.8327	19.3124	19.8333	17.5502	19.2121	20.099	19.2057	15.9475	19.2659	17.8057	21.022	19.5861
O43716	21.0091	20.8934	18.2452	19.5468	19.3496	21.3381	19.7026	19.6571	20.5514	21.3808	20.8844	20.2306	20.3084	20.2209	20.1046	19.7959	20.8822	19.4704	19.2164	20.9828	21.5539	20.0338	20.9179	22.083
O43747	20.6105	20.8869	20.6719	21.1887	20.7607	21.0331	20.1616	20.6472	21.0418	20.6295	21.1961	20.3821	21.1078	20.5587	20.581	20.8883	20.7023	20.6076	20.5496	20.3145	20.936	20.9169	20.4039	20.9192
O43752	22.098	21.4107	19.7886	22.2027	23.1784	21.4768	21.7698	22.0093	20.1035	21.7652	22.0643	21.106	20.5945	20.9854	21.4997	21.4813	21.0241	21.5524	21.252	21.0607	19.3909	21.6822	19.8287	20.5865
O43765	20.4372	21.9632	21.2346	19.3927	20.5822	19.9534	20.8707	20.687	20.3093	20.3209	20.3554	20.004	19.8897	20.2275	18.8729	20.2189	20.4158	20.4129	20.2255	18.951	20.578	20.5137	20.8607	19.6428
O43768	23.037	22.6704	22.3214	21.334	22.5173	22.8396	23.8147	22.1871	22.3147	22.3547	22.5326	22.8858	24.2021	23.6005	22.5445	23.0793	22.8453	22.7592	23.6649	22.622	21.5634	22.6397	22.7844	22.343
O43772	20.2299	19.9227	20.3245	20.8406	22.2409	21.5958	21.1454	21.931	20.5955	21.2363	20.7513	20.744	19.8959	21.0732	23.9597	20.8462	21.4295	21.2065	21.2402	20.7872	20.2779	21.8566	19.6342	20.221
O43776	22.5093	22.5998	22.07	22.421	22.2281	22.3133	21.9469	21.7261	21.6555	21.6187	21.3643	21.9769	21.7679	21.7124	21.7883	21.9424	22.024	21.8969	22.003	21.8575	20.9207	21.9311	21.9361	22.5036
O43795	21.1746	21.545	21.4476	20.7196	22.2394	21.213	20.9572	21.3453	21.2255	21.4156	21.7435	21.0376	20.4224	20.8232	20.8917	21.4931	20.8767	20.9801	21.4394	21.0764	21.1875	21.6972	20.7135	22.0284
O43809	21.4865	21.3831	22.205	21.1362	20.3249	21.0825	20.9311	20.773	20.7382	21.3127	21.0396	20.6042	21.6417	21.1839	21.037	20.9214	21.1334	20.8613	20.9437	21.4126	21.5324	20.6211	21.8859	20.6316
O43813	22.0466	22.3726	22.3628	23.3195	24.3791	23.1247	23.5196	23.9112	22.5209	21.7418	22.2948	22.5635	21.8129	22.7188	22.0546	22.6308	22.5733	23.081	22.577	21.5766	21.6911	23.241	21.7024	21.568
O43815	21.1871	21.4911	22.0461	21.6663	20.8408	20.8297	20.5713	20.4851	21.6516	21.2668	21.2603	21.3589	21.0813	21.3747	21.2044	20.8333	21.1234	20.8402	20.3731	21.5859	21.2698	21.2726	21.8721	22.3668
O43818	21.8719	21.3401	20.1515	20.8949	19.8586	21.1865	21.2487	19.5934	19.4238	21.1032	20.6064	19.9476	20.4774	20.8196	20.2932	20.9236	20.8773	20.5749	19.7284	21.1198	20.535	17.5397	20.5403	19.0343
O43819	17.2791	18.4753	14.1259	18.0762	17.5074	17.6919	18.149	17.2097	16.2384	17.5768	18.7576	17.558	17.2798	16.2315	15.828	17.02	18.1213	18.4011	18.5787	16.9635	16.2952	17.2863	15.0451	11.7561
O43837	21.2617	20.6582	21.0439	20.6243	21.0109	20.4134	20.4758	20.9451	21.7557	20.7131	20.999	20.7858	21.5069	20.6752	21.2214	20.6245	20.8135	20.1869	20.0626	20.526	21.454	20.8286	20.7209	22.01
O43847	21.1916	21.3498	20.4061	20.885	22.1622	21.153	20.371	20.5947	20.2174	21.9855	21.9698	19.8277	21.5744	20.6778	20.8837	20.517	20.8225	20.7069	20.6559	21.1384	20.4743	20.9502	20.9949	20.6677
O43852	23.9638	23.9455	22.1274	23.4103	24.4112	23.9163	24.1052	23.6508	22.4075	22.5548	22.7009	23.3704	22.3072	23.116	22.2804	23.786	23.1853	23.5218	24.6402	23.6785	22.2732	23.7814	22.228	22.6048
O43865	19.5088	20.1298	18.8369	18.9238	19.7009	19.7533	20.1818	19.6006	19.1953	19.8705	19.9305	18.3514	20.27	19.0594	19.8076	18.5905	19.3186	18.6073	18.5917	18.6588	18.9548	18.398	18.9503	18.3598
O43913	14.6344	14.6952	18.4264	14.8196	15.3779	15.7665	15.7325	16.7016	19.0957	16.1846	17.3767	17.2722	17.839	18.3333	16.635	18.3626	18.0193	18.1777	18.2377	19.3658	20.6762	18.8428	22.5578	17.1444
O43914	20.4598	20.8228	20.6946	20.0812	21.4972	20.5689	20.5284	20.735	20.3252	20.2718	21.2021	20.6075	20.3436	21.0109	20.1823	20.4967	20.1561	21.1719	21.3067	22.2181	20.4139	20.6559	20.9849	21.2404
O43920	24.0621	23.8449	23.0314	23.7755	24.4265	23.9788	24.384	24.9137	23.281	23.3948	22.9417	23.9854	23.4685	24.4553	23.0316	24.2494	24.7072	24.7216	24.265	24.4564	23.4483	24.3245	23.8492	23.3353
O43933	17.9266	18.5133	19.013	17.3832	17.2816	18.6827	17.8154	16.9216	16.9103	18.989	19.6186	17.928	19.2663	17.0731	17.2719	17.7241	18.7456	18.1491	19.1928	16.1198	20.0292	16.7062	20.3904	18.202
O60216	19.8381	19.9676	20.5346	19.9399	19.8998	18.8392	19.1666	19.194	20.3184	20.9798	20.5289	21.4365	20.9416	20.823	20.8774	19.8883	19.7358	19.8719	20.0899	20.0708	22.1586	20.1697	21.9879	21.2982
O60218	20.4715	20.2513	18.7787	19.7096	19.61	19.4359	19.3647	20.1227	19.3076	23.4484	20.0896	19.609	20.067	20.1193	19.8785	19.706	20.3765	20.0147	18.364	19.39	20.5567	22.1301	19.6109	19.6761
O60220	23.5437	22.1791	22.6458	21.5203	20.5173	20.7826	21.0833	21.4941	22.5447	22.4139	21.4978	22.0089	22.2914	22.2641	22.0103	21.196	22.9379	21.5751	21.2424	22.4691	22.43	22.0591	22.8376	22.3678
O60231	21.2396	21.5354	20.8909	21.6703	20.96	20.768	21.0136	20.9827	20.6805	21.2411	21.9477	20.2392	20.0775	20.134	20.1356	19.7303	19.8073	19.7432	20.3533	20.4146	21.765	19.6207	21.5943	20.6577
O60232	21.0173	21.2647	21.9065	20.9071	19.7846	21.0537	20.2739	20.1812	21.0186	21.6134	21.1185	21.4289	22.5263	20.4507	21.5934	20.3111	21.4888	20.9953	21.0366	20.7922	20.8717	20.7226	20.7698	22.0119
O60234	22.3404	21.2202	19.3089	21.5595	23.1188	22.3934	22.3235	23.3865	21.4057	21.1275	20.6395	20.6807	19.7228	23.6823	21.0298	21.6965	22.4894	22.3824	22.1174	22.6146	20.2371	23.4583	20.4612	22.1815
O60240	21.111	20.3706	20.7522	20.7794	23.9978	23.5777	20.4249	21.4894	20.5633	21.3146	22.8295	20.6759	20.0428	21.3417	22.8236	20.8696	21.7436	21.8636	22.7	20.8014	22.4137	22.5169	21.3742	20.2357
O60256	21.4337	20.5643	21.0483	20.7398	20.0825	19.8202	20.4189	20.4716	21.5511	20.8652	21.0063	20.6594	21.4704	21.2658	20.8923	20.3642	21.6367	20.9235	20.5654	20.8291	21.0954	20.9485	21.7619	21.2387
O60264	22.126	22.1867	21.585	22.3749	23.6178	22.1622	21.4066	21.9259	21.5482	22.7739	23.1461	21.6903	21.9737	22.2597	22.4057	22.2367	21.9363	22.2705	21.7329	22.3872	21.6123	22.104	21.9819	22.2098
O60271	20.1104	20.4085	20.6596	20.2796	20.6358	19.308	20.6939	21.6168	22.2806	19.0846	19.0131	19.7202	19.8686	21.2278	19.8199	21.2852	20.634	20.0502	20.3958	20.2172	21.7112	22.3772	22.4392	21.7937
O60306	19.0697	19.8902	20.0648	20.0531	20.5906	19.8579	21.072	20.5115	20.4245	20.0731	19.8493	19.786	20.7784	20.3624	20.6073	19.9576	20.3124	20.2396	20.9317	19.7288	19.8475	20.2915	19.7305	20.6391
O60313	20.4254	21.1331	20.0211	21.0316	21.7475	21.0065	21.3139	20.5509	20.0242	20.1636	20.5594	20.2714	19.9555	20.552	20.0712	20.4103	20.7246	20.6238	20.4176	20.9449	20.066	20.7879	19.8864	19.4815
O60331	19.2797	19.9877	20.2957	19.6377	21.3999	20.3032	19.3431	19.5055	20.386	19.4458	20.0444	20.6107	20.3371	19.6588	20.0422	20.5008	19.9673	20.1774	20.0066	19.4582	19.5791	19.6659	20.105	18.6592
O60341	20.3246	19.687	20.4142	19.7507	18.9619	19.0091	19.2159	19.4557	19.865	20.6209	20.6827	19.4935	21.8776	19.8702	20.6417	19.8434	19.8993	19.5724	20.648	19.6402	20.4576	20.4153	20.9012	21.029
O60343	19.1782	19.2687	19.2686	19.9525	18.9128	18.5643	19.6905	20.0052	19.1508	21.6715	21.8097	19.9067	22.0415	19.8107	21.4043	20.3135	19.0454	19.157	18.2434	19.8992	22.2871	20.1998	21.0918	20.6815
O60437	20.2657	20.2173	20.2738	20.061	20.764	21.554	21.3978	21.4575	20.9234	20.6561	20.7673	21.6641	20.9903	20.2014	20.1906	20.7763	20.4228	20.7667	20.7335	20.1709	20.8058	21.0024	20.926	20.4564
O60443	20.8487	19.8783	21.307	19.7274	19.5391	19.5444	20.1784	20.453	20.9148	20.0828	20.7992	20.3106	20.9978	20.0611	20.7302	21.0279	20.1786	19.9902	19.9733	20.8202	20.7092	19.9006	22.4067	21.4544
O60447	#NAME?	14.8295	18.8898	11.9537	14.8506	15.9779	#NAME?	9.55953	20.1378	18.1711	19.2634	15.2321	18.1722	15.2079	17.1933	17.1403	16.3793	15.4161	14.8613	17.4839	17.7919	16.1873	17.3136	18.5198
O60449	20.3544	20.6571	20.0731	21.5096	21.2961	20.0608	20.8754	21.5336	20.9672	21.4206	21.3173	20.386	19.6682	21.3303	20.8407	22.2932	20.822	20.9341	19.9295	19.8105	19.0992	23.182	19.4868	21.617
O60476	20.9121	20.7546	18.7711	19.9234	20.1563	19.7141	20.1859	19.8449	18.2491	19.5378	18.247	18.5943	19.7696	18.8097	18.76	18.7575	18.9709	18.2498	20.0508	19.1517	18.7311	#NAME?	19.0425	18.9226
O60477	26.4158	24.3153	24.9799	24.0669	24.7115	24.9056	23.5292	25.0084	25.7248	24.2632	23.5284	24.827	24.674	26.0411	25.5261	24.4523	24.4821	25.0003	25.3525	26.6298	25.2783	24.7144	24.0332	25.6604
O60488	21.2134	20.6962	22.796	20.1948	22.263	20.7457	20.5632	19.8271	21.7148	21.1674	20.9424	21.6857	20.274	20.5223	20.7882	20.6072	20.3427	20.5847	20.6576	21.5827	20.7885	20.5039	22.8977	21.4231
O60493	22.2938	21.8928	22.9815	22.1091	22.8323	22.4622	22.3382	22.8904	22.5628	21.255	21.6417	21.825	21.4942	22.4515	21.7302	22.6686	22.442	22.5667	23.181	22.8524	22.4862	22.9196	21.9477	21.9294
O60496	21.807	20.1708	20.4379	20.099	20.4555	21.4746	19.2443	20.2905	21.5419	20.9633	20.6043	20.441	19.808	22.2013	21.6554	20.0357	20.8917	19.985	21.2536	21.4626	20.4715	21.5541	21.0455	20.1701
O60499	21.1699	20.8129	23.6097	21.7128	22.277	22.1971	21.2123	20.4335	20.2148	20.3491	21.5193	25.48	20.1199	20.212	19.6694	21.7038	21.9153	21.2074	21.6337	21.1457	19.4046	20.123	22.2449	24.4203
O60502	21.1766	20.5194	21.3686	21.2721	21.8839	20.9577	21.7957	20.754	20.477	21.0832	21.9421	20.9713	21.3311	20.7082	20.8703	21.0268	21.3976	20.5306	20.4163	21.2972	21.5489	21.1745	20.7867	21.543
O60504	17.1545	18.4363	19.9234	18.3721	19.2506	18.9576	19.5093	18.5775	20.1511	19.4362	19.1793	19.2255	19.6029	18.7733	20.1243	19.3818	18.5398	19.5332	19.1916	17.9053	19.5583	19.4938	19.2786	18.6567
O60506	23.3115	22.2121	22.137	22.0264	21.8935	21.7416	22.1773	22.1412	22.0984	23.4178	22.4463	22.4371	22.6915	22.2829	22.3314	22.7396	22.0604	22.2021	21.6082	22.8659	22.9166	22.3159	23.6535	23.0819
O60524	21.2759	20.2618	22.0146	20.6322	19.584	19.3958	20.0005	19.7325	19.3056	20.4996	21.0093	19.8214	20.5855	19.2336	20.118	19.0358	18.9134	18.3705	19.8832	18.7345	22.4905	19.4432	22.0875	20.1457
O60547	22.3168	20.5602	20.6606	21.0058	21.8892	20.9214	21.0097	21.7204	20.2198	21.3702	21.2365	20.5413	20.5876	21.3544	20.0039	21.1606	20.2935	21.85	20.6968	21.1155	20.6548	21.6021	19.9111	23.1717
O60568	22.5646	22.2887	23.4965	21.8162	22.4394	22.3967	22.8152	21.4682	22.5055	21.8626	22.0235	21.5496	21.7657	21.9073	21.6232	21.6097	22.2273	21.9188	21.6926	22.7304	22.409	21.3541	22.8813	22.7929
O60573	20.8915	20.9148	18.65	20.7845	19.0679	19.2824	19.6465	19.9272	19.7862	19.6252	19.6935	19.999	20.0237	20.3893	19.7974	20.4188	20.319	20.2937	20.8633	20.1687	20.7514	19.9469	19.028	20.2355
O60583	15.9843	21.9903	18.5464	17.0077	17.841	21.1577	17.3316	20.3185	21.8012	18.9505	19.4331	18.394	18.6292	17.1954	16.4195	21.2755	17.9081	17.8988	16.4546	17.7157	18.8803	18.8155	16.8577	19.09
O60603	15.9691	16.4231	16.5381	16.6068	17.7966	17.8241	16.6729	16.6368	18.2723	19.5059	17.9456	16.8351	18.6795	16.1178	17.6978	15.7855	17.9953	17.3768	16.8598	19.3881	16.7289	17.4305	16.3401	20.004
O60610	20.5575	20.4204	20.7378	20.1022	20.836	21.2593	20.816	20.4004	20.5917	20.6528	20.6787	20.2749	20.5051	21.2206	21.1515	20.1217	20.6166	20.1949	20.2788	21.0008	20.7315	20.8458	20.7281	21.2228
O60613	21.4063	20.5869	21.7138	19.5024	18.9351	19.3934	19.9795	19.5018	19.2525	20.5312	19.4713	20.3621	20.2119	20.4642	20.3494	20.1244	19.9189	19.8946	19.5937	20.311	21.8198	19.8561	21.5378	19.9756
O60645	21.242	20.7257	20.8806	20.5895	19.9093	20.7423	20.6239	20.5248	20.9249	21.0254	21.0854	21.7292	21.7604	21.0329	21.3051	20.6752	21.4631	21.1161	20.3763	21.0594	21.5065	20.4339	21.5012	20.7894
O60664	23.0406	23.4062	23.4845	22.2379	23.3208	23.2702	23.6221	23.2218	23.136	23.0867	23.4965	23.4605	23.9563	23.0644	23.3174	23.1311	23.1053	23.0392	23.5269	23.1346	23.6914	23.0658	23.7343	23.4654
O60684	21.7514	21.7658	20.7173	21.8473	23.0016	22.3231	20.9756	21.351	22.1621	22.1004	22.2751	22.3265	22.4415	21.1895	22.1018	22.0349	21.4507	21.6742	22.5758	21.6933	21.1489	21.8385	21.8225	21.5895
O60701	21.8185	23.5295	23.6255	24.0331	22.4471	22.7245	23.415	22.3229	21.8276	23.3403	22.7565	22.28	23.5606	21.7526	21.7824	22.3775	22.1235	24.7751	23.4461	21.9134	21.6896	22.0599	23.7136	21.7651
O60711	21.7288	21.0248	20.5241	19.3122	20.9033	20.4106	20.8827	19.8156	20.7037	20.4102	19.9825	20.3852	20.1553	22.0171	21.5049	20.7414	20.5136	20.8464	20.9436	20.9894	21.014	21.361	20.0723	20.8673
O60716	21.4724	21.4766	21.9441	21.9593	21.87	21.451	21.3385	21.6466	21.5421	21.6555	21.9097	21.8341	21.3809	21.0927	21.7438	21.5487	21.0735	21.9319	21.961	21.4647	22.001	21.455	22.2993	21.9776
O60725	20.115	19.3694	18.8632	17.093	17.7911	20.0445	18.5725	18.026	19.615	20.1912	18.6963	19.2422	20.023	18.6066	19.3189	18.2713	19.6639	18.4474	19.6641	19.4449	19.3507	18.2547	20.0229	18.9812
O60749	22.5936	22.5293	23.0806	22.4106	23.5304	22.957	23.686	22.8544	23.4474	22.7789	23.609	22.2231	22.488	23.1946	22.829	22.8403	22.5979	22.5759	22.5234	22.4984	22.4124	23.2464	22.5557	23.1739
O60760	17.7736	18.9231	20.9471	21.2886	25.3692	24.7814	23.4453	22.8321	22.7527	23.6273	23.2634	23.2166	24.2057	20.9546	23.7965	21.4684	23.7073	21.3065	21.1957	21.8551	22.7157	23.2927	22.4345	24.027
O60762	22.9848	22.7074	21.8821	21.7557	21.4299	22.3147	21.7795	21.5436	22.0934	22.2069	21.7346	22.4938	22.7451	22.0456	22.2418	22.1908	22.4292	22.4916	22.7346	22.14	22.4013	21.9798	22.5466	22.3362
O60763	22.448	22.2972	21.6766	22.9298	22.9809	22.2905	22.3842	22.6657	21.4204	22.0773	22.4423	22.4916	21.8583	22.5141	21.9568	22.5681	21.7589	22.7539	22.7313	22.3952	22.6973	22.5849	23.1793	21.286
O60784	22.3941	21.3019	21.9752	21.3906	22.0918	22.0161	21.2947	21.4887	21.4288	22.053	22.168	21.9179	21.9386	21.5579	21.9516	21.7472	21.4765	21.5958	21.1408	21.1764	22.093	21.5556	22.3918	22.2003
O60825	21.0571	20.5733	20.3132	20.34	21.981	21.2071	21.7209	20.8874	20.0825	20.6764	21.0322	20.9832	20.5775	22.024	20.5885	20.9765	21.407	20.6522	20.7968	20.3895	20.1409	21.0467	20.2387	20.8904
O60826	20.5606	20.4994	20.3652	20.2474	19.3919	20.6296	20.0516	19.5505	21.0412	20.6867	20.8616	20.7041	21.1464	20.5614	21.1361	20.3047	20.8258	21.6828	21.4547	20.5868	22.3541	21.5585	21.1567	20.8743
O60828	21.9658	21.8931	20.2118	20.6712	18.9987	19.6778	20.0867	19.4319	21.015	21.3278	21.6775	20.6235	22.2831	19.5706	21.786	20.8838	20.4054	21.5876	20.4735	20.9657	18.7123	20.019	21.8492	20.6372
O60830	19.9649	20.1748	18.7453	19.9741	17.5662	18.3181	18.7801	18.4923	17.6589	19.4955	17.5609	20.071	20.3047	19.4862	20.0292	19.4324	20.0165	19.5456	19.147	19.0815	21.6524	19.8	21.168	19.6045
O60831	23.1607	22.3413	22.7869	22.6892	22.4024	23.1249	21.9183	22.5619	22.6449	23.271	23.2236	23.056	23.3953	22.4108	23.2841	22.4663	23.2702	22.762	22.6802	22.5697	22.8938	21.7907	23.5224	22.9958
O60832	22.2728	21.4546	21.6416	21.8976	19.7284	21.319	20.9937	21.0696	21.1087	21.1838	20.5202	20.7666	22.0047	20.8752	21.4462	20.8959	21.108	21.0661	20.871	21.7709	22.4745	20.4539	22.9172	21.6427
O60841	21.9089	20.1861	19.7458	19.0093	19.9986	19.6711	19.1085	19.6046	19.2088	20.5198	19.4215	20.7999	20.8984	20.5775	19.5637	19.8217	19.5754	19.6594	18.5532	20.8053	21.3404	19.4939	22.0213	21.0079
O60858	20.9875	21.4284	22.9146	23.8533	24.8292	22.2175	23.4496	24.8119	23.6384	23.9933	25.6983	24.4514	21.9131	23.8032	23.8566	24.2858	22.9983	24.6443	23.7719	23.2532	21.9682	23.5245	18.2556	23.086
O60869	21.7467	22.571	20.3601	22.0889	21.334	21.7508	21.3751	21.16	20.6928	21.1353	20.5522	21.3004	20.6106	21.4867	20.581	21.2226	21.1649	21.338	22.1618	21.8951	21.1546	21.6851	20.8926	19.8164
O60884	20.4638	19.7751	20.0071	19.7362	19.2476	20.1473	18.598	18.8405	19.2314	19.0677	18.9381	19.5914	20.0053	20.0908	19.8022	19.5005	19.7321	19.6979	19.5877	19.5869	19.8572	19.5854	19.7002	19.3025
O60885	18.8444	16.4484	18.182	15.3186	15.9916	18.6097	16.9711	19.0173	18.0483	17.7518	17.8779	18.4839	18.7487	18.6267	17.7326	18.0773	18.0444	17.9501	17.8696	17.7771	18.2791	17.4403	19.8887	18.7316
O60888	24.4764	23.1037	24.8303	23.3757	22.3924	22.5816	23.3771	23.5662	23.5544	23.5849	23.7877	23.8603	23.9877	23.7042	23.7464	23.7487	24.1353	23.3955	23.8261	23.8982	24.1836	23.2271	25.5523	23.3229
O60907	23.0656	20.4145	22.2853	20.2567	19.9166	19.0817	20.7164	19.0976	18.4937	19.327	20.6042	21.1475	21.9925	21.5275	18.1772	21.2585	20.6385	20.5329	20.7818	20.8903	19.1635	22.8918	23.5453	19.2878
O60925	22.6889	22.954	22.7775	22.0674	23.3434	23.385	23.6478	22.7492	23.0083	22.3052	22.7776	22.2239	22.6185	22.4743	21.9639	22.4658	22.5826	23.2881	21.8535	22.1096	21.942	22.9957	22.4653	22.6046
O60934	19.6622	18.9737	21.0298	19.8477	19.6674	19.2541	18.9574	19.6087	20.1761	20.5165	21.8729	20.5407	20.261	19.8343	21.2004	20.6702	20.223	20.9957	19.9479	19.8033	19.2557	22.2039	20.2195	20.4042
O60936	20.4932	20.7424	20.8045	21.566	20.1379	21.1907	20.0584	20.287	20.3951	20.2794	20.3942	22.2454	20.7444	20.7038	20.4482	20.8456	20.7343	20.8675	21.2292	20.9403	20.7308	21.2232	22.5032	21.6034
O60938	21.6015	21.9341	21.8532	22.4275	24.6326	23.2259	23.9588	24.8622	22.4892	22.7963	23.5532	23.7859	21.4646	22.1429	22.9083	22.573	23.7187	22.6254	22.4249	23.7877	23.2129	23.232	22.3021	23.2514
O75027	20.3933	19.9809	19.7395	19.7676	19.3408	20.2236	19.1691	19.9174	19.9653	20.5778	20.6173	20.4032	20.9111	20.3298	20.5465	19.8607	20.2096	19.9722	19.2908	19.8942	20.6499	20.2441	20.1934	20.7564
O75052	19.8566	19.8759	19.7681	19.9903	20.4193	21.304	19.9025	20.6938	20.4436	19.3998	19.0694	20.5377	20.6385	20.181	19.3004	20.4128	21.1344	20.7749	19.6104	20.2964	19.8687	21.3405	20.1825	20.5896
O75071	20.6669	20.407	22.9489	20.9638	21.5713	20.4488	21.2965	21.5323	21.678	20.5034	21.4902	18.5695	21.8473	18.6666	22.0389	21.7816	20.7428	20.5174	21.4282	20.7547	21.8282	20.5445	23.4929	24.0981
O75083	23.0222	23.1086	22.6908	22.4921	23.0124	22.9635	23.155	22.6261	22.7715	22.5815	22.0479	22.9784	22.7265	23.1348	22.7001	22.8863	23.4661	22.7699	23.3512	23.0528	22.0786	23.2248	22.5762	23.0828
O75110	20.626	20.3457	20.1916	20.6075	19.6915	19.4757	19.4528	19.894	19.4964	21.1911	21.3242	20.3647	20.8277	19.8762	20.8275	19.6853	19.869	19.5092	20.3763	20.8126	22.5925	20.7996	22.4696	20.3431
O75116	20.9941	20.4725	22.01	20.5263	21.7473	21.0099	19.9695	20.5708	18.9522	20.8487	21.3507	19.567	18.8664	21.6225	20.5589	21.0222	20.9694	21.285	21.1298	20.1574	17.9643	20.7761	19.0313	21.0682
O75122	19.7461	20.4724	18.93	19.2278	19.3615	19.969	19.5494	19.627	19.4592	19.2559	19.9817	20.4656	20.01	20.3424	19.9589	20.147	20.6564	19.6135	19.5359	19.1977	19.3163	20.5367	19.4048	20.0521
O75131	22.7818	22.6301	22.7042	24.5254	23.7968	23.4471	23.6023	24.1681	22.9122	23.7915	23.7609	22.8415	22.918	23.0315	22.8497	22.8849	23.4758	23.3194	22.8958	22.7838	23.139	23.2639	23.3477	23.8128
O75146	20.4812	20.3018	19.3727	19.3805	19.4993	20.0073	20.0355	19.3317	19.1902	20.082	19.6868	19.3097	20.7813	20.0301	19.4816	20.0563	20.286	20.7035	20.3286	19.101	20.8731	19.6357	19.583	18.8748
O75153	22.2092	22.9454	23.5284	21.0636	21.6536	21.2676	20.2421	20.2403	20.7559	21.3561	21.2791	20.6863	20.8465	20.429	19.9393	20.594	21.1478	20.7118	20.6224	21.4835	21.5489	20.9368	21.1694	21.3269
O75165	20.5143	20.0933	20.8314	20.1098	19.9228	19.2603	20.2437	19.9215	20.7639	20.8446	20.778	20.4369	20.9184	20.6459	20.8902	20.3615	20.2902	20.3577	20.0492	20.5945	21.041	20.6309	20.8209	21.8438
O75170	21.3484	22.0375	19.7789	21.938	21.9642	21.3751	22.3679	21.3106	18.8923	21.0223	21.3121	24.3204	21.2642	20.4937	20.6065	21.5817	20.6045	21.103	21.016	20.0986	19.864	20.9119	19.7182	22.2941
O75175	19.3706	20.0298	20.649	19.7483	18.8461	18.5295	18.5818	18.3652	21.0016	20.0863	20.1849	19.7539	21.003	19.9729	20.4827	19.5409	19.4629	19.3425	18.7577	19.7313	21.4564	19.4878	21.7723	20.0165
O75179	19.7172	18.5049	17.3931	18.7161	17.7863	16.6693	17.3607	17.8337	17.3656	20.1859	20.8034	17.4722	18.0794	17.4352	19.7	19.0307	17.1382	17.9377	15.7831	17.7073	18.1609	17.84	18.3978	19.4079
O75190	22.1171	20.3579	18.7791	20.1881	19.7511	20.8313	19.3978	19.6269	19.2801	21.508	20.7514	20.5593	21.543	20.0455	21.4327	20.5033	20.1418	20.2333	20.935	20.6982	18.5024	20.5852	19.8345	21.5154
O75191	17.9307	18.2096	15.4121	18.7858	17.8265	17.9851	19.0877	19.3416	15.9526	17.1761	17.953	18.1722	12.0399	18.0123	16.0641	19.0247	18.0284	18.9305	19.0473	17.1155	17.6685	18.9914	16.5107	12.6754
O75208	19.4184	18.4708	19.6103	18.0566	17.9195	18.2049	18.0402	18.8382	19.5107	19.4849	19.4459	18.4249	20.0998	18.2779	19.9562	17.6712	18.9057	17.6395	17.1974	17.7781	18.5477	17.9188	19.8663	18.7069
O75223	22.0774	22.6973	23.2615	21.91	22.4402	23.5058	22.0688	21.3159	22.5299	22.6857	22.648	23.3945	22.1552	22.2694	22.677	21.7265	22.2493	22.1826	22.2144	22.086	22.351	22.8885	24.0007	23.6839
O75251	23.6937	22.0378	20.8711	21.6857	21.0911	22.0922	20.5609	21.0931	20.3555	22.3744	21.5605	20.8834	21.3845	21.1422	21.2155	19.974	20.9285	20.6077	21.7235	20.6706	21.0336	20.9236	20.0557	21.7941
O75306	22.41	22.2544	22.1767	21.913	22.0826	21.4531	21.6033	22.1184	22.1981	22.1506	22.7807	21.7641	22.8367	22.1443	22.1294	22.5787	22.2507	22.1437	21.8684	21.7255	21.8421	22.1975	22.1775	22.9012
O75312	20.5618	20.383	20.4734	20.4684	20.9333	19.9677	20.5427	21.1514	20.5914	21.2773	21.6612	21.086	20.7893	20.9981	20.6936	20.8236	20.6663	20.2147	20.7234	20.5369	22.3719	20.5878	21.144	20.8789
O75323	23.8991	23.0507	22.7347	23.8436	23.7559	24.0204	23.8075	24.0266	22.6752	23.1368	23.6895	23.7386	23.1031	23.3541	22.5733	23.0883	23.8736	23.6257	23.7038	22.8229	22.4639	22.7747	22.6656	22.4615
O75335	20.8615	21.5099	22.876	22.3134	22.6342	21.2184	21.7638	22.2662	20.5755	21.5205	21.8547	21.4971	22.2622	21.22	21.6688	21.4951	21.3111	21.0826	21.3498	20.861	23.145	21.0586	23.4523	21.6268
O75339	21.3779	21.2131	22.8619	21.7373	21.8579	22.0711	22.4994	21.3042	22.0825	23.0967	24.0569	21.8761	20.8089	21.2447	23.3311	23.3057	22.3063	21.9695	22.7356	21.4618	21.2426	20.3588	23.6703	22.3522
O75340	23.2009	22.7316	23.2784	23.781	23.4389	23.146	23.1937	23.3379	22.3511	22.2654	22.8545	24.1333	22.4675	23.6588	22.449	23.2793	23.5113	23.455	23.3188	23.334	24.078	23.4699	22.7237	23.2959
O75342	19.9387	20.1048	19.8857	19.9379	21.0194	19.6815	19.2604	19.8819	19.8565	19.6765	21.3606	19.9992	19.5099	21.8768	19.6584	20.4157	20.1974	20.2494	20.3206	19.7994	19.1805	20.7692	19.8605	20.3637
O75347	24.3001	24.2215	24.7254	24.4215	23.8517	24.3842	25.2762	24.5498	23.6194	23.8597	24.3283	25.181	23.5815	24.2199	23.7964	24.0257	24.5439	24.491	24.5045	23.7835	23.1709	24.0234	22.8398	23.6865
O75351	22.3048	22.1916	22.7219	22.496	22.9883	22.5734	23.2858	21.762	22.5766	22.913	22.7713	22.2624	22.3223	22.4158	22.7056	21.8338	22.2305	22.1749	22.1125	22.2276	21.778	22.1343	23.8489	22.787
O75356	19.6095	19.4783	19.0136	19.1294	20.151	20.1069	19.5158	19.1418	19.5627	19.7038	20.1838	20.4586	19.5624	20.4882	19.4214	19.4878	19.9206	21.6958	19.83	19.6775	19.4195	20.0777	19.2043	19.9958
O75363	17.4154	18.4529	16.9469	18.4647	18.6374	18.7637	18.8632	18.5205	18.3221	17.5996	17.9679	17.0247	19.2116	18.3541	19.9059	17.5857	18.128	18.3789	18.5633	17.9893	19.1784	18.3772	17.4916	16.8375
O75367	23.676	23.7439	24.2893	23.8717	23.3954	23.9269	24.1359	23.9069	23.9234	23.8668	23.9789	23.5402	24.617	24.1255	24.1356	24.0273	23.5829	24.1623	23.2082	24.1673	24.5501	23.7405	24.8013	23.501
O75368	22.1346	23.1318	23.0549	22.8736	21.9665	23.0976	23.4818	23.2413	22.8521	21.6659	23.1496	23.6185	21.5306	23.0837	22.1545	22.7741	23.1769	23.4628	25.3185	22.5915	23.1752	22.6339	24.3806	21.478
O75369	22.7518	23.3558	23.4046	24.2151	23.1872	23.4464	23.6266	23.1663	22.7502	22.6336	23.0459	23.6817	23.8323	22.6438	22.3322	22.9255	23.623	23.4003	22.9101	22.7668	24.1892	22.7251	22.8954	23.033
O75380	20.5877	21.1599	17.2226	19.7664	19.4702	19.1723	19.6396	19.2736	19.6047	20.1865	20.4186	20.1713	19.8581	20.1217	19.6855	20.4397	18.2443	19.5303	19.665	19.1544	21.1458	19.0415	21.654	20.3858
O75381	19.8719	19.4602	19.336	18.1652	16.5705	20.6784	17.3358	17.8367	18.9782	20.0422	19.3607	19.4402	20.4708	18.2551	20.1213	18.5315	19.7204	19.0027	18.7753	19.0228	19.1086	18.3757	20.5081	18.8902
O75382	19.2863	19.5104	20.2031	20.0515	18.5491	19.5273	20.9044	19.0145	19.5981	19.8026	20.4909	19.9407	20.1359	20.0953	18.9427	19.2417	20.2626	19.9382	20.6566	18.8561	20.3576	19.0997	20.1609	18.4273
O75390	23.193	23.4437	23.2126	23.8582	24.2978	24.3461	23.6152	24.0467	23.032	23.4009	23.8021	23.1291	23.2842	22.9014	23.3129	22.8185	23.6059	23.336	23.2703	23.2318	23.4216	22.9933	23.5761	22.896
O75396	22.7221	22.0916	22.277	21.4578	21.6699	22.2225	21.8515	21.7288	22.5359	22.3349	23.1396	22.6086	23.4859	22.2517	22.7128	22.227	22.1416	21.9717	22.1514	21.9751	23.0434	22.3969	23.2539	22.7227
O75410	20.2477	20.5353	19.9922	19.9963	19.5773	21.1133	19.8583	19.9093	21.2921	20.6288	21.1003	20.1814	20.1218	20.5666	20.5132	20.26	20.3425	20.272	20.4322	19.6901	19.1024	20.2006	19.675	20.5643
O75427	18.7371	18.1988	18.965	18.5319	19.1016	18.3897	17.9658	18.3172	20.5876	18.7468	19.1258	18.3837	19.1329	19.6714	18.7232	18.1685	18.5273	18.7778	18.8768	20.1434	20.3831	18.8323	22.1028	19.3027
O75431	21.2989	22.3912	18.9227	22.9143	21.8383	21.5299	22.9708	21.7349	18.4919	19.3967	18.6034	21.3894	19.0502	21.6486	17.7736	19.7031	22.6942	22.8524	20.256	21.11	19.9621	#NAME?	19.5629	17.0757
O75436	23.7679	23.3582	22.6791	23.0967	23.9027	23.9626	23.5851	23.508	23.1944	23.1891	23.191	22.7064	23.3085	22.848	23.2361	23.0871	23.7713	22.7752	23.3893	23.3548	23.1144	23.4866	23.1222	22.9814
O75438	24.2427	24.4327	20.3113	23.3992	24.177	23.6155	23.62	23.7432	22.5298	21.181	21.1501	22.8841	20.9264	22.7551	21.6604	22.6687	22.3283	22.5155	22.2114	21.9749	21.526	23.5478	21.984	24.8079
O75439	19.6406	20.7975	20.6761	20.2219	20.9043	20.9943	21.3852	19.6761	20.9508	20.2698	20.0801	20.4662	21.3533	20.541	20.1484	20.0052	20.4096	20.4485	19.9738	20.0644	20.8043	20.459	20.2414	19.4108
O75445	18.9984	19.6405	20.2519	20.365	21.4719	19.7498	18.8459	19.3126	18.7026	20.2168	19.7018	19.8404	18.7946	18.7398	20.3916	19.8668	19.4438	20.0835	19.4064	19.49	19.7921	19.1435	19.1187	19.1607
O75448	19.4476	19.7869	19.3463	19.2518	19.3534	18.7144	19.3879	19.1228	19.135	20.2223	20.8423	18.4871	19.4565	17.8152	19.1869	19.286	19.0719	18.2426	18.2655	18.7542	20.1172	18.42	19.7213	18.5323
O75452	22.5609	23.7458	19.4403	23.7787	22.9888	23.026	21.3293	21.096	20.504	21.2053	21.5994	25.7992	21.7043	21.3282	21.2357	22.0282	21.6023	20.9468	21.7029	21.7979	19.9807	21.6296	20.4188	22.8117
O75460	18.3077	18.1718	19.67	16.9458	20.4075	17.6467	18.1144	18.9315	20.9314	18.8182	18.5157	18.5791	18.599	19.6779	19.41	19.8694	18.944	17.9919	16.6058	19.6339	18.3846	21.6295	19.2513	22.1907
O75475	21.2145	20.0384	20.1283	21.0453	18.8467	19.2736	19.5894	19.9789	21.1471	20.3503	18.9327	19.3579	20.8023	21.3715	20.5615	18.7705	20.318	18.7638	18.3074	20.4662	19.9297	20.2493	20.7604	18.819
O75477	18.1741	18.2989	20.2767	18.7979	18.4288	17.6633	18.5467	19.093	20.8656	18.7429	18.9633	19.1931	20.3141	18.7172	19.8602	19.1133	19.1321	19.2205	17.8294	19.2157	20.4532	19.0461	22.0516	20.8047
O75489	22.9443	22.626	21.8172	22.0985	21.5516	21.0846	21.6141	22.2735	22.0949	22.3551	22.4011	22.4515	23.0463	22.4182	22.5197	21.8625	22.2537	21.9532	21.9092	21.9735	23.0685	21.9225	23.1874	22.0468
O75494	22.6321	22.4686	21.9653	22.0282	21.6449	21.8014	22.1751	21.588	22.2709	22.6589	22.1887	22.2236	22.7512	21.7989	22.4208	21.802	22.0457	21.8284	20.8758	22.1998	22.3897	21.79	22.0686	21.7058
O75503	19.3481	19.6676	19.7458	18.1472	17.9326	19.0393	20.236	17.8911	19.8233	18.7568	18.6653	21.0113	20.7272	19.0824	19.212	18.6564	19.7132	18.9903	20.3798	21.6537	19.8168	20.9738	20.1709	18.4999
O75506	20.7316	21.2865	21.038	20.3967	21.3182	20.7168	20.9052	20.1972	20.9005	20.3277	20.4889	20.5814	20.6129	20.3506	21.0301	20.4718	20.8341	20.7023	20.6099	20.1208	21.0831	20.4666	21.0861	20.046
O75521	22.001	22.11	23.6221	22.0749	23.4876	23.1931	22.6958	23.1142	24.0383	21.7366	22.6419	22.3948	22.8328	23.6516	22.0447	22.0599	22.9014	22.0659	21.6783	23.8502	23.1513	24.2421	24.6414	25.1385
O75531	22.3357	22.7848	24.4371	22.8744	21.0516	21.8348	22.1454	22.3754	23.3511	23.3922	22.7262	23.0063	24.4488	22.6642	23.4863	22.9379	22.9005	22.8039	22.8989	21.7368	25.2241	22.539	25.3624	22.5494
O75533	21.474	21.5161	20.9707	21.4033	21.1432	21.1236	21.2226	21.3927	20.9989	21.0195	21.1059	20.9388	21.4051	21.0216	21.0824	21.155	21.2617	21.3308	21.4065	21.5043	21.2407	21.4773	21.3083	21.4312
O75534	22.1049	22.9339	21.3213	23.3248	23.491	23.2551	22.2868	23.179	21.8096	23.0086	23.8026	21.8192	21.2499	21.9683	21.9221	22.1332	21.7059	22.2857	22.1722	22.1206	21.0841	22.3094	21.286	23.2472
O75569	21.3552	21.3694	23.3953	21.5682	21.3517	21.0194	21.4335	21.5224	22.1564	22.7345	23.028	21.7894	22.422	21.7912	22.6085	21.7422	20.991	21.2016	19.9051	21.3044	22.2528	20.9682	21.9372	23.3694
O75582	19.2993	19.5795	19.8996	19.3192	18.2737	19.4882	18.5178	18.7039	19.6202	20.1463	20.285	19.7793	20.6033	19.8872	19.9487	18.8103	18.8905	19.198	18.5199	18.7054	21.7671	18.8284	19.9867	19.4096
O75596	19.9191	20.4668	20.7835	21.039	21.7221	20.9739	21.2231	22.0506	20.7627	21.1264	21.3257	20.5204	19.9585	20.6991	21.0047	20.8243	20.9567	20.8497	20.576	20.7028	18.1632	21.778	19.1463	21.7141
O75607	22.3222	22.2643	17.9544	20.7466	21.3136	19.4856	19.8078	20.5268	19.9407	20.2212	20.923	18.5087	22.7959	19.0317	19.1636	18.9458	19.4115	19.581	19.5828	21.5442	20.3721	20.7792	19.7765	21.3778
O75608	24.5528	23.1817	23.5246	24.0308	24.1639	24.8907	23.9374	22.9169	22.9177	24.2829	23.7969	24.0109	23.7637	23.3627	23.4589	23.0188	24.0432	24.0737	23.0355	23.6204	24.0317	22.9088	23.2379	23.8456
O75626	22.6322	20.0223	22.0448	21.6927	21.4225	21.0556	21.1691	22.1168	22.3079	19.4513	22.7816	20.7475	19.9867	21.9399	22.8639	21.9548	21.1261	21.0589	19.8141	22.4264	21.0887	23.7538	19.7004	21.6555
O75628	16.2939	17.7552	18.5603	18.605	18.4813	18.7749	18.558	18.7925	18.1969	19.0021	19.6204	18.4236	17.9611	17.9735	18.0739	18.0758	18.1036	17.52	17.588	18.5884	18.2171	18.0834	18.1777	17.8341
O75629	22.0931	21.0579	22.8422	20.2518	20.7128	20.2059	20.7917	22.7425	21.7622	21.3374	21.817	20.938	22.5465	21.4279	21.5966	21.1386	21.046	20.9862	20.9817	21.7867	22.704	21.6495	22.6257	23.0591
O75636	19.0794	19.5823	19.7891	20.4425	21.8008	20.5522	20.3319	21.6287	21.0262	20.188	20.1139	19.5758	18.9888	20.8044	20.0761	20.3925	21.5907	19.195	20.6872	20.0209	18.3859	23.2714	19.4642	23.295
O75643	21.3443	21.0853	21.232	20.916	20.2943	20.5221	20.6221	20.7617	21.1047	21.0668	20.9781	21.1193	21.404	21.0473	21.032	21.1427	21.0429	21.2553	21.1212	20.9298	22.0561	22.1609	22.1814	20.9992
O75663	22.3245	21.8716	21.4229	21.9622	21.637	21.8155	21.6931	21.7122	20.9185	21.9446	21.5267	22.3857	21.9974	22.5889	21.5968	22.7549	22.479	22.548	22.3337	22.0355	22.2091	23.005	20.9439	22.6865
O75674	19.4981	21.1474	20.5199	20.7898	19.2395	20.7828	21.4518	19.9593	19.0224	19.2029	20.0681	21.3255	20.7291	20.5369	19.8385	20.3669	20.7264	20.8441	21.3075	19.654	20.6215	19.9419	19.2938	19.4327
O75676	20.4127	20.6674	20.4866	21.4361	21.8767	21.3524	19.9039	20.5105	19.8771	22.2322	21.8999	20.999	21.0969	21.2816	21.5305	21.1062	21.1576	20.9987	20.3944	20.5531	20.7181	21.5077	20.7686	21.7416
O75688	22.4012	21.7266	21.175	21.2559	20.8314	21.4008	21.8663	20.1632	21.4655	20.8599	20.5061	20.7367	21.27	20.862	20.9858	21.0826	20.3056	20.262	20.7694	21.1866	21.4899	19.8648	21.8089	21.6433
O75694	21.4164	20.4955	20.5914	20.1209	19.8485	20.0974	19.8687	19.9076	20.8349	20.6574	20.63	20.32	21.047	20.6008	20.76	20.7751	20.5509	20.4174	20.8966	20.86	20.496	20.9666	20.6869	21.9805
O75695	22.1214	20.4147	20.709	21.2948	21.3944	20.6674	20.3272	21.543	23.0029	21.7675	22.3725	20.1493	21.3474	19.1758	22.0091	19.0836	20.5873	19.5309	20.5278	20.7705	21.599	23.0693	21.8776	23.331
O75718	22.3821	22.7455	22.2659	21.5185	22.0161	22.146	21.3617	21.9158	20.0772	22.1689	23.2946	21.9504	22.3781	21.662	22.3459	22.3829	22.3516	22.1154	23.3498	21.6053	21.3022	21.9832	20.4338	22.2083
O75746	22.6544	21.1859	22.8553	21.707	22.0058	21.6841	21.9459	22.0859	22.8339	21.569	21.8219	22.0843	21.6316	21.7548	21.805	21.4208	21.5869	21.9098	21.4977	21.3665	21.2509	22.1683	21.9877	22.0533
O75787	20.0994	20.5162	19.8994	19.4543	19.607	20.6417	19.0053	19.3616	18.9664	19.8162	19.7907	19.3147	19.5606	19.2162	19.7201	19.279	19.893	19.0967	19.6223	19.7115	20.8309	19.259	21.5717	20.7912
O75791	20.4306	19.5737	18.6134	19.7164	20.2786	20.4237	19.6594	20.1754	20.7572	20.1174	19.9752	19.5437	19.0606	21.6634	20.7307	19.4344	19.789	19.8506	20.2827	19.8965	19.688	20.7248	19.7118	19.2921
O75817	21.3162	21.541	20.6892	20.9196	20.0547	19.6135	20.1592	19.7259	20.8961	21.2365	21.7137	20.6159	21.2794	20.6729	21.0416	20.5696	21.0144	20.4414	20.0053	20.6711	21.7361	20.2821	21.2655	20.9978
O75821	20.2154	20.5919	20.7539	20.3527	20.8026	20.8602	20.9396	20.0894	21.3951	19.785	19.8024	20.2525	19.5419	20.4191	19.799	20.3495	20.6593	20.155	20.6661	20.1815	20.0838	20.9404	20.3568	21.7977
O75822	18.9847	20.0422	19.7372	20.0104	19.8464	21.0875	20.5734	19.5479	19.5587	21.1634	20.365	20.1383	20.2807	19.6062	20.3363	19.5789	21.0419	19.7643	19.9238	19.5414	20.8643	19.7315	19.3411	19.3725
O75828	20.7733	21.0322	21.1517	20.8294	21.2597	22.2926	21.5774	21.5315	21.4269	21.2268	20.605	21.169	20.768	22.9667	21.1056	20.8939	20.6924	21.1415	20.8181	20.8844	20.7581	21.0245	20.7621	21.1887
O75843	20.797	21.0853	21.6546	21.4727	20.3087	20.8824	20.9528	19.8196	21.1868	21.0389	20.8725	21.2191	20.9307	21.2557	20.7265	21.1885	21.2761	21.6253	20.7942	20.0703	21.5508	20.967	21.6832	19.2281
O75844	21.0316	20.7997	21.3704	19.9214	22.0871	20.7472	22.5558	19.767	21.1841	22.5191	21.6535	21.4653	20.8737	21.0641	21.628	20.9227	21.8134	21.1809	20.9711	21.647	21.1146	21.4247	21.4393	21.692
O75874	22.5562	22.4805	22.2603	23.022	22.8831	23.6089	23.1201	22.5389	21.9039	22.7611	23.2977	22.1654	22.2405	23.6503	22.5982	22.2342	22.6014	22.6199	23.0908	22.1149	22.4009	22.8508	22.4737	22.3299
O75882	20.0711	19.6633	19.7753	20.2406	23.3881	21.0142	21.1019	22.2505	20.3795	18.341	18.2127	19.6555	16.1939	20.2978	17.8687	20.4801	20.0217	19.7456	20.0545	19.6489	18.2698	21.7214	19.0329	21.847
O75884	21.1574	20.7652	20.8501	20.4813	20.5459	20.4195	19.7559	20.0121	19.9101	20.3097	20.5048	20.7698	20.5254	20.1259	20.7473	19.99	20.1866	20.1454	20.4338	20.1685	19.7011	20.2237	19.5986	20.2151
O75886	21.3591	21.5779	21.0787	21.5719	20.6054	22.1728	21.4052	21.4602	20.6089	22.1494	22.4378	21.8902	22.3484	21.6575	22.1652	21.5465	21.9273	21.8174	21.4906	21.5283	21.5967	21.5742	21.0508	21.5364
O75891	20.6538	20.359	19.9707	20.586	22.0132	20.8805	19.8193	20.4129	19.6006	20.1085	20.5956	20.9741	20.4144	20.591	20.6653	20.3889	20.3257	20.2342	21.0204	20.4004	20.053	20.6129	19.1956	20.8768
O75909	22.1998	22.1746	20.1762	21.8885	22.5252	22.1246	20.3522	20.5295	22.0539	22.0422	21.656	21.982	21.551	22.0417	21.8259	22.0276	21.7699	21.5512	21.8482	21.3003	21.8935	22.4567	22.3379	22.2615
O75915	23.4978	22.4573	23.9435	22.0264	22.252	22.7076	22.6191	23.0626	23.817	22.7006	22.7067	24.1445	23.7547	23.8667	23.8697	22.9703	23.3893	22.937	23.1059	23.5934	24.3985	23.1554	24.0167	23.3609
O75934	20.8726	20.5557	20.4138	20.3807	20.2034	19.3873	19.53	19.8829	17.8184	20.8997	21.0871	20.2203	21.1192	20.5488	20.4512	20.1796	19.8233	19.8066	19.083	20.2237	21.4841	20.0332	22.4172	20.6468
O75935	20.5043	20.7386	19.5154	21.1643	21.1971	21.1859	21.6063	21.715	20.9763	19.9492	20.4362	20.165	19.5018	20.5282	20.1993	20.9771	21.3912	21.64	22.0336	21.4874	19.6744	20.9886	20.2145	18.9148
O75937	21.1047	21.2688	20.2391	20.0879	20.7249	20.4626	21.1849	19.6096	20.7575	20.8117	20.5432	19.9448	20.4058	21.1258	20.657	19.8432	20.0375	20.2502	20.8744	19.9726	20.174	20.2821	20.8002	19.2586
O75940	20.8775	20.8489	20.5931	19.3443	21.3903	20.7314	21.6165	21.7905	21.7132	18.2559	18.5472	21.3397	20.9536	22.179	19.2287	21.713	21.1558	22.0946	21.5301	21.5066	18.6555	22.7019	21.2151	18.718
O75947	21.92	22.3461	21.0618	22.2115	22.0476	21.9301	21.9454	22.3661	21.2386	21.1699	21.7752	21.777	21.4092	22.0314	21.1175	21.5118	22.2865	22.1489	21.5703	21.6181	20.9824	21.7508	21.141	21.0331
O75954	20.881	20.8571	20.1206	20.7041	20.54	19.81	19.8191	20.7388	20.0504	19.9694	20.4233	20.3242	20.5981	20.7769	20.8527	19.735	20.49	19.5441	19.2401	19.7585	19.8005	19.9072	20.5873	20.2078
O75955	21.6007	21.7907	21.3346	22.536	21.8781	21.5995	21.54	21.8219	21.5813	21.6862	22.1549	21.6928	21.9926	21.5537	22.009	22.6623	21.5233	21.7147	20.8168	21.533	23.2514	21.3147	21.4535	22.8036
O75962	18.3434	20.7768	19.9861	19.6428	18.4249	18.3574	19.3826	18.8349	17.5543	18.9745	18.9476	20.1751	19.0145	19.3782	18.9769	20.2415	19.6287	22.2827	19.9985	18.3967	23.7087	18.5864	20.2864	18.4882
O75964	24.2358	24.248	23.1856	24.0614	23.9076	23.7472	23.9462	24.3433	23.1165	23.6472	23.8811	24.453	23.7774	24.0624	23.716	23.7385	24.5249	24.1925	23.552	23.6126	23.1816	23.8855	23.9505	23.2658
O75976	18.692	18.3983	17.823	19.8864	20.6933	19.7061	20.1366	17.2291	16.4388	19.0138	17.8456	18.9213	18.1858	18.2161	19.4912	17.9673	18.3752	18.8873	17.8533	18.1324	19.5863	17.7697	17.2792	18.1527
O75995	19.7706	18.7583	17.0678	17.4169	18.1327	18.0819	18.2664	17.3624	19.9362	17.4489	18.9427	18.4207	18.7686	20.243	20.6849	16.2969	18.4173	16.9288	16.7668	19.4631	20.0593	19.1975	19.4922	15.5685
O76003	20.8717	20.3046	20.5837	20.6667	19.6629	19.6567	19.3617	19.9285	20.4467	20.7408	21.0334	19.6122	20.8544	20.0467	20.166	19.7999	20.0425	19.8086	20.2151	19.9738	20.8381	20.3568	19.9263	20.7945
O76021	21.5803	21.4874	20.3492	21.988	19.9251	21.2023	20.7577	20.576	20.3948	21.3861	20.9049	21.4665	22.1113	21.2673	21.7607	21.3905	21.613	21.1877	21.1508	21.6109	21.3093	21.3784	21.607	21.6409
O76024	18.365	19.8112	19.478	18.838	19.5281	19.8577	19.761	20.0155	18.8922	18.891	19.3854	19.745	19.1853	18.6547	17.8932	19.2979	19.7707	19.4092	20.154	19.9722	18.84	19.2127	19.4111	17.8922
O76027	20.5134	20.437	21.4745	20.6157	21.0949	22.0434	20.5511	21.2794	20.8885	20.8612	21.3007	21.9298	21.1478	20.4643	20.8803	20.762	21.6265	20.1231	20.8024	20.4363	20.5826	21.2509	21.5541	21.8553
O76031	21.6037	21.5364	22.0732	21.4594	20.4723	21.5425	20.62	19.8349	21.6325	22.6265	22.705	20.4501	22.0749	20.4239	21.3249	21.3398	21.0928	20.7005	21.252	20.5199	21.4484	20.5478	21.1815	21.0147
O76041	18.9286	18.896	18.3331	18.9976	17.7834	17.9524	19.0555	18.1393	17.2916	18.5528	19.6125	18.0046	18.5339	19.2038	15.892	19.149	18.0596	20.078	20.5173	18.8841	19.0144	22.7279	18.3145	15.4153
O76054	19.3994	21.6407	19.9797	19.5508	20.7825	21.292	21.9222	19.8482	20.4774	20.739	21.1654	20.527	22.1239	20.0992	20.8416	21.1539	20.1722	22.3202	20.8962	19.9536	21.0354	20.711	21.0128	20.8361
O76061	18.7916	19.1906	19.7838	19.645	18.2227	18.9241	19.0332	18.638	19.2959	17.5463	19.4399	20.4696	19.9449	17.5306	17.6345	18.7707	18.222	19.9432	18.9639	18.7997	18.9952	17.872	18.8868	16.0483
O76070	20.2309	20.4992	20.842	20.1289	21.4429	23.0405	21.6323	21.1311	21.489	21.3606	21.2432	21.1426	20.7972	20.8601	21.1667	21.134	22.8591	21.3786	20.9826	20.5012	20.4774	21.7123	20.6225	20.6118
O76074	19.5786	21.0108	20.3844	19.7521	20.784	20.4225	20.4629	19.6749	20.0689	21.7628	22.0252	20.1632	19.7956	20.1333	20.3354	20.1563	20.4683	19.7868	20.753	19.7082	19.3346	21.1381	20.2045	20.6331
O76094	21.7086	21.3956	20.8121	20.8685	21.4224	20.7581	20.7776	20.6824	22.0553	21.2017	21.7162	20.688	21.2127	20.7813	21.0911	20.6943	20.6881	20.7907	19.8864	20.9445	21.3983	20.9818	21.3518	21.2239
O94760	19.9336	21.0234	21.4331	20.7079	20.9538	21.3226	22.2434	21.3526	21.5742	21.7129	22.0142	21.104	21.8641	20.9274	20.5454	20.8792	21.3564	22.5316	21.5024	21.3492	20.8389	21.7335	22.3807	20.6773
O94766	20.7757	21.1215	20.4564	21.4115	22.509	21.2601	21.202	21.5471	19.9838	20.4876	20.9191	20.8439	20.7918	20.4662	20.1172	20.2252	21.03	20.7852	20.8021	22.1159	21.3537	20.4559	21.4301	20.1624
O94776	22.5879	22.6302	22.3157	22.3759	23.2766	22.197	22.2548	21.3747	22.2184	22.2616	22.2403	21.531	22.155	22.5638	21.8645	22.0432	21.8715	22.0044	21.8369	22.5554	22.1172	22.4914	22.32	22.1166
O94779	18.2553	19.7251	#NAME?	21.9802	21.5773	19.6648	21.1701	21.9337	#NAME?	18.5195	20.265	20.8305	14.1787	20.8385	18.2101	21.2668	20.8444	22.1817	21.2957	20.1417	18.0855	21.0223	#NAME?	17.2297
O94804	19.5703	19.4189	20.0266	20.5238	19.987	20.3069	19.7816	19.0742	19.7278	20.9593	20.712	19.5798	21.1529	19.7193	21.8323	19.5291	19.7671	19.096	18.5461	20.173	22.31	19.8859	22.8031	22.3736
O94806	18.6958	18.6087	18.0143	18.6755	17.269	16.9502	17.5197	17.0454	17.5814	19.3552	19.7411	16.4578	19.0562	17.2874	18.7617	17.2475	17.1366	16.413	15.78	16.598	19.2742	16.9069	18.5723	18.9635
O94808	20.8415	20.5554	20.9944	21.0662	19.6919	20.5225	20.3162	19.1834	20.0794	20.1026	20.4256	20.1652	20.9911	20.5075	20.1922	19.5607	19.5566	20.363	19.8951	19.7226	20.181	20.4617	22.2406	20.6781
O94826	21.8	22.4728	22.289	22.9341	22.5138	23.0445	22.7855	22.6273	21.855	22.0434	22.2691	21.8313	22.6807	21.802	22.0626	22.0797	22.2922	22.6903	22.3536	21.6265	21.9799	22.6769	22.043	21.9359
O94830	20.2225	21.1799	20.6425	22.4512	20.2696	20.1978	20.3989	20.8038	20.5394	21.4436	22.0851	20.5495	22.0641	20.59	21.6579	20.4889	21.4107	20.3194	19.6909	20.0602	19.7379	19.758	19.2164	21.3305
O94832	21.0361	20.8919	21.8176	21.8938	22.1542	21.5975	21.6588	22.1003	20.8808	21.487	21.8723	21.5904	21.0846	21.2286	21.3975	21.8185	21.6257	22.075	22.2757	21.2317	20.9958	21.4193	20.8319	20.8555
O94855	20.3739	21.1431	22.0837	22.0295	21.5981	21.4543	21.9164	21.2056	20.923	20.7451	21.0595	21.3163	21.0482	20.7012	21.2287	21.5438	21.6372	21.6803	22.0005	21.5504	21.0072	20.6203	21.0149	20.6208
O94874	22.6983	21.8477	21.5011	22.0128	22.1108	23.3771	21.9354	22.674	21.5461	21.8903	22.0081	21.6061	21.9489	21.847	21.527	21.4812	21.8131	21.6563	21.1563	21.4745	21.5968	21.2892	22.8545	22.0214
O94875	21.1128	19.9164	21.5522	20.7248	20.9224	20.8034	20.8515	21.2468	21.6967	21.771	21.1577	20.5209	21.1558	20.9293	20.5172	21.0808	20.7298	21.2629	20.4513	21.3573	20.5916	21.5319	20.54	20.4468
O94886	22.5847	22.6677	23.3718	22.7681	21.4559	21.7734	21.9787	21.6681	20.8441	23.2076	22.8561	22.2721	22.1982	21.9903	22.402	21.4428	21.8363	21.5398	21.055	22.1423	21.862	21.112	21.0969	23.2424
O94888	21.1065	21.185	19.9551	20.3253	19.6413	20.588	20.2529	20.1015	20.0941	20.6301	20.437	20.2593	21.0648	20.3897	20.3783	20.2305	20.8037	19.8527	19.6435	20.4969	20.4856	20.2121	21.0586	19.8897
O94901	20.7697	21.0644	20.7983	20.7259	19.9756	20.7981	19.9993	20.5147	21.9979	21.2005	21.604	20.2445	20.6429	20.3157	20.8495	20.5661	20.4809	20.3471	20.2254	20.62	21.0499	20.6425	20.5544	21.8849
O94903	19.8888	20.4995	20.9737	21.1451	19.4302	19.3137	19.6907	19.8445	20.6023	20.2238	20.5626	20.9279	21.2365	20.2462	20.8232	20.3646	20.0556	19.803	19.9185	19.518	21.4655	20.0415	22.3364	20.9816
O94905	20.6637	21.9148	20.196	21.0045	20.8889	20.4418	21.1308	20.8351	21.0232	20.625	21.0398	20.6543	21.4285	20.6967	21.7732	20.6254	20.9113	20.8716	20.9545	19.7589	21.4471	20.3032	20.5899	21.8194
O94906	22.7006	22.8339	23.2216	21.9721	21.4636	21.9389	22.042	21.526	22.016	22.5281	22.6315	22.0948	22.5495	22.4419	22.9385	22.0864	22.124	22.2585	22.2061	22.2178	21.7951	22.9924	22.2874	23.4766
O94919	20.4813	20.4341	21.1983	21.4529	22.1248	21.5835	21.6957	22.0711	21.5176	20.1826	20.7903	20.91	19.61	20.2623	19.752	21.4945	21.2105	22.1321	21.0884	21.2802	19.4467	20.824	20.9471	20.2631
O94925	20.8547	20.4332	21.7512	21.0869	21.3551	20.085	20.955	21.5292	21.9484	20.9403	21.6036	21.3343	20.0717	21.0602	21.1774	21.2737	20.9424	21.1438	21.3927	23.33	21.7879	21.3138	22.4302	21.5392
O94973	21.7162	21.1362	22.6963	21.5589	21.9926	21.6843	22.0136	21.9786	22.3087	21.4763	21.7684	21.4091	22.0572	21.6577	22.1188	21.7559	21.834	21.6214	21.5463	21.6756	21.832	21.8698	22.8805	22.0884
O94979	21.356	21.8901	20.4153	21.4901	21.7408	21.8038	21.9678	21.7731	20.26	20.7229	21.2386	21.1313	20.5451	21.1691	20.1824	21.607	21.6819	21.7919	21.8638	21.7284	20.5033	21.8177	19.7408	20.5495
O94985	20.1117	21.3923	21.2832	20.7319	21.0914	20.6932	21.457	20.7824	20.7805	21.5433	21.3438	21.7744	20.9355	20.3221	21.0775	21.2454	20.4025	20.7753	20.4805	20.2141	20.6371	21.5	20.536	21.8267
O94992	19.6217	21.7895	19.631	20.0076	21.1321	20.5067	20.9816	21.7498	19.2573	21.2093	22.4055	20.6403	20.7849	20.5524	20.9577	20.3998	19.9126	20.7365	20.5901	21.1683	20.2902	20.9241	20.4445	19.626
O95049	16.4076	15.9387	17.3893	18.1267	17.3709	15.9955	16.9531	17.402	18.2633	18.9318	18.3876	18.4113	20.2045	17.968	18.738	17.2869	16.4201	17.701	14.9765	17.3878	20.0225	17.1392	18.5589	16.1543
O95070	21.3265	20.2091	20.4656	19.7165	20.9239	20.1744	20.0634	20.629	20.7365	18.3762	19.9749	19.8726	18.9934	19.6874	18.9527	19.9364	19.6095	19.8221	19.5731	19.7602	19.6717	20.33	19.6368	19.1026
O95071	19.4079	18.614	18.0036	18.2942	17.1089	16.9407	17.1924	17.4061	17.7892	18.2191	18.0742	18.0531	18.9848	17.9431	17.7835	17.5883	18.0475	17.193	16.8777	18.8059	19.4351	17.1874	19.3005	19.3975
O95084	19.6695	20.0411	21.8836	19.5278	19.235	20.0474	19.5566	20.0197	20.0035	21.1743	20.9018	20.674	22.0126	20.3319	20.5781	19.8469	20.3214	19.9894	19.0518	19.7683	20.4406	20.1149	21.3739	22.791
O95140	21.1838	20.8621	19.4796	20.9045	21.6469	21.7426	20.91	20.3969	19.9194	20.7065	19.9143	17.2519	21.7549	18.0372	19.6499	19.0006	18.8702	19.2979	19.1569	19.1909	19.4341	16.9078	19.405	19.6709
O95154	20.4828	21.3093	22.6926	21.5033	22.6136	21.7376	21.4738	21.9163	22.5492	21.1728	22.4164	21.2363	23.1216	21.7279	21.1235	21.933	21.1816	22.0245	21.4002	20.6215	21.4829	22.8726	23.7131	22.5455
O95155	21.3021	20.9753	20.5148	20.1015	20.5633	21.8363	19.5684	22.1928	21.6911	21.4761	21.2623	20.4994	21.3817	20.1401	21.8698	20.3135	20.3639	20.2368	20.8091	20.5425	20.4093	20.6866	21.0383	21.4898
O95159	21.9397	22.5758	20.4847	22.5326	21.8878	22.824	22.8101	23.1357	20.2543	21.0621	20.9286	22.3533	20.8498	21.4632	20.5301	22.0156	22.3559	22.4814	21.7991	22.543	20.7331	22.455	20.4512	19.9325
O95163	18.7973	18.7677	18.9883	17.9669	16.3474	17.9819	18.4347	17.5702	17.4253	17.9802	17.8979	18.9706	19.7235	17.8779	18.7766	18.1355	18.8858	18.234	18.2841	18.4332	18.0197	17.77	18.9933	18.2542
O95168	22.542	22.449	21.0532	21.9698	21.9046	21.2888	21.4076	22.0526	22.3176	22.2105	22.0302	22.3864	22.8444	22.4474	22.2352	21.9771	22.1853	22.1549	21.9023	21.8708	22.4071	22.0373	22.8511	22.0578
O95169	21.013	20.9473	20.5645	20.4035	20.3196	20.9138	20.3057	20.2671	20.9848	20.7419	20.281	20.8468	21.4163	21.0277	21.0359	20.3361	20.6319	20.7588	21.2245	20.707	21.0118	20.787	20.8825	19.9846
O95182	19.0619	17.7023	20.3173	16.1973	19.9695	16.7672	17.8511	18.7227	21.391	19.4428	19.6007	19.6777	20.6418	17.472	19.2433	17.8266	17.8655	18.1325	17.8291	18.4275	19.444	18.8126	21.7187	19.4221
O95197	21.2776	22.7818	21.4053	22.0766	22.5593	22.9741	21.8947	23.1853	21.3979	22.1956	22.1052	21.5059	20.9565	22.1463	21.2329	22.2252	21.9678	22.8774	23.0146	23.3316	21.677	23.6179	21.5234	22.0207
O95202	21.3061	20.8884	21.4851	21.2755	19.7025	20.5116	20.1121	19.6203	20.0546	21.3616	21.01	20.4429	22.6272	20.7528	20.8829	19.8757	20.7738	20.2945	20.233	20.4475	21.4773	20.4019	21.5995	20.6535
O95210	20.2503	21.0311	21.094	20.7858	21.118	21.1922	21.1258	21.2486	20.0734	20.3599	20.6028	20.3249	20.4176	20.9328	20.2156	21.1642	20.8921	20.9973	21.1157	20.6745	20.396	21.1322	20.3535	21.1443
O95219	17.5201	18.4723	22.3851	19.4658	19.1916	18.7017	19.598	19.5005	17.0028	20.6155	21.2723	18.96	20.5177	19.0204	19.5365	19.8182	19.7656	18.7609	19.5854	17.9173	21.7573	20.3934	17.9903	18.7494
O95232	22.1844	21.304	20.5867	20.9069	20.2023	19.7783	20.4872	21.0158	21.2188	20.6265	21.149	21.013	20.1758	20.9409	20.9424	21.087	20.5932	21.1097	20.4132	21.2542	22.2284	21.2436	21.0814	21.4257
O95249	17.2622	17.4184	18.5782	17.3305	17.1524	15.8065	16.8749	16.911	18.0841	17.9287	18.1706	17.3888	19.3539	17.6291	18.3901	17.7996	17.1755	16.9561	16.9688	17.4821	21.2052	18.026	19.9519	18.2756
O95292	22.8345	22.1202	21.9038	22.5187	22.854	23.0106	22.0926	21.7032	23.0426	22.9803	22.5823	23.2078	22.7089	22.7943	22.3432	22.787	22.6755	22.8217	22.8535	22.5366	22.2695	22.5519	22.4198	22.8035
O95295	21.8212	21.0199	20.1035	21.3683	20.1455	21.9309	20.5223	20.3807	20.1043	21.4036	21.0498	20.9818	21.3543	21.5052	20.8665	20.4294	21.0224	20.8469	21.2365	20.1829	21.5899	20.5476	20.3649	21.0041
O95299	22.0668	22.0336	21.6488	21.6906	21.4033	21.2659	22.0427	21.5811	22.0153	22.5087	22.8495	21.6397	21.2977	21.7896	21.4562	21.3214	21.4169	21.6024	21.8937	21.2112	21.5435	20.8563	21.5889	21.7414
O95302	22.4221	22.4941	23.0185	22.736	24.4716	23.2195	23.0753	23.2058	22.0811	22.7235	23.6278	23.1168	23.0702	21.7914	22.5238	23.7286	23.3923	22.8541	23.817	22.8259	21.8148	22.2649	22.8238	22.0861
O95319	20.635	20.4844	21.78	20.4851	21.7557	21.3524	21.511	22.1559	21.2242	21.6414	21.6287	19.9235	20.9546	21.8453	21.9064	20.7712	21.3084	20.8896	20.2437	20.6779	21.0225	20.1967	21.1556	20.4636
O95336	23.1444	23.257	22.891	22.9328	23.5718	24.2412	22.9386	23.1515	23.0049	23.3321	23.3751	23.6369	23.8774	23.2207	23.6397	24.5362	23.4162	23.4046	23.5323	23.476	23.9495	23.2794	22.9776	23.1775
O95340	19.9965	20.0645	23.2488	19.9617	21.5059	21.2036	21.8387	21.1705	23.0632	21.8419	20.6514	20.3473	21.3391	20.746	20.107	21.2985	22.4029	20.4255	22.544	21.6109	23.4272	23.2763	22.6635	21.4796
O95347	21.7163	27.3013	23.8311	24.1947	24.1777	27.1454	26.6116	25.8279	22.2519	24.0157	25.3624	25.8062	24.3325	22.8821	22.397	26.2704	25.3098	26.9376	26.2546	23.8766	24.4333	23.7692	23.0488	19.5579
O95352	18.2924	18.3807	18.9355	18.4325	18.8696	18.0058	17.3951	18.0166	19.3526	16.6199	18.1765	19.3928	19.0577	18.3346	18.8926	17.4449	18.6365	18.8961	19.336	20.0525	18.6734	17.9994	19.2432	18.3669
O95359	23.7393	25.895	24.1389	26.5282	24.8914	25.7913	24.9101	25.3371	23.643	24.8971	25.3663	25.4319	23.8013	24.9316	24.1499	24.2503	24.7457	24.7192	24.7387	25.235	24.529	24.4117	25.1001	23.8754
O95363	18.6834	18.3491	21.5303	17.3568	15.6251	17.7484	16.6521	15.8877	14.556	19.5632	18.8152	17.6888	19.2773	17.626	18.487	16.3652	14.0474	16.1819	15.1904	14.6678	14.5555	15.6499	16.845	16.994
O95372	22.5949	22.9343	21.6828	22.4501	22.6524	23.548	23.8434	23.0259	22.1782	23.4063	22.282	22.8224	23.3021	22.9992	22.4646	22.4354	23.1494	22.9128	23.2364	22.2868	22.1791	22.6975	22.537	21.7071
O95373	20.9351	20.8857	21.4547	21.1163	21.1031	20.5967	20.9587	20.7656	20.803	20.2842	20.579	20.4993	20.8018	20.5411	20.6743	20.6775	20.7602	20.1852	20.3618	20.891	21.1027	21.0608	21.4474	20.9951
O95379	20.8184	19.4497	18.011	17.2515	19.0045	18.7867	18.6978	19.8084	20.2296	19.7294	19.5688	19.4572	19.5782	21.7929	21.0393	19.7554	19.6071	19.0152	13.2827	20.786	21.793	20.773	19.3317	21.3617
O95394	21.4773	20.7355	23.9959	21.4171	20.2461	20.875	20.9477	20.693	21.0576	21.3085	21.5533	21.766	21.547	20.0902	20.9942	21.5487	21.295	20.1961	20.7257	20.3469	20.53	20.7836	21.502	23.0572
O95396	20.8091	21.3527	20.7794	19.9544	20.1234	20.9716	21.121	20.1327	19.2723	19.775	21.0255	20.3787	20.153	21.3068	21.3553	20.7061	20.9507	20.0942	20.2939	19.871	20.051	21.1863	19.9825	20.712
O95400	21.4754	22.6947	20.5498	22.6474	22.4788	22.6746	22.8104	22.6186	20.6954	20.8785	21.5935	21.3974	20.0236	21.9653	19.4893	21.6439	22.2479	22.4251	22.523	22.3884	21.2318	21.8667	20.4479	18.2093
O95425	20.3658	20.0644	21.0661	20.2902	21.2021	19.9859	20.66	20.4697	21.2175	20.2047	20.56	20.1129	20.4243	20.2841	20.8961	20.8637	20.2662	20.5147	20.5742	19.8901	20.715	20.5247	20.7217	20.0596
O95428	16.2784	15.995	16.9148	17.2122	17.9802	17.1316	16.3434	18.9357	19.0657	16.9598	18.0021	15.9728	15.2087	19.1421	18.696	17.8156	17.999	17.9974	15.9767	17.3146	17.9737	19.3481	16.7994	16.7815
O95433	22.3573	22.1391	21.7382	21.7513	20.839	21.035	20.964	20.6211	21.5894	21.9843	21.3092	21.3325	22.0666	21.9454	21.7773	21.1914	21.1956	21.0319	21.1656	21.8305	22.4297	21.6113	23.1233	22.056
O95445	20.8003	21.36	22.4757	22.1728	24.598	23.1393	23.2282	23.761	23.0517	22.7011	23.1869	21.7685	21.027	23.2743	21.4218	23.1431	23.7642	22.4644	21.8127	21.3714	20.9782	25.0608	22.389	23.4471
O95456	21.3732	21.2127	20.8661	20.4858	20.443	20.2019	19.8698	19.5046	20.2777	21.9493	19.9601	20.8288	20.2613	20.3583	19.8514	20.4074	20.9568	19.4325	20.9753	21.6045	20.7256	20.1106	21.4517	21.9951
O95466	22.2912	21.6958	21.6125	21.4132	21.8122	22.2274	21.7846	22.9222	21.8651	21.9426	20.8025	21.6041	23.2523	22.3018	22.0629	21.6003	22.5854	21.401	21.51	23.4777	22.4597	22.2807	22.4855	22.4604
O95470	21.6459	21.5863	21.5644	21.7367	22.7578	22.874	22.1409	21.9211	21.2237	22.2482	22.149	21.2936	21.3931	21.66	21.7821	21.4398	21.5231	21.3432	20.9461	21.835	21.5055	21.5435	20.7339	23.0069
O95479	21.5573	20.5543	21.8089	21.3347	22.6578	21.9593	21.5284	22.2286	22.1348	21.5948	22.0963	21.2683	21.2857	21.4531	22.3539	21.9629	21.7114	21.8333	22.0491	21.8303	21.0615	22.1552	22.493	21.9882
O95486	20.293	19.9842	19.2036	19.5249	20.4529	20.4854	19.4462	18.8868	19.5761	19.6526	19.957	19.7007	19.6196	19.6914	19.3398	19.5753	19.3585	18.5801	17.9784	19.1286	20.1949	19.5987	19.3192	19.9207
O95487	21.1312	20.6787	21.7272	20.8449	19.7924	19.9833	20.6035	20.3656	20.7072	21.1523	20.9915	20.9227	21.7916	20.8896	21.2727	20.7956	21.0351	20.7927	20.6849	20.5063	22.1876	20.0903	21.9433	21.4017
O95528	20.2143	20.8662	18.313	20.0527	20.0667	20.0551	19.6771	19.068	20.3797	21.6719	21.0678	18.2175	19.211	18.2412	20.1573	17.7849	18.8325	18.1016	17.886	17.859	20.1396	19.4291	18.4956	20.7704
O95563	21.0482	18.4568	21.2905	19.5945	18.1397	18.1486	22.037	19.4526	19.7099	19.6384	18.1446	21.3289	21.2788	21.6373	17.764	20.7441	22.5686	22.3684	21.6971	21.1213	21.3224	16.8586	18.8491	18.2587
O95571	22.2608	22.4352	22.8047	22.2465	22.4431	22.2492	22.3726	22.4044	22.515	23.1509	22.6437	23.1197	23.536	22.5337	23.2401	22.7772	22.7311	22.4944	22.2823	22.8807	23.6433	22.7358	23.7332	23.7896
O95573	21.3362	22.2091	21.0291	21.2295	22.9612	22.2142	22.1743	21.981	20.4026	20.9921	21.8301	21.4627	20.9457	21.5866	20.7463	21.6896	21.2797	22.1556	22.4305	22.4968	21.5997	21.669	21.9263	20.9143
O95671	20.4482	20.7895	20.0046	21.1831	22.5386	21.6703	22.4695	21.1128	21.7138	21.9971	22.763	23.136	20.2064	21.8458	22.7136	22.725	22.4313	22.8807	22.0737	22.0983	20.9618	22.5442	21.0831	22.1177
O95674	20.3086	20.8121	19.8291	20.4996	20.2792	21.0364	19.8645	19.9655	19.9295	19.8674	21.1799	20.7677	19.6718	20.6839	19.9462	20.785	20.0891	20.5994	20.5706	20.16	20.1878	20.6355	19.6992	21.3136
O95678	20.769	20.7207	19.7255	20.2135	20.5264	19.6734	19.5124	19.7006	20.3568	18.7501	19.4223	18.3902	17.876	18.6877	18.4375	18.3933	18.384	18.2584	18.5472	19.8775	18.2248	19.3644	18.9808	18.9112
O95685	21.867	21.5196	20.6532	22.1363	22.3194	22.1826	22.2586	22.3429	20.9848	22.3943	21.6125	21.0878	22.1047	21.9436	21.9194	21.686	22.1003	21.4775	21.8185	21.8642	21.7688	22.4084	21.1609	21.1356
O95716	20.4617	20.6526	21.3309	22.2041	20.7003	20.8376	20.5548	20.7426	20.8956	21.6801	21.6196	21.2414	21.5223	20.766	21.5937	20.1661	19.9772	20.7382	20.3321	20.7698	22.641	20.4739	22.8835	22.2796
O95721	20.1899	20.5942	19.6617	19.5045	19.4605	19.7335	20.298	19.7984	19.2706	20.2303	20.9815	20.2531	20.4612	20.3314	19.6437	19.6719	20.4968	19.8987	20.8362	20.1153	19.6448	20.5234	19.3566	19.2031
O95747	21.6388	22.0627	23.2689	21.7452	21.0782	21.4613	21.4092	21.2648	21.7908	22.0788	22.5428	22.3323	22.8993	21.8075	22.2541	21.5265	22.2178	21.5806	21.6203	21.3613	23.0394	21.6017	22.8998	22.5298
O95749	21.5584	20.9732	20.4898	20.2957	21.0066	22.2954	21.4172	21.0293	25.7747	20.7465	21.005	20.5614	21.2948	22.7144	20.1643	20.6406	21.5779	21.4045	21.8645	20.9174	23.6965	20.8528	26.081	19.9993
O95758	19.8122	18.9635	22.6993	21.435	19.6851	20.6304	20.3071	21.6617	22.4583	19.8054	22.2184	20.5874	21.8038	22.3177	22.9847	22.4995	20.9133	21.7913	20.3446	20.6523	20.9659	23.4132	23.2109	24.4292
O95777	22.2436	21.8787	20.9382	21.7149	21.0919	21.8472	21.7057	21.7908	20.7976	21.5862	21.4213	21.7127	21.5327	22.3049	21.4763	21.7999	21.2108	21.9623	22.0899	21.7117	23.3167	21.5124	23.476	21.1468
O95782	21.248	22.3189	22.9958	22.5183	23.3927	22.5142	22.607	23.8017	24.5836	21.6057	22.4034	22.2838	21.5083	22.2198	21.7362	23.0146	22.8214	23.4457	23.4124	22.5417	22.0393	22.9597	24.4728	21.3531
O95786	21.6891	22.0736	21.6442	20.5252	20.8692	22.1082	20.8806	20.8544	22.1755	21.1855	21.1309	21.8856	22.2766	21.5919	21.9781	21.2033	22.0566	21.6556	21.1803	21.4143	22.1414	21.3867	21.8745	22.3611
O95793	20.5187	21.3949	20.6364	20.3935	21.0927	20.0565	20.5856	19.9522	20.0522	20.2666	20.319	20.0127	20.4696	20.1261	19.9253	20.2134	19.9233	20.4829	19.934	19.7597	20.3006	19.9814	20.0211	19.5497
O95810	20.4568	20.3941	19.9956	20.66	23.6067	23.5141	21.4772	23.4799	21.3356	21.2857	22.2014	19.845	20.4168	21.7313	21.177	20.5135	22.2099	21.9888	22.7535	20.8745	20.653	22.7578	20.7158	19.9125
O95816	20.5654	20.1639	14.5528	22.8818	23.2665	22.267	22.198	24.5126	23.2766	24.438	26.2917	24.4081	23.2135	24.0012	24.5582	24.2757	23.3314	24.85	23.8372	21.9721	22.4567	23.9332	24.4212	22.0704
O95817	22.4645	23.1403	23.311	22.9903	22.7314	21.3683	22.3813	22.5679	21.9304	23.3953	24.6768	23.9785	23.6841	22.01	22.7627	22.6185	22.7902	21.3866	22.9302	22.1523	24.1136	21.5286	21.4011	23.2187
O95822	22.183	20.7713	20.0683	21.2266	21.1786	21.7223	20.6377	21.3892	20.8674	21.8617	22.2927	21.093	21.4053	21.7307	22.0295	21.6083	20.7949	21.2326	22.3613	21.0988	20.8576	22.1698	20.8084	23.0101
O95825	21.0203	21.3435	23.4721	20.4783	21.5102	21.1836	22.1273	20.2275	22.6547	19.5456	19.666	20.7543	20.9019	20.6064	19.9332	19.9201	20.8668	19.9986	20.194	19.5513	21.1076	19.8689	20.3685	18.2048
O95831	22.706	22.9005	22.2609	23.2518	22.4427	23.5351	22.2422	22.3936	22.4334	22.9402	22.7025	22.5484	23.2107	22.3748	22.5942	22.0061	22.5088	22.1044	22.2936	22.053	22.311	22.1169	23.0361	22.2726
O95833	20.3642	20.3165	20.6089	20.2695	20.2659	20.0592	19.5934	19.9316	19.93	20.1869	20.9393	19.9744	20.0152	20.4649	20.0599	20.2168	19.9774	19.9588	19.4404	19.6924	19.546	20.9954	19.7965	20.0754
O95834	21.2625	21.1391	21.4465	22.8247	22.0773	22.6576	22.3848	22.0646	21.2319	20.702	21.732	22.4569	22.6884	21.6267	21.6367	21.562	21.7951	22.4564	21.9653	21.2018	21.4382	21.3328	20.6225	21.4239
O95858	18.4266	18.4908	17.0954	18.1525	19.0587	18.9467	17.8547	19.1729	17.5705	19.7419	18.7278	20.0977	18.7118	18.9343	18.8684	18.6081	19.614	18.6243	17.6275	19.1696	19.5609	19.5328	18.8602	18.9615
O95861	23.5698	21.9998	21.9214	21.8424	21.5311	22.1394	22.7953	21.2537	21.5846	21.8171	22.2325	21.7694	21.8342	21.9978	21.1447	21.4405	22.0574	21.9511	21.7751	21.617	21.7694	20.7241	22.1132	21.6133
O95865	21.0236	21.5543	21.6554	22.1923	22.608	22.0099	22.4853	22.6595	22.2094	21.4407	22.0137	21.6202	20.8415	21.8536	21.3942	21.9698	21.8052	22.1125	22.4144	20.683	21.5507	21.8051	22.169	21.2807
O95870	22.1349	21.4964	20.8999	21.5928	20.49	21.5893	20.5122	20.5528	21.9873	21.3681	22.0141	21.7039	21.5076	22.2336	21.6947	23.5918	22.3044	22.1356	21.5516	21.9086	21.0315	23.2009	21.3828	22.0948
O95881	20.9812	20.7602	21.681	20.434	19.8054	19.7756	19.5063	19.5011	21.8041	21.1415	20.8358	20.5603	21.943	20.7479	21.3185	20.4781	20.4295	20.0685	19.4712	20.7555	21.3907	21.479	21.1746	21.5762
O95967	20.2643	20.2714	22.2252	20.5533	20.6579	19.576	20.2414	20.7604	20.9353	20.2063	20.8568	21.0027	19.9599	20.9531	21.3617	21.1262	20.5227	20.5861	19.3405	20.8042	19.7066	21.2098	20.269	23.0456
O95969	19.0756	18.7735	20.2944	19.4174	19.9007	21.4644	22.2871	22.4582	20.5901	22.3558	21.7363	18.2959	21.7779	21.2335	20.7132	20.4048	19.2154	25.6936	20.8179	19.8554	19.5891	21.981	21.0095	21.9103
O95989	23.3258	22.3543	20.9913	22.2332	22.415	22.2033	22.3925	21.422	21.4185	21.5051	21.3557	22.1688	21.0367	22.402	21.2558	22.1197	22.058	22.4511	23.205	22.1654	20.5863	21.9195	21.6405	21.479
O95994	20.5858	21.605	21.4521	20.9672	19.8719	24.9113	24.5576	20.7153	20.2272	21.1149	21.3163	21.9747	22.8558	21.8637	21.7092	21.4803	21.2627	23.9794	22.2545	20.3766	22.9227	21.6672	22.6916	20.5407
O96000	20.5879	21.0524	21.2408	20.7301	20.86	19.9569	19.7609	20.4301	21.0345	21.9105	22.6289	21.5159	22.2194	20.7038	21.3214	20.8492	20.5971	20.8055	20.2542	20.1725	22.0313	20.6835	22.4515	21.194
O96005	20.1169	19.7529	20.3423	19.6111	19.3779	20.3388	18.8556	18.91	19.8146	20.3065	20.1774	19.511	19.9468	19.6247	20.3058	19.6681	19.5554	19.3541	20.1539	19.9809	20.2145	19.234	20.0934	19.5303
O96006	11.177	14.2141	19.3149	14.6603	14.1353	14.3399	15.0653	14.719	17.7903	16.6677	17.2893	16.2764	18.2741	15.5173	17.0366	15.5617	16.7414	16.5808	15.3257	17.1736	15.3745	15.7303	20.9106	14.3832
O96008	22.688	22.6476	24.3625	23.1349	22.9746	22.5047	21.9998	22.1259	22.8025	22.3648	22.0882	23.1523	22.1664	22.4864	22.6956	22.6733	22.7576	22.5645	22.7167	22.7864	22.2841	23.2888	23.3936	23.3201
O96011	20.7203	18.3129	18.4416	17.6046	18.1274	20.4278	17.6259	17.9093	18.866	19.2173	19.7671	19.5477	19.8103	18.8611	17.1768	19.4532	20.2599	19.8064	19.8634	18.7049	17.9039	17.1461	19.4211	17.564
O96013	19.208	19.9543	18.8823	20.5129	18.502	20.0838	18.6486	18.4335	17.7101	20.2305	19.9271	18.8636	19.4378	17.9785	19.0554	18.8263	18.721	18.6096	18.3981	18.785	19.7017	18.9033	19.5758	19.8361
O96019	21.5605	22.0611	22.3117	21.4031	21.4151	21.6313	21.8804	21.2472	22.372	21.8431	21.4327	22.2362	22.732	21.6439	22.3338	21.7452	21.8019	21.5163	21.7413	22.9878	22.2212	22.4194	23.7773	24.0462
P00156	18.8084	18.441	17.6349	19.0246	18.3041	18.0426	18.3971	19.1256	19.3997	18.7644	18.2033	18.7987	19.3127	19.1972	17.3473	18.6538	19.7702	18.556	18.725	19.0329	19.8549	19.2555	20.3616	18.9161
P00167	20.3758	22.1833	22.2495	21.2208	23.5329	24.2102	22.8236	22.1714	22.5641	23.0492	23.7157	22.0936	21.7726	22.282	22.1658	21.6488	22.7622	22.2931	22.7594	20.9801	20.9738	22.1187	22.7063	20.782
P00325	20.5708	19.8371	21.1702	21.9403	23.558	23.2971	20.0241	24.0809	24.5676	24.0471	25.3052	21.524	21.1693	24.4747	24.2367	22.6236	23.715	23.429	24.5035	20.5985	24.8507	24.6483	22.5437	19.867
P00326	21.7792	20.2444	21.2126	21.9488	24.457	23.24	20.8085	25.171	24.572	24.6942	25.972	22.2891	21.6625	25.4601	24.9692	23.5245	24.6165	24.1728	25.1362	21.1706	26.4074	25.9821	20.8578	20.6597
P00338	24.9451	23.8037	25.3106	24.0504	24.2179	24.1673	24.3449	24.0881	24.2449	24.3245	23.7192	25.679	25.0156	24.0175	23.7163	23.766	24.3941	24.2184	24.0845	25.2211	24.2327	24.1995	24.532	24.7883
P00352	21.834	21.1811	22.2462	21.9306	21.8418	22.1879	21.4945	22.8584	23.8298	22.3417	23.2462	21.7296	20.9476	23.1332	23.5303	22.5561	22.1788	21.9264	22.4397	21.0303	22.1374	22.9654	23.1136	22.0765
P00367	22.847	22.302	23.4493	23.8099	22.431	23.6303	22.498	22.6265	22.9604	23.3236	23.2279	23.3028	24.1751	22.6669	23.3875	22.3691	22.1402	22.852	22.1847	22.7631	23.1439	22.3587	22.8693	22.6456
P00387	23.0564	22.1881	23.2624	22.493	22.5816	22.8018	21.5794	22.2882	23.0663	23.4396	22.7354	22.8782	22.4154	22.4927	23.4283	22.8367	22.4957	22.6958	22.4842	22.6202	23.076	23.1198	23.3754	23.1514
P00390	21.7186	21.1402	22.6898	22.2028	21.5913	21.878	21.7822	22.1826	21.4642	21.5521	21.5801	22.661	20.9491	22.7264	21.6075	22.7614	22.8529	22.9962	22.8939	23.2337	21.2897	22.8721	22.358	21.7568
P00403	21.6304	20.168	23.2752	20.5198	19.725	20.7776	19.6996	20.9956	22.9979	21.6283	20.8315	21.3707	23.9295	21.3264	23.2847	20.3042	21.4598	20.6577	20.0154	20.8454	24.3274	20.736	24.369	23.1318
P00450	21.8469	21.6902	23.6236	22.6802	23.5804	21.5875	22.3266	23.8458	23.7338	23.5455	23.9378	21.4212	22.5054	23.1627	23.8399	23.0669	22.3621	22.5165	21.5677	23.1984	21.162	25.3318	23.1349	25.5083
P00488	21.4988	20.3121	24.5273	21.9763	23.1764	21.8899	21.5978	22.4724	23.4898	22.2833	21.5015	22.7836	21.503	22.124	23.1116	21.8557	21.9851	21.2648	22.6135	22.8936	22.2842	23.8333	23.2989	22.5325
P00491	22.3256	21.4713	22.7946	21.8785	21.9917	21.3619	21.0456	21.5319	22.2901	22.3456	21.9631	20.8887	22.0585	21.6885	21.7975	21.4782	21.6709	21.2241	21.1207	21.9994	22.0548	21.7856	21.5275	23.6764
P00492	22.2792	21.8096	22.8481	22.1296	21.3063	22.5087	22.0369	21.3996	22.7294	22.1277	22.2967	22.1415	23.4802	21.4693	22.6151	21.2094	22.2076	21.5279	21.065	23.4099	22.8811	21.1626	23.4065	22.4489
P00505	24.1061	23.9491	22.547	24.62	23.9054	25.28	23.9221	23.8714	23.1032	23.0359	23.3882	23.435	23.9237	23.6177	22.827	23.4539	23.6924	23.2165	22.992	23.4396	22.6988	23.3044	22.9064	22.0813
P00533	19.1481	15.795	18.2957	17.9141	19.0941	18.1674	18.6411	20.2988	20.5297	20.7831	20.7454	18.0256	18.4882	19.6162	19.9435	19.3745	19.3832	19.3684	19.0781	20.1339	19.1923	19.7844	19.9597	19.7701
P00558	24.5065	23.9742	24.5254	24.2636	23.6741	23.0751	23.681	23.7095	24.4012	24.1108	23.7172	24.7503	24.6817	23.8548	24.0841	23.5487	23.4381	23.3319	23.5869	24.2178	24.7986	23.8041	25.1611	24.7725
P00568	21.2627	21.8486	22.3337	22.4204	23.2081	22.8595	22.17	21.8845	22.1073	23.8257	22.5256	23.2252	23.6159	21.411	22.2592	21.7552	22.4458	23.1099	21.9392	21.1773	21.8894	22.2464	21.9681	21.8732
P00734	21.5384	21.492	22.8364	22.3808	24.0931	22.4241	22.2237	24.0356	23.5873	23.0176	23.2196	21.8635	21.272	23.0691	23.0286	22.938	22.2889	22.3883	22.0651	22.1392	21.3285	24.0218	22.4999	24.4901
P00736	20.737	20.6142	22.0037	20.7973	21.2505	20.1015	20.8223	21.1675	20.9072	20.4459	21.4386	20.8767	20.5495	20.5248	21.2033	21.2731	20.8069	20.6354	21.093	20.7514	22.5959	21.1308	20.3712	22.5976
P00738	24.4416	24.8669	23.2804	24.0458	27.7564	25.6212	25.8808	26.5592	24.5767	22.6724	23.124	24.1856	22.8242	25.5319	23.8476	25.969	25.7796	25.1129	24.798	26.053	22.0564	28.5685	22.7741	25.9601
P00739	20.9132	21.0733	20.1936	21.5998	22.7842	21.416	21.7067	22.1813	22.3872	21.6554	22.3388	22.4875	20.8214	22.0853	21.3837	22.0524	21.8213	21.8778	20.7954	21.7858	20.6651	23.5907	21.2709	23.6676
P00740	21.6005	20.9162	24.0248	21.4123	22.8327	21.2844	21.8983	22.9157	23.5824	21.9263	21.2906	21.1022	20.2972	22.2208	21.4494	22.6516	22.1871	21.5314	21.2176	22.0075	22.9019	23.1812	25.1455	24.9474
P00742	19.939	20.0582	18.8634	20.3963	22.3805	20.125	20.8829	22.5534	19.9295	19.8302	20.5615	19.4918	19.0792	20.6755	19.8192	20.7852	20.817	20.7449	20.4526	20.3953	18.9091	22.217	19.3566	22.7733
P00746	21.9544	22.1853	24.3933	22.9074	23.7623	24.2039	23.1263	23.8413	23.7151	24.0074	25.5087	23.4143	24.0488	23.431	24.0576	23.7977	23.1549	23.4494	24.1609	22.6608	23.4838	23.3515	22.7883	24.59
P00747	21.1156	21.7542	22.0392	22.9511	24.091	22.491	22.5871	24.6991	22.6985	21.6368	22.3847	21.7363	20.8917	22.9427	21.6314	23.1428	22.6486	22.9437	22.6062	22.0871	20.8775	24.7103	21.7005	25.9891
P00748	20.8434	21.1998	22.4016	22.1146	21.6184	22.1562	20.7514	21.753	22.3596	21.6474	21.8215	21.1819	21.3521	21.9814	22.6772	21.581	21.0412	21.1469	21.1966	20.8572	21.2492	23.1009	21.5289	23.8189
P00750	15.9833	18.7258	20.2475	20.0013	19.4047	20.446	20.0433	19.7001	20.5745	18.8526	20.1132	20.0771	21.0305	19.923	19.6652	19.9967	19.8765	22.3267	19.1859	19.6671	19.3993	20.6411	19.4704	20.9944
P00751	21.2079	21.8408	22.3831	22.4809	24.2461	22.5337	23.2064	23.4305	22.4834	21.0311	22.2337	21.8318	21.217	22.3101	21.3575	22.9107	22.1463	22.4739	23.1297	22.5015	20.7581	24.1726	21.6448	22.7892
P00813	20.0912	18.5137	20.494	18.2265	19.3803	18.9239	18.4905	19.4969	20.2643	19.9819	19.746	18.3188	18.8538	20.3053	20.1664	18.0922	19.5233	18.3382	19.1855	19.2806	21.1171	20.4192	20.7962	19.6074
P00915	20.5098	21.0621	21.7719	22.3531	24.7235	23.9813	23.1233	24.6699	23.5254	22.731	23.0889	22.7807	22.8377	22.1586	22.7414	22.5552	23.7587	22.5965	23.4402	23.4044	23.2531	23.5885	23.1429	23.9773
P00918	19.6042	19.9005	20.6318	20.317	21.0279	22.4465	21.8067	21.8268	20.2153	19.7893	20.6994	19.7971	21.0012	21.6559	20.0181	20.7044	20.6175	25.0752	21.9447	20.3473	20.5013	21.2701	20.3244	21.0486
P00966	20.5086	19.8241	20.5302	19.2964	21.31	20.9789	19.5812	20.5099	20.2181	21.4972	20.8556	19.4165	21.0411	20.2074	20.2784	19.6518	19.9479	19.4762	19.5315	20.8512	20.7244	20.9069	21.373	21.2223
P01008	21.7078	22.0346	23.7586	23.4392	24.2935	23.1839	23.0109	24.3408	24.3533	22.8487	23.4773	22.4775	22.2482	23.8285	23.2955	23.6135	23.1978	23.0901	22.8217	22.7087	21.445	24.984	22.4018	24.7832
P01009	23.3723	23.9509	27.3343	24.8259	25.7878	24.0156	24.7902	25.7157	25.8767	25.0083	26.1018	25.8592	23.4871	24.8384	25.4621	25.6005	24.4174	24.5357	23.871	24.0967	22.933	26.4583	24.6208	27.1339
P01011	22.465	23.1182	24.3748	23.4895	25.0415	23.3385	24.1135	24.3703	23.2141	22.6882	23.6859	22.6379	22.263	23.6957	23.6107	23.9732	23.1143	23.5613	23.2615	23.9307	22.155	25.0175	23.2788	25.5755
P01019	21.0035	20.7288	23.0458	22.7253	23.1995	22.6114	22.0425	23.1334	23.0701	22.1431	22.3979	22.0326	21.6218	22.8506	22.4804	23.1261	22.7392	22.0373	21.8842	21.9129	21.6522	24.1229	22.1526	23.7924
P01023	23.4715	22.1798	23.7365	22.4743	24.8584	22.3134	22.9445	25.0481	24.6356	22.9612	23.1228	22.8286	22.1878	23.4489	23.1118	22.908	23.5337	22.7651	22.3208	23.0151	21.8169	24.8	23.4285	25.1569
P01024	22.6295	22.257	23.6233	23.2943	25.1711	23.4014	23.4701	25.009	24.209	23.3267	23.5373	22.6337	22.6634	23.6475	23.7708	23.8788	23.1462	23.2011	23.0456	23.6029	22.0346	25.2424	22.9147	25.1494
P01031	20.1031	20.1634	21.2353	20.7335	22.5626	21.3186	21.5441	22.4383	21.5955	21.0623	21.2097	20.9375	20.4466	21.0277	20.8487	21.4151	21.1787	20.9873	21.1628	21.1138	20.0103	22.5293	20.3119	23.6512
P01033	23.0181	22.383	22.3739	22.4756	23.1863	22.8771	23.3741	22.6947	21.9371	22.5969	22.2346	22.2363	22.1531	21.5859	21.8328	22.2639	21.4758	22.5634	21.4375	22.6779	21.2918	22.8225	21.0064	23.0256
P01034	22.432	21.9967	22.7629	22.7448	23.4699	22.5508	22.5359	23.2206	22.1125	21.9416	22.1437	22.3568	21.9128	22.0099	22.4068	22.3479	21.5791	22.8165	21.8176	22.0879	21.4403	22.407	21.8417	22.4178
P01042	22.1202	22.0485	23.7761	23.3094	24.4125	22.8752	22.9725	24.2527	23.9473	23.4883	23.6174	22.427	22.0947	23.4793	22.937	23.4441	22.8196	22.9875	22.0942	22.4456	21.5178	24.738	22.5191	24.6602
P01133	20.8191	21.265	19.7607	20.6631	21.8058	21.1041	20.5307	21.5773	19.9938	19.0061	18.7363	20.1088	19.1135	20.6302	18.8192	20.7256	20.4575	20.9128	20.4449	20.5103	18.1346	20.8174	19.2733	19.193
P01601	21.9108	20.3333	21.8041	21.0214	21.5298	22.3734	19.455	20.6628	22.3707	21.4487	21.3979	19.2835	19.6774	21.5057	22.2557	21.1006	20.1994	20.4085	19.6614	19.7254	19.3117	21.973	19.6774	22.2754
P01602	23.5687	20.5441	19.796	21.5502	21.9085	20.0396	21.7266	21.9584	18.9549	17.9001	18.3411	20.0646	16.7347	21.0207	18.6037	21.8529	20.8563	20.5787	22.0147	21.9134	18.7318	23.7027	18.536	18.4477
P01619	25.6899	20.7715	23.1686	22.1464	22.7791	21.6834	22.0408	22.7157	23.3923	22.0066	22.2672	21.7489	20.2047	23.8314	22.662	22.3688	21.9033	22.418	21.4899	22.6591	19.5363	23.7161	20.7465	23.4869
P01704	23.523	20.2019	20.0336	19.5693	21.0388	20.395	21.029	21.2663	19.0633	20.6207	21.8647	19.3034	19.8449	21.1535	21.2589	21.4277	20.0085	20.8217	20.6382	20.8387	19.729	22.7561	18.3568	20.2271
P01706	22.62	18.511	23.0019	19.568	21.2403	20.1188	20.7971	21.6785	23.1871	20.441	20.591	21.2924	20.1	22.0301	20.4309	21.4341	21.6063	22.3209	21.083	22.0311	21.5817	22.2576	22.5981	22.4888
P01709	22.1728	19.3141	22.3336	20.0769	19.7015	19.5557	20.6851	20.4264	18.9622	21.5026	22.2094	19.6572	20.1935	18.6663	22.2392	19.7112	19.1198	18.8606	18.0642	18.1876	19.2981	20.1531	19.33	21.6565
P01743	19.2696	19.4758	23.3807	19.5977	19.488	19.2796	18.8624	19.3954	21.0052	19.3992	19.703	19.3256	18.9961	19.7354	21.3007	20.1088	19.4128	19.5913	19.5647	18.7779	20.3197	20.8239	22.8623	20.6395
P01764	26.9824	23.1131	22.4245	23.4565	23.2448	21.9103	22.1296	23.4278	20.6483	21.2898	23.2053	22.909	20.5976	23.3982	22.9476	20.8259	22.3033	23.9181	23.6719	22.4448	22.2832	23.474	23.2094	21.6367
P01780	23.8756	20.394	24.0805	20.9249	21.7863	23.7346	22.1937	23.2953	23.825	23.7004	23.5813	22.5208	24.6262	23.9702	23.9563	23.6202	22.8172	22.6824	22.709	22.4364	21.8772	24.4773	23.6978	25.2577
P01833	20.2338	20.6519	20.6899	20.4806	21.1273	19.7369	22.6528	22.7075	21.2425	21.0997	21.9341	20.6981	20.5655	21.1085	21.0663	22.1719	20.8192	20.8282	21.395	20.5039	20.3981	21.6041	22.0645	21.7476
P01834	28.9093	24.9283	28.3717	27.0911	26.6834	26.716	26.5993	27.5075	28.6231	25.5963	27.6434	26.1014	27.3294	27.6668	28.1889	27.6684	26.2764	26.8573	25.7623	26.751	23.5378	28.5322	26.4691	29.3785
P01857	26.8125	19.8576	25.7009	22.9301	26.3536	19.938	24.177	20.6453	26.7242	25.0803	20.179	24.6486	24.4858	26.1322	25.7326	18.9535	24.0296	24.1093	20.7412	24.918	18.3391	21.0956	19.5347	25.5589
P01859	28.322	23.9222	25.6521	26.9439	26.935	27.2384	26.5039	27.3352	24.3806	25.251	25.1087	25.5128	23.9018	26.4515	25.4389	27.5344	26.2598	27.2485	27.0153	27.3525	23.8741	28.6413	25.088	25.013
P01860	24.6299	22.5892	24.3947	24.0062	24.6254	24.0052	23.3458	24.4062	23.5214	22.0786	22.4637	22.8039	22.1544	23.2353	22.6397	23.3156	22.8611	22.9605	23.3636	22.9559	22.1925	25.6528	22.3444	24.0251
P01861	20.348	20.7447	22.4513	22.5117	21.1157	21.2861	21.1957	20.1573	23.7152	20.4669	21.3389	20.5037	20.2998	22.31	21.1246	21.5656	19.8755	22.2287	22.4385	19.6911	18.7072	23.787	20.3562	24.0662
P01871	23.7334	23.1346	25.6501	23.1617	26.4753	24.692	22.8392	24.1013	27.1583	22.711	25.0219	23.4415	22.9705	24.0021	22.9718	24.1885	24.3871	23.2513	24.4104	22.6624	22.4937	26.1423	23.0728	24.7907
P01876	26.4557	25.7094	28.0715	26.3282	25.3883	27.1858	27.1975	28.0389	29.5662	27.0723	27.5779	26.3339	26.3598	28.6279	28.4124	27.6392	26.7401	27.0762	27.1154	27.0752	24.3022	29.0607	26.5365	29.6297
P01877	24.0492	23.8933	26.4223	25.2111	23.7663	25.9204	27.1097	25.2938	27.0143	25.2611	25.0881	23.0712	22.6779	27.0878	26.2132	26.9505	24.3183	26.0302	25.5847	24.0618	22.1847	27.086	24.965	25.8366
P01880	13.7643	10.5749	14.5665	18.0599	18.5722	16.8182	17.2442	19.0557	18.0835	20.1951	17.8395	16.8486	16.5267	17.515	18.7404	17.1481	17.0179	16.7148	17.5177	18.0275	16.183	18.0249	14.5583	17.514
P01889	22.1809	20.3989	19.9168	20.1683	21.4667	20.2092	20.4016	19.8628	19.6244	19.8577	20.0806	19.8555	19.4226	20.5614	20.7599	20.0128	20.8474	21.4499	21.1995	20.0151	20.5316	20.6348	19.999	18.8506
P01891	21.0202	20.2323	19.4162	21.1503	22.0153	22.0343	21.8456	22.3797	23.7071	18.6761	19.7779	19.8234	17.9674	21.1244	17.8986	20.0645	20.4436	20.6775	19.8282	19.6722	18.0703	20.428	20.3342	23.4079
P01892	22.7275	21.3861	20.1298	20.8828	20.6602	21.6881	19.4122	20.2628	22.3842	20.1815	20.6636	19.5325	21.0939	19.8	20.3005	21.8411	20.366	21.1084	21.2875	22.1445	21.1762	21.0334	21.8675	22.4234
P01903	21.122	20.4059	20.5447	20.0993	21.1084	21.6877	20.4306	20.5837	20.5893	21.5283	21.6718	21.198	21.8959	21.4813	22.1318	20.2316	21.5031	20.7343	20.9208	21.1612	21.4065	21.1198	20.66	20.3644
P01909	21.6643	19.9814	19.9956	19.7836	20.5901	21.2534	20.094	20.3079	20.5898	20.2314	20.3582	19.8999	20.5812	22.1611	21.5318	20.3592	20.2963	20.1081	20.5122	20.4598	19.7545	20.4134	22.135	20.5016
P01911	19.9375	21.4961	18.472	20.096	21.3988	21.2133	21.4192	20.3336	21.0359	21.9588	21.5378	19.8665	19.5758	20.2104	19.2833	19.4799	22.4742	19.3979	18.921	19.8001	21.9334	19.6411	19.268	19.8541
P01920	21.5835	21.3834	20.1641	21.4687	21.778	22.0431	22.498	22.4965	20.9567	20.7141	21.6387	21.3647	20.5579	23.7265	21.4114	22.2526	21.6227	22.2266	22.9238	22.5102	20.8924	22.5663	20.468	20.1549
P02042	21.9844	22.4648	23.5191	24.503	26.8659	26.2689	24.9319	26.8933	24.9068	24.2608	24.2421	25.1063	24.4053	24.0026	24.8826	24.485	26.1614	24.4718	25.1159	24.237	24.3787	26.2493	24.4451	25.3523
P02144	21.3245	19.3035	21.2969	19.6688	16.8773	20.1401	19.8794	18.9353	20.9788	19.6952	20.0795	19.1937	21.0158	19.4391	18.8526	17.5108	19.362	18.361	18.2061	17.2698	21.1925	18.5693	20.8306	17.5632
P02452	22.6396	23.4337	23.8681	25.7548	27.4067	24.2482	26.1083	27.4279	24.9322	25.869	28.9739	26.3627	24.5134	25.9592	25.2866	26.6597	25.5408	27.3279	26.5909	25.0166	23.9301	25.5814	25.1646	24.0857
P02458	18.3938	19.086	19.1228	20.3476	19.2599	19.7607	19.4257	19.688	18.718	18.5139	18.8527	19.6942	18.4284	19.0601	18.3082	19.281	19.215	19.305	19.5057	20.6534	18.3675	19.3818	18.7517	19.0485
P02461	21.0506	22.0013	21.6008	23.0275	23.341	22.9056	22.269	23.8193	18.9109	21.6632	22.1696	22.1274	21.4699	23.5512	21.4176	23.4555	22.8936	23.3446	23.646	21.815	20.254	24.1367	21.7125	23.242
P02511	22.5825	20.4007	21.4848	20.3809	21.8776	22.2763	20.8193	21.5685	21.8234	21.409	21.4546	20.9616	20.7711	21.2645	21.8964	21.3953	21.5619	21.0527	22.4068	22.2768	21.6292	22.8273	21.1419	20.9131
P02533	22.5389	21.6588	18.6465	22.6056	22.7285	22.5505	23.2452	24.6954	21.6602	21.2075	21.1399	21.0976	20.3817	22.8673	21.6732	23.827	21.0474	22.9672	23.27	24.0193	19.3622	23.9203	18.5933	18.1514
P02538	21.9428	23.5899	23.2999	23.5567	22.0275	24.8931	23.4029	22.8246	22.4705	23.2323	23.8013	22.987	24.1876	22.9338	23.7884	24.9724	23.0225	22.6598	22.9055	22.2925	25.6062	22.5915	23.5709	22.2829
P02545	24.1109	23.6794	23.2098	23.8995	23.752	24.3037	25.0308	24.8945	24.0474	23.9796	23.2298	24.2792	23.8339	23.9866	23.9145	24.3881	24.0529	24.5225	24.9495	24.5038	23.6295	23.903	23.3242	22.6625
P02549	20.5	20.1642	20.2063	20.401	21.0902	21.0599	20.4107	21.3148	20.1456	20.3523	20.7976	21.8234	20.8907	20.1732	20.0522	20.4964	20.6179	20.1596	20.566	20.9832	20.2188	22.6674	19.4805	20.9953
P02647	23.1855	23.8787	26.2587	24.843	26.2929	25.0975	24.9916	26.8756	25.9953	24.8706	25.7164	24.5198	24.2437	26.0746	24.8767	25.8025	25.2107	24.8377	24.6027	24.8135	23.7013	27.5116	25.8643	26.1878
P02649	22.1396	22.6157	23.6314	22.539	24.1171	23.4466	22.9457	24.0657	22.8332	22.2894	22.3475	22.3875	22.0246	22.7093	22.2512	23.4976	22.858	22.3592	23.1045	23.1032	21.4753	23.8652	22.2939	25.5819
P02652	21.1286	22.4094	21.8849	23.4595	25.1003	23.6553	23.9845	26.1278	22.3912	21.6874	22.8383	22.8925	21.3136	23.9051	21.601	24.6583	23.8665	23.9204	23.5887	22.8388	20.2318	26.7043	22.4042	22.4765
P02654	21.3478	20.9501	24.0057	21.7052	22.9375	21.6539	22.5683	23.2371	24.53	22.1343	21.9985	23.4391	21.9009	22.7557	22.6901	23.7069	23.7093	21.8053	22.4029	22.4501	21.1724	24.5442	21.8455	24.8148
P02655	20.617	20.333	22.9527	21.2192	22.824	22.108	21.7048	21.7061	23.6713	21.832	21.2424	21.835	21.0099	22.4379	21.4298	22.1917	21.4354	21.8949	21.8268	21.567	20.8137	23.2645	21.6621	21.8613
P02656	21.4999	21.3626	24.1428	21.8973	24.0777	24.0297	23.0219	24.8005	24.8651	23.4271	23.4412	23.1297	21.4707	26.0605	22.3278	24.2821	23.9876	23.8951	23.826	23.914	22.8232	25.1723	23.9787	24.1252
P02671	21.9079	21.6781	23.0396	21.8444	24.7585	22.1171	22.6737	24.2469	23.8305	22.8312	23.1831	21.727	21.3043	23.0354	22.7002	23.2919	22.5193	22.343	22.5996	25.2893	23.3772	24.9423	23.3072	26.7345
P02675	22.5225	22.3102	23.3673	22.2477	25.1534	22.822	22.9307	24.5156	24.4361	22.8347	22.6296	22.6476	21.406	23.569	23.0568	23.595	22.7841	22.7749	22.9603	25.8505	23.7357	25.308	23.4127	27.8966
P02679	23.8939	23.8974	25.2192	23.835	26.6236	24.3319	24.4402	26.0619	26.0017	24.8327	24.8116	24.3208	23.5631	25.1681	24.7569	25.2573	24.3639	24.1475	24.3632	27.3258	25.267	26.9207	24.8833	29.886
P02730	19.3596	19.7539	21.0101	20.3173	22.174	21.5712	20.7623	22.3738	21.2258	21.1385	21.7325	22.247	21.7419	20.7791	21.567	21.0532	22.3898	21.217	20.8936	20.935	21.7525	22.2048	22.7211	22.8795
P02743	21.4218	22.4223	24.3443	25.3226	25.6953	24.0272	26.0691	24.6551	23.8743	23.1549	23.2968	25.5938	20.6377	24.1025	24.1949	24.8909	23.5857	24.7499	24.6465	23.2697	21.2236	26.2513	22.2935	24.2891
P02745	19.1872	20.3525	20.3609	19.3045	21.9589	20.0866	19.9158	21.2761	20.1164	19.8835	20.0403	19.6762	18.8437	19.8991	19.3878	20.8146	20.5538	20.6019	20.5075	20.8491	19.5636	22.0311	19.3593	21.5093
P02746	20.6617	22.4606	22.8584	22.2346	24.3103	22.7154	23.211	23.637	23.2575	22.1337	22.2136	22.1566	21.8646	23.1788	22.5094	23.3391	22.8511	23.3441	23.0331	23.0171	22.161	23.8042	22.3178	24.7718
P02747	21.2836	23.0934	23.0344	22.2446	24.5891	22.8572	22.9213	23.5964	22.8026	21.9995	22.5455	22.339	21.5556	22.6931	22.4687	23.1823	22.695	22.8258	23.122	22.5349	21.2273	23.942	22.4082	24.7994
P02748	20.9406	21.3611	22.9871	22.1012	23.2963	21.3254	22.0215	23.2626	22.6861	21.7906	22.6397	22.4142	21.2032	22.1018	22.4605	23.2769	22.4034	22.7107	22.5343	22.5195	20.9324	24.0124	20.9915	25.7639
P02749	20.0573	20.7815	20.2344	22.6197	22.4296	20.8931	22.3982	22.8697	19.396	18.7791	20.23	21.3089	17.836	21.7954	19.388	22.1051	21.9926	22.3589	22.9196	20.526	19.0567	23.5072	20.3573	18.9422
P02750	20.9577	21.5798	23.6479	22.0932	23.4332	21.5731	22.1739	22.9259	21.7871	21.6451	23.1547	21.7252	21.8363	22.326	22.3811	22.3142	21.5793	22.0618	21.6138	22.4671	21.7066	23.7835	22.2181	23.4747
P02751	23.031	24.325	26.258	23.5342	25.8331	24.1302	24.872	24.5193	23.633	23.9644	24.3986	26.0515	24.5928	22.621	23.4145	25.8177	24.1199	23.2997	24.5745	24.3132	24.034	23.8035	24.5836	26.8899
P02753	20.1937	19.5847	23.2955	21.3245	21.0454	21.3556	20.9918	22.1933	23.6404	21.127	21.3002	21.3219	21.7131	22.0878	22.2356	21.1756	21.3893	21.3647	20.4963	20.9671	20.7599	22.6696	22.8803	23.6521
P02760	21.8029	22.2312	24.1962	23.4572	25.3789	23.7603	22.9026	24.0531	24.0639	23.5263	23.8084	23.285	22.082	23.8655	23.7101	23.8325	22.9185	23.9218	22.8401	22.8202	22.1874	24.3664	22.4377	24.5323
P02763	20.9981	21.9607	22.885	23.0565	24.4983	22.9163	22.1601	23.4379	23.4841	22.7955	23.7485	21.2262	20.8418	22.4618	22.4462	23.1182	22.1806	22.5024	22.6018	22.7504	19.0892	24.9583	21.6943	24.3772
P02765	21.5978	22.3167	24.0271	24.2986	25.3223	23.9751	24.296	25.6473	23.9154	23.3715	23.5589	22.5261	21.8579	23.1665	23.1948	24.0599	23.3583	23.7834	23.3696	23.4295	21.0846	25.6084	22.2681	24.643
P02766	22.263	22.9306	25.1297	23.8213	24.5791	24.389	24.5096	25.2281	25.1256	24.5135	24.5524	23.714	24.1093	24.9592	25.0153	24.6113	23.9441	23.8243	22.948	23.2814	22.4116	26.0472	23.7593	26.013
P02768	27.4587	28.5166	30.1511	30.0237	30.9335	29.6075	29.9195	31.3142	30.3226	29.6768	30.4076	28.4424	28.3421	30.0065	29.4046	30.0155	29.5513	29.5146	29.1151	28.5137	26.9877	31.5991	29.1074	30.747
P02774	21.9399	22.7106	24.2957	23.9453	25.3077	23.7237	24.1087	25.0319	24.2863	23.8057	24.5939	22.934	22.827	23.7658	24.0642	24.0835	23.2854	23.5838	23.2089	23.0952	23.4331	25.6107	22.8539	25.7357
P02786	22.0394	22.5521	21.2359	22.1953	21.0188	19.9451	20.598	20.7426	20.5068	21.7834	22.1392	21.3908	21.1016	21.1033	20.8893	21.5773	21.2078	20.9728	20.3304	23.0223	21.3866	21.3147	23.2446	21.9105
P02787	22.8451	23.3216	25.3839	25.0369	26.1569	24.481	24.7514	26	25.3795	24.0193	24.8679	23.5741	23.554	24.9113	23.8941	25.1337	24.1113	24.7983	24.0973	23.9825	22.4659	26.5882	24.6993	25.4985
P02788	21.9086	21.0432	21.1204	21.096	25.4497	23.2104	25.3301	23.5898	22.3699	21.2713	22.517	24.9802	20.7196	23.0029	21.295	22.834	21.4738	22.1997	24.3564	26.0178	20.6313	24.8175	21.7974	26.6396
P02790	22.9728	23.0079	25.6389	24.2494	24.5317	24.4497	23.9883	25.4133	25.6455	23.4203	23.9556	23.7572	23.4878	25.1591	24.9856	25.0618	24.4255	24.3314	23.9667	24.1971	22.2637	26.6167	23.5476	26.4219
P02792	23.8131	24.8935	24.2157	23.3273	26.2987	24.8898	23.6712	26.3536	23.7865	23.8451	23.7336	24.7552	24.3134	24.4653	23.9037	24.3898	24.688	23.4222	26.2213	24.1206	25.1846	24.4284	23.9477	27.5081
P02794	22.3715	22.9855	22.6715	22.2923	24.3754	23.8341	24.2125	25.065	23.3166	22.3304	22.3529	22.9955	22.9129	23.2957	22.8609	23.5263	23.3292	22.3091	24.4544	24.0881	22.8445	23.5354	22.1321	25.1055
P03886	20.1233	19.8297	18.6355	19.2644	18.1435	17.7422	19.268	19.6373	20.5511	19.8706	20.2041	20.7059	21.6185	20.3677	20.6371	20.0391	19.04	19.474	20.955	20.0794	21.4032	19.7842	22.2857	20.3931
P03891	18.9074	18.2489	17.6307	17.9274	17.0779	17.3144	17.6655	18.2897	16.0539	19.0247	18.7186	18.4213	19.6056	17.7499	18.9538	17.2742	17.9354	17.4697	17.7798	18.2878	19.3373	17.2315	18.2497	19.1507
P03915	19.5878	18.9824	19.3482	18.6556	19.2736	18.0468	18.5898	19.1459	19.4934	19.8842	18.4738	19.9115	21.637	19.2135	20.4506	19.3877	19.9111	18.6845	19.2552	20.0027	20.5411	21.202	21.4155	19.5782
P03950	17.8775	19.6861	21.2502	21.3149	20.6745	20.4411	22.1981	21.2404	20.1207	21.1561	21.7273	20.7517	19.164	20.439	19.8682	21.3671	20.2259	21.0649	21.423	19.5396	20.3468	21.258	17.8115	16.1946
P03952	20.0475	20.5567	21.1987	21.0926	22.8477	21.0672	21.4882	23.1197	21.438	20.9561	21.6703	20.9827	20.6596	21.6521	20.6133	21.6427	21.2483	21.2471	20.9737	21.671	21.9232	22.949	21.3508	22.0666
P03956	18.861	18.1922	20.3282	17.3885	20.0703	17.3321	16.913	17.5763	15.3387	21.318	18.396	21.7533	17.9965	16.244	17.1719	18.2732	14.9261	15.763	16.8865	19.1617	17.5225	17.9754	17.2268	22.4202
P04003	20.3624	20.6009	22.0012	20.4685	22.3149	20.5733	21.006	22.4673	22.4053	21.3411	21.5153	21.3382	20.8215	21.3484	21.1286	21.5646	21.4606	20.7862	20.5869	21.3995	21.3981	22.9049	21.9597	24.6292
P04004	22.7105	23.939	26.0422	25.0861	25.2709	23.9577	24.4557	26.1603	24.899	24.1123	23.5148	25.0138	22.5442	24.2868	24.0832	24.812	24.0825	24.7769	24.1172	24.0699	23.7407	26.3139	23.9793	29.3091
P04040	21.567	22.1756	21.042	21.8951	23.9383	23.3188	21.9692	23.2184	21.6374	20.9287	21.7328	21.9941	21.8894	22.7472	21.8878	21.8767	22.6743	22.212	22.8024	23.1584	21.8046	23.326	21.0336	22.5354
P04062	21.8624	20.6284	20.5085	19.0209	20.2611	19.2358	20.1891	19.6193	19.1827	20.537	21.0568	20.514	20.8779	19.637	20.47	20.2552	20.4062	20.0012	20.3503	20.9374	20.2772	19.5509	20.7958	21.4178
P04066	23.1395	22.7356	23.0351	22.9125	21.5994	22.089	21.4494	21.8204	22.8081	21.4121	22.5344	22.012	22.5614	22.85	22.084	21.8918	21.7898	22.1993	22.6729	21.9485	23.0651	22.6438	23.6794	22.4082
P04075	24.0104	26.0176	25.8906	26.403	23.8667	25.516	24.44	24.4392	24.2537	25.0867	25.1132	25.5575	25.6112	24.6486	24.5019	23.6928	24.6188	23.9395	24.2052	24.2091	25.7683	23.9511	25.6942	25.1472
P04080	22.5796	21.5407	20.3879	20.8944	23.7113	22.4239	23.3511	24.1273	21.1032	21.8215	24.1915	21.9731	21.3836	21.6976	20.7607	21.4736	21.6254	22.0813	21.8208	22.8762	20.3917	21.7651	21.0208	22.4722
P04083	23.8087	23.5214	24.3053	23.6517	25.4688	24.6165	24.407	25.2033	24.7356	24.014	24.186	23.988	22.907	24.4391	24.2007	24.5274	24.2865	24.239	25.3856	25.21	24.1274	25.1929	24.1728	24.5104
P04114	21.4863	21.3675	21.6504	21.3789	22.78	22.2317	21.7162	22.9708	22.7237	22.1736	21.6889	21.6521	21.1967	22.2485	21.5286	21.2997	22.0452	21.2953	21.4	21.9748	21.3403	22.9794	22.4268	23.3649
P04150	17.6544	19.3982	17.9274	19.0756	21.1491	19.8676	19.4281	20.4214	18.4464	19.7589	21.1037	18.889	18.0914	19.3728	18.4892	19.0421	18.8271	18.9722	19.9108	19.9506	18.3777	19.4969	17.7002	18.5971
P04179	25.8227	23.1141	24.293	23.3329	24.5766	24.0627	23.7414	25.1399	25.444	24.0822	22.9545	23.4639	23.8637	24.322	24.6617	23.5538	23.7571	23.0303	24.2384	27.0069	23.6594	25.0327	24.2088	25.9079
P04181	22.3429	21.0188	23.4088	23.3811	23.3794	22.3497	22.8261	21.9789	21.6225	22.5244	22.492	21.8828	21.8513	21.7259	21.0142	21.3841	22.7679	21.2956	22.371	22.9746	23.6185	22.1264	23.2921	22.0484
P04183	19.3181	19.897	18.0938	20.376	18.1954	15.8969	17.7424	18.8535	18.8351	19.0479	17.965	17.1093	19.8804	18.6923	17.9806	17.9045	19.1032	16.9295	17.6959	19.3715	22.9786	19.0116	16.4814	20.6362
P04196	21.6546	22.0255	23.9318	23.2539	23.7252	21.9723	22.3625	23.8948	23.6893	22.5425	23.7329	22.5185	21.4184	23.0368	22.5473	23.437	21.9139	22.8956	21.5692	21.6664	22.4068	24.1277	23.3836	24.4701
P04216	23.2551	23.2275	22.7532	22.7917	23.3495	23.3476	23.4291	23.3351	22.7246	22.8701	23.489	22.0617	22.4745	22.2783	22.8003	22.4029	23.1469	22.2239	23.0281	22.0534	22.6632	22.9329	20.9784	22.8337
P04217	21.9982	22.3732	22.8995	22.9137	24.2518	22.9445	23.4342	24.0123	23.4108	22.4763	22.8099	22.2734	21.9892	23.2922	22.555	23.3695	22.9613	23.205	22.9447	23.0123	21.5503	24.6252	22.4587	23.9949
P04233	23.8598	22.7977	22.3465	22.0276	21.9862	23.3247	22.3646	21.9155	23.6427	23.3329	23.416	23.5385	23.8168	23.9194	24.0542	22.9735	23.2759	22.5619	22.9891	23.4958	23.219	22.8044	24.8496	23.3689
P04234	20.3816	17.875	18.3328	17.5894	18.29	19.1129	17.8352	18.8773	19.4722	19.1754	18.6807	17.829	17.6162	21.6155	20.181	17.8645	19.1942	17.9559	18.9371	18.8882	19.2334	20.5486	19.41	16.7217
P04259	21.4814	21.8326	21.4223	21.3556	22.8903	20.2877	22.9018	23.2195	22.6595	20.5293	21.3256	19.2997	19.7421	21.6099	20.4159	22.6599	20.8734	22.6292	22.5577	25.9951	21.8306	23.1553	22.5842	19.9496
P04264	23.7087	22.5105	22.0697	23.3592	23.8815	23.4634	22.4322	22.9462	22.7853	21.9574	22.5076	22.7045	22.2143	24.2822	21.5685	23.5502	22.6036	25.1258	24.0964	22.717	22.9411	25.6946	21.9522	21.6111
P04271	19.2278	17.2043	18.6505	17.0449	20.5965	19.0264	17.5066	19.2205	20.2172	19.3263	19.7482	17.296	16.3743	19.2335	20.313	19.1103	20.2798	18.8308	19.9604	20.6126	19.0993	19.534	18.788	19.9065
P04275	20.6596	20.3778	20.89	21.9565	21.8305	21.1693	20.1424	21.703	22.2343	21.7894	21.8339	20.666	20.5708	21.6596	21.6222	21.3745	21.0182	21.095	21.1645	21.0855	21.0208	22.1159	20.9043	21.5867
P04278	20.1393	19.7422	22.5733	19.7629	20.6386	18.9813	19.0734	21.4057	22.3586	20.5989	22.1221	19.0958	20.2388	20.209	20.2365	19.5023	20.5648	19.7723	19.4205	18.589	23.0231	20.9163	23.1569	23.3827
P04350	21.9997	22.6529	23.6797	22.5108	21.6421	21.9425	22.1913	22.1348	23.4278	22.8451	23.0931	23.3296	23.9676	22.0688	23.2001	22.1952	22.581	21.9997	22.0691	21.6531	21.3216	22.1752	24.9646	23.7212
P04406	26.792	26.5167	26.5553	25.9784	26.3775	26.9756	26.9972	25.5707	25.9647	26.1591	25.8886	26.6936	26.8142	26.1687	25.9268	25.9291	26.259	25.848	26.2795	26.9911	25.9543	25.7243	26.65	27.1646
P04424	21.2322	21.759	20.5327	21.4131	22.059	22.0189	22.1541	22.0889	21.0278	20.9142	21.6287	21.8291	21.049	21.3278	20.959	21.1005	21.3574	22.2059	21.8456	21.8014	20.6621	21.6965	20.7047	21.6097
P04430	22.0669	20.626	23.2691	19.9731	23.0375	21.5686	19.3427	20.3199	21.6398	21.2559	20.8012	20.7116	20.8887	20.7169	21.2635	20.1587	20.3526	20.4041	20.4184	20.4904	19.4928	22.0702	20.8239	21.4075
P04439	23.1529	20.301	17.2932	18.2941	17.5286	17.9811	19.5155	19.3514	16.2761	18.5104	18.8235	18.0385	16.8425	19.0278	22.0462	19.8654	18.2462	19.3171	20.1296	18.7945	21.2008	23.399	17.2229	15.5322
P04440	20.6663	20.2679	21.2234	20.213	22.2	21.6033	21.8851	21.6592	22.1697	21.6826	20.8652	21.4027	20.9976	22.84	21.6491	20.5885	22.0939	22.1593	21.6263	20.9915	21.5697	22.171	20.8276	20.1724
P04626	20.1763	20.097	20.1786	19.9142	20.4791	20.2154	22.4483	20.1421	19.8185	23.3955	20.7006	19.8762	20.5188	19.9011	20.6159	21.4289	20.9467	19.8916	20.1292	19.632	22.9715	19.9852	20.5434	20.2964
P04632	19.4162	19.9019	21.9872	21.0207	21.2716	19.9596	21.0193	21.6335	19.226	20.5244	21.2246	20.7061	20.8345	20.9826	20.3549	21.3318	20.9762	22.1593	21.5173	21.3642	20.3944	21.9211	18.3902	22.7835
P04792	23.061	24.1429	23.9579	24.11	22.8352	25.1247	24.43	23.5911	23.4541	23.1904	23.8568	23.4109	24.6849	23.2893	24.3785	25.543	24.0969	23.4571	23.8223	23.0779	25.5988	23.4134	23.3523	23.0242
P04839	20.9913	19.5829	19.7894	19.6798	19.55	18.9045	18.8475	19.7873	21.1672	19.9642	19.5705	19.7507	20.8029	20.941	20.9186	19.2431	20.3944	19.9407	19.2281	22.1371	19.8804	20.3774	20.7892	23.8539
P04843	24.7501	23.4035	23.4412	23.507	23.7554	23.5559	23.3346	23.8722	23.7972	24.0677	23.7144	23.4458	23.5393	23.3215	23.6169	23.5944	23.6075	23.4729	23.8612	23.8715	23.8381	23.3981	24.2237	24.3059
P04844	23.385	22.4015	22.6332	22.4298	22.5218	21.928	21.8423	22.4388	22.7689	23.0908	22.7102	22.1402	22.4263	22.264	23.0684	22.3717	22.1231	22.0341	22.2006	22.35	23.3474	22.3942	22.8769	22.9154
P04899	23.8714	22.8772	23.8781	23.6138	23.8569	23.4078	22.3022	23.5336	24.5594	23.8967	23.7682	24.1787	23.9329	24.3437	24.7844	23.6451	23.3349	23.953	23.5031	24.0875	23.7364	23.8909	24.3292	24.8001
P04921	21.8331	21.9253	24.5687	22.6278	22.8989	21.7783	22.1374	23.1295	24.7059	23.792	24.3307	23.8343	22.6817	22.7711	23.319	23.0494	22.1997	22.5571	21.7016	22.7221	22.6599	23.0988	23.5754	23.7531
P05023	22.8267	22.3895	21.9927	21.8513	22.466	21.8911	22.6212	22.4409	22.4061	22.2089	21.7322	22.8326	22.6485	22.1538	21.9822	21.9177	21.7115	22.4247	22.6584	23.5287	21.8752	22.0767	22.8559	22.0846
P05026	22.035	22.4825	21.5478	20.0208	20.1581	20.435	21.7733	22.2222	21.2591	21.7967	21.4418	22.7484	21.9109	21.1363	20.2717	21.1118	21.795	22.3428	21.9507	22.3539	20.5131	20.5454	20.4703	20.9366
P05067	20.9497	22.0322	21.4485	21.842	24.4009	22.2512	23.411	24.1535	21.6151	23.0787	21.7829	21.4645	21.5509	20.8497	20.5041	21.5263	22.1132	21.3269	21.9487	22.5712	22.1854	21.4356	19.492	21.9319
P05089	20.5382	19.2931	21.0163	19.7792	19.6454	20.148	19.3324	19.8226	20.3808	20.0055	20.3516	20.1467	19.4887	19.9011	20.1586	19.3941	19.6272	19.4746	18.811	21.2116	20.3219	20.0628	19.8944	21.1203
P05090	21.7109	22.4665	21.6209	21.2975	23.4004	22.0919	27.4161	23.3519	21.6675	20.5529	21.5788	21.3079	20.2019	24.3938	21.371	23.729	21.9733	21.3696	21.8342	21.4971	21.1764	23.2875	21.9173	23.611
P05091	21.6104	21.5707	21.8661	21.0577	23.9207	22.4245	22.1079	22.1855	22.0117	23.0972	23.3076	22.7269	21.8616	22.1812	23.016	21.9968	22.5259	22.0372	23.3326	22.7138	23.8435	22.1181	21.8926	22.2536
P05106	18.3334	18.7568	18.4201	19.6543	20.368	18.554	19.8454	20.0129	19.0333	19.0438	19.7202	20.24	18.383	19.1228	18.3002	18.7159	18.5829	19.7425	19.88	19.1401	19.0276	19.8897	17.8248	19.6787
P05107	22.0207	21.6654	22.5906	21.6018	22.2319	22.1481	21.5057	22.4099	22.7008	21.9755	21.6071	21.703	21.5585	22.6603	22.2365	21.5879	21.7147	22.063	21.6166	23.0728	21.6938	22.6343	22.0285	23.5462
P05109	22.4035	22.8148	21.8668	24.3499	26.0228	23.9636	24.1695	25.8464	22.9906	22.323	21.6967	20.52	21.2784	21.2699	21.1399	21.5764	23.2752	22.0041	21.911	26.6421	19.9454	24.9838	22.6947	24.6073
P05111	17.6356	17.0766	18.6898	16.2342	15.6733	17.084	16.9144	16.9793	17.8301	16.4985	17.5936	17.1986	16.9695	17.5634	16.755	17.0035	17.4719	17.3393	16.1808	16.1867	17.5626	17.1666	16.4477	16.6441
P05120	20.8859	19.5824	19.5078	20.317	21.0658	19.7732	19.0975	19.4943	19.0339	24.403	24.4191	18.7604	19.5598	19.2224	21.9355	18.7443	19.0202	18.6532	19.0203	18.7819	18.3563	19.3894	18.8591	22.3558
P05141	24.3004	23.887	23.0335	24.1887	23.3231	24.3956	22.7157	23.4368	23.052	24.0005	23.1111	22.9029	23.35	23.5457	23.0241	23.3699	24.2385	23.4412	23.4697	23.974	23.3964	23.199	22.9602	22.9283
P05154	19.8969	19.768	21.6893	20.3391	20.9938	20.0608	20.374	21.0914	21.076	20.6557	21.1729	20.3759	20.6638	20.7801	20.5969	21.0387	20.1954	20.5657	20.6546	19.4673	21.5094	21.9891	22.1364	21.1486
P05155	23.0719	22.1434	24.0759	22.6259	24.0719	22.8959	22.7799	24.2268	24.2031	23.2166	23.5505	22.5969	22.755	23.4732	23.9217	23.4574	23.6431	22.707	22.707	22.7103	22.0093	24.701	23.4148	25.3316
P05156	20.086	20.4931	21.6265	21.6599	23.5954	21.6173	21.8632	23.3084	21.6887	20.8633	21.548	21.2609	21.2545	21.5955	21.4578	21.9983	20.7134	21.3921	21.1835	20.8647	20.7346	22.9902	21.3716	22.8505
P05161	18.743	19.3212	17.5861	19.8871	19.3708	18.941	19.8942	20.5168	16.9781	18.1481	18.6023	19.2189	17.8478	19.282	18.2799	19.8206	20.4755	20.6136	20.6638	19.3795	18.8083	19.8281	18.3781	15.9901
P05164	20.3374	20.1798	20.8108	20.1956	22.8517	21.3851	20.55	22.2293	22.722	20.8392	21.1054	20.2888	19.6137	20.2088	20.8206	20.3229	20.8141	20.4538	20.7184	26.7051	21.7846	23.8964	22.471	27.9945
P05165	21.6088	21.1741	21.5445	21.7359	21.0595	21.9605	21.1383	21.3141	21.6864	21.6597	22.2782	21.6466	21.6205	21.5399	21.8992	21.1522	21.6917	21.3433	21.5594	20.6516	21.9844	21.5757	21.314	21.4151
P05166	20.4926	20.5938	21.4235	20.8131	20.6561	21.3991	20.6783	20.5355	20.3995	20.6268	21.5755	21.3147	20.9686	20.6531	20.8101	19.5752	20.6932	20.4703	20.8472	19.7452	21.6929	20.6807	21.164	20.2267
P05186	19.1265	18.8144	19.8313	18.9094	19.5341	18.8366	18.5469	19.6713	20.9701	20.2585	21.1098	18.7524	18.6676	19.3206	19.4951	19.3529	19.3439	18.4131	18.7337	19.1188	19.7116	20.708	20.6573	21.246
P05198	22.9639	23.022	22.0755	22.5745	23.1471	23.0584	23.0795	23.1919	21.8187	22.6355	22.2508	22.3244	22.167	22.5133	21.4979	22.5074	22.9261	22.8268	22.5264	22.7081	22.2945	22.7864	22.5931	21.6051
P05362	22.1616	21.0916	23.0037	21.2126	21.5657	21.1206	20.8515	20.8989	21.8608	21.1786	20.9292	22.1972	22.2096	21.5634	21.6384	21.9641	22.4939	22.0515	22.4367	23.7656	22.0882	23.8382	22.3791	22.7828
P05387	24.6926	23.9542	24.7758	23.6812	22.9343	23.1398	23.0406	23.4198	24.1165	24.5483	24.129	23.5825	24.6058	24.0785	24.0949	23.8415	24.0103	23.7938	23.9718	23.7838	25.1056	23.6923	25.0238	23.8486
P05388	24.0664	23.1699	22.8585	22.5188	22.1045	22.0104	22.138	22.3677	22.831	23.5703	23.1905	21.9317	23.873	21.9886	23.3954	22.1389	21.8822	21.367	20.0222	21.606	22.4865	21.5161	22.9112	23.5738
P05413	23.6201	21.6773	20.2245	21.4519	24.2452	22.398	22.4689	23.9562	19.8539	21.5101	21.7702	21.6905	21.4282	21.5533	20.9658	21.9012	22.182	21.9527	23.2255	22.4944	20.6858	21.9491	20.4215	21.3387
P05452	20.5273	21.6304	22.6332	22.2088	21.9787	21.3133	22.2224	22.2496	22.3727	21.9966	22.173	22.4806	21.9449	21.9802	21.5526	22.4152	22.3249	21.5528	21.9127	20.8061	22.6028	22.588	22.6606	22.1969
P05455	22.5499	22.4899	21.796	21.8364	20.454	21.8897	21.0695	21.1939	21.9921	21.5818	21.623	21.5409	21.7529	21.9182	21.4493	21.7863	21.8486	21.7565	21.8213	22.097	21.9507	21.4532	21.2597	21.4798
P05543	18.907	19.1407	20.0735	19.8945	21.3876	19.769	20.1556	21.1323	20.9252	19.7118	20.3716	19.4356	18.5822	19.6934	19.951	20.3081	19.5534	19.9384	20.0989	19.4907	18.2733	20.9008	19.4411	21.533
P05546	21.1725	21.2049	21.563	22.5538	23.6594	22.2678	22.0693	23.6948	23.0104	22.4655	22.422	21.798	21.1789	23.1113	22.0198	23.0334	22.5837	22.5302	22.1237	22.2379	21.8067	24.082	21.8416	24.5049
P05556	21.8632	22.0779	22.8758	22.8187	23.3393	22.1747	21.7901	22.4959	23.0329	23.3811	23.2976	22.7534	22.5015	22.3654	23.3253	22.816	22.6301	22.5883	22.4951	21.9144	23.3024	23.1036	23.0255	23.3387
P05771	21.5565	21.2749	21.1418	21.4379	22.2398	21.9234	22.2385	20.9814	21.5173	20.9296	20.9253	20.5334	20.308	22.847	21.4389	20.7286	21.4688	20.8851	20.6285	21.6339	20.9872	22.0304	20.3092	21.5663
P05783	21.0813	25.763	23.2658	22.5677	23.4138	25.7143	23.5068	24.3827	22.0303	23.0912	24.0037	24.8516	23.9907	21.6851	21.8793	25.0566	23.58	25.7444	24.8844	23.0527	22.3233	22.9088	22.4465	21.2597
P05787	22.074	26.9723	24.7503	23.729	23.703	26.2504	25.8562	24.6957	22.9547	24.2549	25.4655	25.7901	24.7499	22.7659	23.3288	25.8883	24.7735	26.2715	26.1683	23.3355	25.5908	23.4236	24.2364	21.2223
P05997	20.7357	21.7405	23.2001	20.8145	22.4497	21.3299	22.4335	21.8014	20.4579	21.1868	22.207	22.2096	22.0936	20.4088	21.404	22.7889	21.1972	20.4647	21.6501	20.734	20.8608	19.8918	21.5457	22.6576
P06132	20.9261	21.8555	20.6989	20.7806	22.0859	21.1708	21.9389	20.4377	20.2157	20.9384	21.0556	20.9958	21.1533	20.9503	20.8522	20.9282	20.6125	20.9144	21.461	20.5466	19.8309	21.3909	20.1254	20.7969
P06280	22.3933	22.1693	20.7662	21.2136	20.8725	21.9342	22.4622	20.8897	20.687	21.6971	23.1316	21.6531	21.1802	20.5297	21.1952	21.384	21.707	21.3809	22.489	21.7427	20.5365	20.6193	21.7707	20.6518
P06312	23.4955	20.5459	22.9218	21.7579	22.3591	21.624	21.8175	23.0529	24.3511	20.912	21.3473	21.5741	20.7591	22.4118	22.5974	21.7158	21.9885	21.7804	21.2695	21.3789	20.2308	24.0353	21.2854	22.8606
P06331	18.147	17.5536	22.2996	18.1804	16.9222	17.727	16.9775	17.4481	19.6643	21.5844	19.2594	19.7386	20.9337	19.6636	21.232	20.7886	18.4032	20.9414	19.1243	19.0875	23.2542	20.027	21.8815	21.5743
P06340	19.8537	18.974	21.5512	19.7767	19.1257	19.829	19.7197	19.8076	21.003	20.3526	20.1611	21.1696	19.7046	21.645	20.7226	19.2607	20.0055	20.211	20.4233	19.2543	19.5486	20.3506	20.1913	20.6665
P06396	23.917	23.3347	24.5226	23.4891	23.779	23.5361	24.0935	23.8039	24.3382	23.9129	24.1306	24.2136	23.8885	24.0171	24.6413	24.2037	24.0066	24.1721	24.447	24.4327	24.2419	24.2731	24.2585	24.4302
P06401	17.5439	18.566	19.3214	17.8232	20.0145	19.0359	19.9465	19.5112	18.7242	17.5814	19.5131	19.0505	20.6345	19.5282	17.3829	21.0934	20.9318	20.5719	18.683	18.5376	19.3102	20.199	19.7607	18.8898
P06493	22.3516	23.9999	23.2055	23.6216	22.7043	23.303	22.2547	22.5086	21.4938	23.1065	22.1824	21.391	21.532	21.4465	21.1202	21.5338	22.783	21.0512	21.7419	22.2471	22.2466	22.7229	22.8642	21.0109
P06576	24.2947	24.1611	24.0245	24.1029	23.8685	23.7412	23.3924	23.8726	23.7163	24.1946	24.597	23.9725	24.517	23.7553	24.1222	23.2939	23.9981	23.8332	23.698	23.5394	23.9539	23.5564	24.348	23.7792
P06681	20.4739	20.6788	22.1221	21.1157	22.2926	21.4004	21.6973	22.3265	21.4401	19.2173	20.9113	21.1187	20.3666	21.3543	21.3291	22.0763	21.2318	21.3066	20.9426	20.8119	20.7797	22.4747	21.2545	22.1243
P06702	22.288	21.6291	22.0924	22.0322	24.1631	22.4137	23.157	24.6643	22.7028	22.1112	22.1762	21.3687	20.5399	22.2046	21.2965	22.0975	22.8137	22.17	22.1925	26.9276	21.4916	24.8986	21.9187	24.4433
P06703	24.4816	22.5781	21.8418	24.4079	24.7278	23.0997	24.88	25.4969	21.3562	19.9527	21.6778	24.2147	21.5583	23.6385	21.7532	23.8257	25.0357	24.8269	25.8116	25.0518	21.3347	24.7211	22.3998	20.3774
P06727	21.0504	21.8273	23.7611	22.7349	24.0307	22.2489	22.7757	23.7612	22.0289	22.2809	23.193	21.6411	21.7663	23.0386	22.6852	23.2806	21.7272	22.6933	22.8695	21.8145	21.7242	23.9373	22.7121	23.2424
P06730	21.8696	22.0643	21.1664	22.3426	20.2371	21.2483	21.3195	21.3798	21.0304	21.5391	20.7328	20.8467	21.7965	21.3569	21.2494	21.1141	21.9879	21.1657	22.0434	21.7262	21.5692	21.3486	20.6397	21.3754
P06733	25.1247	24.0855	24.9298	23.6362	23.9987	23.9515	23.5653	24.4901	24.8329	24.3227	23.9648	24.8604	25.1687	24.3343	24.4017	23.9006	24.2682	24.1009	24.0529	24.9361	23.7373	24.2828	25.514	25.6249
P06734	19.9654	20.1688	20.9016	22.1436	21.468	21.3115	22.0829	22.3023	20.3994	21.8426	24.2337	22.971	20.8044	22.258	21.8737	22.4506	21.4548	23.1941	22.1429	19.8283	20.7826	21.1622	21.7604	21.8075
P06737	22.2064	20.894	22.0253	21.138	22.3159	22.5173	20.8026	21.1223	21.8642	20.7527	21.3513	21.315	21.7126	20.6408	21.0663	21.146	21.6322	20.6882	20.8841	22.3096	20.6142	21.615	20.9788	22.4867
P06744	22.4933	22.7676	22.893	22.7532	23.0698	22.995	22.8131	22.6321	22.474	22.4137	22.233	22.9778	23.2694	22.8379	22.623	22.2952	22.5023	23.0761	23.026	23.383	22.3366	22.7883	23.2419	23.5656
P06748	23.6025	23.6446	23.5963	23.0622	22.2941	22.9578	22.7943	23.054	23.261	23.5101	23.4915	22.7715	24.0109	23.0842	23.9603	23.0305	22.6574	22.8673	22.8539	24.2878	24.3449	22.5619	24.1834	23.1913
P06753	23.3087	23.0488	22.8595	21.4571	21.3072	23.0725	23.5279	23.0601	22.087	22.2091	20.5734	22.8416	22.7854	23.1256	21.9435	22.2777	23.1679	22.2775	21.8479	22.4455	22.0879	21.805	20.8122	22.2648
P06756	20.4117	20.6798	21.9964	21.2627	21.5144	20.8047	21.5782	20.9487	21.1413	21.7521	22.4498	21.5905	21.7276	20.9228	21.5335	21.8806	21.5759	21.4216	21.7564	21.2628	21.3918	20.7607	22.7416	21.833
P06858	21.0566	20.2468	20.8387	20.3089	21.2857	19.5928	19.4839	20.0054	20.2677	20.0242	20.7429	20.5735	19.7581	20.3841	20.1472	20.8163	19.6531	20.1971	19.9567	19.7608	19.2672	19.7793	20.6897	21.7884
P06865	22.9883	22.1764	22.4618	22.2461	23.113	22.2518	22.1541	22.8512	22.0484	22.0999	22.2818	22.3525	21.9793	22.4266	22.1298	22.6135	22.7642	22.1951	21.9958	23.4785	21.7734	23.03	22.2037	23.311
P07093	18.5779	17.5665	20.3339	18.0818	18.4183	17.9838	18.5121	18.4683	19.9032	19.0634	19.9887	18.1039	18.8883	17.8448	19.5725	19.1243	18.0429	18.0899	17.1478	18.6259	20.1587	19.2114	17.6802	20.0181
P07099	23.1061	22.5872	21.9823	22.4151	24.2461	24.0849	23.4506	23.8928	22.219	23.1501	23.3301	22.7197	22.3249	23.4749	22.3235	22.4547	23.6755	23.5668	23.6113	22.5007	22.4663	23.1447	21.7466	21.3795
P07108	23.0832	21.7091	19.8229	20.9814	22.0087	22.6956	21.9655	22.2079	21.2976	21.6569	21.0238	22.1498	22.3648	22.7219	21.5533	21.7796	21.5463	21.9829	21.9873	21.8283	21.0818	22.4089	21.4432	22.6115
P07195	25.4742	22.7003	23.664	24.9427	25.9783	24.1748	23.5216	24.8894	24.4049	24.6109	23.7293	22.4788	22.5588	24.6615	24.2069	23.8892	23.9275	23.499	24.3812	25.3013	22.9568	24.6574	23.9125	24.8746
P07199	20.3146	20.6151	20.349	19.5876	21.5604	20.6779	20.6082	21.7875	21.4351	19.9327	20.6165	20.4496	19.6157	21.1322	19.2676	20.6578	20.7715	21.1958	20.1421	21.5097	20.4321	21.9024	19.8398	19.7971
P07203	22.463	22.1336	23.308	22.6773	22.7341	22.6679	22.511	23.2141	23.1375	23.066	22.5348	23.0679	23.9275	22.7315	23.7199	22.7179	22.8939	22.8687	22.7567	22.8789	22.5163	22.7444	22.9988	24.0882
P07205	23.8944	23.4943	25.0856	23.9148	23.616	23.106	23.5067	23.2993	23.7	22.9007	22.3767	24.4317	24.1012	23.1931	23.5191	23.9376	24.0584	23.8933	24.5218	24.7058	24.6605	23.6247	25.1695	24.3316
P07225	22.3231	21.5982	20.8349	21.9005	23.758	22.4123	21.3558	22.7472	22.6431	21.9267	22.7618	22.0807	20.5537	22.4653	21.2163	22.1123	22.1383	22.0041	21.4568	22.2358	19.9314	22.9272	21.7146	24.0355
P07237	23.0637	23.2133	22.0392	22.9811	23.5258	22.6397	22.9686	22.8768	21.9088	22.2099	22.6067	22.4517	22.4521	22.639	22.3386	22.8307	22.8215	22.7574	23.446	23.4007	22.0931	23.1546	21.8509	22.6982
P07305	22.4469	23.3946	22.7527	24.7708	23.4541	24.1077	25.0602	24.2462	22.9182	22.2224	22.6476	24.0175	21.4114	22.6616	22.2863	23.8548	24.0847	25.2305	24.8814	22.6869	21.7363	22.5062	22.9233	20.6694
P07311	19.7737	21.2959	19.0764	20.5464	20.582	21.0579	21.263	21.9684	19.5932	20.1437	20.2911	20.5435	18.4716	20.5581	20.4265	20.4254	20.871	21.1392	20.7449	21.0336	20.3526	20.7589	19.3632	17.539
P07333	17.6283	18.2019	20.0332	17.912	19.259	17.5248	18.3923	18.7858	19.5008	17.5944	19.7563	18.2406	19.3864	18.5658	20.0489	19.046	18.44	18.4592	19.1752	20.8067	16.5933	19.5173	18.4106	20.2749
P07339	24.3379	23.7394	25.4209	23.2597	24.0733	24.3655	23.9428	23.981	24.0212	24.4148	24.8759	23.0261	25.0443	23.5598	23.9032	24.853	24.2798	23.6618	24.2175	24.2243	24.233	23.0652	24.3812	24.781
P07355	26.3183	26.204	26.282	26.1847	26.9012	26.8561	26.6221	27.3018	26.2468	26.1978	26.6417	26.4081	25.2683	26.4199	25.9048	26.6555	26.593	26.7806	27.2173	26.4532	26.0528	26.6881	25.8991	25.1355
P07357	19.7814	20.2202	21.9953	20.4107	20.677	19.3488	20.3777	21.3079	23.189	20.344	20.9852	20.2222	19.7128	20.0825	20.5286	20.6714	20.0418	20.2353	20.935	20.0763	19.5181	21.4656	20.4154	22.7263
P07358	20.0616	19.6484	20.8408	20.8364	21.7051	20.1623	20.5976	21.9203	21.7237	20.8856	21.6143	20.6591	20.2271	20.7725	20.7868	21.326	20.5666	20.141	20.1491	20.7125	20.3045	22.2013	19.9117	23.6567
P07360	19.4388	19.9596	20.3836	21.2288	21.9037	20.4483	21.3479	22.5823	20.3713	20.8411	21.4821	20.6892	19.2434	20.9357	19.8568	21.513	20.5675	21.2891	21.4474	20.8234	19.5472	22.2661	20.0405	21.4727
P07384	22.6874	22.9967	22.7627	24.1646	23.2874	23.6082	23.431	23.4357	23.0629	22.2423	23.0206	23.4711	23.5721	23.2306	23.235	23.0505	23.6051	23.6954	23.4425	23.2322	23.2668	23.3748	23.0297	22.781
P07437	24.2522	24.4292	24.0137	23.7751	22.8535	23.0693	23.3868	23.5449	23.9534	23.933	23.75	24.0363	24.3354	23.9699	24.2581	24.1854	24.1558	23.3339	22.315	23.48	24.3517	23.728	23.7605	24.519
P07585	23.3747	23.3652	27.1628	24.9789	25.7839	24.8537	25.5192	26.888	26.4912	26.1818	26.6034	26.1534	23.4518	25.5363	25.9782	25.7597	25.3611	25.2929	24.3135	23.9844	23.5017	26.0731	24.5066	25.4365
P07602	24.1923	24.5824	23.3292	24.6295	24.9708	25.722	24.9974	25.3665	22.2898	22.9009	23.7916	24.3005	23.8435	24.1165	22.3108	24.311	25.0802	25.3399	25.1353	25.2327	22.8159	24.2692	22.9443	22.3795
P07686	21.3706	21.409	21.3098	21.578	21.8297	21.6865	21.6658	22.1301	20.6301	21.2588	21.7485	21.096	21.9284	21.3541	21.2623	21.4122	21.7098	21.4186	21.8725	21.8459	21.4216	21.7755	21.4371	21.2564
P07711	21.3244	21.1786	20.736	20.6149	20.8063	19.9445	20.0572	20.5163	20.7964	20.2065	21.3634	21.1496	20.2267	21.0547	19.8655	20.953	21.0128	21.1135	20.7806	21.437	20.5654	21.1545	19.9533	21.4606
P07737	24.0245	23.3944	24.0775	23.5598	23.8533	23.3364	23.3503	23.7023	24.4766	24.6654	24.7271	23.7504	25.108	24.6291	24.7534	23.5452	23.706	23.4116	23.833	23.9434	24.4249	23.6849	25.6324	25.3116
P07738	20.9066	21.0245	20.0889	21.6421	22.0525	22.5835	21.2339	22.0467	20.5586	21.1836	21.599	21.6819	21.1508	21.1814	21.1735	21.3392	21.6085	21.1192	21.8674	21.6705	20.5472	22.1432	21.3875	21.8203
P07741	24.5601	23.998	23.755	23.8632	24.6639	24.2074	24.0813	24.5739	24.4403	24.0204	24.5337	23.8641	24.3476	24.8896	24.3035	24.0568	24.1041	23.6905	23.8061	23.716	23.6753	23.9039	24.65	24.315
P07766	21.9731	21.9329	21.6826	22.1477	22.4544	22.4544	22.6989	22.99	22.5455	22.0969	22.5182	22.2314	21.7261	23.3327	22.4123	22.4053	22.3125	22.2749	23.1502	21.6063	21.5048	23.0832	21.1026	21.2703
P07814	23.3837	22.5636	22.5262	22.815	21.9522	22.7512	23.1096	22.6922	22.4169	22.4757	22.2507	22.8252	22.6253	23.1811	22.6541	22.7699	22.8546	22.7389	22.9769	23.0894	22.3995	22.7177	22.2974	22.754
P07858	20.9918	20.7229	23.0869	23.1894	22.9987	22.1436	23.0576	22.982	20.876	22.4088	21.4609	21.0438	21.8146	21.562	22.1212	22.1613	21.6056	21.7254	22.7305	23.9172	21.483	21.7988	20.3061	23.3733
P07900	24.6312	25.343	23.6914	23.6124	23.4612	25.0555	25.0182	23.7027	23.5722	24.3583	23.415	23.8271	24.9309	24.4989	24.6083	24.3549	24.1297	23.8309	23.9905	25.1485	24.8346	23.903	24.3701	23.7068
P07902	22.5266	22.1797	22.1891	22.0718	20.7369	21.2768	21.6084	21.0236	21.1694	22.7291	22.2893	22.305	23.3379	22.4612	23.4442	21.6242	21.2688	21.4225	20.4814	22.1082	25.3492	21.5075	23.1976	23.2414
P07910	25.9479	26.2834	24.8127	25.728	25.5383	25.8784	26.0792	25.6576	24.6597	25.1445	25.1289	24.5721	25.4344	25.3314	24.9257	25.4114	25.9441	25.9291	25.8994	26.1598	25.6635	25.311	25.7561	24.3861
P07942	21.5998	21.8621	22.4152	22.2542	23.5499	22.7441	22.1029	23.3011	22.8056	22.4103	22.4969	21.7252	21.2866	22.1788	22.6556	22.2042	22.2112	22.3007	22.759	22.4039	22.3961	22.5381	22.1794	22.1797
P07947	16.7188	16.3808	17.9396	17.1404	16.0837	16.133	16.4927	15.9822	17.5542	18.1727	18.1569	18.4603	18.7393	16.268	18.7287	18.3555	17.1217	15.582	11.6431	18.1241	18.2247	16.1761	17.2877	18.991
P07948	24.837	26.1046	27.201	26.8701	28.2644	27.5174	28.109	28.0491	27.3228	27.7931	27.4601	27.3627	26.6819	27.773	26.9676	27.4037	27.6297	27.1642	28.4715	27.362	27.0359	27.5778	26.7931	26.9197
P07951	20.9103	21.4545	18.9757	19.7272	20.1646	19.0204	20.726	20.507	19.5597	19.7981	21.5026	21.5814	19.1456	22.4782	19.3761	20.9577	20.5206	21.0251	21.3742	21.0198	19.2099	18.1352	20.9752	18.9055
P07954	23.0009	22.2168	22.7729	22.2632	22.7531	22.4535	22.1598	21.8494	22.5631	22.8322	22.7906	22.9088	23.1564	22.7579	22.1702	21.9975	22.8073	22.451	22.384	22.2841	22.9492	22.224	22.5701	23.0592
P07996	22.3572	23.8443	27.4255	24.1618	23.9894	22.504	22.4517	22.862	21.6856	22.2569	22.1992	25.0301	22.8368	21.583	21.2997	22.9116	22.8577	22.0347	22.3942	22.6969	22.8557	22.9866	22.0457	25.6128
P08069	#NAME?	11.564	16.9011	13.8022	14.7326	14.4886	12.8465	14.3183	#NAME?	15.8102	13.4709	17.6124	16.5039	14.6984	16.2987	16.0265	15.4946	17.8575	15.8882	15.0556	16.1956	15.3409	15.1488	#NAME?
P08123	22.0293	21.5519	22.7458	23.5816	23.8363	22.4424	23.8827	24.0309	22.744	26.053	24.9062	24.119	22.9225	23.4235	23.2271	23.7006	23.5901	24.7284	24.1596	24.3441	22.1166	23.3959	23.5065	23.3499
P08133	23.3038	22.4595	23.779	22.9899	23.3623	22.9731	22.6924	23.1743	23.7146	23.0963	23.8321	23.3775	23.1431	23.5211	23.7924	23.0889	22.9027	23.4839	23.5325	23.0858	24.7488	23.5102	24.7103	23.5741
P08134	21.1812	20.9293	21.9605	20.8496	22.4939	21.8553	21.7577	21.9227	21.8927	20.4575	21.1512	21.562	19.7856	22.2895	21.4805	22.2577	21.6873	21.6211	21.2246	21.197	19.896	23.6379	20.9481	21.2505
P08185	22.1742	21.3265	22.6466	22.5011	23.2198	22.0037	22.3784	22.6132	23.3593	22.3357	22.5838	21.4935	21.8061	22.4931	22.7329	22.6431	22.4921	22.1149	21.7068	21.5634	20.1889	23.909	21.551	23.4432
P08195	21.8423	21.594	21.0748	20.975	21.2092	21.3272	20.5162	20.7939	20.5489	21.5182	21.1301	20.338	22.0284	21.145	21.1793	20.9546	21.2045	20.7936	21.9708	22.0457	21.4909	21.3097	22.2855	21.8091
P08236	22.6325	23.2026	21.6301	21.9478	21.6513	21.8645	23.7539	21.9105	21.5419	21.838	21.7638	22.7244	21.6985	22.5042	21.5847	21.6563	21.876	22.0231	22.4611	22.1456	22.2831	21.513	21.6795	22.2979
P08237	20.8023	21.206	21.2709	21.1688	21.7489	21.342	21.3151	21.0373	21.4369	21.0541	21.6371	21.0408	20.9355	21.0488	21.4438	21.3051	21.2117	21.1057	20.7094	21.0017	21.22	21.5957	21.8139	21.5046
P08238	25.9491	25.1394	24.1802	24.9977	23.8166	24.7078	24.6147	24.245	24.0638	24.9839	23.8816	23.7494	24.7354	24.3829	24.9555	24.4682	24.8781	24.0973	24.5207	25.2591	24.763	23.7671	23.8401	24.4543
P08240	21.8155	21.3915	19.9216	20.042	19.6622	19.7859	18.9633	19.9278	20.3123	20.6468	20.4225	19.8135	19.9016	20.0574	19.7703	20.1104	20.3067	19.7502	19.9034	20.4588	19.4414	20.0969	19.6634	20.3765
P08243	21.3391	19.966	20.9961	19.5595	19.1812	19.2882	19.3835	20.0703	20.5464	20.8029	20.5146	19.7625	21.0402	21.0093	20.6738	20.5229	20.349	20.5458	18.8304	21.0523	20.9788	21.4957	22.0805	21.595
P08253	21.7683	22.1434	22.5995	22.4159	22.9937	22.107	22.4231	23.3327	21.8829	21.6548	23.6496	22.9853	21.8909	22.1302	22.0904	22.7903	22.1027	21.8759	22.8056	21.9934	22.177	21.9297	22.2954	23.1845
P08254	#NAME?	14.0603	18.5228	15.5249	18.8992	14.0603	15.723	13.0542	16.4088	16.7366	18.9249	17.6389	14.4182	12.3015	17.4518	17.571	15.8503	15.8975	15.0736	16.7763	13.0984	14.4729	14.0984	18.7558
P08294	22.5917	20.8637	21.0381	22.2494	22.7545	23.0116	22.5751	23.8657	24.4057	23.5778	23.2596	22.0765	20.486	22.8013	22.4607	22.3323	22.4706	22.8519	22.4232	21.8723	20.4423	24.3709	20.8565	22.4526
P08311	21.4543	22.8598	21.0564	22.7105	25.3391	21.8847	22.6628	24.0272	24.8457	23.4096	24.8374	21.3206	20.5629	22.4919	23.3891	22.0814	21.1287	24.0758	22.9118	26.8194	25.51	24.23	23.5828	26.3654
P08319	14.0673	13.1486	14.6566	14.4875	13.8551	14.2898	15.653	17.5902	17.2493	17.1257	17.2389	16.4593	15.3632	16.6719	15.8187	16.7915	16.0358	15.3249	13.4965	16.5794	17.9367	18.0926	17.8685	16.2082
P08397	19.0975	18.6213	18.1054	18.5889	18.9437	18.3415	18.4216	19.4091	19.0756	19.7923	20.5222	19.5762	19.6829	19.34	19.6906	18.9329	19.2571	18.4079	18.0587	19.5365	20.721	19.3244	17.856	20.1775
P08473	20.979	20.8008	21.0591	20.7438	21.8331	20.9399	21.1242	21.381	21.9283	20.9468	21.3345	21.5485	20.8584	21.0551	21.208	21.3783	21.2767	21.5483	21.6626	21.3393	21.2433	21.5441	21.4805	22.0993
P08493	23.7173	23.3927	20.5433	23.5664	24.794	22.643	24.2137	24.4988	21.1733	20.317	20.9884	19.8865	16.47	18.7342	20.3102	23.5593	23.2443	22.4264	20.7286	24.3117	20.7825	22.4795	19.5912	20.6503
P08514	17.5174	16.9197	19.4915	16.9614	17.0067	16.7737	17.2637	17.3089	19.0816	17.3397	17.6491	17.8776	18.6029	17.9853	17.9084	17.9906	18.0799	17.0112	16.8272	18.5489	19.2651	17.9636	18.4594	20.6723
P08559	23.4823	22.8774	22.576	22.9881	24.0433	24.2426	22.207	23.1159	23.2357	22.8591	22.9955	22.8692	22.8952	23.4908	22.9294	22.6861	23.759	23.2253	22.9126	22.6647	22.8249	23.0085	23.5374	21.9767
P08567	22.0565	20.9859	21.7548	20.9331	20.8358	20.0982	20.5008	21.2356	20.4685	21.5516	21.4063	20.8589	21.5493	22.5224	22.4257	20.9309	20.6905	21.043	20.6543	21.9571	21.206	22.0829	21.1497	23.2388
P08571	21.4596	20.4639	23.3159	21.0795	21.4781	20.4706	20.4569	21.5904	21.9753	21.0336	21.4314	21.1192	21.9984	21.3492	21.8219	21.2082	20.8926	21.2432	20.6619	21.965	22.2028	21.8374	23.0262	23.3356
P08572	20.1213	21.1521	21.5429	22.6625	24.0235	22.4231	21.4445	23.5762	22.2864	22.015	22.6017	21.203	20.3288	21.6422	21.1868	22.558	21.9872	22.6487	22.3899	21.7509	21.2853	22.5883	21.0914	22.1451
P08574	23.3555	22.6321	22.9003	23.4802	22.8565	24.2087	22.9869	22.6842	22.6914	23.8165	23.3446	22.669	23.6349	22.7562	23.3127	22.1744	23.6706	22.8821	23.057	23.2511	23.3141	22.7189	22.7468	22.6216
P08575	22.3607	21.0104	20.9825	21.4741	21.9861	21.3001	21.1795	22.1778	22.4618	21.8126	21.8834	21.6255	20.7785	23.5073	22.2307	21.5416	21.8129	21.954	21.7256	22.8386	21.5688	22.701	21.1143	22.7688
P08582	20.5913	20.249	21.5514	19.8037	19.5894	18.9685	20.1113	19.8938	20.8389	19.8932	20.3013	20.1952	21.1857	19.921	20.6237	20.2626	19.8263	19.8912	19.937	20.2772	21.3319	19.5543	23.0218	21.1222
P08603	20.9642	21.3849	22.076	21.6014	24.1994	22.4657	22.8664	23.5767	22.3153	21.734	21.607	21.4739	20.9451	22.0339	21.4716	22.4927	21.6954	21.9684	22.0391	22.5678	20.2914	23.5245	20.7967	23.1626
P08621	22.4994	21.6513	18.5873	18.4197	21.7786	19.2394	18.8172	20.1393	20.2022	21.0707	19.6235	21.57	22.3858	21.0712	20.745	20.9076	19.056	20.1606	18.9359	21.701	21.0639	21.83	23.1867	20.1186
P08631	19.5783	18.4676	19.453	17.9468	19.9751	17.4676	17.8312	18.8948	16.7308	19.1162	19.1181	19.3812	20.2239	19.8062	19.8202	19.4354	19.5774	19.3085	19.5167	20.7949	19.5944	19.2914	20.0294	21.7105
P08637	23.329	21.9758	22.5654	21.3461	20.761	21.3494	21.1908	22.6322	21.9522	19.978	19.8554	22.3315	21.9272	21.6215	22.372	22.1648	22.1519	22.5089	22.3335	24.0047	21.1151	22.6909	20.2064	23.9354
P08648	21.3188	21.1768	21.7511	21.6676	21.566	22.8131	21.5626	22.2792	21.4396	21.7029	21.6998	21.9325	21.462	21.5192	21.9943	21.9961	22.8803	22.078	21.8636	22.2868	20.9508	21.4276	21.5504	22.954
P08651	20.0704	20.7647	22.3772	19.8635	19.5251	19.4797	19.7082	19.9038	20.6845	20.5644	21.4134	20.2801	20.9527	20.3161	20.6084	19.9498	19.5441	19.7681	18.0794	19.4218	22.3934	19.5101	24.0981	20.2471
P08670	25.5982	25.1957	25.9335	24.7488	26.9703	26.0886	25.7317	26.9428	26.3137	26.0344	26.0258	26.0922	25.5734	26.0423	26.1604	25.7798	25.7663	25.4925	26.3587	26.1101	25.2559	26.3688	25.4053	25.5265
P08697	20.0406	20.2659	21.787	21.9077	21.5848	20.3689	21.3014	22.5139	22.2251	21.591	23.3635	19.7851	20.1149	21.0174	21.9384	21.3013	20.0799	21.0769	20.4581	20.9541	20.026	22.6967	22.4485	24.7421
P08708	23.06	22.117	21.4543	21.3699	22.1423	21.7841	22.2502	22.4884	21.8224	22.1239	21.2849	20.9919	22.0665	21.3013	21.8324	21.4302	21.6149	21.3512	22.1271	23.1454	23.0865	22.1141	20.9352	21.2351
P08727	22.8165	27.1752	24.8314	23.6565	24.9656	26.6469	27.5616	25.9052	23.9218	25.5726	26.7227	25.955	24.3501	24.1345	23.6645	26.1626	25.7407	26.1964	26.7654	24.7841	25.6491	24.7281	23.7839	22.7654
P08729	22.4727	20.6191	22.906	20.8888	23.8866	24.1632	25.8813	24.3721	24.0041	24.7477	25.4719	25.2944	23.4986	23.6697	22.1424	24.1297	24.2432	23.7979	25.5867	24.0655	25.4271	23.5977	24.998	22.4057
P08754	23.354	22.6641	22.5913	22.6506	22.6916	22.4938	22.3478	22.2428	22.7532	22.1736	22.3573	22.6224	22.4028	22.7468	22.8606	22.7055	22.3219	22.972	22.4625	22.7856	22.1317	22.4425	23.0283	22.8242
P08758	23.4155	23.3464	23.8399	23.521	23.7438	23.2141	23.6173	23.6848	23.9017	23.7176	24.3555	23.6611	23.9722	23.7489	24.3935	23.8177	23.5783	23.9407	23.591	23.359	24.3888	23.4285	23.5503	23.6477
P08779	20.5027	19.8576	19.558	20.458	20.9439	20.6076	20.967	20.9461	18.9417	20.5108	21.6183	20.5094	20.2644	22.0698	20.0981	20.3919	19.4721	20.4672	21.4814	22.2522	20.595	22.5344	17.3452	19.2319
P08842	17.4656	15.4754	18.2692	15.5916	15.182	16.7415	15.4037	14.2107	16.7841	18.2953	17.7555	16.3406	18.1482	16.0871	17.9393	16.5981	16.6604	15.8042	14.3538	16.4781	18.5983	16.1622	16.9733	16.1595
P08865	24.794	24.3908	23.3961	24.1782	24.5512	24.4574	24.6833	24.9004	23.328	24.0837	23.9411	23.5538	23.9448	24.109	23.4245	23.9855	24.7953	24.3783	24.6464	24.8878	23.6699	24.0759	23.6727	23.5952
P08913	16.4475	18.2296	14.7092	20.4734	20.5315	18.6429	19.507	21.1412	16.4025	18.3601	20.2025	17.8865	17.054	18.7953	16.3341	18.2113	17.9434	18.2369	19.1296	19.2985	16.358	18.4203	15.8348	13.3904
P08962	20.9833	21.9183	23.2225	22.998	23.2737	23.7074	22.8899	24.1388	21.9896	21.4431	23.1533	22.117	22.1159	21.7144	23.0138	23.3949	22.0167	22.6223	22.2687	22.1446	21.6123	24.6927	22.6736	23.9921
P09001	19.389	19.3585	17.8929	18.6435	17.3933	17.6725	18.1782	18.0642	18.5529	18.6195	18.3822	19.2013	20.109	18.6465	19.423	18.4961	19.364	18.6276	18.2964	18.9289	20.0377	18.4627	19.6356	18.9761
P09012	22.8503	21.2153	22.9377	20.8423	20.6439	20.7174	20.3015	20.4151	23.3514	21.5992	21.4301	22.47	22.3057	22.5358	22.0022	22.2615	22.3001	22.2813	21.8908	22.841	22.4355	23.3094	23.3104	22.1394
P09104	20.7435	21.1169	21.7327	21.9161	20.951	20.1658	20.5811	20.9376	21.1144	21.0948	21.3092	21.3219	22.4305	20.8434	21.2869	20.4314	20.8657	20.8356	20.4138	20.6791	21.0386	21.0121	20.8095	22.466
P09110	21.3072	21.3593	20.8826	20.4287	20.0153	21.48	20.5525	20.3372	20.7058	21.4767	22.0068	21.6483	21.4318	20.1855	20.609	20.5501	20.4755	21.0245	21.3002	20.8035	22.5335	20.9119	22.0496	20.7332
P09211	24.7568	22.3426	23.8048	22.5912	23.3124	22.925	23.6679	23.4451	24.4413	24.5321	24.4081	24.3465	23.3088	24.3593	24.4811	23.894	23.8961	23.7734	23.1604	24.5634	24.1913	25.0171	26.0788	24.8886
P09234	21.8012	22.1299	19.7241	21.042	21.4647	21.0979	21.5091	20.2176	21.7615	20.4957	19.4622	21.203	21.5874	20.845	21.4085	20.7263	20.1421	20.4783	20.4504	20.6116	21.6024	20.7325	21.6577	20.819
P09237	20.4154	19.9877	19.6951	21.2196	22.3783	20.9574	21.3411	22.2605	19.5692	20.4757	21.0636	20.0512	18.9015	20.8212	20.0107	20.7222	20.296	20.4135	20.5665	21.304	19.1689	21.777	17.8947	21.8778
P09326	10.4067	18.5355	17.0475	20.5633	20.1478	17.032	20.0751	21.1955	19.168	16.9889	18.6862	18.8733	13.5114	20.2484	19.8066	16.9364	19.3531	18.422	18.9974	17.4704	18.9492	19.7847	17.9788	16.7539
P09382	25.3697	25.7337	26.4397	25.8006	27.0264	26.5425	26.1004	26.9069	25.4589	25.6416	26.3946	26.7267	26.1044	25.3176	25.8292	27.0251	26.8317	26.1299	27.1767	25.4831	25.7322	25.9136	26.0523	26.0799
P09417	21.2971	22.8165	22.239	22.4539	23.458	22.9959	22.9745	23.365	22.0845	22.8661	24.0324	22.9872	22.5019	22.4181	23.1211	21.7728	21.7084	22.7292	22.1899	20.9104	20.9174	22.0754	21.2799	21.5918
P09429	23.1254	23.3673	22.7169	24.2258	23.7608	23.6264	23.4233	23.5824	24.07	23.7215	22.5684	23.3995	23.4566	23.9148	23.5467	23.6761	22.8686	23.5293	23.532	24.222	24.2334	23.9206	23.6759	21.7431
P09455	20.1738	20.4254	22.0153	20.3225	20.9911	19.5857	20.497	20.6592	21.7768	20.9299	21.5606	22.2663	21.2517	20.2581	22.8474	20.9491	21.0296	20.2061	20.096	22.1334	21.7437	22.0403	21.9913	21.7906
P09467	21.2169	22.4053	22.7099	22.7533	21.0169	22.7835	21.7551	21.3513	21.1589	21.1479	22.4446	22.6139	22.9117	22.1688	22.2178	21.8065	22	22.3831	22.5763	23.6548	23.1259	22.5125	23.3883	21.7608
P09471	22.2683	22.9934	20.9223	22.7252	23.1523	22.3712	22.3899	22.6564	20.5015	20.0687	20.6587	22.3167	20.4362	21.9081	20.987	22.2893	22.5178	22.6713	22.9473	22.7006	20.9528	22.0546	21.31	20.6
P09486	21.3188	22.4394	22.3148	21.983	23.414	23.0398	23.0957	22.8398	21.2887	22.523	23.1291	22.9005	22.2988	21.9948	21.9788	23.1356	22.1868	22.1664	23.7274	22.6267	21.5961	21.9667	21.2037	23.1683
P09493	21.2087	21.9239	20.5461	21.6083	22.2208	22.3743	22.495	22.5258	21.5935	22.4597	22.009	23.2544	22.2034	22.1481	21.9537	22.6614	22.1069	21.5275	21.3678	21.9594	22.0527	21.4545	21.9298	21.7205
P09496	23.4304	23.4116	22.8669	22.091	22.8489	22.5985	23.568	22.1576	22.9314	21.8488	21.7706	22.7991	22.7604	23.1867	22.7325	23.0196	23.1586	22.7573	23.0908	22.7724	22.5848	23.0705	22.0956	22.4543
P09497	18.7114	19.6145	16.9009	20.6753	19.8623	20.306	20.642	20.0824	16.3157	17.5121	18.6912	19.4923	15.7092	19.4351	16.6883	20.2307	20.0188	21.1471	21.2627	20.5118	17.1499	19.8656	17.4558	16.1179
P09525	22.7344	22.2372	22.6578	22.3965	22.3082	22.9617	22.727	22.3868	22.6182	22.3707	22.2544	22.338	22.5216	22.0939	22.4847	22.4305	22.5896	23.0073	22.5707	22.4334	22.071	22.3519	22.32	22.6052
P09543	22.0046	21.809	21.5519	21.6316	22.1382	22.1164	22.0788	21.8917	21.6554	21.5518	21.7422	21.6039	20.8223	22.1035	22.266	21.3237	21.458	21.5695	21.2463	21.2362	21.4171	21.4374	22.1583	21.7606
P09601	20.5679	20.37	21.3024	20.9901	21.9962	20.7492	21.132	21.9835	22.014	21.204	21.6131	21.2554	20.4966	21.5771	21.3819	21.3803	21.0822	21.2878	21.105	21.1371	20.4983	21.4415	19.904	21.6947
P09619	20.8024	19.646	20.1383	19.8108	20.6005	19.6162	20.5513	20.0866	20.4093	19.8456	20.4868	19.6798	19.5669	19.9329	20.2067	20.7019	19.8066	20.1011	20.3371	19.2544	20.0154	20.4797	19.4072	20.4867
P09622	22.5431	22.7597	22.0401	23.1223	23.5901	23.2243	23.2498	23.3768	22.0005	22.4272	22.9978	22.4957	23.2305	22.7637	22.3669	22.5708	22.9319	23.3461	23.4636	23.1993	22.5615	22.9321	23.1495	21.8709
P09651	19.1501	20.8818	17.5908	21.3529	20.6896	19.2865	20.1212	21.5709	19.2156	19.9008	21.2786	19.9767	17.8763	20.3233	18.1691	20.8153	20.3033	21.1397	20.8016	19.1254	17.7615	20.3331	18.0232	13.2057
P09661	23.3511	23.3338	23.0751	23.1002	23.4523	23.3994	23.3609	23.4865	23.0256	22.7238	22.9644	22.7814	22.4751	22.7579	22.2007	22.7048	23.161	22.4645	22.911	22.8976	22.5869	22.6296	22.3064	22.0764
P09668	20.5831	20.1424	19.2657	20.2631	21.0245	19.8197	20.4053	21.1802	19.8968	20.9432	21.34	19.7456	20.4534	20.6538	20.0301	20.1217	20.349	20.5191	20.9841	20.8516	20.5587	20.3216	17.9801	19.4776
P09669	22.8198	22.8021	20.9203	24.0249	23.5346	23.9623	22.9474	23.3292	21.0298	20.7577	20.7216	21.8046	20.74	22.4238	21.2335	22.2867	23.289	23.1516	23.2108	22.6937	21.8448	22.7893	21.2912	20.4489
P09871	21.257	21.7997	22.0178	23.9571	23.993	22.605	22.0447	22.9445	21.7505	21.9514	23.0448	21.8767	20.8137	22.0689	22.7521	22.5309	21.8881	22.6545	22.9474	22.0136	20.576	22.7539	22.3041	22.8877
P09874	23.1294	22.1677	22.9079	22.065	22.0447	22.2287	22.8128	21.5714	22.4182	22.359	22.1675	20.8741	23.0778	22.7041	22.2369	22.2088	22.3726	22.6393	22.142	22.4688	22.5931	22.1072	22.6696	22.0394
P09913	21.4842	21.5648	20.9513	22.0883	23.0321	22.606	20.7749	22.403	21.9845	21.3145	20.5185	21.0949	21.1052	21.438	20.9158	21.2055	22.2889	21.177	21.1951	21.7241	21.1444	22.3806	20.8099	21.8937
P09914	21.0591	21.7996	21.746	20.6312	21.1903	21.2824	20.2274	21.1127	21.4634	20.8036	21.4377	20.6009	20.5984	20.3944	20.7999	20.4528	21.0493	20.2852	20.3303	21.5052	20.9747	20.6514	20.8386	21.5744
P09917	20.0633	19.3718	22.5018	19.2188	19.2287	20.331	20.2853	20.1623	21.4701	19.7741	20.7702	21.3632	20.9837	21.8001	20.283	21.5153	20.7034	23.314	21.536	20.9506	23.9492	20.4855	21.2246	22.0786
P09936	20.4056	20.4015	20.6358	20.9785	21.6233	21.511	21.1681	21.8879	21.2061	20.9196	21.4105	21.2588	20.6214	21.0173	22.2017	20.8016	20.6997	21.0065	21.0468	21.0913	19.9716	21.3686	20.1011	22.1076
P09960	21.6904	21.5421	21.7976	21.3927	21.4052	21.598	21.2415	21.17	21.7443	21.3141	21.881	21.4814	21.6007	21.6645	21.8154	21.1153	20.7719	21.4012	21.2461	22.1497	21.7794	21.046	22.6122	21.9243
P09972	22.4979	23.4533	23.2279	23.8834	22.5018	22.4878	22.1807	22.0993	22.3594	22.7919	22.9137	22.9063	22.5632	22.5905	22.3807	21.8365	21.7173	21.6667	22.0373	22.106	23.1074	21.9912	23.2293	22.7325
P0C0L4	19.5767	20.5522	23.3579	21.2531	20.2101	21.1867	21.39	22.4077	21.0625	20.4461	19.4945	22.1247	20.3395	20.9004	21.1226	21.194	21.5595	21.5161	21.6324	19.8783	18.2445	21.9868	19.0082	23.2551
P0C0L5	20.0884	20.3517	23.1038	20.655	21.5386	20.8342	20.0873	21.3738	22.0821	19.2587	20.2144	21.9079	20.8098	20.941	21.2965	21.3484	21.1337	21.3922	20.8809	20.4925	20.3996	21.745	21.7942	23.0932
P0CAP1	17.1125	17.906	19.8426	19.2787	22.3507	19.3476	21.8372	20.6533	20.1981	21.9541	22.0024	22.4698	18.7117	18.7887	21.6065	22.1975	17.8298	22.2581	21.249	17.8034	18.0786	19.5653	21.623	20.6171
P0CW27	18.7272	22.7483	22.4071	24.1533	22.528	21.7415	24.1109	24.6587	20.2966	22.8654	#NAME?	24.8537	21.2907	24.8858	21.2008	22.9175	23.379	25.1962	24.9707	22.0696	20.0381	23.6455	22.2911	22.4758
P0DP72	16.5191	17.4373	18.1544	19.2437	19.8592	17.0074	18.6562	19.9182	19.1841	17.6999	17.9641	19.3232	18.352	19.4562	17.3476	18.885	18.457	19.0835	19.9755	18.5568	15.8044	19.6681	18.5431	19.3841
P10114	18.4095	19.2411	18.5356	19.625	18.5038	18.9098	19.024	19.5471	19.6229	17.7099	18.5466	18.6329	17.9865	19.6617	17.9048	20.559	18.8607	18.6394	16.6875	19.7037	20.6855	20.7521	16.0959	18.5931
P10155	22.4899	21.5931	23.4103	21.7771	21.8996	21.9416	21.9122	21.6568	22.9265	22.0151	22.5293	22.4641	23.4223	22.0602	23.4687	21.2929	22.1862	22.3281	22.2898	21.702	24.808	21.4532	23.9585	21.6749
P10253	23.7172	23.1721	23.0862	22.7173	22.3126	21.9765	23.2458	22.3251	22.3877	21.4238	22.5141	22.8352	22.9559	22.0374	22.4625	22.3153	22.2086	22.3498	22.3425	23.1684	23.0614	21.3455	22.3326	22.4176
P10301	19.0161	19.8058	19.5307	20.0107	20.6761	19.699	19.8119	21.0029	19.5151	19.0977	20.2301	20.7699	19.1271	19.8973	19.1693	20.1554	19.9983	21.1081	21.6487	19.7995	20.1915	20.5517	19.0593	17.7162
P10398	21.1985	19.9664	21.7177	19.5774	19.9419	20.6409	19.4601	19.3825	20.3903	19.8654	19.8459	20.0024	19.9081	20.3793	20.1091	19.7673	19.8949	20.1629	19.9407	19.5527	20.9138	20.0947	20.6192	19.5423
P10415	18.6432	19.7876	20.6749	18.6347	17.8536	18.6275	18.6924	18.1374	18.9532	18.3261	19.498	19.749	19.3492	19.4205	19.7078	18.1379	19.3347	19.4508	19.3461	17.2459	19.6134	18.116	20.8598	17.2583
P10451	19.5071	19.2579	21.4894	18.3482	18.5274	17.5894	18.3392	21.7387	20.6018	19.1004	19.3404	20.4896	19.4839	18.4109	18.555	18.2441	18.2889	17.8001	16.5573	20.0029	20.808	19.6342	20.222	21.9838
P10515	22.1706	21.4387	22.1713	22.1773	22.6842	22.0378	21.3873	22.4773	22.2203	22.5647	22.1524	22.2674	22.0829	22.4108	22.2086	22.1694	22.9014	22.479	21.9837	22.1355	22.5335	22.7632	23.4757	21.5826
P10586	21.7927	21.4975	22.1637	21.935	21.1903	20.2129	20.7837	21.0235	21.5496	21.6081	22.0539	21.1007	20.7852	21.7652	21.7082	21.6333	21.208	21.1812	20.6158	21.0517	20.8866	21.5617	21.9857	22.4181
P10599	22.0046	22.4838	23.628	22.3112	22.9854	23.748	24.184	23.4907	22.8074	23.8929	23.3013	22.8712	24.7061	22.1918	23.4381	22.0184	21.7408	22.3651	21.1933	24.1922	22.7512	22.3379	21.8064	23.1287
P10606	22.8676	22.5757	22.083	22.4385	23.1624	23.6829	23.1016	22.9564	22.3166	22.7411	22.3001	22.402	23.042	22.7585	22.5845	22.2005	23.2226	22.7235	22.6895	22.6478	22.3962	22.8163	22.2887	22.7275
P10619	21.8101	21.8923	22.1977	20.3568	21.3882	20.7373	21.9193	20.5254	21.3153	21.2765	21.1352	20.1356	21.0617	20.8832	21.3224	21.5214	20.9851	20.8251	21.4349	20.9971	21.1753	21.1353	21.5186	20.6354
P10620	21.9062	21.1512	19.7248	20.586	20.9068	20.3387	19.1757	19.3938	19.4286	21.3192	21.5055	19.4311	20.1545	19.4912	20.4651	19.6233	19.7566	19.6861	19.8864	19.0742	19.9914	19.7613	19.2114	20.3881
P10636	20.5557	22.5889	23.8568	21.4626	21.4869	22.5057	22.8312	21.7548	21.6344	21.3791	22.6347	21.824	23.3709	21.4611	22.4675	21.0608	22.3969	22.3192	22.0393	20.7166	22.5164	20.8381	21.9095	21.1036
P10643	19.7933	19.6757	21.793	19.8589	19.4571	19.368	19.8331	20.6185	21.8929	20.6668	21.1254	20.8139	21.6648	20.849	21.2967	20.5101	20.4237	19.9829	19.5351	20.6702	20.8819	21.67	22.153	23.5685
P10644	21.1461	21.0226	21.1189	21.8264	21.2976	20.8958	20.4713	22.3811	21.0384	20.8886	21.2274	20.1983	20.8785	21.4791	21.8514	20.5472	21.6552	20.3561	19.7637	20.5892	21.3606	22.2331	21.1415	21.9099
P10768	21.4722	21.7968	21.4813	22.5847	22.8346	22.4337	22.746	23.1368	21.8827	21.3926	22.1176	21.5563	21.491	22.1062	21.5187	22.312	22.3398	22.6262	22.8134	22.5483	20.9075	22.5985	20.0032	21.7479
P10809	24.3598	24.4019	24.0504	24.2562	23.5381	24.882	23.65	23.6187	23.4065	23.8956	23.201	23.0483	24.1378	23.4052	23.7088	22.9405	23.8253	22.8752	23.1472	24.6423	24.6619	23.5243	24.6362	23.7685
P10909	21.2702	22.2601	24.9626	23.182	23.8914	22.4048	23.3882	24.8623	23.0998	23.1487	22.9886	23.9533	22.0768	23.1412	22.9078	23.1467	22.6664	22.8301	22.5898	22.5051	22.7429	24.7121	23.4275	26.4393
P11021	26.1402	24.4999	24.5066	24.3377	24.9551	24.8472	24.5834	23.7493	24.4217	25.7626	24.2532	24.1273	24.5902	24.2983	24.4481	24.1395	24.1668	24.3159	24.3915	24.7408	23.866	24.2579	24.4522	24.4632
P11047	20.837	21.171	22.1909	21.7248	22.6347	22.3335	21.2439	22.6392	22.9441	22.3978	22.0893	21.4793	20.9548	22.366	22.2352	22.2692	22.2648	22.513	22.78	22.0076	22.0245	23.4014	21.7867	22.1491
P11086	20.0333	20.4057	19.2478	20.9063	22.2396	21.3229	21.578	22.0057	20.3851	20.5926	20.5229	21.5696	20.4789	20.7333	20.4899	21.1089	21.5165	21.35	20.9161	20.8395	22.4963	21.7422	20.1919	20.3835
P11117	22.1198	21.8238	21.0826	21.674	21.8077	22.6815	20.7602	21.8524	21.2097	20.941	21.7277	21.685	21.734	21.512	20.7019	21.5	22.7339	22.0266	21.5367	22.0692	20.794	21.9543	20.7525	21.7772
P11142	24.0991	24.2984	23.7723	24.4895	24.416	23.992	24.2602	24.0422	23.8523	24.764	24.6454	23.7796	24.4864	23.8891	23.9333	23.9592	24.1868	24.1083	24.0951	24.178	23.7666	23.9424	23.9933	23.711
P11166	22.0676	22.7159	22.3619	21.8062	23.0718	22.3484	21.4649	22.4552	21.2896	22.4197	22.5108	22.0592	21.7099	21.363	21.3963	21.2013	21.8584	21.224	21.0208	22.3314	21.3636	22.3261	21.2194	23.7645
P11172	21.6563	21.6778	21.9823	21.5198	21.7383	21.5885	22.4288	21.7544	21.1326	21.879	21.4805	21.45	21.95	21.3536	21.6242	20.8454	21.8065	21.0672	20.8253	21.199	22.094	20.9572	21.4783	22.1348
P11177	22.4142	21.5095	22.8593	21.915	21.8437	22.3538	21.7245	22.3424	22.7867	22.3085	22.404	21.8688	22.9632	22.3358	22.9623	21.6312	22.5107	21.9577	21.9187	21.6833	22.509	21.681	23.1639	22.2858
P11182	20.7484	21.049	20.8158	20.9526	21.8313	21.7098	21.8912	21.3742	20.3084	20.863	20.9007	20.1471	21.0928	20.283	20.5857	20.3004	20.7983	21.2543	21.4089	21.6706	20.3039	20.3407	20.3785	19.8556
P11215	20.5775	20.0363	20.7943	19.5632	20.6151	20.4403	20.038	20.9754	21.0974	20.0196	20.2101	20.5878	21.0284	20.9083	20.2353	20.2555	21.1296	21.0361	20.3345	23.0722	20.7185	21.312	20.5415	24.9861
P11216	22.0762	21.4854	21.5975	21.9339	21.7067	22.3113	21.7776	22.431	22.1573	21.772	21.8278	22.2433	22.2548	22.202	22.1856	21.9204	21.8818	22.3854	21.2832	21.8824	22.1048	22.024	22.2161	21.6899
P11217	20.7075	20.1556	20.7611	20.2502	19.7974	20.5721	19.6856	20.3854	21.5163	20.9838	21.1629	20.363	21.6245	20.6986	21.6631	20.1831	19.6837	20.263	20.6861	20.1204	20.3302	20.6042	20.9466	21.1338
P11233	22.2012	22.715	21.3742	21.7945	22.0849	21.9818	21.7454	21.361	22.0174	22.5783	22.5018	21.5907	21.7017	21.919	22.095	22.3597	21.9956	21.9213	22.5347	21.659	22.1321	22.3102	22.2672	21.7615
P11234	19.4243	19.9474	19.7512	19.7979	20.9561	20.444	20.4464	20.6283	19.6833	19.8375	20.8332	20.5992	19.3022	20.1055	20.4724	20.3919	20.3883	20.7356	21.4215	20.0088	20.0508	20.4108	19.9048	20.0316
P11245	22.7097	21.3006	24.8742	20.695	19.2409	23.3101	21.5501	20.8082	22.8661	22.7843	25.6385	25.1439	25.3583	23.2348	20.331	22.1909	21.2995	22.2741	23.7996	19.9436	25.4142	23.6578	24.4397	21.6764
P11277	19.7375	20.2401	21.001	21.219	21.3748	20.4042	21.5798	21.8683	21.2949	21.056	22.0822	21.2242	20.3166	21.2213	21.2345	21.2528	21.1157	20.9083	20.6811	20.7265	21.143	21.1882	21.207	21.2286
P11279	23.8058	23.7975	22.5469	24.2182	24.6253	23.6242	24.4681	24.3035	22.3091	22.9452	23.4752	23.1409	22.4317	23.0681	21.8353	23.8869	23.6931	23.8864	24.3864	24.5018	23.0142	23.6018	23.0488	21.9936
P11310	23.1869	22.9033	21.8605	22.9563	23.7582	24.0522	23.3432	22.7804	22.6307	22.7724	23.3489	22.3796	22.8573	23.0367	22.2858	22.1974	23.4844	23.4757	23.1257	22.8046	21.5362	22.4847	21.8653	21.4406
P11387	23.6346	23.153	25.819	24.0844	21.0191	20.5257	20.6065	20.1513	26.293	20.2762	19.6946	20.2759	19.4127	20.3556	19.1808	19.7999	20.587	20.439	20.8524	22.3939	20.1524	21.6768	24.1782	18.1907
P11413	21.9687	22.313	21.6824	23.0599	22.2049	22.7564	21.8957	22.4412	21.9795	23.2839	22.1153	21.723	21.8887	22.4279	22.2614	21.7187	22.3763	22.0816	22.0136	22.9835	22.4346	22.7166	22.6036	23.2861
P11441	19.5823	20.7642	18.5792	20.6114	21.6763	20.0874	21.0234	21.6113	18.4704	19.3943	21.7777	19.1957	18.3054	20.1229	19.2685	20.1956	20.4487	21.4036	21.1482	20.6726	18.9863	21.1745	19.9736	19.3017
P11498	21.2309	20.5156	21.171	21.118	22.2147	21.5435	20.9397	21.2987	20.6416	21.1981	21.6193	21.7357	21.8601	21.0814	21.4686	20.6141	21.8307	21.401	21.3911	21.6563	20.7681	21.2988	21.2657	20.7158
P11586	23.0485	24.1394	22.5591	22.6964	23.8119	23.1674	23.0975	22.71	22.3671	22.9565	23.2869	22.4763	22.9563	22.8589	22.5569	22.5235	23.145	22.6518	22.9104	22.6762	22.9789	23.0396	22.9411	22.4116
P11678	18.5413	19.6564	21.4325	22.1823	22.8473	19.4048	19.7765	22.2935	21.576	22.113	23.1477	19.4896	19.8615	20.9902	20.4889	19.7339	20.0581	19.9998	20.6325	25.5103	21.472	22.1203	22.0215	21.3368
P11717	21.4539	20.9127	20.4162	21.0088	21.2203	21.7041	21.3483	21.2459	20.5303	21.5416	21.5749	21.5089	21.2078	20.8428	20.9027	21.1616	20.9984	21.1356	21.6642	20.705	20.6105	20.712	21.0247	22.2386
P11766	20.6875	20.9676	21.4174	21.3135	21.3162	20.8902	22.4854	23.1177	21.0667	23.1638	23.6992	21.6173	22.0491	22.4345	23.3507	22.568	22.5381	22.3558	23.1009	21.7635	21.9936	22.572	20.6755	23.5278
P11802	20.5962	21.9609	19.8908	22.3497	21.1718	20.5015	22.6721	22.1925	20.2727	22.1069	22.7795	22.7377	21.886	22.5087	23.063	23.0013	23.1551	23.8831	25.3146	24.1239	20.482	24.1842	20.6575	21.6346
P11908	18.2893	19.9571	20.8532	20.5359	21.9212	20.6211	22.5089	23.2604	21.0632	22.5874	23.8185	21.9536	21.5559	21.6248	21.9914	21.5074	21.8298	22.02	22.8817	21.1422	20.6416	21.4676	20.7591	21.5091
P11940	23.6962	23.628	22.8482	23.1434	22.8961	23.0182	22.6726	22.6867	22.5805	23.5271	22.4837	22.4832	22.8477	22.5739	22.8497	22.6525	23.0248	22.6682	22.5208	23.1837	23.0788	22.5347	23.2356	22.9741
P12004	22.131	23.3917	20.7213	22.0601	20.9981	21.1484	21.5265	21.1784	21.0914	21.3834	20.9762	21.0285	20.9451	21.6791	20.9439	21.2516	21.7895	21.5034	21.7743	21.8049	21.3988	21.441	21.9172	21.7314
P12035	18.9331	18.951	18.5869	17.044	19.21	19.1901	20.9016	19.1629	23.4185	20.6257	21.283	20.7285	19.1422	19.4653	18.3346	19.6478	19.5894	19.2886	19.9526	19.9071	20.5621	19.1215	20.2624	19.104
P12081	22.301	23.1766	24.0097	23.3145	23.7782	23.0443	24.4727	24.7039	24.4714	22.9409	23.4643	24.8209	22.394	25.1731	23.2956	24.9333	24.549	25.2809	24.3438	24.6916	23.1994	25.5779	23.3624	22.3913
P12107	19.0664	19.1887	20.5261	18.8953	20.4159	19.708	20.3523	19.5586	18.1009	18.1425	18.6575	20.8832	19.2232	18.6262	18.7968	20.1198	19.2146	19.2573	20.6262	18.9158	18.6561	19.1014	17.9289	18.8685
P12109	23.7605	24.2946	26.1513	25.8126	27.6626	25.5584	25.9556	26.7789	26.5989	26.1334	26.9828	25.6543	23.8959	25.8139	25.6611	26.0829	25.6805	26.1147	25.5238	25.5757	24.6242	26.5059	24.8608	25.9552
P12110	24.0838	24.2799	25.9569	25.7799	27.5266	25.5873	25.8381	26.8446	26.528	25.9839	26.5343	25.7539	23.6935	25.8744	25.6081	25.6978	25.3652	25.8417	24.8679	25.5111	24.4876	26.0892	24.504	25.7202
P12111	24.1635	24.2796	25.7173	25.7873	27.3865	25.1651	25.6319	26.4884	26.0496	25.6022	26.3592	25.7195	23.5408	25.6241	25.4961	25.6095	25.2408	25.69	25.007	25.4789	24.7287	25.9595	24.8036	25.4471
P12235	22.1329	21.8582	21.3418	22.9104	20.4698	21.9155	21.1943	21.9409	21.2876	20.9889	21.6819	22.3966	21.3126	21.72	21.4326	21.2602	22.6474	22.2624	22.3228	20.8229	21.6109	21.7466	21.2437	20.7855
P12236	19.5075	19.417	20.8515	19.5012	18.7348	18.7254	18.4017	19.0979	20.5002	20.4445	20.9304	18.3733	20.8333	18.452	19.3551	18.857	18.4989	18.1362	18.2785	18.4741	19.5763	19.3693	20.3192	20.3716
P12268	22.5108	22.8678	23.7458	23.4069	22.6998	23.0302	22.5522	22.9432	22.2134	22.8588	22.6144	22.3831	23.1314	22.4445	21.9975	22.3481	23.4693	22.792	22.4705	22.1915	23.5584	21.745	23.5915	22.3475
P12270	22.1342	21.5486	20.4849	21.0629	22.123	21.7414	21.8537	22.0961	21.8408	21.5783	21.2889	21.7956	21.5408	22.1105	21.4297	21.9723	21.9327	21.5487	21.9687	22.4653	21.8991	22.6788	21.9011	21.7139
P12273	18.6431	20.1462	21.8741	18.2728	17.8051	18.8394	22.1243	22.472	21.2099	20.4378	22.0247	22.4744	19.5094	19.4035	19.8239	22.3591	19.5632	19.5018	18.9376	18.5021	20.535	19.9303	19.7951	22.7908
P12277	20.7142	22.9291	21.8898	20.7644	20.7714	21.6477	20.778	21.043	21.4497	21.5219	22.0708	22.1277	20.6813	21.4303	22.3527	21.1521	22.138	21.9847	21.2482	20.1929	22.0908	22.2867	25.3161	21.7294
P12314	22.097	21.3642	21.732	20.7717	21.6173	21.2426	19.872	20.1848	20.778	20.7393	19.7759	21.1119	21.4759	21.4204	21.3827	21.389	21.414	22.0002	20.7029	21.5873	20.3229	21.6642	20.7357	21.7061
P12318	19.3663	17.7622	19.1898	19.6876	19.2866	18.6476	18.9391	19.5106	19.5859	17.1725	19.387	16.9191	17.8265	18.1538	18.1886	19.6652	16.6635	19.3129	18.5032	17.6884	17.9371	19.998	21.4815	19.9418
P12429	20.6222	20.347	20.736	20.2887	22.9655	21.8858	23.1788	22.6671	22.7628	21.5949	22.0571	22.2059	20.0509	21.5254	21.715	22.3108	21.2384	21.8692	22.0989	23.8935	20.3383	23.4864	22.0409	24.189
P12532	22.5022	21.2875	21.4562	22.5521	20.4332	21.4338	20.409	20.7092	21.5704	22.2298	21.1059	20.981	22.4971	20.693	20.5197	20.2249	20.5767	20.205	19.9413	20.3641	22.2146	20.1917	22.9757	21.9132
P12544	15.8286	16.7271	18.7241	17.2618	17.0367	16.8542	17.0446	17.4966	17.2685	17.7334	18.8695	16.8	16.7246	18.3173	18.5801	17.7307	16.5398	17.0543	17.0449	16.3779	13.019	18.1678	15.6907	18.9215
P12694	20.101	19.1359	20.5626	19.3372	21.5203	21.0603	20.9875	21.0294	20.0919	20.292	20.467	20.9581	20.6806	20.3459	19.9991	20.1331	20.5102	20.4703	20.4483	20.1497	19.8478	20.5623	21.0672	20.0409
P12724	18.9821	18.9206	19.3331	21.4171	21.5619	18.4644	19.0326	22.2251	22.0539	19.4228	20.7468	18.9564	18.1352	20.4343	19.4865	18.201	19.2344	19.6725	19.2526	25.9781	21.8328	22.1897	23.2835	24.6977
P12814	22.6892	23.2614	23.475	23.0824	23.6995	23.2209	23.6116	23.558	23.3201	23.4852	23.1727	23.4081	23.1779	22.8155	23.3695	23.7513	23.2055	23.2843	24.0188	23.3925	23.2779	23.6229	22.7576	23.7648
P12821	19.6481	19.1752	19.285	22.8328	19.8653	21.5482	18.6734	19.8537	20.7667	20.1529	20.6437	20.1821	19.9009	19.959	20.4703	20.0254	19.7041	19.6002	20.4445	19.7982	20.3264	19.7112	21.0519	20.7177
P12830	21.7108	21.5853	21.9354	22.1942	22.3497	22.6294	22.386	21.9495	21.5463	22.0467	21.8216	22.5508	22.2674	21.8632	21.9431	22.257	22.3532	22.7175	22.3795	22.2368	22.5784	22.1971	21.771	22.986
P12931	22.2791	21.35	20.4166	20.8331	21.7636	21.4895	20.9448	21.1087	20.3999	20.9272	21.4665	21.2548	20.1219	20.8213	20.8802	21.7272	21.2772	22.8981	21.5923	21.136	21.6931	21.0982	19.8998	21.1275
P12955	22.8587	23.2092	22.7884	22.3542	23.9898	23.2233	23.3241	23.6066	22.471	23.264	22.9594	22.1616	23.0973	22.6645	22.5895	23.0216	23.8822	22.7658	23.8037	22.8694	22.8391	23.4977	22.4252	22.4652
P12956	24.067	23.9929	23.9539	23.5554	23.0877	22.6984	23.4209	22.9104	24.1104	23.665	23.2709	23.1302	23.5077	23.6199	23.4447	23.3836	23.1447	23.3243	23.0775	23.2997	23.4233	23.2306	23.8951	22.8275
P13010	23.7307	23.7139	22.648	23.7412	23.8535	23.6124	24.2457	23.9366	23.1039	23.7014	23.5493	23.0928	22.9209	23.4565	23.3179	23.3659	23.2145	23.6082	23.3253	23.2406	22.6691	22.8668	22.8581	22.6062
P13073	21.9718	21.8292	21.6124	22.1622	22.5292	22.7681	21.7767	22.6022	22.1425	22.2643	22.2246	21.6991	22.4957	21.7675	22.1834	21.565	22.3476	22.0374	21.8903	22.0222	22.0259	22.1986	22.7405	22.3041
P13284	20.3184	20.4835	19.7431	19.7199	19.6019	19.7165	20.2341	19.3078	17.6717	18.5974	19.9505	19.5103	19.5164	19.4144	19.5176	20.5063	20.1602	21.1474	22.1198	21.0141	20.3966	20.2621	20.3912	18.2715
P13473	25.164	24.1723	24.754	24.6754	23.4203	23.7895	23.2974	23.9789	24.472	25.1947	24.9322	23.7942	24.7952	23.7215	24.369	24.1646	24.5971	23.4917	23.6543	24.9679	24.5617	23.7734	24.5371	24.8102
P13489	24.3274	23.5473	24.017	24.1003	23.8645	24.245	23.9582	24.0644	23.9439	24.2029	24.1955	24.5114	24.3096	24.4428	24.1626	24.1037	24.3278	24.1425	24.507	24.1069	23.3494	24.1265	23.6372	23.7154
P13498	21.4158	20.3813	19.5963	19.9907	20.2977	21.014	20.1666	19.9338	21.4427	20.426	20.1967	20.6273	20.5555	21.2399	20.6436	20.2645	20.5842	20.2794	20.6784	22.0686	20.4405	21.2205	21.205	22.655
P13611	21.4941	22.3467	23.964	24.3912	25.0585	23.9997	25.1211	23.8035	23.4331	24.4278	25.6486	24.3264	22.3924	23.4502	25.0865	25.827	24.5641	25.3693	25.4103	22.7921	24.0148	23.8537	24.2807	23.2819
P13639	24.2882	23.8437	22.9821	23.5953	24.0819	23.6219	23.8192	23.8421	23.2576	23.6009	23.4384	22.6791	23.4398	23.1825	22.9426	23.0695	23.7056	23.2542	23.4259	23.4434	23.2749	23.4354	23.3553	23.2926
P13645	23.8334	22.6841	21.0574	22.936	24.5035	23.6485	22.7799	22.886	22.1517	21.4353	21.8678	22.1946	22.0508	23.9575	21.0338	23.7372	22.1451	25.4336	24.6181	23.0414	22.2321	26.0457	20.4802	20.8443
P13647	21.6657	21.9546	20.0816	21.8292	21.8366	22.3612	23.2399	23.7029	21.4549	21.8642	21.5465	20.9605	20.2655	21.9774	21.9297	23.3239	21.1423	22.9208	22.9011	24.2776	20.6648	23.3162	19.6718	19.3738
P13667	23.8733	22.8794	22.0271	22.9987	23.8287	23.0105	23.4528	23.3596	22.608	22.7283	22.6906	22.3686	21.9245	22.7276	22.5938	22.2519	22.7505	22.7546	23.2393	23.0825	22.2539	22.929	22.6868	22.7638
P13671	20.8813	21.0783	22.53	21.2081	22.4149	21.5381	20.8172	22.0739	21.7583	21.2301	21.5259	21.3614	20.375	21.5059	21.5355	21.6949	21.1121	20.9027	21.0535	20.9298	20.1932	22.6117	20.7781	24.0293
P13674	21.2342	22.1476	21.9402	21.3337	21.731	21.9248	22.0535	21.885	20.2374	21.0178	21.2039	21.8512	21.7596	20.9623	20.7314	21.2879	21.242	21.0695	21.7894	21.4873	20.602	21.7963	21.7178	22.6262
P13686	21.2006	20.4603	21.45	20.5092	20.9257	20.0894	20.307	20.8743	20.8274	20.6343	21.0638	21.1216	21.1887	21.0597	21.2435	21.2854	21.4814	21.1902	21.465	21.9969	22.1955	21.4614	21.2425	22.523
P13688	16.7133	15.2355	16.1946	20.2526	21.1724	18.3826	19.1268	19.1608	18.8642	18.094	18.1746	17.5644	18.4484	18.8662	18.6721	18.6517	18.558	16.9697	15.8105	20.3434	18.2698	18.0689	16.1261	22.861
P13693	21.3707	20.6255	22.2202	20.6351	20.0188	19.7586	20.6488	20.6557	21.7574	22.2144	22.1577	20.8331	22.0383	20.9991	21.9116	21.3647	20.9954	20.6659	20.7676	20.8713	22.2628	21.0925	21.6923	21.9342
P13716	21.6874	22.2628	22.1513	22.0866	22.6698	22.9434	22.4847	22.6372	21.8387	21.3386	22.2418	22.8796	22.3624	22.5161	22.9294	22.5464	22.8452	22.2886	21.7676	21.587	22.9776	23.0004	21.8983	21.4632
P13727	20.2324	18.498	19.6685	21.5027	22.3049	22.46	21.6769	24.5544	18.4849	19.9226	21.1081	22.1895	21.2934	22.3251	20.1302	21.6979	23.865	20.9391	22.0988	25.7183	21.5005	22.5968	19.8564	21.6844
P13747	20.9311	19.5226	19.5059	19.3368	21.036	20.3948	20.4614	19.0375	21.3439	20.0603	21.0375	20.6856	19.3284	20.7906	19.8123	19.9672	19.6955	20.3966	20.2257	19.7383	19.4217	20.2116	19.7655	20.9199
P13760	22.7693	19.661	19.9463	21.2906	20.8363	23.0324	19.5993	22.6239	16.7104	18.3282	18.4972	22.812	21.1357	18.1899	17.4979	19.1365	18.9281	19.1386	20.0062	25.1194	17.1829	19.9397	16.5482	21.0383
P13761	21.6758	20.6675	20.7515	23.1052	21.7507	21.1968	19.2853	19.6862	20.2556	20.2784	20.1142	19.7482	19.1214	20.2085	19.5235	23.0387	20.3401	20.0747	19.9385	20.7229	23.4342	20.4559	24.2989	20.4206
P13762	22.1576	19.7046	20.2647	21.9725	19.8599	21.6878	19.5134	21.4569	18.3474	18.7862	19.9368	21.5292	19.5752	19.5484	19.1455	19.3821	18.1496	18.5702	18.9303	22.8	19.6464	18.6046	20.6294	20.6007
P13796	23.7021	22.8373	24.1279	22.9166	23.9695	22.9028	22.983	23.3821	24.1759	22.9646	22.3334	22.806	22.3801	24.6362	24.1979	22.4905	22.9788	22.4353	23.0629	24.2662	23.5402	24.0606	23.3342	23.8168
P13797	21.0611	21.1822	22.1363	21.3317	21.26	21.543	21.4156	21.5317	21.5311	21.7397	21.4781	22.0038	21.3938	21.0143	22.0823	22.0672	21.5604	21.1112	22.6848	21.1836	21.0516	21.1546	21.5592	21.5718
P13798	22.0733	22.3461	22.1283	22.8354	22.8625	23.3808	22.8542	22.7869	22.1149	22.2254	22.2251	22.676	22.8023	22.6862	22.0646	22.2523	22.6253	22.6952	21.9386	21.7183	22.7137	22.5886	22.5091	22.1935
P13804	21.6586	22.3302	21.9963	22.3127	21.9923	20.9442	21.4619	22.0276	23.0357	22.9072	23.61	22.0039	22.1742	22.0667	22.5874	21.4415	21.6968	21.7204	22.2138	21.7412	23.5379	21.7601	23.8249	21.6185
P13807	21.0918	19.3644	20.9941	19.2392	18.4616	19.2803	18.3428	19.8511	21.3291	20.6279	19.9735	19.1298	20.9208	19.5348	21.1792	18.8054	18.7175	19.2013	18.7877	18.79	20.8311	20.0861	21.5959	22.6203
P13861	20.2122	19.7756	21.2337	20.1335	20.2006	20.3507	20.2799	20.3646	21.2819	20.7023	21.5264	20.4359	21.1825	19.9712	20.7897	20.556	20.2876	20.2391	20.4654	20.2815	21.2089	20.4732	21.1355	21.5539
P13928	17.2866	17.6658	18.7794	19.2568	20.3719	19.0615	18.8702	19.3903	17.8892	15.9465	16.5103	18.1899	15.7924	17.0836	17.5822	18.765	17.0857	17.7258	18.8613	20.4041	17.4197	18.6364	17.4337	17.1625
P13929	23.2117	22.1128	23.9269	21.8466	22.113	21.1272	21.1928	22.1003	22.5256	23.1535	22.7727	23.166	23.6374	22.3856	23.0915	21.7199	21.5256	21.6484	21.6118	22.9594	23.4905	21.935	25.6188	24.035
P13987	20.5859	19.5804	18.1522	20.3935	21.29	19.4966	21.1711	21.3143	17.8585	19.2683	20.2345	21.0449	18.3356	19.6819	18.0062	20.2687	20.8137	21.1146	22.2861	21.7258	18.0483	20.2475	18.8994	17.1722
P13995	21.6495	22.3398	22.1219	22.1136	22.4519	22.1842	20.3214	20.2734	23.2701	23.0099	23.5743	20.6776	22.1787	21.3665	22.3451	20.6718	20.968	20.9863	20.5009	21.9492	20.5347	22.1305	21.5483	23.7719
P14151	20.5054	19.1312	20.048	19.1197	19.1763	18.8788	18.6381	20.9924	21.1221	20.2311	19.9319	19.8594	19.8543	21.6339	20.5615	20.1512	20.6111	19.6731	18.2065	20.6943	20.0074	21.3345	18.4687	21.2388
P14174	22.205	20.6212	22.6545	21.655	21.1113	20.6371	20.6667	20.8814	21.503	22.2707	22.1975	21.7119	23.0016	21.9087	22.207	21.5735	21.1082	20.8959	20.2743	21.0331	22.4225	22.1335	21.6053	22.5921
P14207	21.5367	19.6465	22.8091	20.5037	21.9661	21.5996	20.9249	21.3094	21.9175	21.2532	20.5777	21.906	22.2404	22.1915	21.7035	22.3151	22.4047	21.9525	22.1971	22.6258	22.3669	22.6468	20.6323	20.8576
P14222	17.3204	15.0906	15.0512	14.4235	14.5778	14.7612	13.7525	15.0595	17.6679	15.458	15.8273	15.0012	17.5275	19.017	15.4809	9.23959	16.088	14.8398	15.7562	14.5721	17.6303	17.6638	15.4318	16.4184
P14314	23.6318	23.2899	23.1585	22.5931	23.41	23.91	23.5929	23.0974	23.1305	23.1688	22.602	22.7484	23.4388	22.9813	23.2857	23.0735	22.7284	22.9587	23.068	23.2191	22.9903	23.3187	23.6613	22.7847
P14317	22.6871	20.9336	22.1139	20.607	22.1094	21.9022	21.6642	21.4868	23.1589	21.9756	21.3942	21.3978	22.4593	23.1767	23.4413	21.365	21.5732	21.6217	22.0285	22.0676	22.2107	22.4179	22.7342	22.4069
P14324	22.0688	21.845	21.244	21.5424	22.8908	21.8263	22.2684	21.8238	21.8815	23.0184	22.8508	21.4547	22.1741	21.9789	22.1244	20.8467	21.3841	21.1224	21.4849	20.9778	20.443	21.5701	20.7412	22.5668
P14384	20.6579	19.732	18.5843	19.6565	21.4675	21.1003	20.0336	19.9753	19.1719	19.0871	20.1355	19.1452	17.4435	20.1232	19.5807	20.0201	20.1778	20.1372	20.7257	20.9614	18.6392	20.6156	18.4516	19.1399
P14406	24.2184	23.0947	22.3313	23.7117	22.88	23.2576	22.6511	23.4951	23.6057	24.1657	23.3716	23.8802	24.4493	23.9689	24.4499	23.3528	23.5291	23.3992	23.7437	23.3743	24.3175	23.7078	25.6431	24.9202
P14543	21.21	21.6008	21.6149	22.1957	23.7745	22.625	22.0587	23.3572	22.8452	22.3026	22.5078	21.3838	20.8518	22.186	22.3082	22.277	22.1991	22.629	22.5271	22.0355	21.6043	22.9704	21.3985	22.0324
P14550	23.8237	23.7866	23.9078	23.54	23.2023	24.4554	23.7031	23.4943	23.6383	23.6562	23.9328	23.9571	24.0962	23.8674	24.1774	23.5494	23.5561	23.8563	23.4478	23.4131	23.868	22.9609	24.3933	23.4124
P14618	24.2308	23.9719	24.6553	23.8646	23.637	23.507	23.6197	23.7687	24.306	24.3788	24.0972	24.7931	24.6662	23.9653	24.431	24.0393	23.7031	23.9887	23.888	24.7098	25.3729	23.6351	26.0588	25.592
P14621	21.6852	20.1448	19.3631	20.7831	21.777	21.7738	20.4645	20.2825	20.7276	19.7574	20.5946	20.3547	19.8532	20.7884	20.1525	20.3587	20.2353	20.4345	21.1045	19.899	18.5654	20.2843	19.2487	19.2604
P14625	26.0411	24.0768	24.2281	23.9868	24.3267	24.6524	24.3567	24.3382	24.4147	24.8078	24.204	23.7687	24.092	23.9019	24.5039	24.073	24.0801	24.1507	24.4786	24.6556	23.8658	24.0855	24.4918	24.0181
P14735	21.3258	20.5645	21.4945	21.7854	21.0226	20.584	20.9123	20.9404	20.6568	22.0241	21.6645	20.9959	22.1953	20.6107	21.2807	20.9055	21.0094	21.0254	20.5667	20.9945	21.9102	21.0345	21.5833	21.9428
P14780	20.415	20.2713	20.1556	20.9587	21.0614	19.9404	20.2415	21.7882	19.6883	21.7111	21.9533	21.4512	21.1774	21.6964	21.4509	21.6483	21.6632	21.4393	20.9648	23.0213	20.1508	23.0869	19.2283	25.0121
P14866	21.6286	22.0637	22.0352	21.6914	21.596	21.3257	21.737	21.3236	21.947	21.7679	21.6329	21.358	22.227	21.6697	22.2816	21.62	21.3537	21.7038	21.4443	21.5155	21.9639	21.2866	22.1025	22.0842
P14868	23.0114	22.6723	22.069	22.6053	23.1681	22.9914	23.2394	23.1078	22.0953	22.6892	22.8876	22.3059	22.4975	22.4707	22.0656	22.4561	22.8187	22.7307	22.8298	23.0612	22.1219	22.4871	21.4962	22.3572
P14902	19.3577	19.159	17.9267	18.9243	18.9286	21.0943	19.5885	19.9468	19.723	18.3591	21.0181	18.0513	18.8184	19.8597	18.5997	17.323	18.7596	18.1697	19.2049	18.2565	17.9043	19.2438	17.8134	18.0009
P14920	22.5032	22.1518	22.8234	23.766	24.2614	23.608	24.7899	24.8348	22.2045	23.7238	26.6433	25.7856	23.3039	24.2758	22.8348	24.3715	24.2	25.3944	24.3141	21.6504	22.3978	23.1236	24.1154	23.5358
P14923	22.4196	22.1115	21.8211	22.7069	22.114	22.2797	22.2944	22.3684	21.9708	21.7308	21.2879	22.4827	21.8984	20.6402	21.8573	21.5169	21.0113	22.3991	21.7503	21.4601	21.4114	21.9003	21.3284	21.4595
P14927	22.5582	22.3218	22.9025	22.0079	22.4644	22.3952	21.3566	21.6278	21.7991	21.6094	21.4917	21.2872	21.6597	21.8775	21.6976	21.1863	22.0723	21.4897	21.1402	21.4565	21.6646	21.6463	21.6762	21.5513
P15086	20.3261	20.2192	20.9381	20.9692	21.3663	20.8294	21.4789	21.6912	20.2728	20.2505	20.9908	21.2113	19.3671	21.5665	20.4202	21.4157	21.7843	21.3545	21.7062	21.9055	19.864	21.4006	19.5305	21.1447
P15088	22.3815	23.7534	22.2771	25.405	26.0075	23.4228	25.244	25.293	26.4628	24.7131	25.3664	22.6019	19.8328	23.8996	24.8776	24.4092	22.5987	25.4709	23.5668	23.4687	23.98	24.6099	24.1973	20.8123
P15090	19.8242	19.3529	20.7979	19.2842	20.7449	19.7789	18.551	19.3607	20.4089	20.151	21.5863	20.0674	20.8383	20.6134	21.1366	20.1466	20.3513	20.1874	19.8327	19.8184	20.9034	20.366	20.6236	20.7881
P15104	21.359	21.6987	23.1002	21.434	22.6466	22.6993	22.126	22.6317	21.6206	21.369	21.7533	22.7285	22.64	22.369	21.3744	22.6346	22.1696	23.5607	23.1777	22.8985	22.4626	23.4307	21.3038	22.8703
P15121	23.7088	23.4404	22.8323	23.5278	24.7369	24.4397	24.3749	25.0628	23.3514	22.7775	22.9655	22.9055	22.0011	24.3018	23.1358	24.0433	23.6813	23.788	24.282	24.3198	22.2945	23.9229	23.0347	22.7459
P15144	20.7985	20.5287	20.8755	20.5851	21.6476	20.7335	20.9753	21.9148	21.7588	20.7304	21.4154	21.9713	21.0643	20.7402	21.9842	21.273	20.9566	21.7336	21.1117	22.1778	20.9327	21.5465	21.3466	22.4619
P15153	23.9121	21.3915	22.1069	21.7318	23.2395	22.8092	22.5147	22.826	23.9179	22.9384	21.7288	22.0227	21.7997	24.7462	23.827	21.9782	22.7432	22.5615	22.761	24.3636	22.8757	23.6306	23.4445	25.0778
P15169	21.8649	21.2537	20.411	21.1575	22.7396	22.0062	21.9818	22.8858	20.3178	19.832	20.4052	20.5464	18.5887	20.5219	19.1116	20.8921	20.7978	20.9882	21.3471	21.3334	19.5753	22.184	20.0914	20.2215
P15170	20.5162	20.1983	21.1187	20.5273	20.3889	20.1302	20.3658	20.3657	20.3575	20.6228	20.8094	20.6315	21.6287	20.3123	21.0162	20.3351	20.3609	20.0107	20.0526	20.1977	22.8124	20.8071	21.4282	21.5004
P15259	21.0782	20.3455	23.255	21.0858	21.2707	21.0538	21.411	21.8904	23.2726	22.7644	21.7122	22.4367	23.4301	21.8376	23.1263	21.4115	20.7721	21.5011	21.3401	21.5227	22.636	21.3982	22.5024	22.7123
P15289	21.5874	20.6626	22.2348	20.8735	20.66	20.3416	20.963	21.2013	21.9289	22.1878	21.1502	21.0312	22.8663	20.5684	21.8147	20.5295	20.8724	20.6813	20.827	20.8263	21.1037	20.7257	21.1207	21.4823
P15311	22.2173	21.9251	21.7236	21.4891	19.601	22.0959	21.6497	21.5421	21.2822	21.6177	21.1606	22.319	22.062	21.8403	21.8048	21.5503	21.4343	21.0515	20.3411	21.8268	22.4306	21.2784	22.188	21.5706
P15313	20.9008	20.5318	21.8681	22.844	20.7719	21.1075	20.351	21.6955	22.637	21.4698	22.1218	21.2611	21.9042	20.9493	21.4475	21.3979	21.5758	21.8824	21.4761	21.3283	22.0576	22.3295	22.0019	21.8301
P15374	21.3555	20.7714	21.4233	21.5336	22.381	21.2964	21.629	20.2216	21.329	21.5374	22.65	20.6472	21.1949	19.9677	20.5495	20.2341	20.2077	20.634	20.2475	20.3199	20.5763	20.7905	21.6854	21.4572
P15428	20.8334	20.3322	21.7297	21.5141	22.3389	22.4619	23.2777	23.8952	20.8741	21.6627	22.6688	21.6695	22.8235	22.676	22.0682	23.1241	22.2837	21.9412	21.9511	21.8931	20.5126	23.9801	19.9182	22.1318
P15498	20.6624	20.6916	18.9474	20.8788	21.416	21.7033	21.1876	22.5268	20.1399	19.7946	20.3313	19.2159	19.4921	21.4919	19.7117	20.1961	19.9363	21.0374	20.3827	20.9309	19.1216	20.9954	19.7809	20.0999
P15502	20.3258	20.5802	20.9916	21.9324	21.9201	20.9982	21.9261	22.0638	22.3783	22.6391	23.2226	21.1843	20.1075	20.9751	21.6919	21.4774	20.354	21.4797	20.4632	20.4573	20.7425	21.0254	21.0215	21.3712
P15531	19.9199	21.1814	20.1135	21.0593	20.858	21.0559	21.502	20.5925	20.4613	20.3701	21.5868	21.7832	20.9675	22.2087	21.0707	21.8285	22.0839	22.9094	23.4002	20.5657	21.1457	22.6627	20.8422	20.2124
P15559	21.2067	22.0923	21.9683	22.7316	22.163	23.5753	22.933	22.1646	20.6853	23.2673	22.2828	21.5026	21.1098	22.407	20.7683	21.706	21.8753	22.9559	22.6131	21.6854	21.5386	21.9222	22.1202	21.9251
P15586	21.6929	21.9531	22.0698	21.7973	22.6319	21.6554	21.9529	22.1126	21.7478	21.3223	21.9328	21.2462	21.867	21.2974	21.6485	21.6033	22.0107	21.4269	21.5374	21.9217	21.7154	21.7727	22.0812	21.2831
P15814	20.6887	21.1556	21.0581	21.1993	20.647	19.992	20.2635	20.984	22.8071	21.6422	22.7262	20.4015	20.9594	20.8755	21.1633	20.4171	20.3313	20.3282	19.351	20.6714	19.199	22.2185	22.3241	22.3861
P15880	24.9308	24.1647	23.7324	23.9111	24.1501	23.9914	24.3611	24.2621	23.7479	23.88	23.4244	23.5967	24.1233	23.8688	23.679	23.7711	24.3786	24.0354	24.1411	24.6786	23.7236	23.7549	24.2254	23.3689
P15907	20.6689	18.1732	18.7078	19.6822	21.0896	19.8754	20.286	19.5667	19.6155	20.2366	21.54	18.862	18.6421	19.0411	19.8467	17.7808	19.3356	20.2781	20.2172	18.6825	18.0619	20.9749	19.8085	18.458
P15924	22.2738	21.4584	21.9294	23.6244	21.8746	21.5726	22.8973	22.6115	21.6844	21.7503	21.7432	22.5648	22.6391	21.1045	21.337	21.9438	21.7182	22.4583	21.5652	22.0805	21.7913	22.259	22.0077	22.0458
P15927	18.3714	19.7799	20.0054	20.3082	20.9989	20.4532	20.3916	21.1189	20.63	19.6807	19.6781	20.9913	20.6712	20.5409	19.853	19.6013	19.2396	20.5562	20.122	19.625	19.8172	20.2914	20.1825	19.7042
P15941	21.9176	20.7994	21.4993	21.0452	21.1001	22.5058	21.7897	20.9526	20.4264	21.7545	22.9048	23.4473	23.2603	22.6939	21.0728	21.7009	22.2681	22.1857	21.5531	21.1624	20.4217	21.013	21.8549	20.5905
P15954	21.0613	21.397	20.3465	22.39	21.4866	22.8531	21.9143	23.5073	19.4956	19.8263	19.5511	22.216	19.9812	21.5432	19.6847	22.2705	22.0675	22.4664	22.4567	21.5478	18.786	22.9997	20.3835	20.3212
P16070	23.0873	22.371	23.7515	22.8391	24.0103	22.4328	21.5389	23.27	24.0765	23.3113	23.505	23.3315	22.5346	23.2549	23.307	22.6646	23.2263	22.2892	22.4191	24.1848	23.3495	23.153	22.2173	24.1813
P16083	19.7047	19.9061	19.8938	20.0252	20.2873	18.9058	19.1778	20.0639	19.6919	19.8382	20.9551	20.4491	21.2419	20.3778	20.9166	19.9879	19.7302	20.1301	20.63	19.0793	20.2362	21.0922	20.3379	20.6064
P16112	18.7034	17.933	20.3245	19.0759	18.2043	16.9874	18.0935	18.2049	19.816	19.978	20.2697	19.3982	18.8335	18.2654	18.6945	19.3653	18.7125	18.0913	18.7025	18.4232	22.8845	18.4201	25.5225	19.5726
P16144	20.0533	20.1347	20.7531	20.8391	21.7473	20.5202	20.9696	21.5192	22.9403	21.6461	21.4847	21.1431	21.1679	21.113	21.7576	21.012	20.7913	22.588	20.7789	21.98	20.6285	21.2319	21.1247	21.7335
P16152	23.1142	22.6967	22.3211	22.9285	22.9035	22.3478	22.0919	22.5864	23.1576	22.6626	22.1594	22.2593	21.5076	22.8758	23.302	22.4001	22.6773	22.9415	22.4262	22.3013	22.3479	22.4833	22.9953	22.9896
P16157	20.3157	19.8152	20.1049	19.5088	21.4069	20.9382	19.7918	20.2428	20.41	20.0533	20.2228	21.014	20.0477	20.4465	20.2657	20.5948	20.5732	20.1977	20.2366	20.3202	19.4375	20.7465	20.0093	20.948
P16219	21.3053	21.4325	21.3969	21.729	23.0405	22.6337	21.8348	22.6817	22.2553	21.3586	22.3698	23.1532	21.6717	22.3086	22.5188	22.1941	22.6292	22.5342	22.5042	21.7673	22.0096	22.5048	21.9287	22.3965
P16234	22.5171	22.485	21.601	22.8025	20.8697	23.9057	21.5778	22.1141	22.8539	23.6975	22.3073	22.5653	24.6023	23.8836	23.8938	22.76	23.0715	23.0127	24.4761	21.6898	22.7729	22.5186	21.499	22.6548
P16278	21.7977	22.0347	22.9947	20.8681	20.7791	20.2476	21.2545	20.897	20.7654	21.7083	21.6134	20.921	21.5145	20.7102	21.7433	21.6049	21.2794	20.6092	21.2122	20.9324	22.4347	20.9563	23.0892	21.2559
P16284	22.3929	21.5188	21.8639	21.6463	21.4835	22.0005	20.9669	21.8166	21.5632	20.4942	20.5362	19.5702	20.8176	20.8739	20.7523	21.4401	21.5846	21.2575	20.9791	21.6187	20.9231	20.5474	20.9182	22.1566
P16298	19.97	20.4255	20.7426	20.3084	20.2603	19.795	20.3493	20.6303	21.2669	21.8014	21.2868	20.0434	21.9383	20.3428	21.7568	21.0639	20.511	20.286	19.677	20.3321	21.4585	20.8073	22.072	21.7106
P16401	24.1353	25.1726	23.3793	25.0301	24.5394	24.9489	24.7118	24.6894	24.1249	24.1708	23.969	23.1201	24.4198	25.0119	23.6716	24.5241	24.166	24.5751	24.7743	25.7871	24.4207	24.9376	24.1006	22.0028
P16422	22.1219	21.7887	21.5293	21.8874	19.5717	20.8703	20.562	20.199	19.1944	20.4575	20.1598	19.4065	20.5777	18.7358	19.2078	18.3571	19.3229	19.0178	17.8573	19.7858	21.7059	18.6611	21.0598	20.532
P16435	22.684	21.9125	21.1149	21.2135	22.368	21.7828	21.5129	21.719	21.5039	22.3915	22.0753	21.4069	21.706	21.5528	21.7566	21.3324	21.7333	21.7445	21.6386	21.9835	21.971	22.1374	21.6038	22.2709
P16444	17.6494	17.0462	18.6557	17.6366	17.0242	16.1183	16.9101	16.6564	19.652	17.8609	18.803	18.7816	18.4673	18.0274	18.7853	18.5722	17.8981	18.1946	17.989	18.0508	18.3307	18.1875	20.6895	18.0566
P16452	20.9883	20.8053	18.7172	19.3734	21.7961	20.6885	20.6156	19.202	20.8451	21.7482	21.7838	20.6172	21.7515	19.172	21.0133	19.6644	20.8617	19.8609	19.2428	19.2783	20.2676	20.6282	20.5109	21.7981
P16455	21.5431	19.9723	21.3109	21.1583	19.5516	20.2994	20.0415	20.3225	20.6899	20.2827	21.0103	20.9591	20.4622	21.1459	20.331	20.854	21.2883	20.5105	20.4978	20.315	21.6521	20.6591	22.0269	21.5496
P16615	21.9057	21.5112	21.3623	21.2021	22.2449	21.6044	21.8865	21.9644	22.6322	21.7741	22.0389	21.577	21.3249	21.9094	21.6684	22.287	21.5539	21.9836	21.5023	21.7376	21.5044	21.9911	22.1392	21.5257
P16671	20.7559	20.2704	21.0577	21.1211	24.1521	24.3167	20.8054	22.5665	21.1285	21.35	22.6117	21.4784	20.5369	22.1441	22.1005	21.2937	22.5979	22.1795	22.978	21.5932	21.5298	22.8376	21.602	22.1446
P16885	21.8824	19.2156	20.7068	19.6768	20.9116	20.0709	19.0953	20.6445	20.0267	20.0773	19.2166	18.4158	18.7612	21.0613	19.6601	19.3896	19.1881	19.8621	19.2278	20.7874	19.8663	20.1479	20.644	20.1162
P16930	22.8069	23.5523	23.1828	24.0319	24.4131	24.6408	23.8316	24.0615	23.4939	24.0789	24.9473	23.359	24.4341	22.7241	23.9047	22.8835	23.2852	23.4834	23.4697	22.9513	23.4043	22.7119	23.649	23.183
P16949	24.5684	23.7486	22.2853	22.2122	22.2104	22.1767	22.4393	21.8201	22.6605	22.8643	22.4689	22.352	22.4579	23.2102	22.119	23.0054	24.2673	22.5023	22.1112	23.781	22.9902	23.0879	22.962	22.9283
P16989	21.7223	21.8522	20.6883	21.3647	22.7998	21.7148	21.7371	22.0661	21.3078	21.7329	21.9144	21.2502	20.1887	21.1383	20.2604	22.0675	21.3392	22.0445	21.986	22.365	20.0523	21.3489	20.4838	20.9197
P17028	20.5101	21.0184	21.5058	21.0627	21.2015	20.9092	20.8718	21.3036	21.236	20.9943	21.2346	20.4571	20.4147	20.6051	20.5595	20.8355	20.0695	20.3978	20.3847	20.6287	21.1532	20.9851	21.8852	21.6133
P17050	23.4061	22.9048	22.1318	22.7242	24.2859	22.589	23.7125	23.7251	21.735	22.7361	22.82	22.4867	21.8192	22.3275	22.0125	22.8765	23.1419	22.7277	22.3804	23.0225	21.5933	23.0827	22.3147	21.7918
P17066	26.1324	26.2723	27.2941	25.5769	23.8307	25.2872	26.7725	25.3728	26.3972	25.5842	26.0213	26.2477	26.9976	25.2387	26.4024	25.6447	25.754	26.22	24.9557	25.5865	28.3653	24.549	26.5218	26.2923
P17096	21.5486	20.2914	21.6625	20.9778	21.2542	21.5001	21.8337	23.2654	19.4476	21.5263	21.9078	20.4174	21.1528	22.0797	20.8728	21.2635	21.1701	21.2581	21.5647	22.7261	21.1245	22.3579	20.0919	19.6894
P17152	22.2768	22.2911	23.4019	21.7796	21.3968	22.3829	21.9752	20.1027	18.99	23.4727	23.0862	24.7163	23.9027	22.1098	22.8632	22.4108	22.7991	22.1465	22.9156	22.0863	23.6823	21.8838	22.8921	24.5188
P17174	22.2257	22.477	22.0657	23.1041	23.1304	23.1959	23.3078	22.952	21.6464	22.921	22.3149	22.3916	21.732	22.2292	21.2842	22.0518	22.7192	22.5667	22.4416	22.4906	22.0781	22.8229	22.5417	20.9098
P17213	15.3311	16.2828	15.9905	18.1709	20.4906	18.9738	19.0584	20.8595	19.5924	18.3306	20.1895	17.6261	16.9249	18.8517	17.7398	19.0606	18.1972	19.8457	19.9976	24.5702	17.7506	20.0744	19.6463	22.9843
P17301	21.4321	21.1205	22.2956	21.0421	21.5166	21.8095	21.9191	22.0972	22.051	21.4169	21.6569	22.3262	22.4878	21.7925	22.3878	21.6183	21.8621	21.7157	22.6206	21.9592	22.3141	21.6868	20.988	20.816
P17480	21.4415	20.785	20.4664	20.9607	20.9636	20.1847	20.7182	19.6642	20.8351	21.264	21.0371	20.857	19.878	20.1031	20.0806	20.582	20.1997	21.1766	20.4253	20.4481	20.3579	20.6687	20.9671	20.9237
P17483	21.4879	21.1991	20.1983	21.2982	22.8016	23.3649	20.731	21.9855	21.2306	20.7622	21.8412	22.0225	21.6718	21.4279	20.9293	21.748	22.615	21.9259	21.3053	21.61	20.6801	21.8527	19.566	22.0657
P17568	21.6385	21.1433	19.7139	19.4961	20.3918	19.0203	17.908	18.9756	20.2595	18.0271	18.633	20.4051	17.5538	20.2425	17.2765	20.9102	21.3434	21.0018	20.9829	20.7865	19.9549	20.6079	20.6169	18.3432
P17612	21.497	21.825	21.0972	22.0927	22.664	22.7743	22.3548	22.5402	21.6079	21.6615	21.7691	22.0031	21.1989	22.1095	21.8586	22.124	21.6213	22.7122	22.305	22.7854	21.5125	22.0723	21.6903	20.4358
P17655	21.7405	20.7508	21.2979	21.6591	22.2392	21.8491	22.2153	22.3023	21.3493	21.2613	21.5209	21.7932	21.2165	21.762	20.8949	21.785	21.6078	22.1952	21.9991	21.8271	20.2458	22.0016	19.9468	21.3985
P17661	21.1149	24.4842	21.3398	21.8341	22.5496	23.6348	23.5769	21.9942	20.1691	22.3538	23.1003	23.5041	21.9083	21.9434	21.4185	22.6687	22.7242	22.9513	22.563	21.0529	20.9541	24.0821	21.1857	21.006
P17735	19.1646	18.9033	20.1212	18.9812	20.2605	21.1258	20.8155	20.1617	20.522	19.6794	19.9541	20.7058	19.524	20.1867	20.7513	20.1744	22.1025	21.8299	20.3965	20.8088	19.7279	21.7003	19.688	20.2231
P17812	20.8207	21.103	22.141	20.3528	20.5469	20.7387	20.493	20.5837	21.2288	20.1043	20.3369	19.8826	20.562	20.0874	19.838	20.088	20.7713	20.0172	20.0052	21.449	20.3247	20.8686	20.8624	21.025
P17813	22.9652	22.2926	21.2381	22.2351	22.1977	21.3446	21.7326	22.0778	22.0255	21.6175	21.2409	21.847	20.8227	22.3385	22.1371	21.2746	21.1484	20.6642	20.0488	21.6242	22.4809	21.5032	24.5633	22.2463
P17844	23.3193	23.6412	22.4257	23.7781	22.7151	22.8524	22.7424	22.4492	22.0043	22.919	22.4545	22.2546	22.8304	22.7285	22.5543	22.563	22.4604	22.6617	22.6966	23.5062	23.9917	22.4379	23.1667	22.4156
P17858	22.4262	21.9757	21.838	21.5993	21.7466	21.9318	21.6648	21.564	21.5719	21.5734	21.0276	21.9995	22.0035	22.0107	21.9708	21.8062	21.7108	21.6512	21.74	22.1911	21.781	21.7043	21.7265	22.3542
P17900	21.5345	21.5664	20.8025	21.8497	22.6708	22.6145	21.8565	21.9738	24.0445	21.5794	21.2945	21.1565	22.0012	21.3284	21.1401	21.5681	21.9759	21.7411	21.5709	21.6629	21.2879	22.0651	21.2212	20.9876
P17931	24.3555	23.7858	23.3651	23.0577	24.6248	25.6116	24.9074	25.5804	24.0358	24.4025	24.396	23.4991	23.2633	23.9907	23.7548	24.5297	24.463	24.7076	24.4795	23.8413	23.01	24.4348	23.8167	22.9237
P17980	21.3223	21.175	21.7141	20.9793	20.9135	20.7331	20.9594	21.1504	21.7489	21.4217	21.8734	21.2865	22.1251	21.2356	21.8883	21.0371	20.9869	20.9725	21.1513	21.2554	22.0251	21.5151	22.3291	23.1023
P17987	23.8396	23.6441	23.0312	23.2614	23.1995	23.3457	23.6193	23.2837	23.2011	23.4418	23.1581	22.9699	23.2049	23.5605	22.9647	23.1658	23.6948	23.2703	23.2319	23.7949	23.1994	23.1065	23.9534	23.3264
P18031	21.9107	22.8056	21.9052	22.2756	22.0402	21.5806	21.5742	21.5075	21.8596	22.1646	22.9087	22.2627	21.8598	22.0167	22.5708	21.6375	21.7706	21.7226	20.8048	21.279	21.3529	21.4766	21.8115	22.8769
P18074	18.0244	17.8145	18.954	18.4625	18.0797	16.8477	16.3538	17.2899	17.5112	18.7434	19.0783	17.513	18.4965	17.8871	17.3694	17.0049	17.2728	17.5245	17.3141	17.8641	18.7011	17.8159	19.6859	19.0749
P18077	22.0619	22.51	20.6824	23.3518	24.2829	23.0508	23.3099	23.4224	20.9941	21.2637	22.3881	21.2143	20.7031	21.8794	20.1527	22.5774	23.1098	23.5732	24.0114	22.4989	20.3958	23.4215	20.8772	20.0694
P18084	20.309	21.1806	22.6995	21.8554	22.1096	21.2138	22.2147	22.3475	21.4535	21.9698	22.979	22.653	22.7798	22.2644	22.6711	23.1963	22.253	22.2077	23.0706	21.8071	21.987	22.4343	22.4674	23.1399
P18085	23.0951	23.051	23.0762	22.613	22.0171	23.5449	21.6178	21.5094	22.7562	23.7097	23.7699	22.4737	23.7404	22.361	22.9108	22.835	22.453	22.0159	22.2453	21.385	23.1481	21.9857	23.5059	23.4247
P18124	25.1981	24.3477	24.1134	24.2484	24.7286	24.2907	24.0447	24.0054	23.9405	24.3862	24.1914	23.8305	24.1222	24.1186	23.9236	24.0088	24.4597	24.2245	24.3915	24.7374	23.8066	23.9308	24.1395	23.6297
P18206	22.2791	23.3845	23.1291	23.223	23.9245	23.9899	23.5385	23.9311	23.0276	22.9066	22.7789	22.9733	22.4946	22.9126	22.8148	23.3895	23.362	23.4018	23.9668	23.3833	22.6457	24.2405	23.0509	22.3334
P18428	19.3195	21.0402	21.7866	21.3079	21.8561	20.7282	20.5966	21.6088	21.318	22.3571	22.5656	20.6833	19.992	20.8306	21.484	21.6208	20.1429	20.8236	21.5498	20.8907	24.4609	21.6928	20.5965	23.8671
P18433	21.6749	20.8011	22.5215	20.9766	21.1731	20.4337	20.3478	21.0669	23.9542	21.3988	22.0786	21.6005	21.292	21.6826	21.6187	21.2032	21.5011	21.0437	20.5903	20.8953	21.5298	21.882	22.015	21.8954
P18440	20.6674	20.1389	23.1599	20.5862	19.8833	22.7066	20.7226	20.2874	21.4138	21.1394	23.9964	23.9034	23.7303	22.1035	20.11	21.5332	20.3984	21.4766	22.5126	19.4487	23.5969	21.0659	23.2397	20.7013
P18510	16.4012	15.6829	18.3007	15.529	15.0596	15.6041	15.6193	16.8248	17.8829	17.7388	18.0033	14.6165	17.0915	15.4147	16.9099	16.6585	17.0578	15.0912	15.2071	17.3792	20.0661	16.9271	18.0965	18.969
P18564	18.2801	17.4002	18.388	17.5	18.4908	16.9203	18.6502	17.8124	16.6509	20.3725	17.9934	19.4492	18.1081	17.4325	18.838	17.1694	18.0783	17.7161	17.8652	19.4171	17.6784	19.2282	18.9663	18.9375
P18621	24.3726	24.206	22.6469	23.6237	23.834	23.7888	24.1205	24.0485	22.5974	22.6819	22.4588	22.8483	22.4291	23.6519	22.0373	23.6958	23.7493	23.9495	24.0235	24.2288	22.6709	23.7379	22.2835	21.3495
P18669	23.1195	22.6881	23.109	22.614	23.1487	22.9046	22.7949	22.7833	23.0042	22.5721	22.1619	23.1458	23.132	22.9198	23.1126	22.6522	22.388	22.6319	22.8619	23.0301	22.5814	22.7704	22.8795	23.0208
P18754	23.6632	23.1092	22.6543	23.1828	22.8025	23.1586	23.1155	23.5533	22.9786	23.5908	23.3044	21.8189	23.6941	22.8787	22.5386	24.4251	23.3085	22.8689	22.8207	22.9985	23.052	23.0914	24.2643	23.9447
P18827	21.4272	20.084	21.7539	20.063	22.1878	20.5382	20.527	20.3427	20.4831	21.3224	21.3671	22.1036	21.1141	19.0864	20.4426	22.8432	21.2828	20.2595	22.1518	19.6058	20.9281	20.1839	21.1987	20.0647
P18859	21.9838	21.7045	21.4273	21.2168	22.2868	21.8257	21.8155	22.0808	21.2844	20.6872	20.9173	21.6379	20.6268	21.6385	20.8355	21.3946	21.0831	21.2994	20.8165	21.2948	21.4216	21.7605	21.7511	21.3171
P18887	21.5434	22.2726	20.658	21.9105	21.4612	21.951	22.2075	21.6942	20.3257	21.3426	20.8641	21.2555	21.6749	21.1254	20.9465	20.6377	21.8823	21.255	20.7475	20.8038	21.1517	20.5787	21.4019	20.59
P19012	19.5674	20.402	19.4133	19.8605	20.2437	20.2586	21.7747	21.4279	20.3594	19.9936	20.9477	20.506	19.3339	20.6195	20.4942	21.4735	20.1457	20.9154	20.7931	20.187	19.2951	20.2596	19.0033	19.7284
P19021	21.7518	19.4416	19.2199	17.4401	15.534	15.0622	16.531	16.8257	19.5315	16.5968	18.8351	16.6284	18.647	16.6875	16.596	17.1274	15.6419	18.7859	16.6058	18.8717	21.9026	17.183	20.5432	19.9059
P19174	20.6055	21.0379	20.3783	20.6823	21.1677	20.6163	20.7129	20.0316	20.401	20.8849	20.8903	20.6206	20.6575	21.1527	21.2674	20.79	20.1646	20.4982	20.0155	20.1368	20.2473	20.0886	20.9847	20.7547
P19256	20.4527	22.3741	20.6357	22.1731	22.1126	21.4462	22.2549	21.7009	19.6121	19.5119	20.3522	20.7834	20.856	20.7261	20.3133	21.3624	20.8232	22.3819	21.5018	22.0827	20.0529	21.6061	19.65	20.6219
P19320	19.0468	19.1484	20.4386	19.4185	20.2594	18.4803	19.8406	20.3423	20.0524	18.7263	18.9257	19.2722	18.7245	19.5786	19.0262	19.834	19.9303	19.8679	20.1575	21.3859	19.1193	20.5711	18.0293	20.2594
P19338	24.3938	23.7818	21.3941	22.5972	21.8114	22.4663	22.5281	23.2304	21.7726	22.4502	21.2425	22.6057	22.4051	23.2171	21.9506	22.8216	22.4568	22.2792	21.7226	23.4098	22.4366	22.8822	23.3333	22.2339
P19367	22.6464	23.1808	23.041	23.6339	23.6111	22.6334	23.8233	23.5226	22.3874	22.7952	22.7033	23.3751	23.5385	23.1205	22.9202	23.0158	23.8483	23.6975	23.6122	23.2659	23.4153	23.7842	22.2448	22.752
P19387	20.1479	19.4381	19.8251	19.5806	18.5793	18.574	19.0818	19.1094	19.5417	19.824	20.0172	19.5418	20.707	19.9813	20.0995	19.1568	19.6297	19.3239	19.3241	19.4776	20.8028	19.7308	19.1215	19.8279
P19388	20.3903	20.9224	20.8206	20.8508	21.6592	21.3016	21.5062	21.434	21.683	21.2534	20.6291	20.7434	20.7694	21.1664	21.0069	21.3669	21.3485	21.6689	21.9223	21.6666	21.0596	21.4046	20.6955	20.7123
P19404	21.0881	21.4321	21.8109	21.0542	20.9662	21.3241	20.7671	20.9098	21.2344	21.3563	21.1921	21.2895	22.7587	20.9853	20.5774	21.1331	21.2158	20.9223	20.1695	21.0601	21.3646	20.1744	22.3619	20.9003
P19474	18.28	18.2918	16.9909	18.4161	19.4825	18.3999	18.8489	18.6556	18.1994	18.7469	18.7552	18.5848	18.1257	18.7461	18.2567	19.1396	19.0413	19.269	18.4131	19.1372	19.348	19.024	17.0483	18.3921
P19525	21.1503	20.9147	20.7889	20.6047	20.633	21.1114	20.4227	20.8331	21.6118	20.2877	20.5204	20.0502	21.1946	20.0946	20.856	19.9515	20.3751	19.8561	19.9348	20.1808	21.4278	20.6165	21.1631	21.2328
P19623	23.147	23.0756	22.0332	22.0456	21.6819	21.9679	21.3646	22.0539	22.2728	22.529	22.7085	21.3132	21.9149	21.8161	22.1456	21.4499	22.4304	21.4168	22.3984	21.3764	20.9199	21.8131	21.6296	22.2747
P19652	19.0992	19.7119	20.6512	19.9498	20.6818	19.638	19.7805	20.4525	19.9589	18.8354	20.4292	19.285	18.7457	20.3757	19.3661	20.0304	19.4184	19.9966	19.6934	20.3695	19.2208	21.2986	20.9413	21.1923
P19784	21.1449	20.368	20.3084	20.5336	19.4861	19.9617	19.8977	19.9681	20.1495	20.3943	20.084	20.3042	20.248	20.5723	20.5508	20.2256	20.3505	20.0119	19.336	20.6579	20.7414	20.1205	20.466	19.8528
P19823	20.8743	21.5857	22.6059	23.2721	24.2183	22.1429	22.2859	23.8982	23.3645	23.9464	23.9859	22.3234	21.9222	22.8598	23.244	24.2669	22.5795	23.1311	22.6424	22.6379	22.7687	23.9192	23.1932	25.1084
P19827	21.0052	21.7908	22.1839	23.6301	24.9987	24.0023	22.7185	24.3354	23.3141	24.0279	23.9667	23.0525	21.2904	23.2694	23.4349	24.5877	22.9887	23.5223	23.8392	21.3368	22.868	24.6593	23.2927	24.1822
P19835	19.8971	21.0642	23.2408	21.8326	21.6078	21.2626	21.4527	23.2256	21.3433	20.446	21.0566	20.5834	17.1304	22.9891	21.2406	22.8675	22.1353	22.0183	20.7437	20.7756	19.5338	24.5093	22.2742	22.5938
P19838	21.8687	21.2792	22.6346	21.82	21.1297	21.0039	21.0875	21.5666	24.0953	21.726	21.7805	22.2812	22.4165	22.4733	22.4548	21.6159	21.2215	21.7938	21.6874	21.8164	21.1995	21.5038	23.1129	22.4991
P19878	20.3295	20.4561	20.3325	21.0931	22.5346	21.1882	21.3764	22.3979	20.5819	22.0139	23.8186	21.8383	17.8613	21.5321	21.6347	21.7767	21.2414	22.4348	22.3791	23.5674	20.9265	22.4245	19.892	23.5963
P19971	24.1182	23.6899	24.9738	22.9694	23.8972	23.7205	23.9771	23.8785	23.8555	23.3362	23.6853	24.329	24.5242	24.1265	23.8463	23.1671	23.6525	23.8617	24.0602	24.2455	24.7125	23.9487	23.7961	24.3365
P20020	19.8779	20.2039	21.6058	20.2149	21.3971	21.2331	21.2564	20.8893	20.5309	20.2677	20.239	21.1066	19.7261	20.6944	20.2878	20.9579	20.5341	21.0569	20.7281	20.1097	19.7077	21.4425	20.4385	21.4226
P20036	21.0149	20.9192	22.0197	21.3172	21.8226	21.4157	20.3357	20.0889	20.0632	19.5795	18.909	20.2497	20.2128	20.8496	21.0457	19.9925	20.4758	20.1929	20.3803	20.5342	20.1376	20.8658	20.8419	19.3397
P20042	21.7705	22.3751	22.5332	23.2135	22.6756	21.2259	22.0946	23.3051	20.5507	19.7064	20.2833	20.3769	20.8673	21.9147	19.876	21.7993	21.1111	21.3708	20.8976	20.9081	21.4719	19.8119	24.493	22.2916
P20073	22.1856	23.3034	22.6243	22.4527	22.5556	23.4786	22.4242	22.2979	22.2886	22.5073	21.9101	22.83	22.6835	21.9561	22.6316	21.7038	21.8166	22.505	22.3197	21.7791	22.1283	22.8585	22.1764	22.8906
P20160	21.1863	21.1378	22.296	21.6433	24.421	22.3176	23.4827	23.6704	23.0303	22.6647	23.3236	22.7858	22.2644	23.2218	22.5001	23.4301	23.5039	23.819	23.6736	27.0299	22.6947	24.5929	21.8584	25.8403
P20290	20.4457	20.1098	20.9541	19.3364	18.7683	19.0221	19.7997	19.6461	20.7209	20.4198	20.0076	20.4239	21.1545	19.9933	20.7263	20.3659	19.9145	19.3078	15.5745	20.0002	22.8713	20.0197	19.2006	20.6763
P20292	22.8064	23.2618	21.1635	22.1964	23.7295	22.6074	23.2594	23.2884	20.5379	20.5155	21.7833	22.0545	20.6439	22.213	21.3877	22.4	22.5039	23.7444	23.931	24.6428	21.0686	22.8997	20.8408	22.0431
P20338	19.961	19.815	19.2604	20.5197	20.4733	19.3925	20.7807	20.1276	19.3998	19.3691	19.9114	20.2907	18.5347	20.2414	18.879	20.6295	21.1149	21.2399	22.1217	21.4445	20.2498	21.959	18.8753	18.0408
P20339	22.1038	22.7	22.4043	22.4475	22.9533	23.0911	21.8714	22.0406	22.0716	21.9969	21.6594	22.2181	21.92	22.3466	21.8571	22.4506	22.199	21.9349	22.1242	22.1999	21.5508	22.4861	21.5971	23.586
P20340	21.5752	22.0099	22.1145	22.208	22.3082	21.9367	22.0892	22.3416	21.8567	21.8176	21.9699	22.6937	21.854	22.0371	21.3686	21.9239	21.7336	21.7431	21.6944	21.7187	21.9741	21.9519	21.75	21.936
P20472	18.0668	22.2625	22.1071	17.3731	17.5053	17.0317	19.0112	18.464	22.0729	21.3322	19.5617	20.0254	19.9986	19.3569	19.0968	20.1734	20.4549	19.3285	19.7093	20.3893	21.7176	20.4261	24.7162	20.0432
P20591	22.7144	22.6327	21.6581	21.0148	21.2434	22.2947	20.671	21.7177	22.4494	21.0389	20.8058	21.486	22.0982	21.1836	21.808	21.187	22.0668	21.0182	20.7668	21.8316	23.2374	21.1609	22.099	22.7536
P20592	21.3712	21.4208	20.8289	20.7339	21.1152	21.5338	20.5577	21.5174	22.0821	21.1077	21.3152	21.5163	21.1804	21.7113	21.5604	21.7986	21.6623	21.8265	21.3542	21.4385	21.2725	20.924	21.3473	22.2712
P20618	22.0217	22.2241	21.426	21.8957	22.0069	22.2447	21.49	21.6734	21.7846	22.3212	22.6443	21.8399	21.6789	22.1193	21.9206	21.7108	21.8896	22.0009	22.0815	21.895	21.5043	22.3613	21.3633	22.1575
P20645	22.3676	22.2118	22.8635	21.566	22.2488	22.0668	23.2037	22.3497	23.4418	21.5949	22.1516	23.3653	24.2656	19.9946	22.1067	20.0003	22.5001	19.5933	19.2268	21.0283	19.941	22.3469	19.6514	22.857
P20648	18.5777	19.2132	16.2923	18.1343	19.0765	15.8137	18.0703	20.5974	15.9315	17.914	19.6926	20.7729	16.1089	20.0842	18.014	20.4996	18.4367	21.5446	20.8509	17.4916	17.7343	17.3434	17.0854	16.7761
P20674	22.2391	21.9721	21.0814	22.1994	21.6454	22.0076	21.7673	22.5097	20.7928	21.8708	22.1874	21.34	20.8046	22.012	21.3552	21.6263	22.1816	22.24	22.0321	21.8723	21.0693	22.0629	20.5363	21.4721
P20700	22.7317	23.2164	22.0559	22.6896	22.4424	22.5323	23.048	22.7587	22.4245	21.8016	21.7879	22.1705	22.2564	23.4715	22.2326	22.8935	22.9878	23.3809	23.3516	23.2046	22.7424	23.2695	22.681	21.7778
P20701	21.2914	20.1101	20.4374	20.8003	19.7183	19.6297	19.4797	20.3923	21.1099	20.3116	20.7163	20.1544	21.0189	21.4473	21.2749	19.8394	20.2037	20.1897	20.1217	20.5039	20.6657	20.7304	21.6877	21.3183
P20702	20.4966	19.518	19.9714	19.4071	19.8318	20.9804	20.1722	19.4738	19.4098	20.6922	19.5274	20.1972	20.4753	20.2228	20.0368	19.6951	19.8168	20.2621	19.8911	20.7011	20.9999	20.3616	20.4707	20.6831
P20742	19.8817	20.2518	19.6183	21.8979	23.1193	22.1434	21.643	22.7517	20.4604	22.4854	23.2878	20.3161	21.0713	20.4529	22.6296	20.1254	19.7028	19.4808	19.054	19.6063	19.8031	20.3904	21.1351	22.9282
P20774	23.0027	24.1373	24.6885	25.3152	25.3309	25.5416	26.4763	26.782	27.2597	26.8684	27.047	24.9793	21.5689	25.9987	25.9447	26.0724	25.1741	25.6441	25.0119	24.411	25.4694	26.0563	24.9169	23.3794
P20810	21.3448	20.817	21.9215	20.5127	20.5152	22.0946	21.169	20.8359	22.5572	21.4157	22.0962	21.772	22.3632	21.7269	21.8216	21.4341	21.2891	20.9947	21.4824	21.5586	22.8954	21.305	22.9226	20.9854
P20839	22.5883	23.0912	21.5331	23.7484	23.3719	23.6637	23.5363	23.6503	21.2011	22.1563	22.0652	22.1927	21.9694	22.9291	21.3844	22.4972	24.0515	23.3868	23.5696	23.1672	21.879	22.3832	21.8796	22.0308
P20908	21.0459	21.0042	21.8838	21.7304	22.0942	21.5908	21.387	21.027	23.0338	22.5541	23.3241	22.0612	22.2076	21.8424	22.0791	22.8678	21.8197	22.526	21.782	21.0786	21.242	22.8362	23.0581	22.7416
P20929	17.5164	18.0235	19.7984	18.8721	18.8544	19.5498	18.6695	19.4484	18.2626	20.0239	20.5771	19.4849	18.9871	20.1046	20.1638	19.5535	19.7736	20.1322	19.074	19.3475	17.0753	19.9773	18.2244	19.3874
P20933	22.3587	22.0828	22.1642	21.7321	21.1717	20.9915	21.3565	21.1594	21.5777	21.6862	22.087	22.1133	23.0409	21.2834	22.3432	21.2439	21.6659	21.0516	20.9045	20.8315	21.5524	20.9024	21.4951	22.4597
P20936	19.4054	19.8583	20.2607	19.8453	19.2672	19.668	19.2199	19.2625	20.5951	20.4739	20.8415	21.3013	20.4302	19.4943	20.3123	19.503	19.9949	19.7407	19.8542	19.4105	19.8837	19.3753	20.2851	20.453
P20962	24.9008	25.3076	24.2721	24.4636	23.9509	25.0098	25.0637	24.555	24.3194	23.9435	23.7886	24.2691	24.2634	22.849	24.1053	23.3235	24.3841	24.0524	25.4159	25.7489	24.593	22.0499	25.3299	20.5017
P20963	20.5458	20.4632	21.0068	20.9426	20.6151	19.6395	19.9891	21.2301	22.3287	19.3722	19.6803	20.5533	21.949	21.6385	20.8003	20.8956	21.4125	20.6522	19.721	20.6171	19.5104	22.2461	21.3496	22.74
P21266	21.0894	22.6426	21.106	20.2866	20.882	23.1343	22.6968	22.0904	21.2685	21.6367	22.2198	21.6155	22.465	20.9802	21.6436	20.6038	22.3159	23.847	21.1451	20.3179	23.2731	21.2153	21.4759	20.6294
P21281	23.1722	22.3468	22.9931	21.9849	23.029	23.0862	22.7769	22.7661	22.8784	23.0092	22.7424	22.6107	22.6139	22.8132	22.4805	22.9187	22.6594	22.5988	23.3555	23.3237	22.0998	22.5896	22.6074	23.6461
P21283	24.7848	25.3638	24.5281	24.0338	24.0333	25.651	24.601	23.747	24.0134	24.8238	24.4098	24.0294	25.5197	24.8249	25.3718	24.4527	24.3572	23.8268	23.3836	24.9015	24.4928	23.9726	24.9754	24.5382
P21333	23.7677	24.1625	25.131	24.3511	24.8542	24.1898	24.6212	24.7193	24.426	24.5955	24.4502	24.9938	24.306	24.1191	24.6382	24.9136	25.0406	24.192	25.1952	24.7453	23.9842	24.8601	24.247	24.5586
P21397	20.1351	20.3216	20.6059	20.8556	22.2097	22.2025	20.9587	21.6569	21.11	21.6351	22.2266	20.9163	20.4254	21.2463	21.784	21.1796	21.0246	21.4184	22.0014	21.0365	20.9075	21.686	20.998	20.7032
P21399	21.3364	20.5892	22.4835	21.1852	22.8963	22.1463	21.4044	22.1928	22.1094	21.5335	22.5207	21.929	22.2881	21.7506	22.3262	21.8313	21.8125	21.6696	22.6618	21.8046	21.4973	22.0038	22.2204	22.5427
P21579	18.5969	19.6112	19.9339	20.6106	21.5206	20.9956	21.0284	21.3417	19.289	19.6695	20.4532	20.5801	20.0906	19.9206	20.0837	20.5628	20.0748	20.8781	20.1534	20.6264	19.9347	20.9057	19.1451	19.7692
P21589	21.1982	20.9878	21.7146	20.2441	20.3616	20.9432	20.0655	21.2071	22.112	20.7288	20.9651	20.7048	21.3786	22.2258	21.2038	20.6004	21.0545	20.7071	20.9709	21.0659	21.5987	21.0873	21.1935	21.5118
P21695	19.2336	19.7039	19.2158	20.0043	24.1619	22.5005	20.0894	21.5181	19.2069	20.3432	22.5175	19.9178	18.5399	20.9282	22.3131	20.4921	21.5663	21.1455	22.3951	20.2297	20.7596	21.6898	19.3441	18.3499
P21796	23.8017	23.8721	23.0085	23.8409	23.4979	24.8786	23.8169	23.9855	22.5211	22.8844	23.5885	23.0893	23.1509	23.4158	22.7633	23.1962	24.1552	23.5872	23.4825	23.9228	23.1411	23.4243	23.0647	22.828
P21810	23.5981	25.108	26.4372	26.674	25.842	25.1802	26.5325	25.8874	25.0795	26.4079	26.147	26.0444	23.617	25.3102	25.5982	25.8697	24.728	25.7155	25.2804	24.2132	25.8235	26.0057	26.2205	25.5526
P21912	22.955	22.5511	22.3781	22.3519	22.8427	23.0417	22.6221	22.8803	22.7714	22.6339	22.6628	22.353	22.7742	22.6021	22.6638	21.9427	22.9858	22.4594	22.5188	22.9553	22.275	22.34	22.7989	22.43
P21926	22.4455	23.5217	21.7234	22.471	22.7761	23.0519	23.4508	23.1392	21.3823	22.7954	22.3028	23.4108	21.3711	22.3135	20.9631	22.2418	22.3207	22.78	22.6806	23.3875	21.4564	22.087	21.4525	21.6998
P21953	14.9239	15.3547	14.9202	14.8783	13.443	15.3176	16.8606	17.3013	14.3938	15.6631	16.2404	17.2271	17.4794	16.9243	16.3943	17.2184	17.1747	16.6542	15.4503	16.9424	16.6447	16.9151	15.6161	#NAME?
P21964	20.8285	20.7081	20.6758	21.7063	20.554	20.1195	20.4755	20.8858	19.9792	22.4131	21.3875	21.0875	21.0703	20.1961	21.4286	20.3754	20.8621	20.4298	20.5315	20.6573	22.5885	20.8639	21.897	22.2293
P21980	20.8761	21.3289	22.0345	21.6085	22.453	22.154	21.7059	21.5111	22.4135	21.7959	21.638	21.4141	21.0352	22.6263	22.5858	21.6005	21.3338	21.7397	22.0741	22.3891	22.7412	22.9856	22.4517	22.2875
P22033	20.6412	21.0601	21.1944	21.1054	21.3141	21.3957	20.752	21.1349	20.4941	21.4997	21.9379	20.4125	21.084	20.5552	20.968	20.1583	20.765	20.4526	20.1627	20.3229	21.5615	20.5167	20.5096	19.8086
P22059	21.2781	21.5271	20.478	21.6169	21.0738	22.1842	21.085	22.105	21.1716	21.4438	21.6637	21.8409	21.5755	21.3429	21.2521	21.3178	22.6042	21.4399	21.7365	21.3281	21.5742	21.8875	21.0514	21.8216
P22061	21.741	22.6083	22.8907	22.7998	21.6136	22.3427	21.2506	21.5361	22.7129	22.1153	21.5774	21.8369	23.2536	21.9649	22.6805	21.9993	21.4746	21.9646	21.1815	21.5383	23.229	20.933	25.6771	22.7724
P22087	22.7643	22.3806	22.8934	22.6448	22.9145	21.9957	22.7202	23.3505	22.4726	22.3669	22.5115	22.0103	21.8393	22.7473	22.0379	22.7202	22.7868	22.5228	22.7845	22.8549	22.6195	23.5525	21.7808	22.5394
P22102	22.2404	22.3196	21.2204	20.8285	21.6009	21.7155	21.3344	21.018	21.4651	22.2246	21.7758	21.2497	21.9358	21.6432	21.3549	21.2593	21.8832	21.6843	21.1713	21.5433	21.6984	21.3969	21.8145	22.357
P22105	20.7673	20.6286	21.5278	21.7874	22.3467	21.5653	21.7016	22.6417	22.1933	21.521	22.6134	20.3218	19.6272	21.9598	21.0714	20.9444	20.9627	21.6025	21.4988	20.7729	20.8368	21.9066	21.4537	20.5062
P22223	19.965	19.9759	18.2467	20.1949	21.3166	20.3025	20.9307	20.4613	16.9914	20.3605	21.383	20.7617	21.8715	20.3086	20.0183	20.9649	20.5125	20.7441	19.9933	20.0174	21.9416	20.8935	19.2534	24.2877
P22234	23.0217	23.2867	22.3175	22.4744	22.4349	22.7975	22.6177	22.4301	21.7808	22.3845	21.9279	22.504	22.6106	22.6057	22.2362	22.2426	22.676	22.2888	22.033	22.5803	22.5686	22.8368	22.3781	22.4118
P22307	21.0551	21.8588	21.8871	21.6442	22.3434	22.7803	21.9888	21.7682	21.1926	21.7198	21.855	21.4385	21.5081	21.3099	21.1721	21.7168	22.0304	23.1253	22.4876	21.7975	21.0527	21.6511	21.482	21.387
P22314	24.6397	23.4684	22.6656	23.462	23.5217	23.8168	23.6485	23.3157	23.1872	23.1824	23.367	23.2195	23.6177	23.3014	23.1984	23.1003	23.2532	23.4937	23.67	23.3835	23.2342	23.3974	24.0821	23.3956
P22352	20.8923	21.4037	24.9225	23.0388	22.953	22.72	22.356	22.9517	23.3902	22.9711	22.7659	22.8708	21.5301	22.6156	23.7396	22.7181	23.0565	22.7569	21.7913	21.6195	22.3059	22.9237	22.6927	24.1019
P22392	22.8029	22.7005	22.69	22.0295	21.6887	21.5346	22.118	22.6036	21.3558	22.2917	22.6723	22.6323	23.5484	22.8198	23.8875	22.9121	22.9035	22.365	22.2528	22.3872	24.9969	22.3694	22.947	23.2405
P22413	20.3619	21.6946	21.6886	22.0454	20.066	21.8198	20.9998	20.1028	19.2795	20.4647	21.3173	21.9105	20.4243	21.0092	19.8297	20.388	21.4327	21.4108	22.2069	19.6959	20.6287	20.0244	19.8253	20.1079
P22570	21.5579	22.1944	21.0939	23.0912	23.0963	22.3742	22.815	22.8277	21.3053	21.3723	22.1168	21.6948	22.3845	21.409	21.8084	21.3819	22.1194	22.1669	21.6534	21.247	21.1204	21.353	21.3269	20.4239
P22626	24.493	24.8767	23.7314	24.1462	23.5117	23.4659	23.8203	23.8836	23.7645	23.8898	23.81	23.2773	24.0324	24.1399	23.5811	23.8534	23.8105	24.1864	23.6511	23.7701	23.9719	23.5179	23.9084	23.2683
P22676	23.6424	21.8678	21.3463	21.3572	23.0328	22.1951	21.2974	21.8586	22.4612	21.2656	21.4055	21.1586	21.2742	21.4853	21.3274	21.7878	21.3363	22.2456	21.81	21.0898	21.3335	22.5429	20.3815	21.776
P22681	18.913	18.3882	18.6716	18.3175	17.873	17.6704	18.0446	18.2537	19.5832	18.8254	18.547	19.6396	18.7838	19.7489	19.4396	18.3146	19.4617	17.5747	17.2599	18.6773	19.4601	20.2557	20.3094	20.881
P22695	22.2506	22.2169	22.464	22.665	22.7498	23.3964	22.1483	22.3823	23.4733	25.9567	25.3682	22.3597	25.4995	23.0995	26.1182	23.4358	22.9262	22.8738	22.981	23.1197	24.6083	25.374	23.1061	26.153
P22792	21.2119	21.2431	21.3519	21.6078	22.9869	21.3783	21.856	22.5303	22.9401	22.3592	23.0058	22.5322	21.9492	22.5068	22.4646	22.6373	22.7545	22.6239	22.373	22.5524	21.1608	23.8981	22.1723	23.0598
P22830	19.5704	20.0259	22.0585	20.22	20.1385	20.9096	20.713	20.8344	22.3634	21.6736	21.2947	21.3306	22.8333	21.6778	22.8259	21.3854	20.9997	21.3541	20.7724	21.1614	22.6249	21.2935	22.1611	22.3599
P22897	20.8791	19.87	21.0864	20.2326	20.7611	19.8911	19.3503	20.7908	21.567	20.6872	20.4745	20.492	19.6554	21.0552	20.7597	20.1078	20.6267	19.6219	19.6821	22.284	20.5044	21.7864	21.1202	21.2946
P23083	21.2149	20.8089	21.1829	21.4509	21.2838	20.8649	19.9901	20.9463	22.049	20.6376	21.2434	20.4822	20.1341	20.4829	20.4816	21.0097	20.5247	20.4651	19.5843	20.4207	20.3312	21.009	21.3965	21.9576
P23141	17.8109	18.351	20.462	20.4317	22.1776	21.7598	20.5216	21.5967	19.8368	19.1444	19.3146	19.9298	19.4681	19.3332	19.7665	19.7224	19.5447	19.1984	19.8669	19.3692	19.2313	20.3629	18.2363	20.4677
P23142	22.2602	22.3468	24.8581	23.7138	25.5834	23.7377	24.883	23.984	22.8302	23.1333	24.9212	25.1359	22.8778	23.1409	23.811	24.5582	24.2393	23.94	24.3088	23.1035	22.9762	23.3127	24.5267	25.2785
P23193	21.8454	22.418	21.944	22.4304	22.3559	22.6569	22.4098	22.4724	21.6816	21.7232	21.7861	21.2796	21.4861	21.7693	21.0858	21.1126	21.9407	22.0209	21.3907	21.9042	22.3235	21.7648	22.0428	22.2157
P23219	19.9623	20.2579	19.3205	20.0238	20.9092	20.8011	20.7792	19.3346	19.0254	19.9639	20.0758	20.8548	19.8271	20.3128	19.8	19.9449	19.9668	21.2075	20.7098	20.8059	20.3754	20.4572	19.1486	20.6191
P23229	20.2191	20.3089	22.6279	20.1604	22.2352	20.9053	20.116	21.2973	22.8454	21.0185	21.2015	20.8149	19.9404	21.0891	21.221	20.9677	20.6944	22.4437	20.3486	20.7219	20.2146	21.1765	22.311	20.7871
P23246	23.9261	24.5089	22.5272	24.1319	23.1744	23.421	24.2569	23.8723	22.7555	23.2147	23.119	23.2891	23.3994	23.9071	23.2717	23.9767	23.7377	24.1115	24.1164	24.3324	23.1398	23.5934	23.2896	22.7649
P23258	21.5215	21.2151	20.5787	21.6249	21.4902	20.8695	21.2514	20.2643	20.7311	20.9887	21.1767	21.1668	21.4175	20.7485	20.4516	20.4051	21.5309	21.4478	20.6209	20.7316	20.8914	20.9283	20.3718	18.6584
P23284	26.0933	24.5183	25.0266	25.2704	25.3176	25.3465	24.4944	24.9088	24.9958	25.556	25.5383	24.88	25.1038	24.5409	24.9589	25.0955	24.7649	24.8121	25.4471	25.2465	24.5743	24.7716	24.7905	24.9766
P23297	24.7134	20.6395	21.7198	21.459	21.9299	20.3502	20.8666	21.6256	22.1535	21.8279	22.5808	22.174	24.1821	21.4189	22.0213	21.7072	21.7227	21.1407	20.1991	21.8332	21.8725	21.5474	23.3782	22.6234
P23368	22.6118	21.4383	21.9022	22.335	22.4904	21.8639	21.0279	21.343	21.9422	21.7881	21.4848	21.3005	21.8587	21.8355	21.8896	21.1561	21.8226	21.5057	21.3632	21.9494	21.3601	21.6759	21.7229	22.6142
P23381	23.0728	21.6287	21.7639	21.3298	21.9348	21.7036	21.2885	21.8315	22.2978	21.9648	21.7329	21.3724	22.046	22.6655	23.065	21.2942	21.848	21.3218	21.636	22.6449	23.5002	22.6596	22.5071	22.0337
P23396	24.5054	24.0946	23.6413	24.0375	24.5817	23.9703	23.7508	24.6686	23.7489	24.001	23.7211	23.7373	24.116	24.0283	23.6996	24.138	24.5941	23.9883	23.7916	23.9663	23.365	24.5402	23.6827	23.7934
P23434	20.1338	21.1847	21.8968	21.3674	20.8403	20.5428	20.1717	20.1352	20.7124	22.7563	22.9344	20.4648	22.9697	20.6161	22.4388	20.6712	20.4091	20.3934	20.5841	20.0555	20.7955	21.3839	21.9372	22.0191
P23443	19.7843	19.5441	17.844	21.2248	18.7176	19.2899	19.959	18.0925	17.173	19.6625	18.9784	19.5095	16.7792	18.1404	18.7159	18.3793	19.2518	18.5509	15.9483	17.6606	17.1524	16.3064	17.7471	18.572
P23469	21.4202	20.4744	22.7405	21.2215	20.0586	19.3497	19.8164	20.5396	23.077	21.0828	20.8441	20.5988	21.3852	21.3991	21.0364	20.3511	21.1295	20.8081	20.096	21.9122	21.1914	21.2833	21.4271	22.4186
P23470	21.0763	17.121	17.8453	17.0308	17.5742	15.5238	15.9808	15.6056	17.4603	18.8064	18.6485	18.401	17.2668	16.3553	18.0294	17.2719	17.4601	16.8996	17.2168	16.619	17.574	17.2823	18.4858	17.7815
P23497	25.0891	23.0439	21.611	23.8608	23.8503	24.0661	22.6195	23.4048	23.0686	23.7461	25.5295	22.1481	23.4718	24.299	24.6969	22.8454	20.9913	21.7902	21.9423	21.1338	21.1595	22.9026	22.4798	26.4303
P23526	25.1438	24.3389	24.4562	24.8163	23.4841	25.4054	23.6611	23.6519	23.8869	24.3835	24.1201	23.9661	24.8993	23.663	24.0797	23.2016	24.0452	23.8182	24.122	23.9352	24.3496	23.2176	24.675	24.0156
P23528	24.6896	24.5169	24.8008	24.464	23.4952	24.2912	24.1826	24.2782	24.7781	25.0866	24.8007	24.5908	25.4458	25.3953	25.1263	24.853	25.0603	24.149	24.0485	25.3902	25.782	25.172	24.7927	25.1128
P23588	23.3104	24.4362	21.9758	23.4306	23.4424	24.3219	24.3059	23.9085	21.3139	22.6112	23.0881	22.3575	22.4229	22.7247	21.7709	22.9819	23.5759	23.5744	23.9763	23.9303	21.9341	23.2246	22.3095	21.4361
P23743	21.1432	20.7038	18.9739	20.0581	20.9199	20.6202	21.1601	20.636	22.2341	20.3692	20.7446	20.1827	21.0931	22.1888	21.3225	19.8452	20.3437	20.4562	19.7275	20.6786	20.4157	21.4934	20.9819	20.9515
P23771	18.995	22.456	20.0005	21.3216	20.4174	21.4073	21.1648	21.7087	18.3388	19.6886	20.6159	20.9405	20.5663	21.0068	19.7353	21.1882	21.8645	21.1909	21.2412	20.4766	19.1225	22.1476	18.8261	20.4857
P23786	20.5873	20.5962	20.268	20.6326	21.7031	20.8627	20.7649	20.9959	20.1698	20.1445	20.4111	19.8912	21.1633	20.5758	19.8934	20.3569	20.459	20.8914	20.1162	20.2301	19.641	21.8295	20.394	19.3043
P23919	21.5051	22.3307	21.2432	22.2755	22.0972	23.1838	20.7406	22.2443	18.459	21.3064	21.4608	20.9576	21.0365	21.1467	20.335	21.0177	22.4859	21.259	21.7023	20.5863	20.0388	21.5831	21.2028	21.0814
P23921	19.8828	20.6854	17.882	20.3894	20.623	19.3612	20.2849	20.1161	17.6304	19.0454	19.51	19.2679	18.6924	20.0668	17.6837	20.1088	19.128	19.7376	20.0457	21.5744	19.2181	20.0369	17.2878	18.1613
P23946	20.5754	22.4361	20.9077	23.8459	24.5016	22.9834	23.9797	23.9461	24.5066	23.3689	23.566	22.7405	21.2523	22.6465	23.2619	23.4081	22.6872	23.8817	23.6891	23.6784	22.8258	23.6495	21.4112	19.845
P24310	24.0203	22.9056	22.1305	23.4897	22.7112	23.0565	22.4332	23.2739	23.3778	23.9794	23.1399	23.6686	24.2372	23.7396	24.2317	23.1331	23.288	23.1263	23.5393	23.155	24.1178	23.6191	25.4237	24.4875
P24347	19.9799	19.9492	21.9684	19.5107	18.8613	20.5873	18.9465	19.1276	19.8801	19.6738	19.9084	20.6871	21.065	19.8758	19.6161	20.8021	20.4061	19.9691	19.8903	19.556	20.3049	19.7467	20.7056	20.6081
P24534	25.5369	24.8585	24.5872	24.436	24.54	25.0461	24.7808	24.8221	24.4516	24.8835	24.3629	24.2015	24.6757	24.406	24.3682	24.6256	24.9529	24.528	24.652	24.7868	25.2794	24.6843	24.9425	23.6833
P24539	21.4307	22.2193	21.3633	22.5726	22.9405	21.939	22.3194	23.0522	21.6527	21.5005	21.8601	21.7179	21.3356	21.7614	21.2453	21.7949	22.1493	22.3402	22.1024	21.9088	21.3707	22.3935	21.0802	20.651
P24557	21.0591	21.0455	19.8036	21.4247	21.6468	21.9258	20.9701	21.1709	20.8684	23.0143	23.924	21.2637	22.15	21.5758	22.4235	22.2942	21.0532	21.587	21.5839	21.2475	19.9442	21.545	20.3546	23.1898
P24593	18.1449	19.4868	20.4644	20.1391	19.9352	19.8576	20.1904	20.5412	18.2943	18.8839	19.8583	18.9992	18.8548	18.9262	18.4844	19.4754	19.1444	19.5208	19.2496	19.9408	18.7749	20.3782	18.8297	18.3922
P24666	24.368	24.0881	23.2264	23.9677	24.4554	24.1544	24.2649	23.227	23.3496	23.8125	23.678	23.6231	23.6979	23.8966	23.2748	23.5037	24.0542	23.7425	23.1353	23.4455	23.1328	23.4697	23.8239	23.0121
P24723	18.894	18.0421	18.9633	18.1008	18.0948	18.0888	18.1722	19.2489	20.209	18.2009	18.1001	17.7106	17.7884	20.0541	18.6274	18.1818	18.4626	18.356	18.6706	18.8503	19.8096	20.0185	21.0213	17.1555
P24752	22.7253	22.1839	22.1546	23.5623	23.7677	23.264	22.9459	23.6831	22.775	23.2267	23.3422	23.3292	22.7015	23.2301	23.0732	22.853	23.0581	23.2429	23.5802	23.0213	22.8121	23.4625	22.3568	22.2882
P24821	22.7026	23.0486	25.9547	22.2471	25.41	22.8534	23.5387	23.2445	22.2312	22.5675	22.9434	24.5228	22.038	21.8947	21.7863	22.6322	24.1887	21.9098	23.5359	25.7682	21.613	22.5765	23.9704	25.573
P24844	19.6858	19.7468	22.7811	19.8688	18.9921	18.7701	19.1216	20.0549	19.6008	21.2229	19.8168	19.8138	21.9772	20.0063	21.8027	20.7621	19.5533	19.5161	20.4088	19.6953	21.4771	20.3492	21.3936	23.0828
P24928	20.8016	20.4853	20.9532	20.072	19.6396	20.9536	19.9191	20.0224	20.2875	20.6377	20.1549	20.8694	21.1545	20.799	20.3453	19.9861	21.2634	20.1563	22.6822	20.804	20.9959	22.0098	20.6246	21.288
P25189	23.4091	21.8775	21.1018	21.5447	20.8794	22.2318	20.5229	21.039	20.0025	21.5234	21.2363	21.8971	20.8027	21.6934	21.1958	21.7879	21.5456	21.8517	21.1924	22.3028	20.7103	21.34	19.7809	21.2856
P25205	21.5759	21.9849	20.6615	21.0448	21.7048	20.4266	20.1503	20.1046	21.7855	20.9874	20.9324	20.2528	20.7011	21.9191	19.9444	20.6006	21.1451	20.6171	20.0932	21.5561	21.4458	20.946	22.2227	20.9454
P25311	21.2017	21.5337	22.4776	22.5629	23.0065	22.7457	23.8841	23.3669	22.5299	22.2483	23.291	22.5718	22.3717	22.6305	22.2023	23.3605	21.9841	23.5634	22.7367	21.8834	20.6983	23.796	22.0511	23.402
P25325	21.862	21.2435	21.584	20.9281	21.5527	21.1823	21.246	21.2696	20.7265	20.98	20.8098	20.9819	20.725	20.6453	20.4471	20.6739	21.2962	21.0902	21.0462	20.8315	21.0978	21.4929	21.0039	20.5602
P25398	22.345	21.5602	21.3658	21.4111	20.603	21.2771	20.7124	20.86	21.3248	21.8203	21.2003	21.4858	20.9634	21.5426	21.7092	21.2159	21.3611	21.1342	20.4529	21.4433	21.0187	21.2488	21.2071	21.8055
P25685	20.7858	21.2369	21.5348	20.7715	19.6802	19.9823	20.6466	19.5305	20.378	21.068	20.9502	20.358	21.8015	20.6041	20.7255	21.488	21.0311	20.7589	20.8652	20.8715	22.0818	20.3501	22.2158	20.5844
P25686	19.6476	20.901	19.3233	21.1048	21.3315	20.32	21.1833	21.3415	20.5322	18.8016	19.8451	20.0532	21.3805	21.38	18.2525	21.1624	21.1142	21.5377	21.4628	21.1685	20.3863	21.7266	20.6169	16.2887
P25705	24.587	24.8278	24.4138	24.7486	24.5967	24.4457	24.4258	24.3019	24.2537	24.6044	25.0425	24.4574	24.956	24.3099	24.6062	23.8414	24.5572	24.4509	24.168	23.819	24.9469	23.9842	25.7066	23.9296
P25774	21.7279	20.4517	21.0279	21.5149	23.3868	21.5353	21.8628	21.8253	21.9747	21.2939	21.8611	21.3101	19.4369	21.7352	21.0443	21.5496	21.2193	22.0752	22.3185	22.1043	20.9754	22.083	20.5339	20.9053
P25786	24.0201	24.2529	22.5036	24.1866	24.6451	24.8032	24.6107	24.7521	22.3978	23.0086	23.0075	23.6053	22.6962	24.1174	22.5906	23.5933	24.096	24.3003	23.8888	25.0912	22.0334	24.3621	22.6362	21.6358
P25787	23.8088	23.1397	23.1722	22.8501	22.1285	22.6794	22.4443	22.4793	23.2469	23.0268	22.9247	23.3339	23.4973	23.377	23.4808	22.6012	23.1917	22.8395	22.38	23.1762	23.1826	23.0124	22.7752	23.6777
P25788	23.818	23.6479	22.1783	23.6174	24.4548	24.1482	23.167	23.2382	22.5891	23.1566	22.471	23.3149	22.579	23.7403	22.7394	22.9228	23.9397	23.7549	23.7813	24.0074	22.2461	23.6119	22.4267	21.9686
P25789	22.2241	22.767	21.6569	22.8807	23.3766	23.486	23.2125	23.3769	22.0055	22.3481	22.4673	22.2796	22.0326	22.5721	22.0862	22.2551	22.7548	22.9908	23.3732	22.6029	21.543	23.0605	21.4192	21.6669
P25815	25.0854	19.8089	21.2544	21.4936	23.1873	24.8144	24.0363	21.8226	19.3386	22.0424	22.6208	21.3198	25.4289	21.8431	21.3486	21.5689	21.4159	25.9535	20.8723	23.2588	23.9589	22.6006	19.6661	22.299
P26006	19.9346	20.978	21.5881	21.9164	22.9111	22.5166	22.9345	22.5869	22.5889	21.617	21.8549	21.8245	20.7123	21.3352	21.955	21.8402	21.3919	22.0339	22.0529	21.3954	21.8946	22.0088	21.352	21.4148
P26038	23.0955	21.7149	22.41	21.5108	21.4117	21.7806	22.2485	22.2683	22.6573	22.0405	21.2453	22.0993	22.0668	22.7775	22.7479	22.2585	22.0882	22.0432	22.5027	23.3917	22.8773	22.3305	23.4544	22.5708
P26196	22.9283	22.6065	22.0699	22.845	22.1647	22.1477	22.0025	22.2592	23.7636	22.8885	22.6107	22.0079	21.1581	22.866	22.2245	22.3817	22.2194	22.5577	22.4567	22.3215	22.6298	22.218	23.9218	22.34
P26358	19.0071	19.9893	21.1756	20.2672	21.3756	20.3791	19.9294	20.4281	22.0912	21.6177	22.8923	21.5881	19.1654	21.2966	21.6548	21.634	21.2031	21.8311	20.6149	20.5074	20.5484	21.1592	19.7929	20.2904
P26368	21.4956	21.7799	21.7741	20.8983	19.8015	20.17	20.3974	20.3316	21.2015	21.5411	20.7256	21.2627	21.5266	21.2698	21.6477	21.0879	20.6364	20.8894	20.2492	21.1373	21.889	20.5858	22.651	21.6382
P26373	26.1312	25.3102	25.4746	24.8289	25.0323	25.1102	25.0818	24.8615	25.3708	25.2167	24.7042	24.7007	25.4122	25.0762	25.0007	24.8942	25.4566	25.0507	25.2824	25.5308	24.9014	24.6203	25.3215	24.4834
P26440	21.933	22.9047	22.0403	23.9635	23.0008	23.3838	22.7648	23.0713	21.5507	21.3881	22.3642	22.2351	23.0981	21.9325	22.1389	21.9629	22.3337	23.3591	22.138	21.3678	23.108	24.3976	22.0341	21.5111
P26447	24.7444	23.4344	25.581	24.0054	24.8491	25.0357	23.8367	25.6315	25.3905	24.9528	23.9696	25.354	24.6333	25.2049	24.6399	23.9585	25.135	24.3815	24.4835	25.4203	24.4524	25.2076	24.2196	24.9847
P26572	20.6519	20.131	20.9401	19.5254	20.7734	20.3727	19.4725	21.4677	21.3175	20.3613	19.8333	20.8036	20.856	21.7139	21.6797	21.6242	20.8191	20.9694	20.6032	21.7205	21.3859	23.4607	21.1099	22.7065
P26583	21.3137	22.8389	21.1491	23.0564	22.3034	21.7368	22.0124	22.0149	20.8548	21.5538	21.6159	21.4819	21.2547	22.357	21.161	21.3199	21.6615	21.7534	21.7283	22.6676	21.7597	22.4321	20.5729	20.835
P26599	23.4245	23.2033	22.5825	22.3406	21.4209	21.5702	22.5359	22.2522	22.4972	22.6477	22.2046	22.6642	23.7019	22.9406	22.8166	22.6289	22.6084	22.3496	21.5741	22.2274	24.7079	22.4217	23.1275	22.6286
P26639	22.692	22.6146	22.3966	22.0552	21.7921	22.2723	21.6129	21.474	21.7512	22.8924	22.451	22.0485	22.349	21.913	22.0702	21.9155	22.0377	21.7271	21.8203	22.4057	22.2592	21.7515	22.2342	21.8465
P26640	23.0399	22.1577	21.6382	22.2161	22.1147	21.4156	22.0329	22.1589	21.8589	21.6601	21.4894	21.4285	21.8551	21.9454	21.565	21.8794	22.121	21.7558	22.3759	21.9896	21.9756	21.9266	21.4821	21.6009
P26641	25.3097	25.1955	23.3049	24.9798	25.5411	24.9948	25.1369	25.3338	23.2138	24.1384	23.6578	23.7371	23.4203	24.0321	23.1628	24.2863	24.4928	24.5212	24.7789	25.101	23.4119	24.2974	23.1757	23.3071
P26885	22.7752	21.8521	22.1636	21.9992	22.4932	22.6188	22.6314	21.2156	22.5472	23.451	22.369	22.0099	21.8034	21.9742	22.7545	21.8197	21.8644	22.2266	21.7241	22.0205	21.9602	22.1678	22.3304	21.4706
P27105	21.2503	22.0533	22.1403	20.9444	22.35	21.1348	21.2005	21.3429	22.1572	21.933	21.5156	21.6737	21.2528	21.2586	22.0555	21.1008	21.244	21.4681	21.5734	22.3193	22.0903	21.9282	21.8544	24.3356
P27144	20.5482	22.2809	22.7631	21.5379	23.2791	21.8568	21.5573	22.6869	21.5941	22.2373	22.4326	21.3816	20.6811	21.2499	21.8904	21.3979	21.0334	22.0954	21.8217	22.0978	20.0529	22.2568	21.6863	21.5672
P27169	20.4699	20.1909	21.5589	21.0662	21.2599	20.0405	20.3137	22.0647	22.5329	21.6689	21.8316	20.321	21.1469	22.056	20.6082	21.6343	21.5351	20.4207	20.4911	20.6231	20.8054	23.5511	23.5714	23.7803
P27338	21.7465	22.6857	24.0583	22.1841	23.008	23.7614	23.7321	24.7483	23.2154	21.3637	22.8476	22.3461	23.5681	22.0633	22.699	22.4757	24.0907	21.8764	22.7078	22.4743	22.0258	22.3193	23.8447	22.4497
P27348	22.7129	22.947	21.3722	23.654	23.3168	22.3403	23.5521	23.0194	21.6423	21.7624	21.8432	21.8312	20.5664	22.5873	21.7293	22.9664	22.6506	23.0396	23.6059	22.5673	21.618	22.8905	21.2151	21.2915
P27361	20.4164	21.2538	20.7409	21.771	22.0068	21.8629	22.1551	22.151	20.8701	21.6513	21.296	21.4843	21.5205	21.5039	21.2636	21.2188	21.49	21.6057	21.8172	21.3377	21.4097	21.3629	20.9367	21.1565
P27449	19.4083	19.7398	20.2305	19.5605	19.1178	20.4139	19.7325	20.0056	19.8824	20.4724	20.0298	20.3888	19.6416	20.7431	20.8698	20.5877	19.9994	20.2762	19.8603	20.2999	20.0104	19.4764	20.1803	21.3743
P27482	23.1361	22.415	21.5449	22.8378	23.5143	23.1527	23.3592	22.2048	21.4182	23.1426	22.5193	23.014	21.5967	22.9433	23.0229	22.636	22.7621	22.5691	22.9989	22.7711	21.3799	22.6514	21.4794	22.7937
P27487	22.4005	19.8988	21.0088	20.4034	22.0865	21.5079	20.8727	21.3914	20.2582	21.4439	23.0811	21.4879	20.2193	21.8573	20.9455	22.047	21.4685	21.5055	21.6373	21.4495	20.0103	21.5964	20.5296	21.8352
P27694	20.959	20.9904	21.0896	20.7446	20.5812	20.3956	20.4423	20.7999	20.2205	20.9463	20.8813	20.4373	21.0729	21.2355	20.7774	20.5143	20.4783	20.7759	20.7055	21.0656	21.283	20.7955	21.6345	20.5805
P27695	22.9773	22.9572	22.319	22.2649	21.7413	21.3498	22.1605	22.5066	21.9738	22.1411	22.3854	22.0106	22.287	22.8323	22.4216	22.2555	21.9688	22.2632	22.2423	21.7082	23.0505	22.4183	21.8248	21.6016
P27707	21.4258	20.9943	19.8548	21.9638	22.4438	21.6317	21.9503	21.4268	22.3202	20.6422	21.0917	21.4702	21.3369	22.2493	21.3866	21.0312	21.4351	21.1194	21.2849	21.2651	20.8893	21.894	21.822	23.6997
P27708	22.2745	21.5087	21.8356	21.9662	22.7004	21.5856	21.7413	21.8219	22.9965	22.0308	22.199	21.7729	21.6267	21.5108	21.8086	21.564	21.6273	20.9017	21.2707	21.6416	22.8297	21.0563	23.8358	22.7021
P27797	26.0776	24.156	23.7738	23.698	24.0689	24.359	24.4878	24.8409	24.0793	24.0043	23.2764	24.4589	24.1438	24.5872	24.2338	24.6184	24.4542	24.7865	24.6957	24.8768	23.9838	24.6194	24.0259	24.3743
P27816	21.373	21.8395	22.0073	20.956	22.327	22.4609	22.1782	21.5844	21.5059	21.2141	21.6565	21.7146	21.8951	21.65	21.8606	22.0397	21.8562	21.2182	22.2158	21.5536	21.597	21.8381	22.0499	21.2828
P27824	24.3366	23.6592	23.2319	22.3375	21.9261	23.3439	22.6079	23.0731	23.2397	24.7695	23.0079	24.0763	24.0677	23.2357	23.6072	23.4071	23.1659	23.0658	22.8804	24.6922	23.5138	23.2374	24.3645	23.8203
P27986	20.7207	19.7119	20.925	19.3059	18.7157	19.0244	19.5362	19.3922	20.5956	19.3461	19.6518	20.4098	19.9597	20.9973	20.1958	20.7088	20.7169	20.4741	20.1616	21.6643	21.1286	20.9037	18.861	21.0097
P28062	22.4297	22.032	20.8027	21.9489	22.2088	22.6386	21.9424	22.7369	21.8157	20.7453	21.78	21.9406	21.0787	22.9269	21.192	21.9035	22.59	22.6174	22.4329	22.7881	21.4175	22.8819	20.7427	20.5732
P28065	22.4258	21.7471	21.2485	21.6578	22.0832	22.7546	22.4236	22.7397	21.082	21.1093	20.8834	21.9581	20.9394	22.8065	22.1949	21.8755	22.3761	22.5418	23.096	22.3151	21.8467	21.0087	21.5366	21.3319
P28066	22.342	22.3328	21.7683	22.1194	22.6108	22.4919	22.4129	22.5557	21.6155	22.0415	22.4532	21.9723	21.65	22.2523	22.0004	21.8022	22.6071	22.3497	22.9013	22.6957	21.4301	22.3021	21.2127	21.5138
P28070	21.3941	21.1411	21.6009	20.1099	19.9671	20.1171	20.5188	20.4599	22.2044	21.8825	20.7695	21.7095	23.2103	20.9866	22.9211	21.0097	20.6692	20.5063	19.6701	21.187	22.6303	20.4364	24.6198	23.3862
P28072	21.6815	22.3473	21.4114	21.9944	22.7675	22.6753	22.5898	21.1283	20.7517	21.7183	22.122	21.8558	21.6147	21.0155	20.2842	21.7383	21.7356	21.769	21.441	21.5646	20.9082	21.5611	21.3378	20.7826
P28074	20.5704	21.98	20.5698	21.8566	22.56	21.5968	22.2061	22.0567	20.1869	21.04	21.2521	21.166	20.2983	20.2871	19.6353	21.5954	21.2344	21.5219	21.9783	21.7026	20.2448	21.9607	19.8988	20.2186
P28161	20.6391	19.7006	21.3253	20.8832	20.2982	20.9142	20.8914	21.0678	21.1683	20.9615	21.3074	20.9586	21.5953	20.3446	21.5175	20.6477	19.6699	20.6238	20.03	19.3873	19.945	20.2819	22.0246	20.6195
P28288	21.028	21.8452	20.3072	21.3238	22.1291	22.3813	20.9531	21.7088	20.4195	20.548	21.6108	20.7754	20.9291	20.2794	20.7954	20.8628	21.3203	21.169	21.4205	20.6437	20.7878	20.6077	20.4027	20.6125
P28289	16.4119	17.8061	21.6506	18.5463	18.2902	17.4265	17.3395	18.7064	18.3613	18.2068	18.9504	17.0814	16.885	18.796	18.6548	17.8746	17.0342	17.3226	17.3184	16.3527	19.5458	19.6627	20.5109	19.1317
P28290	18.7627	18.6015	19.8984	18.6844	20.075	19.319	19.0105	19.7524	20.0239	19.5073	19.9054	18.9343	21.7075	19.7379	18.9383	19.1649	18.9201	18.8472	18.4623	18.6805	19.4127	19.6977	20.0636	19.7146
P28300	20.0519	20.4971	22.5289	20.9261	20.9621	20.028	20.8074	20.4972	22.0325	20.9313	21.8711	21.5904	20.3385	19.8866	20.1324	20.9937	20.4511	20.4453	21.0825	20.049	20.7754	21.0757	21.8307	21.7027
P28331	22.6889	22.8554	21.9675	22.5875	23.0938	23.0348	22.8193	23.1365	22.5304	22.9196	23.0199	23.1611	23.3332	22.7758	22.6869	22.4822	22.5368	22.7722	23.4499	22.6667	22.7876	22.5885	23.4087	22.4151
P28340	20.1339	21.3798	20.5607	20.6694	19.7732	20.4421	20.0635	20.2218	20.5879	20.8741	20.6736	21.9988	21.1981	20.9941	21.3053	21.1541	21.6098	20.9512	20.7389	21.0553	21.108	21.1984	21.6895	21.2992
P28370	16.5317	15.2961	17.3541	15.565	17.1699	16.7926	17.1036	17.1669	17.7685	16.2223	16.9636	17.8282	18.5873	16.1076	17.3575	16.6675	18.5442	15.7824	16.4202	15.5831	20.2948	17.0181	19.4857	17.8657
P28482	22.1816	22.7441	21.3461	22.5204	23.457	22.8657	23.468	23.5386	22.1497	22.5996	22.4473	22.6299	21.8778	22.8661	21.8372	22.4735	22.8254	23.0547	22.9229	23.0028	21.1176	23.0885	21.4534	21.6539
P28676	22.5201	22.3112	22.0494	22.1305	22.5722	22.0126	21.7864	21.9599	22.1286	22.0732	22.3436	22.4937	22.107	22.5199	22.3818	21.7683	22.7218	22.1933	21.7826	24.4742	22.5113	22.4901	22.6455	25.607
P28702	21.54	20.4629	19.5597	21.063	20.6776	20.4296	20.8004	19.7866	20.0087	20.3108	21.3378	20.7795	20.3104	21.3532	20.5261	21.014	20.6998	21.3661	20.3227	20.5054	19.7434	19.8806	19.6384	20.5116
P28799	20.8709	21.5634	20.4624	22.0292	22.7066	21.5049	21.1318	22.1911	19.9467	20.9	23.7665	23.2577	21.3011	22.2541	21.4749	22.4249	21.8974	22.7122	21.838	21.473	20.7938	21.4725	20.9343	20.617
P28838	24.591	24.1693	23.4338	22.7997	23.2559	23.8565	23.5961	23.299	23.8934	23.1726	23.0888	22.758	22.9763	24.0872	23.8435	22.6549	23.6516	22.9357	22.9985	23.2741	23.6815	23.7557	22.9372	23.4974
P28906	19.5327	19.6862	19.6603	20.7236	21.8763	20.0083	20.6116	20.3261	20.8603	19.7248	20.5174	21.0829	18.8955	21.1319	19.8676	20.0278	19.3181	20.3602	19.4702	18.6805	18.6473	19.5596	19.9207	18.8874
P29034	21.0657	20.0404	21.939	20.0952	21.1716	20.3843	19.2677	20.1237	19.4954	20.3881	20.1518	19.5797	19.6507	19.6261	19.9127	19.3347	19.3506	19.0517	19.5685	21.6705	19.0249	19.3891	18.707	20.2721
P29074	22.9609	22.5346	21.01	21.2925	22.9444	22.8323	23.4448	21.5682	21.5238	22.5237	22.6247	21.7887	22.2905	21.8854	20.7595	21.3013	22.7496	21.7424	21.7669	21.4043	21.1336	21.2125	21.5305	21.748
P29084	18.8051	18.7751	17.7683	19.6923	20.147	19.3159	18.6692	20.0777	15.5577	19.915	20.4054	20.3674	21.3968	19.011	20.7641	19.3858	20.0782	18.9841	18.9174	19.2188	23.0831	21.5755	23.1598	21.802
P29144	21.2936	20.0123	21.6608	21.1521	21.5003	21.3132	22.0636	21.1128	21.3957	21.306	21.1785	20.4347	21.5134	20.9872	20.7819	20.8761	21.4199	21.2548	20.7476	20.8507	21.0816	21.4217	21.0816	20.9808
P29218	22.3374	21.9539	21.6773	22.4284	23.0689	22.4871	22.5812	22.295	22.8356	22.2947	22.9459	22.4044	22.4963	22.6736	23.0763	22.0941	22.6054	22.5577	22.818	22.3883	21.9656	22.4272	21.6114	22.2233
P29350	21.9168	20.8035	21.2014	20.9401	21.4087	20.4921	21.0213	21.8113	21.8027	21.7066	22.1114	21.2208	21.223	22.9046	21.9416	21.1477	21.2211	21.4032	20.737	22.056	22.1616	22.2098	22.4469	22.5033
P29353	20.1684	19.4739	19.1675	18.7659	20.6373	19.805	19.0804	19.6419	20.4802	20.1087	19.5803	20.0361	21.9014	19.2929	20.3896	18.7321	20.1491	18.6738	19.5032	19.3242	20.0302	19.9563	19.765	20.3839
P29372	21.2155	21.3446	21.6952	20.5306	19.5031	19.6204	20.2228	20.0808	22.5233	20.8909	20.4823	21.9374	21.4154	21.9396	20.9336	21.5115	21.6183	21.3892	21.0227	21.5311	22.2811	20.4329	22.5288	21.3652
P29373	19.3045	22.9377	22.5525	24.8308	22.4153	22.8336	23.1835	24.5629	21.3125	22.004	23.447	22.3817	20.8846	23.8599	24.8972	22.0005	23.9912	20.3424	22.6392	20.2903	23.9209	20.9763	21.1423	20.4681
P29401	23.9118	22.7119	23.0055	23.2202	23.439	23.3714	22.4852	22.9016	23.1034	23.6596	22.637	22.7675	24.8953	22.8725	23.036	23.2316	22.4221	22.8726	23.1311	23.542	23.8063	22.9909	23.4352	23.0262
P29466	19.8172	19.2965	19.5053	18.9683	20.5344	20.1303	19.1851	19.2184	21.178	18.801	19.7375	19.8839	19.2428	19.9315	20.3173	19.7581	19.9769	19.2667	19.2259	19.2563	19.7796	20.1341	18.9186	20.7549
P29508	20.0204	20.2746	19.4235	19.7258	20.5063	20.474	20.4274	20.9459	18.8788	20.0251	20.002	19.7251	19.6426	19.5536	18.9197	20.0403	20.276	20.6181	21.0464	20.5604	19.7722	20.8289	18.3912	18.9128
P29536	20.9048	20.7692	19.6958	20.7115	21.7529	21.3361	20.1681	20.7553	21.0433	18.8068	18.4763	21.252	18.3749	21.0668	18.3901	21.4173	20.3734	20.6286	21.2829	21.1862	20.7655	21.3043	21.1896	20.0968
P29590	21.8935	21.9924	21.491	23.4143	21.6257	22.022	21.3675	23.892	21.6852	20.2892	20.8221	21.0398	20.1738	22.5195	20.6161	21.2908	21.4738	21.3388	21.7327	23.5401	20.9517	21.5576	21.6554	21.1954
P29622	20.9728	20.927	22.0618	21.2408	22.4309	21.5487	22.0838	21.9157	21.8601	21.6749	21.7005	21.4576	21.1244	21.7885	21.4383	21.9248	21.5575	21.3871	21.0416	20.8296	21.0678	22.2267	21.5216	22.2984
P29692	25.4282	24.6799	24.1134	24.6939	24.5967	24.6806	24.8083	25.0382	24.5537	25.2788	24.7387	23.7246	24.5273	24.28	24.1196	24.2734	24.7283	24.0425	24.7956	24.8671	25.199	24.3216	23.917	23.6805
P29728	21.7551	22.241	20.7538	20.2221	21.3107	22.0417	20.8043	21.1929	22.3082	20.6231	20.8784	20.805	21.7898	21.9129	21.0556	20.785	21.5852	20.7104	20.4199	20.7865	23.0933	20.6352	21.0902	21.8493
P29762	24.1476	19.868	19.9545	18.4495	20.9811	19.3919	20.6069	22.0711	21.2039	18.8071	18.7922	19.043	19.8706	18.8072	17.2746	22.5847	20.8027	19.9818	20.4008	22.6444	17.9976	20.5851	21.887	17.1179
P29966	13.3221	19.6744	11.8874	18.2477	20.249	15.5043	18.7086	19.4341	12.2591	20.4735	17.9955	21.4105	15.8043	20.2499	18.1553	21.2967	21.5417	22.4828	21.8843	17.9924	15.6545	21.1364	16.1025	#NAME?
P29972	19.9761	20.8076	22.9127	21.7409	21.6914	20.6286	20.8071	22.2279	22.8727	22.8459	23.5201	22.2639	22.7769	22.4932	22.9055	22.7809	21.7269	22.5896	21.7341	21.0761	21.2923	22.2322	22.5592	23.006
P29992	22.0238	22.3401	22.6608	22.887	21.8793	21.4548	21.8242	22.3664	22.9476	23.2535	23.7803	22.7873	23.0675	22.4371	23.2527	22.2478	22.6364	22.7554	21.5818	21.173	22.8537	21.7236	23.4542	22.4385
P30038	21.6013	22.3682	21.2038	22.5364	22.8946	23.1185	22.0077	22.0972	21.5833	22.4979	22.1809	22.0606	21.5389	22.0421	21.6129	21.6359	22.1238	22.3836	22.6017	21.7528	21.5196	22.3331	21.6559	21.131
P30039	19.4384	19.7396	20.1965	19.5778	19.9395	19.3533	19.8791	19.0408	19.4441	19.5145	19.9745	19.9224	19.3494	19.3981	18.8116	19.1574	19.2957	19.5247	18.9104	19.7853	19.5105	19.8886	19.3548	19.8707
P30040	24.2923	23.5227	23.0974	21.9626	22.6592	22.6241	22.9199	22.6902	23.1997	23.7615	23.9338	23.5102	23.3376	23.387	23.4938	22.6084	23.3882	23.3138	23.4677	23.1388	22.9828	22.8745	23.616	23.197
P30041	22.2425	21.4064	23.5674	21.5793	21.8315	22.1832	21.8016	22.04	23.0993	22.616	22.4962	21.6572	23.3055	22.2548	22.0444	21.8225	22.2635	21.8045	21.9269	21.8117	22.8043	22.1572	22.8508	22.5613
P30042	21.1592	22.8979	18.6295	22.8419	23.523	23.6346	23.1426	23.8428	19.1982	21.7994	21.8803	21.4221	20.8971	21.8368	20.867	21.985	23.1989	22.2226	22.4063	22.7293	19.4373	22.8712	19.5881	22.9855
P30043	20.9804	20.7224	20.9922	20.9575	21.2192	22.3492	20.3274	21.5364	21.2061	21.8471	22.6223	21.7292	22.7536	21.4369	22.8019	20.8182	21.0775	20.9793	21.194	20.0913	22.8534	21.3573	21.287	22.75
P30044	24.1155	23.4688	23.0287	25.1481	25.8956	24.822	24.0911	25.504	23.594	25.8054	26.8598	23.2125	24.3891	25.0624	25.4238	25.2888	23.7688	25.4408	23.0635	23.0364	23.4299	23.0814	23.3033	25.3409
P30047	25.7317	21.9875	20.5301	21.2188	20.4566	20.6042	20.1749	20.9129	21.4334	21.1092	20.9773	21.7345	21.1441	22.5835	20.9116	21.6675	21.4557	21.8459	22.0717	21.2577	20.6645	21.5293	21.2515	21.5065
P30048	23.9177	23.7444	23.299	24.8658	24.0812	24.2018	24.2836	24.2351	24.2215	23.7429	24.2545	24.4114	24.6319	23.2522	23.2893	22.794	24.3224	23.9908	23.6157	24.4474	24.6495	23.2442	23.9156	22.1823
P30049	22.4188	23.0585	21.4064	22.9983	23.1312	22.7022	22.7819	23.2713	21.6934	21.7233	22.0398	22.4448	21.7515	22.7653	21.523	22.6509	23.0273	23.5813	23.696	22.5613	22.1193	22.9141	21.7006	20.7758
P30050	25.0604	24.4927	24.3647	24.1429	24.6451	24.41	24.867	25.0801	24.2496	24.9319	24.7695	23.7483	24.5253	24.3243	24.0207	24.1335	24.7708	24.3787	23.8814	24.3649	24.3588	24.1566	24.0457	23.9515
P30084	21.473	21.3743	24.6567	22.4257	22.2864	22.0787	21.6219	21.9098	21.9215	21.5332	22.3478	22.0326	22.4857	21.741	21.978	21.4857	22.0427	21.8188	21.8582	21.5118	23.1843	21.895	21.159	21.1019
P30085	20.7864	20.2949	20.6093	19.9535	20.5304	20.2757	20.4478	20.4206	20.1413	20.5977	20.5293	20.4358	20.3979	20.4609	20.053	20.4282	20.3322	20.1456	20.7594	20.6106	20.4403	20.8037	20.9292	19.9872
P30086	24.6619	24.6188	23.9624	25.0966	23.85	23.9006	24.368	24.4779	24.6546	24.2795	24.8737	25.1901	25.0063	24.4301	24.8099	24.2474	24.6958	24.8035	24.4518	23.4484	24.068	24.3133	24.1399	23.2568
P30101	25.1869	24.4036	24.2823	24.4208	24.3787	24.4785	24.7643	24.2252	24.1772	25.0428	24.9389	24.4258	24.8213	24.831	25.0805	24.4575	24.3986	24.6274	24.8723	24.534	25.2539	24.0782	25.5108	24.5666
P30153	22.3845	22.788	21.7696	22.6772	23.0442	22.9751	23.15	23.0719	21.6747	22.1152	22.6253	22.029	22.5477	22.5411	22.1857	22.5143	22.6367	22.7556	22.9539	22.4915	23.0958	22.4256	22.7987	21.9036
P30154	19.8557	19.0419	19.2741	19.6645	19.3869	18.8383	18.755	19.3524	19.9849	20.4316	20.8139	19.3639	20.206	20.4392	20.5645	20.3908	19.1788	19.4621	18.2213	19.1798	19.2543	21.1928	20.3146	21.4001
P30273	22.3695	22.3017	20.3583	22.2494	23.1499	21.0461	22.0291	21.5464	20.4133	18.8811	19.7359	21.2071	18.4833	21.6165	19.6967	22.3175	21.9192	23.1513	22.6561	23.1455	20.3853	22.4648	20.1985	19.8437
P30405	21.3385	24.7962	19.6069	22.2071	21.7249	27.4791	20.3818	20.685	19.6858	21.6863	21.6253	21.6309	22.9823	20.5567	20.7757	19.94	20.086	21.8886	19.5529	21.6412	21.0128	20.6138	21.0824	21.428
P30419	22.9157	22.7212	21.8832	22.0315	21.4323	22.6458	21.4995	21.6936	22.4115	22.4297	22.4063	21.5475	22.207	22.2287	22.1689	21.3198	21.8742	21.5466	22.4582	21.634	22.9442	21.7525	21.7469	21.6635
P30466	20.1899	19.4625	19.346	21.0119	20.2243	19.0667	20.2692	20.5877	19.0589	24.1042	20.1667	20.9448	17.9985	20.4875	19.79	20.7971	20.7294	20.5382	19.9821	20.2127	20.2418	20.3872	19.7344	19.3615
P30511	22.1438	20.7147	20.8237	20.5465	20.7479	21.4689	20.284	21.8151	21.5488	20.558	20.6942	23.5233	20.8304	21.9434	21.4431	21.2073	21.4704	21.3085	21.0942	21.3435	20.3731	21.3326	20.964	21.6733
P30519	22.3317	21.7478	21.627	21.2256	21.6232	22.1587	21.4122	21.0428	21.7899	21.5286	21.5882	21.5171	21.7993	22.0836	21.5324	21.5193	21.6824	21.6393	21.5365	21.3472	22.1291	21.5439	20.8045	21.1678
P30520	23.069	22.2679	22.49	22.1522	22.3082	22.8556	22.4542	21.9792	21.8701	22.1926	22.5591	22.4328	23.2085	22.7014	21.9633	21.9648	22.462	22.7135	21.7861	22.582	22.6835	22.5428	23.6855	23.2321
P30533	21.3384	22.1947	20.0065	22.5549	23.4231	21.3973	22.9221	23.5673	19.6143	21.3497	23.0297	22.1115	19.1894	22.0597	21.3918	21.0279	20.8472	20.9899	22.0902	21.7138	19.8117	20.856	18.512	20.7676
P30566	20.9305	19.5101	20.9948	19.2947	18.5257	19.0827	19.5743	19.7378	20.4458	21.0546	20.7362	20.118	21.8413	20.13	21.1164	19.6509	20.2977	19.1283	18.3593	20.334	20.9048	19.9122	22.7591	21.0181
P30626	22.3525	22.7667	22.5039	22.9934	23.7421	23.3	24.0383	23.4351	22.479	22.408	22.702	23.2386	21.801	22.7229	22.7189	22.7355	23.3306	23.5804	23.6853	22.8619	22.1273	23.4705	21.8977	22.2109
P30711	22.0644	21.6176	22.2664	22.3535	22.116	21.2836	21.9469	22.0006	22.3211	21.9943	22.0799	22.2044	21.8567	22.0438	22.0531	22.1343	22.4738	23.0873	22.2069	22.1424	21.4793	23.1227	20.6009	22.0455
P30740	22.4687	21.8945	22.6296	22.6486	22.1267	21.6204	22.1627	22.3351	22.8886	21.8393	22.0727	22.7937	22.7033	22.8488	22.7405	22.368	22.7416	22.7734	22.2249	24.1623	22.2237	22.4292	23.4048	23.9337
P30825	20.2978	19.0948	19.5187	19.8893	19.2861	17.8165	18.8696	18.8484	18.2245	20.6622	20.213	17.9721	19.8358	18.4257	18.6535	20.0185	19.4585	18.9891	18.9934	21.1519	19.9919	19.1627	18.4668	20.0568
P30837	22.1103	21.6346	22.9013	22.1892	21.8685	21.0355	21.5812	21.2716	21.8122	21.7767	22.7024	22.1321	22.5328	21.1653	22.198	22.1118	21.8181	21.3658	22.0894	22.3128	21.7282	21.1816	22.0829	22.8472
P30876	20.722	20.0663	20.3303	20.339	19.8304	19.7078	19.7257	20.05	20.3918	20.4675	20.3995	19.9746	20.6511	20.7713	20.5475	20.3951	20.2727	20.0355	19.9807	19.9598	20.6662	20.1081	20.2155	20.826
P31040	19.706	20.3963	19.8367	20.7824	20.8976	20.8822	20.5518	20.912	19.1903	19.2783	20.0976	19.7338	19.4244	20.4644	19.2703	20.1522	20.5508	20.1041	20.8588	19.9888	20.0133	20.7707	18.9332	19.0954
P31146	23.2012	21.7601	22.9697	22.0845	25.4961	22.2363	22.5096	23.2722	25.783	21.104	21.0672	21.6622	19.9568	24.5196	22.6211	22.2248	22.4566	22.8683	22.7574	23.5489	22.3465	27.4255	22.7055	22.8801
P31150	21.4171	21.9483	22.8487	23.2573	21.9403	22.2115	21.835	21.4771	22.7906	21.4568	21.7749	21.6738	23.1195	21.7607	23.1205	21.7599	22.2599	21.938	21.72	21.4032	22.9916	21.6191	23.626	22.1809
P31151	21.9747	21.5362	18.4702	21.8798	22.539	22.7784	17.4766	21.5642	19.5792	19.2738	19.4371	18.9839	18.6411	18.6604	18.135	19.1578	19.7812	18.8255	18.0767	18.7555	18.0336	23.486	18.4668	18.2456
P31153	23.6799	23.5074	22.9041	22.9449	22.8879	23.6511	22.8317	22.2499	22.7155	22.61	23.0465	22.7885	23.3109	22.9826	22.9588	22.743	23.2011	23.1811	22.6499	23.4702	22.4002	22.5597	23.2051	22.5271
P31323	20.421	20.6197	20.1307	20.763	21.9557	21.495	20.7262	21.169	20.1618	20.0337	20.6516	21.1389	20.437	20.8557	20.8468	20.5518	20.7186	20.3479	21.009	20.7389	20.9159	21.5616	20.2769	20.3653
P31327	18.3138	18.0706	19.3676	18.1863	17.9769	17.8061	18.1889	19.3372	18.8086	18.43	18.3489	17.7822	18.3622	18.5616	17.9734	18.771	18.435	17.9138	18.067	19.0926	19.2759	20.1551	21.9236	21.6295
P31350	19.8609	20.4149	18.4386	21.5741	22.9738	20.6811	19.1352	20.1373	17.7945	20.1159	18.4397	18.167	18.6137	19.7405	18.2879	18.9317	19.0334	18.7064	19.5509	20.9494	19.8372	20.2831	18.3667	18.8531
P31689	20.5156	21.6596	20.0086	20.1592	21.0231	20.7821	20.7698	19.4026	19.5312	19.6163	20.55	19.3433	20.531	20.1631	20.3228	20.802	19.7034	19.9971	19.8613	20.3373	20.2026	19.6706	19.1295	20.7466
P31751	19.2529	19.3458	19.5444	20.1476	19.6635	19.3387	19.0583	19.4701	20.2526	20.1168	20.7742	18.6521	20.7488	19.3758	20.1984	19.6472	19.9913	19.3671	19.0899	18.9399	21.3821	18.683	20.5078	19.3182
P31930	22.7471	22.8392	22.1254	23.2595	23.3343	24.0509	23.3555	23.7507	22.287	22.6583	23.1679	22.7985	22.8489	22.827	22.6249	22.6304	23.3444	23.1447	23.1812	23.0512	22.4957	22.7795	22.149	22.2172
P31937	21.7689	21.0796	21.5937	21.7049	22.0081	22.0726	21.7887	22.3014	22.0668	21.9386	22.4541	21.4079	22.4612	21.1984	22.0873	21.03	21.4233	21.3205	21.1392	21.448	21.544	21.6189	21.1527	21.7017
P31939	22.6828	22.6872	23.0055	21.9172	21.7148	22.5558	22.3212	22.0512	23.2638	21.9793	22.2992	22.5497	22.58	22.6191	22.536	22.5074	22.6544	22.3831	21.7029	21.9972	22.9406	22.22	22.9783	22.1097
P31942	25.1701	25.011	22.178	24.6579	23.3445	23.5014	24.2299	24.2719	22.6523	23.3787	23.8263	23.1051	22.9117	24.1131	23.2949	23.7909	23.6245	23.8072	23.0062	24.3641	22.6107	22.9915	22.6061	22.4158
P31943	23.4053	23.8288	22.9024	23.4968	23.2243	23.325	23.0697	22.7805	23.6826	23.2524	23.4206	22.6694	23.0352	23.6675	22.8055	23.6707	23.2201	23.1962	23.1259	23.343	22.4028	23.2935	22.9895	23.8637
P31944	17.9702	18.8496	17.6332	19.5036	19.3679	18.8687	19.1793	19.7774	18.9403	18.6152	18.9667	17.9657	18.2803	18.7093	18.3565	18.3448	18.6814	18.7738	18.6188	20.176	18.5813	20.4249	18.5431	21.6118
P31946	22.255	22.2739	21.1905	22.3527	21.9846	21.7002	21.8927	21.7163	21.3189	21.2877	21.5264	21.3684	20.6195	22.1322	20.8516	21.7186	21.9194	22.1127	22.6606	21.3902	21.0584	22.282	21.0071	21.1289
P31947	20.0802	20.4876	20.1377	20.7006	20.2506	19.6757	20.5755	20.979	20.08	19.2935	19.1016	20.4166	20.394	19.7659	19.1063	20.631	20.0554	20.807	20.8918	21.2264	19.6581	20.1722	18.7158	19.7358
P31948	22.6301	23.2073	22.738	23.1818	22.2717	22.946	22.9068	22.5245	22.7494	22.8427	22.2302	22.0538	22.5807	22.7318	22.8912	22.3607	22.6425	22.3008	22.0083	23.0675	23.2853	22.3937	22.995	22.5774
P31949	24.3823	22.2701	23.2261	22.331	22.7054	22.5563	22.9311	22.8499	23.9253	22.9166	22.8123	23.6126	23.059	22.8525	23.2658	23.4158	23.4784	22.2687	21.8201	24.063	23.6008	22.6761	20.8054	24.3088
P32019	20.2123	20.5388	22.2406	21.5276	21.6963	21.7524	19.9197	20.8133	19.4284	17.7834	18.3433	19.6451	18.0444	20.56	16.3759	18.9206	18.3398	18.866	17.5975	19.5135	19.1759	18.9428	20.5383	17.298
P32119	22.6826	22.9202	23.1911	23.8716	24.1486	23.9646	23.4019	23.8051	21.8163	22.4702	22.7489	23.2026	23.4163	22.7966	22.4494	23.2171	23.2086	23.3645	23.8151	23.1402	24.3967	23.5881	25.7313	22.2344
P32121	21.0462	20.5008	21.189	20.6981	20.9468	21.6006	19.8913	20.4764	21.2505	20.8221	20.6866	21.3672	21.5035	21.5101	21.2837	20.3565	21.1771	21.2183	20.7466	22.0897	20.6621	21.8438	21.3569	21.9215
P32247	20.642	20.7173	24.1367	22.5387	22.5633	21.4546	22.1031	22.9871	24.7522	23.7528	24.4749	23.6587	22.4138	22.3056	23.4498	23.2	22.1205	22.5232	21.5932	21.7207	22.3965	23.0113	23.531	21.4941
P32322	21.2913	22.0042	22.8201	22.2167	21.5702	21.7066	21.7892	21.2499	22.0619	22.0092	21.1921	21.9946	22.6709	20.8983	21.7351	22.095	22.472	21.8904	21.7301	22.1054	23.1592	22.1585	22.0338	21.6979
P32455	21.0968	20.5639	20.2173	20.736	22.4413	21.5857	21.2644	22.2078	20.4113	20.9461	21.1654	20.2022	19.6631	21.299	20.6995	20.746	20.5018	21.1145	20.9723	21.5349	20.4465	21.2569	20.0916	20.1327
P32456	19.7875	18.8334	20.2891	19.3944	21.3523	20.0306	19.7409	19.4246	21.4143	20.3645	19.9937	18.7185	20.7645	20.2632	22.0135	19.4787	20.0923	18.778	19.4622	21.008	20.9661	20.8099	21.8892	20.7916
P32519	20.6647	20.659	20.7203	20.3611	21.382	21.355	21.5629	21.2971	20.8877	20.4291	20.1672	20.6386	20.8378	21.9165	20.9016	20.7857	20.1099	20.9355	21.8548	21.645	20.5502	21.4354	20.278	20.2498
P32926	20.126	19.5249	19.8511	20.0747	20.5859	20.2167	19.7894	20.4217	20.5816	20.2393	19.9941	19.7298	20.3794	19.4042	20.2299	20.3966	20.2298	19.2661	19.5956	19.3006	19.9746	19.8127	20.7724	20.1605
P32929	21.852	20.8232	20.5514	20.4431	19.8542	21.0865	20.3044	19.8254	20.9759	20.8834	20.9792	20.8843	21.3656	20.4375	20.5137	20.14	20.2742	19.8946	19.3518	19.7246	19.0687	19.8388	20.4769	21.0071
P32942	22.4667	21.0412	22.9253	20.8873	20.6196	21.2097	19.99	20.7048	21.8875	21.8829	21.7537	19.9341	20.5912	22.7211	22.1726	19.3695	21.1448	20.901	19.3456	22.8904	21.7033	21.666	22.1478	24.4077
P32969	23.6419	22.7805	22.0654	22.3051	22.1211	22.4051	22.1991	22.4298	22.3256	22.8609	22.2653	22.1145	22.3813	22.5405	22.4797	22.2606	22.4666	22.2977	22.6515	22.4624	22.8802	22.2241	23.147	23.0125
P33121	22.8155	20.9068	21.2195	21.1545	22.9139	22.8174	19.9011	22.0894	21.0997	21.7499	22.5326	21.8143	21.1329	21.9422	22.5729	21.1657	22.7884	21.5272	22.418	22.517	21.9983	22.446	22.5301	21.748
P33176	21.6429	21.7539	21.5467	21.4307	22.3776	21.9928	22.0805	21.5885	21.7421	21.6585	21.3522	22.7562	21.6581	21.8383	21.5699	22.4095	22.0351	22.0686	22.0215	21.8619	22.155	22.2111	22.2474	22.5702
P33240	21.7494	21.7461	20.8594	21.0616	19.9006	20.6404	21.008	19.4206	19.8624	20.6185	21.0377	20.6101	20.8089	20.5257	20.5171	19.6775	20.2475	19.9145	20.3265	20.69	20.8697	20.4194	21.0637	20.6505
P33241	23.0711	21.6847	22.4588	20.6613	21.5163	21.4179	21.6079	22.2142	22.5361	21.202	20.8923	21.8632	21.2749	23.201	22.2204	21.8057	21.9833	21.81	21.9168	22.8647	22.2326	22.75	23.356	22.3703
P33316	21.1228	22.4291	21.449	22.9377	22.8394	22.4997	22.4571	23.3449	20.1929	23.4744	23.8543	23.1864	22.4292	22.1344	24.0068	22.5033	22.6447	22.0659	22.8792	22.3677	27.4367	23.3797	27.2002	25.1877
P33527	20.2633	19.7416	18.8546	19.5749	19.6611	19.6691	19.223	19.4252	19.1028	19.7815	19.9806	19.5855	20.4598	19.6479	19.9671	19.3708	19.6318	18.9949	19.1349	19.5151	18.9734	18.9692	19.1098	19.8107
P33897	22.2293	21.0487	22.1626	21.7093	21.2617	21.0453	20.5245	20.8782	23.036	21.2814	22.2149	21.4266	21.3052	20.6338	21.1002	21.0014	21.0827	20.9187	20.9843	21.9674	22.1753	21.0937	21.8458	21.2146
P33908	20.0028	20.6595	21.4377	19.9801	20.1764	20.1366	19.5819	20.0881	22.2716	20.4973	19.7965	19.6424	19.8511	20.3805	20.7834	19.6355	20.3117	20.1918	19.9632	19.3987	21.7607	19.6449	21.1493	19.5548
P33981	16.507	19.4167	19.259	21.5999	22.4575	20.8131	21.1483	22.3125	20.1451	21.6423	21.4544	20.2025	18.408	20.8841	19.6804	21.5085	20.5452	21.5966	21.0841	20.3715	18.4647	23.0813	19.3059	21.6764
P33991	22.0238	21.5254	21.5616	21.1658	20.7745	21.4515	19.8369	21.1728	21.0983	21.7388	21.2516	21.0533	21.4212	21.1783	21.5262	21.3425	21.4858	21.201	21.1617	21.6867	20.0906	21.3446	20.7617	22.0803
P33992	21.4394	22.1736	20.2382	21.335	21.3705	20.7369	20.9907	20.1134	20.8516	21.3742	20.6603	20.375	20.6948	21.2468	20.3473	20.8678	21.8479	21.0235	20.4393	21.9686	20.3847	20.9814	20.6066	22.2485
P33993	22.175	22.9783	21.4852	21.4385	21.9559	21.3178	21.605	21.438	21.3876	22.3292	21.2375	20.6986	21.9258	21.6579	20.9759	21.6306	21.7447	20.8651	21.3584	22.4023	21.5074	21.8332	22.8427	22.5426
P34896	21.3985	22.099	20.7069	22.8895	22.77	21.7488	21.7857	22.8393	20.2644	21.8296	22.2961	21.929	19.2341	23.286	22.0794	22.9624	22.6288	22.9849	22.4576	21.3953	21.3469	24.029	21.1033	21.846
P34897	25.3748	25.5059	22.0813	26.1033	24.4459	24.2955	24.3592	23.9004	21.9832	23.9739	23.7372	22.4335	23.4082	22.5819	24.1539	22.8232	23.7793	22.9852	22.8467	23.7217	22.3666	23.0322	22.318	22.3182
P34913	20.5579	19.3994	20.2354	20.4854	21.0872	22.5517	20.9378	21.8529	21.8489	20.6271	22.5492	22.0106	20.1213	21.9554	20.1884	20.7425	21.5008	21.0227	22.0013	20.1484	21.3515	21.1948	21.5899	20.8072
P34931	25.8112	25.4187	25.9663	24.9065	24.7877	25.4689	24.8178	24.055	25.4023	25.4356	24.7203	24.9001	25.8104	24.9061	25.388	25.2056	25.27	24.9163	24.7484	25.2851	27.1004	24.7571	25.9325	25.1451
P34932	24.1523	23.7193	22.693	23.3945	24.1075	24.1248	23.9316	24.2317	22.8523	22.6713	23.4078	22.6283	23.3401	23.1533	22.8517	22.5247	23.3554	22.8616	23.1245	22.6017	23.1016	23.6278	23.2346	23.7789
P34949	20.7317	20.6037	21.7549	21.0797	19.8881	20.4718	19.8203	20.4023	22.3139	20.553	20.9432	21.1076	21.4252	21.489	21.4013	20.5718	20.6022	20.6168	19.9485	20.7823	22.1774	21.2575	20.5209	21.19
P35030	21.937	23.0842	27.1868	23.7344	23.4788	23.7402	22.9199	23.3803	27.4415	27.5041	26.8545	21.5496	26.9514	25.8016	25.1212	26.0916	22.3614	23.1386	23.7592	23.9948	26.5066	22.7331	26.3367	27.7655
P35052	20.341	20.6345	21.4502	20.8045	20.3224	19.9132	20.1934	20.1632	18.0687	20.3205	20.295	22.3604	19.5426	20.0737	20.5461	20.8668	20.6691	20.2557	20.8236	20.0997	19.8007	19.6799	19.612	20.3263
P35080	22.5929	22.1817	21.3545	23.3592	23.2305	22.1957	23.1875	22.498	21.4508	20.9716	22.3552	22.1656	20.854	21.4277	20.6492	22.453	23.0424	22.3511	22.6946	23.0964	19.2776	22.5832	20.9608	21.1098
P35219	21.5139	21.9736	24.3495	23.3127	22.4197	21.0564	21.8773	22.6859	24.2218	22.8137	23.5191	21.3416	21.5383	22.4065	22.9859	21.6906	21.0385	21.3261	20.1573	21.3318	21.4578	22.5685	22.596	24.379
P35221	21.6071	22.067	21.9613	22.018	22.0308	21.8997	21.3405	21.893	21.8858	21.9868	21.9906	22.3069	21.8187	21.2742	21.997	22.3026	21.0778	21.8644	21.6117	21.6953	22.2796	21.783	22.5225	22.786
P35222	21.939	21.7762	21.6004	22.5093	22.5897	22.8484	21.7515	22.1329	22.2827	22.1927	21.7667	22.3107	21.5475	20.9641	21.7589	22.1037	21.8019	22.6483	22.6383	21.8467	21.7008	21.8846	21.9256	21.897
P35232	24.5367	24.7133	23.7954	24.4116	24.7	24.8184	24.0147	24.5766	23.8495	24.3449	24.6039	24.3249	24.7051	24.0147	23.9765	23.8863	24.6749	24.3314	23.4716	24.1602	23.5782	24.161	24.0053	24.2871
P35237	22.0831	22.349	23.0908	22.8579	21.9906	20.8668	22.035	22.0371	22.8434	22.5246	23.0518	23.4251	23.4915	22.5708	23.4973	22.3783	22.3938	22.4382	21.9007	22.3506	22.4989	22.232	23.1754	22.6785
P35240	20.6063	20.0149	19.86	20.1911	19.251	19.3025	19.7573	19.8715	18.8185	19.8581	19.9579	19.5634	19.2987	19.6421	19.9177	19.6897	19.8764	19.4281	19.4487	19.6192	20.4829	19.1621	21.2991	20.2758
P35241	20.8709	20.9004	20.2734	20.135	20.93	21.0846	21.0244	20.807	20.0644	21.0156	20.3363	20.7171	20.227	20.5908	20.5052	20.5138	21.0036	20.1643	20.1694	20.8653	21.7373	20.9521	21.0652	20.929
P35249	21.2668	22.2712	21.5787	20.5243	19.4395	20.0017	19.899	19.2546	20.8432	20.8487	20.9422	19.8988	21.5275	20.3013	21.4127	20.2073	19.9442	21.1024	20.1349	19.7572	22.0017	20.0194	21.8025	21.0227
P35250	21.0678	21.9014	20.8111	20.8588	19.8844	20.7741	20.6944	20.0159	20.8843	21.108	21.1975	20.5451	21.1415	20.8307	20.7947	20.3384	20.6982	20.6159	20.7974	21.0192	20.6573	20.6412	21.1778	20.6374
P35268	26.0625	25.6943	24.5861	25.4847	26.0893	25.3343	25.955	25.5508	24.942	25.3472	25.0507	24.9027	24.8466	25.3912	24.4861	25.0925	25.4146	25.5512	25.2932	25.1645	24.7856	25.2889	24.6927	24.5928
P35269	20.8401	19.3654	19.5411	19.9267	18.8697	20.0951	18.9993	19.5026	18.9225	20.8416	20.6253	19.3357	20.0799	19.5246	19.548	19.0303	19.6648	19.3261	19.2765	19.3436	19.9376	19.732	20.2344	21.0949
P35270	21.3909	20.9072	21.5179	22.3685	20.3934	20.2971	21.049	21.394	21.3951	20.9867	21.7118	22.0307	22.7693	21.4635	21.7462	20.7447	20.9559	21.6396	20.0074	21.0691	22.8471	21.7789	21.1118	21.6666
P35442	21.7938	22.9996	26.1472	23.2396	23.015	22.9036	23.8669	21.8148	21.3143	22.4737	22.572	25.7114	23.5886	20.7028	21.4791	23.5511	22.9404	21.1979	22.8826	21.4135	21.9013	21.5042	22.2529	25.4593
P35443	18.3449	18.9161	20.6281	20.1832	19.283	20.5425	20.5625	18.2891	19.6632	20.2317	20.2855	19.0596	18.7298	19.5958	21.2284	19.2246	18.6331	20.0452	18.4544	18.1103	18.4944	17.5389	18.7895	17.9094
P35475	20.5929	21.5381	21.2595	21.0178	22.0912	20.9197	22.0997	19.5738	19.7021	21.5729	21.6678	20.5822	22.424	20.2655	21.2193	19.1249	19.8962	20.0598	20.6936	21.2471	19.7875	19.9822	19.9098	20.2685
P35527	22.179	21.6388	21.2556	22.7211	23.56	22.8042	21.9305	22.6562	21.3265	21.4307	22.2261	21.5838	21.387	23.0073	21.0795	21.2396	21.9493	22.3794	22.8998	21.0561	21.7039	22.7303	21.2104	21.2907
P35555	21.548	22.0355	22.5304	24.2947	25.2824	22.9941	22.5421	24.5309	23.238	23.5289	23.9902	24.3611	21.8858	23.7284	22.5346	24.4387	23.546	24.2854	23.9496	23.6364	22.8617	24.3663	22.8434	23.9252
P35573	21.0655	24.428	23.0426	21.025	21.1011	21.493	22.3718	20.8918	21.2483	21.4142	21.496	21.1067	20.235	21.0843	21.1908	20.8283	22.1643	20.5694	23.6969	20.8172	20.4426	21.0134	23.3309	21.2446
P35579	23.4336	23.1776	22.1688	21.3015	21.8927	22.2786	23.039	22.4599	22.2461	23.2528	21.575	23.7322	23.4212	22.8257	23.1837	23.0845	22.3864	21.6476	22.0515	23.4974	23.9599	21.7191	23.9796	23.7466
P35580	20.5706	20.4071	20.863	19.8649	20.834	20.7127	20.832	20.4434	20.4394	20.7468	20.7164	22.1601	21.5693	21.2687	21.3894	21.2966	20.7837	20.3152	19.9934	21.4402	20.9882	21.6287	21.5476	22.3768
P35606	22.0182	21.8119	21.6509	21.7975	21.8291	22.5514	22.3939	22.0887	21.8274	21.9601	21.8259	22.0516	21.6817	21.9628	21.6271	21.973	21.9906	22.2464	22.2129	22.1124	21.4835	22.2025	21.7113	21.5964
P35609	20.7297	21.0156	18.9235	22.9524	24.2378	21.9677	22.6398	24.6041	18.9052	19.0705	19.4157	22.9201	19.9249	23.2601	18.1477	23.1406	22.8813	24.0313	23.0768	22.7608	17.5081	23.0749	18.0359	19.3381
P35611	21.2636	21.9544	21.4947	21.4795	22.7987	21.7884	22.7568	23.1637	22.5622	21.532	22.4202	21.9714	19.2122	22.6834	22.0604	22.2861	22.522	22.5604	22.0955	21.7073	21.3053	22.6391	21.722	20.9906
P35613	23.0532	22.065	23.373	21.9134	22.5054	22.2269	21.3804	21.6912	22.0792	21.364	21.7596	22.6588	21.8116	22.0819	21.9404	22.0229	21.7309	21.7211	22.8875	22.6545	22.2277	22.4521	22.8358	23.3844
P35625	19.3523	20.8533	23.2729	22.806	20.9343	21.866	22.3378	22.2063	19.9815	19.7461	20.0635	25.2397	20.2252	20.4855	20.0671	21.8526	21.2499	21.6389	21.0908	20.2873	20.8102	21.5901	18.5049	22.267
P35637	19.5812	20.0063	20.222	20.2379	21.471	20.0771	21.1951	21.9636	20.5921	21.3177	21.2148	20.4989	21.5169	20.9095	21.1015	20.7343	20.0447	20.341	20.3969	19.9317	20.4284	21.0535	20.8712	20.9446
P35658	20.4573	20.111	19.8289	19.2276	19.7157	19.6102	19.9261	19.6425	19.7692	20.0754	20.3172	19.7782	20.556	19.9133	20.237	19.5834	19.7278	19.6268	19.7413	19.5828	19.9804	19.2874	20.3508	19.6463
P35659	22.7096	22.0198	20.3446	21.0373	21.855	20.9629	21.1637	21.1148	25.4123	21.169	20.9623	20.972	21.1559	21.5893	20.4894	20.708	20.8248	20.7487	20.3001	22.4598	20.9141	21.2583	22.121	21.023
P35749	19.9019	19.7833	20.1394	19.9554	20.3564	20.414	20.1717	21.4621	20.9457	21.1048	20.3518	20.4547	20.7559	21.1205	20.7132	21.0377	20.5069	20.6812	20.1992	20.3085	20.707	21.1943	21.3949	20.9062
P35754	23.4818	20.9056	22.0218	20.68	22.2494	24.4759	22.4525	21.9151	22.1939	21.9082	21.8166	21.7925	22.9331	22.8422	22.4993	21.9022	22.1316	23.4996	21.3128	23.4647	21.8807	22.2734	22.5485	22.5665
P35813	20.6123	20.7075	20.5654	20.8405	21.6816	21.4373	21.4232	21.1034	20.4193	20.8724	21.2987	20.9935	21.1265	21.1196	20.7136	20.4284	21.3872	21.0119	20.6086	20.0429	20.3356	20.7481	20.5778	20.7096
P35858	20.4637	20.1817	22.7462	20.9175	20.8136	21.0223	21.6154	22.0746	21.7572	21.8747	22.2477	20.4853	20.6066	21.5717	21.2211	21.4853	20.6451	20.5738	20.5941	20.4265	21.0342	22.5748	22.7782	23.9816
P35908	23.2323	21.8809	20.9401	22.6523	23.6605	23.1257	22.2013	22.3362	21.3092	21.0941	21.3795	21.7594	21.0415	23.079	20.9284	22.9005	21.9446	24.1744	23.5766	21.3789	21.753	24.6566	21.4871	20.902
P35914	21.6916	21.5621	22.7939	21.4644	21.1596	21.7524	21.2649	21.4166	21.9073	22.2245	23.1732	22.5061	23.8523	21.6241	22.2902	21.3786	22.6806	21.7859	21.4812	21.688	22.9428	21.1201	23.692	22.4234
P35998	22.6807	22.4542	22.1308	22.417	22.5422	22.4141	21.9296	22.2315	21.8255	22.3244	22.6317	22.532	22.3384	22.5703	22.0181	22.0593	22.5148	22.1143	22.0087	22.3233	22.5094	22.3447	22.7335	22.6805
P36222	24.821	19.9665	19.8948	21.9429	22.4235	20.2373	21.313	21.7821	20.182	20.703	21.6779	21.599	20.967	20.3296	22.2498	21.3016	20.6311	20.5454	19.2419	20.7603	19.3307	23.7517	19.4303	22.2706
P36269	21.0539	20.4901	20.3573	21.5661	21.5397	20.4633	20.8579	22.0569	21.9556	22.175	22.4522	20.8137	19.2297	22.0605	21.8244	20.9671	20.7856	21.3915	20.0161	21.3531	21.743	21.7296	21.1076	20.347
P36404	22.6114	22.6271	20.5361	22.3987	22.7412	21.9674	22.1459	21.9514	21.3327	21.971	21.7879	22.2026	21.7523	21.7386	21.9371	21.6893	22.2831	21.6912	22.2633	22.001	21.4942	21.7956	20.8599	21.8985
P36405	22.0938	22.1964	24.9137	23.1671	21.4421	21.9939	22.3155	22.1984	22.104	22.1676	22.3663	23.0443	23.1452	21.9368	22.5405	23.0264	23.4934	22.7856	23.1007	22.4732	23.7501	23.0436	24.4408	22.404
P36507	20.149	21.2716	20.8242	20.9491	21.0714	19.9369	20.7399	20.557	19.9404	20.9073	21.2868	20.9472	20.5933	20.7615	21.0382	21.1147	20.8307	21.0407	21.3742	20.902	21.7148	21.5882	20.9636	19.1649
P36542	22.8525	23.2852	22.8589	23.345	23.724	23.6305	23.5616	23.075	22.8813	22.953	23.1609	23.1134	23.2144	22.8406	23.0142	22.3787	23.4669	23.1081	23.0251	22.5006	22.7494	23.0247	22.5708	22.8128
P36543	21.8273	21.2797	21.8117	22.3527	22.2739	20.9864	21.7718	22.0654	21.6392	21.6899	22.1559	21.7193	22.6574	21.8463	22.1968	22.1007	21.5389	21.9165	22.402	22.2164	24.1746	22.0344	24.567	22.5528
P36551	21.6272	20.5036	21.3283	21.1737	20.9881	22.0437	20.5062	20.6688	21.9037	21.0767	21.4172	20.8563	21.2933	21.2014	21.7854	20.8862	20.6951	20.6694	20.5482	21.6502	21.9295	20.5484	21.9455	20.8436
P36578	24.7427	23.9653	23.6771	23.5991	23.3825	23.9942	23.7277	23.7691	23.9535	24.4535	23.9264	23.5201	24.3645	23.9304	24.0264	23.5931	24.0283	23.6336	24.1226	24.1169	24.1863	23.3791	24.0872	23.8535
P36639	20.0385	21.0253	20.4612	20.2035	19.7726	19.6269	19.8453	20.0243	20.6674	21.2339	21.2268	20.5764	20.5057	20.9512	20.7898	20.544	20.7487	20.0932	20.0263	20.8116	21.1882	20.8435	21.1897	20.5395
P36776	21.6195	21.461	21.3158	22.4005	22.632	22.294	21.5946	22.0689	20.9984	21.946	21.7526	21.0738	21.8801	21.3321	21.4405	20.6713	21.9081	21.0061	20.7665	21.711	22.1469	21.3569	22.2371	22.3264
P36871	22.0043	21.0121	22.302	21.6552	22.3831	22.4794	22.438	22.1961	22.7247	21.9824	22.6211	22.2532	21.7198	21.8647	22.0796	21.9957	21.8915	21.8422	21.727	21.8638	21.0415	22.3656	21.7689	22.3436
P36873	21.0364	22.599	19.5246	21.9542	22.243	21.5059	21.9723	21.9351	15.695	19.9628	20.1424	20.8934	18.5692	21.2652	19.202	21.7767	21.4486	22.2363	22.2977	21.872	20.6249	21.5827	19.7897	18.0228
P36915	22.0242	21.7872	21.089	21.8068	21.1824	20.8182	21.2359	21.3925	22.1945	21.4423	21.1991	22.2452	21.0212	22.2232	21.5522	21.4514	21.503	21.5632	21.1095	21.3539	22.0524	21.5656	20.9052	21.7752
P36952	22.3851	20.0706	20.9518	19.9993	20.5733	20.4182	20.6465	21.0877	22.1151	20.8339	21.1195	21.7236	21.0313	19.9289	21.4779	20.8184	20.2319	20.1936	19.985	21.904	20.4623	20.5344	21.6471	21.2212
P36955	21.8742	22.336	24.5671	22.7999	23.9493	23.0167	23.4477	23.6946	22.932	22.8021	23.4702	24.0326	22.3611	22.568	22.9847	23.7933	23.2458	22.5789	23.6431	22.1083	22.3337	22.9202	21.971	23.987
P36957	23.2331	24.027	23.3608	23.6898	23.8983	24.3204	23.6977	23.8646	23.5031	23.7929	23.5941	23.3773	23.8874	23.776	23.4104	23.5337	24.0591	23.8499	23.8576	23.4492	23.3805	23.888	23.6799	22.8439
P36969	19.5564	20.4179	20.926	20.8236	21.1947	20.5245	20.5839	20.3567	20.8217	20.6694	21.2912	20.5112	20.9642	20.4043	20.9239	20.119	20.2712	20.4346	20.2429	19.2956	20.0372	20.5753	20.7709	20.1281
P37108	22.64	22.709	22.2657	22.9464	21.7516	22.0257	22.5676	22.3849	22.465	22.607	22.0629	21.796	22.9742	22.4385	22.661	22.4795	22.6553	22.4856	22.3273	21.6851	22.6905	21.9061	23.1742	21.9577
P37198	21.3165	21.4144	19.8597	20.4793	20.0689	19.948	20.1292	20.3285	20.4963	20.552	20.9709	20.24	21.3801	20.7464	20.7763	20.5066	20.2325	20.3204	20.0694	20.0665	22.4988	21.0037	21.8723	21.4438
P37235	20.8489	20.3869	24.6379	20.5355	19.1379	19.1464	19.93	20.4002	16.8679	20.3008	20.5501	22.0742	20.5097	20.7282	19.7843	20.4873	20.5364	21.0898	20.7496	20.2831	21.0926	20.4971	19.5597	19.6688
P37802	22.3745	22.1185	22.3006	23.1483	23.6456	21.6611	22.9654	22.2687	21.9918	23.7355	23.6919	22.7682	22.1274	22.2497	21.932	22.7246	22.9261	22.1142	23.7075	22.5809	22.252	22.3242	21.4439	22.7033
P37837	24.945	24.3828	22.9969	24.6891	24.8966	24.5315	25.0202	25.3102	24.2511	23.5461	23.5784	23.523	23.5472	24.6449	23.1136	24.0457	24.3195	24.4678	24.4454	26.0063	23.1973	24.6653	22.8667	23.0883
P37840	21.1515	19.9977	21.1208	20.3279	20.2766	21.6879	19.8493	21.6515	21.4044	20.0135	20.0678	20.0904	20.7656	20.8347	20.6545	21.0684	21.5816	20.8774	21.7209	21.0215	20.7842	22.0076	21.2657	21.5247
P38117	22.0169	23.2672	21.6609	23.185	23.8438	23.7969	22.5251	23.7179	22.3445	23.0957	22.2555	22.188	22.5473	22.6756	22.7115	22.0338	22.8635	22.7671	23.2736	23.3358	22.9597	22.8798	22.6085	21.5987
P38159	23.0986	23.8421	21.9302	23.7808	23.144	23.392	23.601	24.2138	21.9244	21.1679	21.7154	21.7111	21.5109	22.2578	20.7081	23.5579	21.5696	24.1004	22.7577	22.2943	22.9292	22.2901	21.9714	19.5963
P38435	21.2627	21.4912	20.9422	20.415	20.4833	20.4286	20.6289	20.9863	21.7779	21.6336	21.5203	20.9688	21.4009	20.5842	21.5397	20.8498	21.744	20.1878	20.5675	23.9127	21.5688	22.5317	22.2055	22.4035
P38571	21.8547	20.3833	21.0393	21.1188	19.9612	21.2879	20.7089	21.4771	20.4014	20.6552	20.6175	21.0767	21.7719	21.7152	20.9295	20.7877	21.2401	21.104	22.3982	20.7956	20.7797	20.727	21.4136	20.5274
P38606	21.9204	21.6341	21.5395	22.3092	21.9474	21.3645	21.6831	22.2664	21.4337	21.7067	22.3815	21.5853	22.0858	22.1072	22.0187	22.0081	21.7465	22.2291	21.5942	21.9195	22.4875	22.287	21.3387	22.8273
P38646	23.5773	24.4421	23.321	23.564	22.916	24.0662	22.9839	23.037	22.7562	23.1387	23.6552	22.8956	23.2578	23.1648	23.119	22.5826	23.2347	22.9818	22.9969	23.3137	23.3788	22.6717	23.685	22.738
P38919	22.9881	23.7606	22.3407	23.2828	23.3254	23.2249	23.3981	22.9301	22.4717	22.1876	22.0669	22.381	22.3515	22.9761	22.1028	22.8504	23.061	23.1225	22.8891	23.281	22.5187	22.9738	22.3876	22.4396
P39019	24.4014	23.6909	23.4805	23.3897	23.4976	23.7136	23.3944	22.6999	23.7835	23.6559	23.3144	22.9968	23.7388	23.2533	23.6102	23.0015	23.5085	23.1357	23.6228	23.5816	23.3581	23.1922	23.8617	23.2061
P39023	22.647	20.9239	21.928	20.9667	20.3554	20.2792	20.4593	20.5448	22.1411	21.9483	21.3537	20.5509	21.677	21.2009	21.8345	21.0472	21.1521	20.9363	20.5483	21.3167	21.7764	20.5515	21.7936	21.726
P39059	21.0604	20.7964	22.6641	21.518	23.1116	22.157	20.772	22.3998	23.7547	22.379	21.9209	21.1433	20.573	22.1923	21.9663	21.0105	21.588	22.5134	22.1045	20.9046	21.5094	23.0992	21.6987	22.1227
P39060	21.1888	21.3482	22.2159	22.1402	23.5359	22.1282	21.5449	22.8321	23.6075	23.1555	22.9578	21.7163	21.4037	22.3157	23.2045	22.7624	21.7869	22.2401	22.6003	21.9945	22.6291	22.9252	23.1966	22.5959
P39210	20.2516	18.9504	19.5766	18.8033	18.9267	18.8087	19.054	19.6827	20.0483	19.529	19.8615	19.8475	20.0364	19.8658	20.434	19.9682	19.9933	19.2202	16.496	20.0737	20.9549	19.9066	17.9046	20.2945
P39656	25.021	23.1419	22.8645	23.3062	22.8431	22.611	22.1808	22.4299	23.5534	23.8093	23.604	22.9942	22.7956	23.4171	22.6847	22.693	22.9648	22.4215	22.8853	22.9779	23.7991	23.217	23.4447	23.1162
P39687	23.0755	23.2042	20.5294	24.2334	23.3018	22.2179	24.1587	22.9967	20.0668	20.912	21.2656	22.5549	20.7459	22.9327	20.8561	23.5786	23.0796	23.7713	24.5468	23.3015	20.8194	22.8541	21.875	19.0018
P39748	21.6455	22.4052	21.3597	22.3445	20.7002	20.0232	20.8302	20.7009	20.8682	21.368	21.4814	20.6511	21.1467	21.2698	21.416	20.6641	20.7882	20.732	21.4181	21.4754	22.1509	21.2059	23.2515	20.8112
P40121	23.491	22.9427	24.5027	23.0341	22.4262	22.498	23.1417	22.9699	23.2518	21.6555	21.9671	22.8319	23.3933	22.4098	22.5267	22.5182	22.4338	22.5242	23.1451	23.2028	23.5528	22.2786	23.3675	24.1582
P40123	18.6156	20.6446	20.3242	20.9424	21.3184	21.1057	18.9664	20.4635	20.4561	21.3355	22.0177	22.9184	21.2503	21.7869	21.6522	22.2674	21.3102	21.7415	21.6455	20.7495	20.7054	21.8112	20.2691	22.9035
P40199	18.8144	18.8588	19.9344	19.4332	20.6025	19.3308	19.4882	19.6864	24.0621	20.6895	19.5977	19.7981	24.5218	19.0841	19.7946	19.772	19.6917	19.8661	19.4807	20.1773	20.4003	19.6194	22.5712	22.4326
P40222	20.1462	20.8039	18.8012	20.5443	22.0475	20.5063	20.7235	21.2167	18.2782	21.4175	22.3993	20.3632	19.1435	20.4897	19.8872	20.7041	19.9078	20.6599	21.3455	21.4021	19.8283	20.2977	19.6188	19.3952
P40227	23.0639	22.554	21.886	22.1115	21.067	22.1279	22.3082	21.998	21.8981	22.5532	22.0751	22.0933	22.5767	22.4801	22.0679	21.8148	22.4686	21.9775	21.7894	22.765	22.5096	21.7901	23.2034	22.5409
P40261	23.7196	23.7234	24.116	24.0865	26.6509	25.0141	25.0383	25.8139	23.8184	23.8866	24.353	24.0242	23.4003	23.5213	23.0885	25.0246	25.4226	24.1426	25.5956	24.9302	22.8152	24.8577	24.0258	23.2929
P40306	23.1948	21.9814	21.9936	21.5859	21.3503	21.8713	21.0861	21.7013	22.9968	21.7371	22.1023	22.2072	22.2666	23.5422	22.9272	21.7066	22.055	22.0068	22.0523	23.0887	23.3942	23.2305	21.8076	22.5864
P40429	22.6906	21.6261	19.3678	22.2621	21.8151	20.4517	22.517	21.6365	18.7982	20.1736	20.4313	21.2159	19.98	20.9158	20.2719	21.6047	22.2359	22.2891	23.4079	22.9066	20.6531	21.6893	20.6638	19.3901
P40616	21.7187	21.694	22.5177	20.9037	19.9473	21.1701	20.7604	20.8111	21.269	21.4158	21.2148	21.4878	21.4435	21.0734	21.2101	21.1036	21.4057	21.0817	21.2364	21.6878	22.0252	20.8277	21.0488	21.5474
P40763	21.5453	21.3338	22.1397	20.904	21.494	20.9039	24.0279	21.0984	22.4475	21.0797	21.6623	21.5299	21.8781	21.4765	21.9563	21.3416	21.2902	21.3085	20.6727	21.7427	21.8912	21.6584	22.273	23.0041
P40818	19.6731	19.2008	19.1978	19.2581	17.9355	18.8831	19.5548	20.1059	19.0723	21.5972	22.073	20.0138	19.7982	20.8004	22.0379	20.3955	19.8239	19.3803	18.5423	19.1813	19.8495	19.1207	20.6098	22.3231
P40855	15.7627	19.4072	16.4993	19.1606	19.888	18.3889	19.2884	20.1026	16.794	18.7037	18.8052	20.2249	17.0434	19.9634	#NAME?	20.7387	20.1727	21.6745	22.0068	20.1901	16.8834	21.67	16.271	#NAME?
P40925	24.859	24.1602	23.6298	23.967	24.4131	24.2272	24.0166	24.0141	24.0623	23.6051	23.9808	24.0965	23.7305	24.5006	24.1748	23.7444	24.2598	24.441	24.1183	23.7447	23.3862	24.1097	24.3601	23.5169
P40926	25.4098	24.9656	24.8938	25.2544	24.6596	24.7738	24.3149	24.4518	24.4443	25.6681	25.3352	24.999	25.4975	24.547	24.9269	23.8734	24.8785	24.2816	24.4253	24.8125	25.6485	24.2249	25.8709	24.4282
P40937	21.5536	22.201	21.097	20.8224	20.6073	20.5086	21.3434	20.1371	22.4528	21.5657	20.9037	20.0378	21.4308	20.7525	21.0715	20.236	20.7707	20.2339	20.2263	21.9972	21.102	20.5061	22.6134	23.7003
P40939	22.7676	22.357	23.0303	22.9385	23.3629	22.4899	22.4959	22.6985	22.681	22.8473	22.9726	22.7096	23.6337	22.2586	23.2036	22.1115	22.8469	22.3313	22.4246	22.1932	23.8779	22.2092	24.2007	22.74
P41091	19.8975	20.3652	19.9332	20.0462	21.9657	21.2527	20.836	21.6977	16.6188	20.9413	21.0931	20.3242	20.027	20.3543	20.2494	20.2462	19.4451	19.9778	20.603	21.617	19.5056	19.6126	15.9498	19.0852
P41208	18.6367	18.8856	19.2197	19.3161	17.9309	20.3685	18.0751	18.6	19.9281	18.4682	18.6979	19.7879	19.9379	19.1883	19.8954	18.3022	19.4228	18.686	18.2373	18.3987	20.1545	19.521	16.8432	18.8619
P41218	20.882	20.626	23.404	20.7124	22.2225	21.4701	19.9298	20.812	21.9829	21.0243	20.789	21.1487	20.7505	21.3465	21.2301	20.625	21.0937	21.6342	21.5411	23.7841	21.7546	21.9126	21.0812	24.5249
P41219	27.7725	27.1474	27.3581	26.9299	28.394	27.6477	27.5754	28.0759	27.7117	27.3082	26.761	28.0514	26.4988	27.9264	27.1651	27.7371	27.5399	27.5311	27.8925	27.7168	26.678	28.1758	27.0506	26.4596
P41222	17.7744	17.0148	18.5589	17.0594	17.8773	18.6107	16.5635	17.4161	18.6764	18.6239	18.7476	20.159	18.6411	18.428	18.2485	18.2355	17.7671	17.5011	18.2454	18.0015	17.1386	18.7532	17.7744	20.0687
P41226	20.9917	20.7943	19.9614	20.786	20.0447	18.5494	20.041	18.6142	20.5183	20.5162	20.937	20.4918	20.4784	21.2094	20.5752	20.8707	20.0318	20.402	19.5777	20.088	21.8233	20.4363	22.321	20.5116
P41227	19.3961	21.0672	22.0969	21.882	20.9036	20.7793	20.248	20.3348	20.5762	22.3775	22.0764	21.0219	21.3244	20.5634	21.8396	21.0031	20.4138	20.9326	20.7493	20.2877	21.1197	21.2183	20.9497	21.5235
P41240	21.5006	21.1202	21.2318	21.1887	21.52	21.205	21.0585	21.0089	22.1142	20.7971	20.296	20.3938	21.0051	21.5504	21.6052	20.7161	20.627	20.7104	20.4531	20.921	21.0914	21.1629	21.3742	21.7769
P41247	17.5179	17.144	18.9395	18.3481	15.6532	17.2952	16.4264	17.8696	17.4083	17.8601	17.3064	17.9753	17.8038	15.7156	16.8485	15.8288	18.9148	14.9317	17.478	12.3598	18.4736	15.7557	18.77	14.2044
P41250	23.5094	22.6417	22.4169	22.4983	22.7082	22.509	22.3161	22.7478	22.4949	22.7059	22.7881	22.332	22.3287	22.1995	21.7867	22.5717	22.818	22.3879	22.6616	23.8328	21.7183	22.5756	22.1671	22.983
P41252	22.6653	22.5791	22.7954	21.9565	21.3601	22.1336	21.9584	21.7866	21.9538	22.5512	22.2819	22.2171	22.975	22.7123	22.3715	22.3813	22.9024	22.2992	22.6215	22.3501	23.0166	21.9983	22.1193	22.7507
P41271	19.5444	19.3367	20.4434	19.5995	20.8262	19.6688	20.2051	19.192	20.2249	18.6048	19.9865	19.7618	18.3702	19.4886	18.9172	19.8157	20.2126	19.3745	19.5549	19.9561	20.9213	20.1136	20.2868	19.038
P42025	20.3533	20.4104	21.0189	20.5865	21.6468	19.5616	19.5907	19.9653	20.3254	20.8545	21.1443	20.4982	20.7169	20.7731	21.424	20.3185	19.7761	20.3019	19.783	19.7254	21.4594	20.3905	22.2391	20.8903
P42126	21.6787	22.6711	22.0841	22.8271	22.3972	24.1097	23.0368	22.444	22.4535	22.6062	22.8144	23.1462	24.3448	22.4171	23.0191	22.0647	23.1257	22.7796	21.8639	22.0627	22.4299	21.9152	22.0899	21.7807
P42167	22.974	23.002	22.3465	22.4253	22.2592	22.5569	22.305	22.9107	22.8686	22.6744	22.3499	21.8766	22.5557	23.3144	22.7555	22.1352	22.4272	22.7878	22.5497	22.9388	22.397	23.1727	22.9953	21.2549
P42224	23.2462	23.2253	22.7458	21.49	21.8924	22.396	21.2793	21.5745	23.4129	21.9844	22.2418	21.6841	22.6544	23.2006	23.8789	21.7568	22.559	21.4747	21.9002	22.4463	23.6543	22.769	23.85	23.1231
P42226	20.6117	19.7762	20.113	20.3549	21.414	21.3923	21.5091	20.6193	21.3023	20.1773	20.7939	20.1546	20.9683	21.0044	21.1571	20.2693	21.0601	20.5167	20.486	20.6157	20.7115	20.768	20.7118	20.8769
P42229	20.1026	19.6388	21.9845	19.1513	19.4039	18.5232	19.5652	19.4756	21.1999	19.937	20.0777	20.3163	20.2719	20.4686	21.063	20.5559	19.742	19.8851	20.0851	19.8938	21.1085	20.3183	23.7615	21.3637
P42285	21.0881	21.4608	20.6566	21.517	20.4061	20.3385	20.8823	20.1896	21.0893	21.3084	21.8941	20.1713	21.2863	21.4999	20.8916	20.2697	20.6071	20.59	20.1385	20.1798	20.6705	20.4433	21.5158	21.3573
P42330	19.0676	19.6263	20.6611	19.2263	19.8426	20.3124	20.2989	19.0127	21.9614	21.1269	22.1017	19.4639	24.1775	19.0955	22.0057	20.0416	19.3076	19.5347	19.3946	18.2324	20.8441	19.4118	20.9634	21.3979
P42331	18.6147	18.4157	20.3006	18.3273	17.057	18.1133	17.5615	16.6867	21.8552	20.1724	18.6912	17.0665	18.4663	21.6875	20.6913	18.3546	19.25	17.5006	18.3211	19.6174	20.8047	20.1745	20.1422	21.9618
P42345	19.3479	18.5719	20.2263	18.7303	18.0801	18.2576	18.3202	19.0423	20.9082	19.2292	19.4992	19.413	20.4098	19.6797	19.8746	19.0963	19.5712	19.0519	18.5413	19.5116	20.6999	19.9286	21.5279	19.8044
P42356	19.5805	19.0945	18.5937	19.8295	18.9801	18.3373	18.8082	19.6809	19.551	19.4192	19.7429	19.5124	19.9433	19.504	19.4472	19.5291	19.4686	19.485	20.4818	20.1188	19.6327	19.7106	18.7694	19.3466
P42566	22.9559	20.9624	21.6812	21.1726	21.2511	20.927	21.1046	21.9151	21.0917	20.5472	20.7127	21.6498	19.9552	21.5072	20.5782	21.5674	20.9092	21.7059	21.0829	21.1759	20.6398	21.6238	20.4278	21.9618
P42677	21.0412	21.8561	19.9907	21.694	21.8625	21.4106	22.115	22.2101	20.1467	19.7632	20.1931	21.2173	18.7663	21.2675	19.2613	22.0658	21.6086	22.428	22.6682	21.8363	19.746	22.4486	19.7579	18.5087
P42685	20.3964	19.3633	19.7213	19.3504	19.7935	19.1291	19.3206	18.9953	19.4017	20.1614	20.5552	20.2056	20.4245	19.1348	20.3654	19.9907	19.6179	19.5478	19.5994	19.4038	20.8285	19.5913	20.7408	20.5254
P42696	20.6451	20.5215	23.0165	20.2881	23.1523	21.0851	21.5796	20.6091	21.0388	21.0379	21.2996	23.0579	21.6046	19.5762	20.5378	22.392	20.9639	19.9966	21.889	20.197	21.2624	21.0107	21.7098	23.6547
P42704	22.336	22.1601	22.0713	22.5983	22.8914	22.3326	22.2809	22.013	22.7624	23.1434	23.0626	21.9431	22.2593	21.9017	22.4358	21.851	22.1698	21.5694	21.6166	22.1513	22.3535	21.9113	22.0564	22.8145
P42765	21.5173	21.5659	22.447	22.1813	23.3723	21.995	21.952	22.4051	22.0487	21.4939	22.1528	21.6261	21.859	21.7401	22.6491	21.6899	21.8232	21.3662	21.7774	21.4919	22.0735	22.2982	22.7059	22.3635
P42766	23.6727	23.6047	23.1423	23.5046	23.7993	23.7911	23.4989	23.5986	22.9451	23.4386	22.9746	22.7644	23.4613	23.4814	23.2009	23.4249	23.4999	23.6123	24.2964	23.6485	24.4861	23.4291	23.4101	22.4104
P42768	21.0711	20.3072	21.1496	20.3852	21.6158	20.9903	20.9643	21.229	21.2598	20.6756	20.9996	20.4376	19.6798	21.988	20.7937	20.628	20.4777	20.5545	20.8152	21.3154	21.9857	21.3135	21.5911	20.5711
P42771	23.2053	22.0906	19.56	22.3402	21.9919	22.6446	21.2764	21.2308	20.6065	22.4829	23.4672	22.7981	21.2532	20.9976	22.3704	21.9667	21.7536	21.6893	21.3034	22.5096	20.8434	20.8699	21.7361	22.9818
P42785	22.8707	21.8542	22.6341	22.1545	21.1729	21.0227	21.5813	21.8651	22.8844	21.6278	21.306	22.7167	21.5417	22.2329	21.9833	22.0245	22.4558	21.948	21.8673	22.0965	22.2696	21.7467	22.7498	22.4339
P42858	20.4803	18.7526	19.1543	18.5373	18.0011	18.323	18.2392	18.4259	18.2364	19.001	19.386	18.7417	19.2855	18.7991	19.152	18.4436	19.3385	18.2379	17.8065	18.5552	19.041	17.7024	20.1147	19.0377
P42892	21.4757	21.669	19.6601	23.0774	19.9934	19.8798	19.1341	19.3906	19.9328	20.2301	20.2559	20.2585	19.6008	20.1904	20.2208	20.3897	20.1046	19.9762	19.7594	20.6849	19.4072	19.8289	19.7306	20.5121
P43003	18.4525	15.8513	16.5733	15.494	17.2841	17.3042	15.9318	16.011	16.9059	18.2461	17.8717	17.0073	18.1794	17.7352	19.1419	17.0264	17.7291	16.9995	18.4972	20.4952	18.7731	18.8398	16.5766	18.8725
P43007	21.7842	21.8564	20.8101	21.6962	19.0976	19.7937	19.8913	19.9902	19.3948	19.9063	20.1238	21.4063	23.2448	20.1701	19.903	19.7977	20.817	20.812	19.8606	20.9719	23.5303	20.0258	21.1707	20.0814
P43034	22.4296	22.1484	22.3641	21.9438	23.063	22.2067	22.7646	23.0355	21.626	21.115	21.5206	22.7128	20.7155	23.0317	21.4599	22.7893	23.0937	23.1027	23.608	23.5998	21.5456	23.2339	21.7582	21.5188
P43121	21.4087	21.3265	21.3239	21.5338	23.1007	22.3355	20.9428	21.7513	22.0097	22.0001	22.3962	21.4186	21.0992	21.4709	22.1643	21.3844	21.9548	21.6702	23.4877	22.0706	21.9307	22.9638	24.4193	22.026
P43155	22.9601	23.5736	22.2551	22.4776	23.1165	24.38	23.4703	22.207	21.1447	21.389	21.8099	23.6363	23.5259	22.5791	21.6073	22.0035	22.4685	22.9281	22.6709	21.7796	22.7872	22.1613	23.1004	20.9449
P43235	16.4491	14.9168	13.515	17.1526	18.3532	16.0768	18.4001	17.7778	15.9253	18.6398	18.8343	16.777	17.9601	15.9156	18.9923	18.8267	17.9921	17.434	19.8431	17.3028	14.3947	17.9382	15.8456	19.5617
P43243	24.1758	23.1704	23.5776	22.9316	22.7253	23.1858	23.1613	23.2563	24.6509	23.1096	23.4825	22.767	23.5476	23.3346	23.7445	23.3282	23.0298	23.0098	22.8673	22.833	22.5927	24.7413	23.1566	24.2184
P43246	20.464	20.5123	20.6814	19.8677	19.3047	18.8725	19.0508	19.1926	20.44	19.6408	20.6677	19.9472	18.9882	19.469	19.3646	20.1108	20.5789	20.0234	19.9589	20.1338	20.1166	21.2556	20.8288	21.0675
P43251	20.3008	19.6031	22.6075	20.642	21.0029	22.0087	20.5991	21.3338	21.4185	20.4441	21.2254	20.5759	20.3896	21.2277	20.8375	21.2253	18.6364	21.3641	20.6645	20.6515	19.9042	22.2721	21.3405	21.6024
P43304	21.0026	21.392	22.0801	21.6763	21.9379	21.5243	21.7562	21.9938	20.9092	22.3594	22.9671	21.4137	23.3529	20.9974	21.3052	20.8862	21.0413	21.6425	20.9708	21.0937	21.7271	21.7529	23.0544	21.9015
P43307	25.0958	23.1798	23.0089	23.1967	24.1162	23.5855	23.9144	23.5253	23.1397	23.9104	23.3731	22.8108	23.0129	23.2739	22.4936	23.5514	23.5168	23.6842	24.5195	23.6029	22.1892	23.783	22.3663	23.0216
P43361	15.5207	16.2776	18.6638	18.0635	19.4999	17.6985	18.8477	18.0444	20.031	21.9094	18.9078	18.6465	20.1935	20.1852	22.0365	18.3275	18.4446	18.6376	18.5368	17.7756	18.1532	18.6647	20.0729	20.2851
P43378	20.556	20.2759	20.1135	20.6786	18.7302	19.2591	18.9801	18.9776	19.7645	20.656	20.5559	19.0151	20.3903	19.5117	20.0274	18.9261	19.7516	19.0976	18.2932	20.4756	20.5212	18.8756	20.2645	20.4955
P43403	18.5585	18.045	16.6334	18.9646	19.3391	19.1191	18.7227	19.1252	18.1538	17.8644	18.9348	18.016	16.1362	21.0896	17.9562	19.2977	19.1509	18.7345	19.5028	19.5485	17.0705	20.7126	16.5258	17.5734
P43405	21.1809	21.0823	21.1032	20.6456	19.1779	17.9119	18.1822	18.556	18.4029	18.9468	18.801	17.9831	19.6672	19.2472	20.3657	18.2193	17.484	17.2146	16.9522	18.8242	18.5244	17.0995	18.1627	20.8656
P43487	22.8484	23.4312	19.9909	22.0727	21.5359	22.7721	21.7702	22.0322	23.7828	23.3565	22.8572	22.0203	23.4583	22.8949	23.395	22.9094	22.283	22.3474	22.6153	22.3061	22.078	24.6771	22.9869	23.1742
P43490	22.0167	22.1059	21.1341	21.2415	22.1796	21.7045	21.667	21.8131	21.7436	23.0814	22.6503	21.3955	22.1573	21.313	22.1485	21.1338	21.0506	21.5067	21.4146	22.4898	21.7361	22.2791	21.2845	23.272
P43652	21.1912	20.7297	22.704	21.7266	23.3597	21.9509	22.1888	23.1353	22.2064	21.6492	21.977	21.2938	21.2042	22.7173	21.7158	22.9579	22.0884	22.3339	21.9205	22.2408	20.1636	24.6811	22.0062	23.1373
P43686	19.2558	18.7796	17.7622	18.4996	17.9872	18.068	18.0709	18.2609	17.8223	17.9695	18.0907	18.6991	18.2529	18.7409	18.2865	18.4429	18.9146	18.469	17.023	18.9059	18.3879	18.7739	16.3371	18.6045
P43897	21.3441	21.7502	21.8513	21.6398	21.3302	21.5944	20.5017	20.9835	21.6052	21.756	21.7741	21.6362	21.7696	21.1449	21.3698	21.0633	21.17	21.0147	20.5155	20.9399	21.5357	21.0779	21.8619	21.9071
P45877	21.1935	21.5311	23.351	21.046	21.3648	21.0433	21.9694	21.8619	22.0431	21.053	22.0244	22.1603	21.5867	21.6336	21.2225	21.9719	21.4524	20.8211	20.8547	20.9053	21.7766	21.1053	21.3723	23.1603
P45880	23.938	24.6012	23.2525	24.3373	23.7695	25.3789	23.3624	23.8412	22.943	23.797	22.9599	23.4772	23.59	23.0072	23.6151	22.9561	23.8114	23.6095	23.1969	23.4016	23.1735	23.0984	23.2497	23.497
P45954	20.5055	22.2883	22.4028	23.3951	21.0518	22.4046	21.5271	20.8964	21.1763	21.1134	21.3198	21.8801	22.5822	20.9574	21.2188	20.5483	20.7228	21.6288	20.6358	19.8082	22.5879	21.1222	21.9278	21.112
P45973	19.3642	21.0049	19.3346	20.2231	19.2114	19.7278	20.1971	19.2515	19.1937	18.3253	18.5312	19.6665	18.9427	19.7291	18.9265	20.1483	19.4823	20.5021	20.7618	20.4093	20.0975	19.7852	19.5358	18.0798
P45974	22.8635	23.4164	23.0872	23.5872	22.9786	23.4566	23.6107	23.5579	22.0823	22.4251	23.1306	22.991	23.2391	22.6723	22.1838	22.5766	23.1172	22.9789	22.6005	22.4795	22.7017	22.541	23.1751	22.6611
P45983	18.7728	18.5513	16.0951	20.0325	17.7715	16.9953	18.4379	18.8076	17.5039	18.3847	18.6219	19.0698	19.6783	19.5786	18.6571	19.2687	19.3022	19.089	18.9635	19.6603	18.5948	18.8968	14.5274	18.4194
P45984	19.6978	19.4473	20.6791	19.5246	19.9916	20.7655	19.0367	19.8471	22.3917	21.6296	20.875	21.1247	21.4321	20.515	20.5093	21.0369	20.4865	20.3315	20.0397	20.6468	20.1257	21.033	21.9794	22.3653
P45985	21.6518	21.8253	21.6782	21.7182	22.5546	22.2019	22.4324	20.6547	21.8527	21.7214	21.6803	21.9148	23.6869	21.708	21.2986	21.5762	21.8552	21.977	21.4878	21.4263	20.7222	22.3747	21.6128	21.369
P46013	21.3607	20.5265	20.2903	19.9746	19.5312	19.7529	19.5173	19.5648	20.881	20.6346	19.7221	19.905	20.8191	20.2917	20.0505	19.6033	20.0454	19.4042	19.8057	21.1832	21.7032	20.637	20.6866	21.1815
P46019	18.2733	17.5972	20.5194	17.458	17.1063	18.559	17.6854	16.9312	17.7032	18.5452	19.5023	18.7908	18.3275	18.6244	18.6371	19.5684	19.5312	18.7272	19.744	21.6726	20.7708	21.4963	18.7976	19.5392
P46020	19.0969	18.9145	20.2765	19.5205	18.958	19.4233	19.1694	19.5471	18.9015	18.6283	20.5196	18.7028	18.7209	19.0518	20.5848	18.5714	18.7189	17.9219	17.4342	17.8714	18.5817	19.2237	17.5752	20.6976
P46060	22.1367	22.014	21.0503	21.2592	23.6534	24.0207	21.2537	20.5301	21.5043	21.6861	21.0735	21.2317	21.4777	21.3332	21.43	21.0723	21.2959	21.0867	21.1547	21.8316	22.864	21.3027	22.1566	21.4764
P46063	22.4482	21.8102	22.0495	21.6185	21.7422	21.8704	21.6739	21.8432	22.5408	21.8135	21.5991	21.9578	21.9738	22.4926	22.5518	22.0586	22.1624	21.9058	22.3545	22.008	21.8759	22.19	21.9398	22.8089
P46087	22.7442	22.1876	21.1631	21.8053	21.5264	21.6135	20.6687	20.6117	20.7255	21.4737	20.5619	20.5798	21.0386	21.0202	20.5274	20.551	20.6616	20.5451	20.3689	21.9155	20.8105	20.9911	21.5035	20.8697
P46108	22.4505	22.6632	22.3278	22.1779	22.0408	22.7159	21.819	21.9348	22.0958	22.258	22.2971	22.2348	22.5335	21.8624	22.1444	22.1838	21.9306	22.3389	22.7473	21.6967	21.6399	22.2546	21.9701	21.5941
P46109	22.9566	22.5062	22.6746	22.0803	21.788	21.8038	21.6063	21.7225	22.5305	22.3556	21.5231	21.8238	22.6712	22.2135	22.2255	21.6395	22.0201	21.7871	21.6964	21.587	21.9462	21.8136	22.5261	22.7438
P46199	21.5126	21.4421	21.9595	20.8221	21.8425	21.4899	20.1119	20.5735	21.4249	20.989	21.1521	21.6077	20.7168	20.7433	21.5417	20.6783	20.9758	21.0324	20.2356	21.394	20.5618	22.0891	21.2292	21.8861
P46379	21.2588	21.621	20.7515	21.4487	21.5067	22.1722	21.9239	21.4141	21.1079	21.7175	21.196	22.756	22.0451	22.856	21.9032	23.0377	24.0891	23.1022	24.0477	23.427	21.6858	23.8171	20.9993	21.6533
P46439	19.0419	17.664	19.4003	17.7545	17.3918	17.1133	16.9307	17.2174	17.6727	17.8329	18.4971	17.8179	17.3701	17.3672	16.8378	16.8234	18.4344	17.0942	16.9984	17.2086	17.5635	17.5955	16.9196	17.5807
P46459	21.3994	21.4532	21.3019	20.8426	21.2114	21.2816	21.3362	21.7038	21.1445	20.6184	21.2505	21.1758	21.6185	21.6788	21.2904	20.8627	21.4987	21.811	21.6545	21.2403	21.8175	22.0191	21.2604	20.8004
P46736	19.3025	19.5824	20.0187	20.2017	20.3086	20.7312	19.4773	19.9383	22.4392	20.7543	21.6046	20.0822	20.9214	21.0438	21.5053	20.1871	19.8217	19.9498	19.4999	19.5393	20.9637	20.3945	21.0371	21.4166
P46776	23.9133	22.5552	22.0716	22.1909	23.2198	22.6459	23.0855	23.1818	22.619	22.0843	21.3784	22.4331	22.1827	22.8655	22.6674	22.5874	22.5237	22.5234	22.6391	23.8281	22.4714	23.4252	22.0494	24.2801
P46777	21.3039	20.6705	21.5447	21.1748	22.3433	20.8307	21.449	21.6067	22.1681	21.8406	21.2044	20.9085	22.3112	20.1926	22.1094	20.5187	20.6804	20.5454	20.2805	20.6307	21.672	21.4162	21.8229	21.4289
P46778	24.2169	23.3931	22.7513	22.8911	23.5488	23.268	23.7851	23.6705	23.9356	23.0269	22.3518	22.9843	22.9366	22.8761	22.7336	22.8277	23.529	23.3234	24.1779	23.3276	22.2696	22.9244	23.8663	22.0345
P46779	20.8019	21.2633	16.6656	21.2374	20.6861	19.7491	20.8248	20.5727	16.5458	16.6019	18.3806	19.2127	13.4797	19.7334	15.6709	20.5611	20.7606	21.2996	21.779	19.8691	16.866	20.6801	16.648	#NAME?
P46781	24.5831	23.8085	23.3208	23.7851	24.0456	23.8651	23.787	23.97	23.3898	23.84	23.3655	23.3617	23.7176	23.4806	23.3664	23.4165	24.0773	23.7674	23.7987	24.1971	23.6393	23.5047	23.644	23.2202
P46782	18.0715	18.8418	15.0738	18.6088	18.2508	17.9774	19.5643	19.8473	15.2629	16.608	17.333	17.4255	15.7913	17.969	16.4119	18.7285	18.0753	19.5585	20.0089	19.5588	17.0076	19.5333	15.8197	15.3887
P46783	26.5737	25.8124	25.5394	25.588	24.9045	24.6438	25.139	25.1608	25.7463	25.8043	22.7876	24.1495	26.517	25.9029	26.2028	25.5017	25.7711	25.5012	24.6357	25.6695	27.3039	24.1452	28.068	25.4319
P46821	20.1174	20.8798	20.1592	20.3194	21.1537	22.4524	20.7979	20.6302	20.551	21.3912	22.2338	20.5519	19.9751	20.189	21.1544	21.1368	20.0818	20.4434	20.4015	19.6643	19.9061	20.3636	21.5135	20.6962
P46926	22.5857	22.5029	23.0346	21.9388	21.6968	22.3862	22.3691	22.0142	22.9686	22.3547	22.7909	22.5927	23.1133	22.4424	23.4041	22.4542	22.841	22.2217	21.6995	22.5204	22.6635	21.9914	23.0505	22.9814
P46937	19.4496	20.2611	20.4747	20.4521	21.5071	21.0028	20.2279	19.9635	21.2766	20.4427	20.6896	19.6725	20.8881	19.1916	20.8382	19.2058	19.1187	19.549	20.5061	18.9322	19.7142	20.0304	20.7574	21.2089
P46939	19.694	20.1831	21.1665	20.8259	20.9533	21.2602	21.3166	20.6794	19.7532	21.4326	21.4	20.8416	19.8911	20.7903	20.4484	20.7729	20.5144	20.9111	20.7758	20.1123	21.0449	21.179	19.8878	22.1103
P46940	22.5047	22.0296	22.8725	22.2349	22.3185	22.5645	22.4506	22.3635	22.6402	22.9413	22.4108	22.3092	22.6625	22.3755	22.4157	22.1137	22.4566	22.7244	22.5379	22.8414	22.6964	22.2804	23.114	23.0866
P46952	20.2977	19.898	20.5807	20.5379	19.8891	19.9127	19.8749	20.9146	22.0464	20.8478	21.1181	19.3098	19.792	21.0852	21.3046	20.3446	20.3895	20.2789	19.9734	20.9983	20.5321	20.4876	20.7213	20.1611
P46976	20.9375	20.4589	20.9195	22.0121	22.837	22.1154	21.8232	22.3734	21.6558	21.3566	20.8377	20.982	20.4754	21.8094	21.674	20.3237	21.9526	21.8008	21.4683	22.684	21.3937	22.6483	20.6447	22.9997
P46977	23.3808	22.1008	21.6675	22.1405	23.7156	23.4096	22.53	24.3139	21.4129	21.9534	22.62	22.6941	21.3463	22.2994	21.8018	22.8545	23.568	22.6585	23.1343	23.0188	21.5634	23.8491	21.3027	22.1211
P47224	22.3504	22.125	21.7929	22.5625	22.9581	22.6614	21.81	21.7621	22.3939	22.7171	22.542	22.5976	22.332	22.4717	22.2817	22.5007	22.8715	22.1634	22.1435	21.9941	22.9984	21.5481	22.3062	21.857
P47755	22.8281	22.3425	22.1868	22.7479	22.555	21.6419	22.2148	22.1345	22.6004	22.644	22.8745	22.6508	22.7554	22.6788	22.7872	22.2543	22.3985	22.3064	22.87	22.804	22.842	22.5242	22.8398	22.9154
P47756	24.9627	24.1826	24.3559	24.3036	24.6362	24.525	24.0396	24.119	24.824	24.1359	23.887	24.1362	24.033	24.6591	24.5313	24.0971	24.2522	24.3505	24.5373	24.4569	23.9916	24.5128	24.5689	24.4781
P47897	22.599	22.0515	22.1657	22.1569	22.102	22.6899	22.3394	21.8264	22.2974	22.7673	22.1893	22.0415	22.8575	21.9482	22.0455	21.7746	22.6554	22.1198	21.8557	21.8438	22.4816	21.9906	22.2536	22.384
P47914	19.1535	21.0039	19.6059	20.1095	19.6093	20.0938	21.5056	20.8987	22.3435	23.1381	23.2472	18.6733	22.3773	19.5663	21.7686	21.2777	20.4431	20.1071	20.8692	20.2448	19.2095	21.1638	18.6137	20.7767
P47985	20.2041	20.3815	19.9739	20.1879	23.4716	19.2578	23.0376	23.8338	22.7411	19.7316	20.1507	23.026	20.3953	23.9457	19.805	23.6506	23.1621	23.3278	22.2477	22.9707	22.3426	24.6505	23.6508	19.7146
P48047	22.941	23.2732	22.7361	23.2499	23.7576	23.3388	23.4805	23.2939	22.8873	22.6927	23.234	22.9735	22.7708	22.9978	22.3055	22.6229	23.6633	23.3388	22.9976	22.7138	22.6389	22.8726	22.3383	21.6008
P48052	20.236	21.1695	19.9191	21.8142	23.2077	21.3744	22.4564	21.0082	23.6461	22.0233	23.4103	20.6018	20.4896	20.8317	21.5642	21.8282	21.3119	22.1219	21.9794	20.4917	20.6096	21.4347	20.0095	20.2155
P48059	22.1853	22.22	22.674	22.4322	24.2594	23.1349	23.1149	22.1001	22.462	22.7975	23.0643	22.6536	22.4564	22.4405	22.8523	22.7624	22.7811	22.7972	23.0718	22.612	22.3343	22.9474	22.0523	22.8249
P48147	22.4006	21.8272	22.5417	21.9709	21.9096	21.6425	21.6623	21.3718	21.9236	21.9135	22.2102	21.4042	22.1113	21.4966	21.9872	21.6925	20.9621	21.2034	20.7641	21.2745	22.0019	21.5177	23.2859	22.3483
P48163	20.6976	20.0912	21.6035	20.5667	20.8641	19.8716	20.187	20.6825	21.2649	20.9956	21.0138	20.2533	21.1968	20.1419	21.5101	20.0674	20.1137	20.0103	20.8124	20.5329	20.7385	21.095	20.315	21.2451
P48200	18.4559	18.0463	17.9133	19.0813	15.0158	18.051	16.8561	15.9918	16.6216	18.0786	18.6764	18.8177	18.6763	18.0103	17.8358	15.7684	17.6682	18.2036	16.3446	18.7944	18.6151	15.9502	20.1638	17.0361
P48426	21.7446	21.1338	22.0499	21.7881	21.4218	20.72	20.5993	21.2998	23.144	21.7	21.7542	21.6785	21.5028	22.9194	22.7884	21.8288	21.5409	21.6794	21.3559	22.2204	22.8604	22.8325	22.8955	22.1398
P48444	22.856	22.5021	22.5026	22.9214	23.2918	23.2835	22.6574	22.2358	22.445	22.9013	22.8211	22.7431	22.7489	22.7688	22.2318	22.7507	23.187	22.9745	23.2002	22.5507	22.5193	22.5363	22.3233	22.3536
P48449	20.4443	20.1292	20.0018	20.2234	20.4357	20.5193	20.8021	20.4132	20.0331	20.4988	20.9231	20.4125	20.8691	20.0985	20.5739	20.4788	20.3777	20.6641	20.8254	20.3578	20.8331	20.371	20.656	20.7366
P48506	19.6007	19.3729	20.6618	19.3016	20.0769	19.6772	19.8929	20.8478	20.0351	20.6145	20.3909	20.4801	21.6934	19.3275	20.0211	19.7252	18.9467	19.8169	19.2327	18.7478	19.3449	20.3258	19.9126	21.0028
P48507	24.0718	23.8365	19.9518	22.7128	22.7224	22.2237	22.429	22.5764	20.8714	21.4987	21.3593	21.9152	21.7775	21.6418	21.8599	21.2773	21.2229	21.514	21.4347	21.5868	19.7093	21.7971	19.6825	21.8463
P48509	20.1513	19.3149	20.4207	20.0142	20.6939	21.101	20.8912	21.0702	20.7868	20.6085	20.8132	20.6641	20.6016	20.5665	20.839	20.5543	20.5117	20.7012	20.1992	20.4116	20.0382	20.7563	19.5798	20.2541
P48556	20.9414	20.505	22.7394	20.4839	20.8306	19.7711	20.595	21.5332	20.6583	20.5614	21.4322	21.4556	20.0148	21.1126	20.6111	21.1798	21.2724	20.2315	19.4878	19.9153	20.8437	21.6253	17.8342	22.4637
P48634	20.2074	20.2212	21.0217	19.4144	20.9913	20.0922	20.6369	19.0943	21.421	20.8696	20.8324	19.9438	20.0686	20.1152	20.342	19.9982	19.6468	20.4088	19.6827	21.2506	20.4852	19.6918	22.1872	19.5973
P48637	22.7092	22.1894	22.8774	22.1973	22.3023	22.2447	22.2904	22.4668	21.7256	22.2508	22.8658	22.2934	22.2572	22.5209	22.9688	22.3603	22.1634	22.3547	22.1436	21.8148	22.246	23.4124	23.1829	23.5605
P48643	21.7757	21.6485	21.703	21.1067	20.5815	21.284	21.3254	21.1536	21.1665	21.3526	21.352	21.2299	21.4917	21.3359	20.9698	20.8313	21.4248	21.0723	20.9936	22.1273	21.6073	21.1671	20.7972	21.8761
P48651	21.7185	20.979	20.1277	21.0354	19.8979	19.5905	19.9416	20.4226	20.7519	20.7332	20.5092	19.9045	21.1497	20.4187	20.7392	19.7145	20.1701	19.5291	20.6098	21.1076	20.0822	20.0906	20.6047	22.3024
P48681	22.2264	21.1623	20.7858	21.2729	21.5804	21.199	20.7862	21.5037	23.2297	21.7716	21.3394	20.6924	20.3768	21.5054	22.0951	21.2974	21.2646	21.3604	20.8925	21.7932	21.7016	21.6414	22.3006	20.7557
P48723	22.0863	21.0103	21.7578	21.2357	21.5974	21.1455	20.276	20.3772	20.9148	21.5049	20.9122	20.4702	20.6879	20.8485	21.2397	20.807	20.4969	20.5713	21.0305	20.5994	20.6973	20.5918	21.258	20.8782
P48729	20.5961	20.9098	21.221	20.8735	19.3776	20.4925	19.854	19.6262	20.5472	20.929	20.3191	20.2406	21.5588	19.9514	21.0682	20.107	20.4809	20.3928	19.4743	21.2744	21.3624	20.4244	21.6505	20.8382
P48730	19.6352	20.2167	21.4146	20.3406	21.2935	20.863	21.4386	21.373	21.5742	20.6533	20.8881	20.657	20.9291	21.778	20.5342	21.5697	20.7312	21.5038	22.0049	21.1823	20.9443	21.3725	21.965	19.6607
P48735	23.8184	23.5929	22.9505	23.0696	22.2857	23.4315	22.2306	22.9037	22.7027	23.617	22.5696	22.6502	22.308	23.4898	22.7689	22.9251	23.8417	21.9995	22.8479	23.4526	23.6058	22.649	24.0367	22.5264
P48739	22.5106	22.8247	20.6433	22.3796	21.1067	21.6338	21.1107	20.8313	21.0999	21.0101	22.2594	21.7333	20.802	21.5286	19.9203	21.3886	21.4575	20.3802	19.8547	22.0409	20.3281	21.7159	20.5821	20.0145
P48960	21.0807	20.1464	18.8898	20.2709	20.9602	19.9606	20.2062	19.7977	19.2623	20.1145	19.8105	18.4968	19.5242	20.3974	20.5665	18.7873	18.6791	18.2003	18.0497	20.4465	19.4234	19.995	18.5334	21.4339
P49005	19.2307	20.4418	19.851	20.031	19.4001	19.1543	18.7426	19.4936	20.015	20.7842	20.2103	18.1411	20.6488	19.3384	19.9399	18.3306	19.2391	18.2211	17.914	19.3369	20.3427	18.8285	21.1202	20.4552
P49006	23.6558	24.6032	14.5344	25.7698	25.6621	24.0535	24.9231	25.8266	#NAME?	19.9289	22.6306	23.576	17.158	24.806	20.8672	25.8218	24.8957	25.4081	25.5348	23.8198	20.9582	27.0421	14.8852	21.784
P49023	19.4717	20.9711	19.7908	19.6324	20.435	19.8858	20.6488	21.068	20.221	20.0746	20.6427	20.3216	19.6737	20.6717	20.3857	20.4711	20.2604	19.9869	21.1697	20.5758	20.7666	20.4075	22.1054	20.2646
P49137	22.3664	21.9586	20.977	20.9516	20.7437	21.887	20.9139	20.585	20.8938	21.3009	21.2218	21.1809	21.3027	21.6183	21.1292	21.9856	21.4249	21.5163	20.7184	21.359	21.227	20.9718	20.7781	21.6277
P49189	22.7853	22.6262	22.2591	23.041	23.8502	22.9362	23.6701	23.0637	22.8692	22.9035	23.6789	23.2594	23.7147	23.2767	22.6297	22.2698	23.0011	22.7011	22.8488	22.1413	22.0133	22.5862	22.4445	21.9197
P49207	24.1922	24.3001	23.0248	24.4023	24.9272	24.211	24.7477	24.7002	22.2037	22.3545	22.8938	22.923	21.9666	23.5515	21.5138	23.8667	24.3383	24.4042	24.0371	24.4473	22.115	24.1665	22.3242	22.3575
P49247	19.524	18.9262	20.1244	19.1962	18.9195	18.3371	18.2766	19.0116	21.0236	19.908	19.8429	18.8134	20.7932	20.1474	21.1192	19.3009	19.3927	18.5896	19.1099	20.8741	19.909	21.3737	20.5574	21.278
P49257	23.9774	22.8496	22.8947	22.9794	24.0524	23.4655	23.5727	23.208	22.7492	23.1768	23.0221	23.2362	22.8414	23.126	22.9406	22.7854	22.8929	23.2433	22.8777	22.9505	22.4831	22.979	23.82	23.0068
P49321	21.4334	22.8173	20.5213	21.9418	22.5882	22.0301	22.1751	21.8379	20.7619	21.2696	21.3763	21.0499	20.776	22.0125	20.9546	21.8875	21.9596	22.0753	22.1491	22.3398	21.4743	22.4501	22.5848	20.966
P49326	18.8747	19.5908	21.6694	21.2289	21.5033	20.1234	20.7549	21.4357	22.3515	20.4913	21.5348	20.1253	19.9068	20.8326	20.7418	21.1831	20.3234	21.0432	20.389	19.8395	21.6954	23.6787	20.8477	21.9671
P49327	21.4107	24.0788	22.9151	22.4158	22.5711	21.9585	22.9428	21.9759	21.7886	22.3504	24.2736	23.0687	24.4739	22.8458	23.3526	23.3557	22.8924	25.4646	23.669	22.4161	25.3555	22.9243	22.4435	21.8611
P49354	21.0482	20.9588	21.4967	21.1934	20.4096	21.4638	20.3832	20.9228	25.177	20.9924	21.2594	20.4219	21.6194	21.5205	21.025	21.0323	22.0651	21.2885	21.7201	21.1939	21.0842	21.6283	22.2062	21.8217
P49368	23.0364	22.9083	22.661	22.5585	22.7242	23.1401	22.7358	22.6658	22.8377	23.3322	22.9751	22.5095	23.4373	22.8537	22.8451	22.4546	23.1503	22.5963	22.3391	23.0712	22.9125	22.8556	23.0895	23.1932
P49407	20.0802	21.3817	20.4053	21.0466	20.555	19.8786	20.5898	20.8118	20.7809	20.3205	20.6589	20.8153	20.5294	21.3266	20.863	20.0118	20.5212	20.4687	20.3906	21.51	20.1862	21.1058	20.2787	21.579
P49411	23.9049	24.324	23.5391	24.7939	23.8255	24.2532	24.0932	23.7869	23.3538	24.5424	23.8652	23.7582	24.2457	23.5319	23.2723	22.8851	23.8626	23.4916	23.369	23.2076	23.4639	23.0321	23.8427	23.5092
P49419	21.8222	22.6841	22.4473	22.5755	22.893	22.924	22.5436	22.6343	22.7236	21.3232	22.7785	22.6184	23.2427	21.9693	22.8781	22.4552	22.4011	22.5256	22.1186	22.0105	22.0407	22.3803	22.6318	22.3801
P49441	19.3363	17.8903	20.7561	20.1029	18.7406	17.9124	18.3829	19.6638	20.7251	18.5906	19.8883	19.5772	19.2679	19.5168	19.8457	19.1265	19.0911	18.774	19.6267	19.2101	20.7785	19.6069	22.6515	18.4511
P49458	20.3308	20.683	22.0741	21.9201	23.0624	21.6613	22.1524	21.3414	22.5441	23.0749	22.5716	21.5026	23.7016	20.7507	23.1313	21.4343	22.9795	21.6891	22.4963	21.3397	22.7815	23.0858	22.8998	21.3125
P49459	21.1395	21.6053	19.783	21.0631	20.5112	20.8701	20.9914	21.3984	20.6268	20.301	19.8229	20.0379	20.4786	20.824	19.9017	20.9095	21.0994	20.9219	22.3433	20.1225	20.0919	21.7316	19.9847	19.3132
P49585	21.4484	21.8947	20.9936	20.5057	18.9279	19.5943	20.458	19.7776	20.3387	20.5219	19.8755	20.9096	21.758	20.6503	21.4046	20.3175	20.2408	20.427	19.9299	20.869	21.1745	20.4985	20.7779	20.0032
P49588	22.1858	21.5632	21.3729	21.9086	21.8458	21.3631	20.9495	21.4566	21.3962	21.1958	21.3335	21.2983	20.8779	21.1123	21.3933	21.5117	20.9507	21.1122	21.4622	21.3579	20.7761	21.6719	20.8872	22.2015
P49589	21.4653	20.9251	21.2984	20.9982	20.8798	20.1727	20.4336	20.7463	21.6394	21.0077	21.2253	21.0211	20.8226	21.2006	20.7784	20.7792	20.7224	20.8289	20.8841	20.7856	21.4989	21.0399	22.1566	21.0814
P49591	21.9076	21.7167	21.0734	21.3377	21.5726	21.1608	20.9496	20.9037	21.2484	20.797	20.7814	21.2062	21.6384	21.2397	21.2634	21.0696	21.199	21.2534	21.5471	21.1551	20.7551	21.155	21.3912	21.1881
P49593	22.0408	20.8584	22.2214	21.2693	21.1301	20.7203	20.9535	21.968	21.9264	21.6232	21.3198	21.0711	21.4665	21.7358	21.6171	21.1126	21.2652	20.6504	19.7307	21.1423	21.9751	21.7917	21.7985	21.8763
P49643	21.5226	20.3143	19.2414	19.9133	20.7451	19.6108	19.9238	20.3915	19.3391	19.3206	18.9453	20.4199	18.9619	20.2345	18.0165	19.7163	20.7511	19.8962	20.3293	21.7577	19.4341	20.4309	17.5866	19.4236
P49720	22.6259	22.2091	22.9301	21.8991	21.5309	21.7995	21.5784	21.9853	22.7955	22.0244	21.9601	22.6819	22.4143	23.0781	22.7567	22.0195	22.7588	22.3766	21.9334	22.4931	23.0851	23.0141	22.799	22.2792
P49721	24.0799	23.275	24.3161	22.921	23.4042	23.7114	22.9807	23.4334	24.2086	23.7034	23.9379	23.5178	24.1488	23.8531	23.8396	22.9985	23.7951	23.0567	23.3296	23.4393	24.5256	23.576	25.4865	23.5403
P49736	21.8121	22.3068	22.1149	21.2088	20.8446	21.1406	21.3212	20.9809	21.4629	22.1424	21.8179	21.0084	21.0936	21.8375	21.9048	22.2269	21.5347	21.4661	21.1079	21.9363	21.5427	21.8497	22.4222	22.4594
P49746	20.2107	20.9611	24.0172	22.0658	22.6281	23.3202	22.7947	21.2473	21.5794	21.4068	22.3993	23.3335	19.0163	20.8901	21.0145	21.2713	21.3624	22.1903	20.9863	22.0753	20.8642	20.5463	20.4771	20.8143
P49747	22.1594	20.837	25.1228	21.5805	22.307	22.4562	22.6838	21.0806	21.7334	21.0748	21.4129	24.1595	21.3646	21.6898	21.5464	21.9581	21.8663	21.9484	21.893	21.6421	20.8071	21.5624	20.8897	22.2916
P49748	23.5824	22.4426	22.5504	23.6449	24.0319	23.7295	22.7266	23.4171	22.9707	22.8954	23.2376	23.0738	23.033	22.8612	23.2255	22.9169	23.4638	24.1577	23.8347	23.307	22.6612	24.2403	22.4523	22.971
P49750	16.8124	17.3732	18.3869	17.6993	18.4191	17.49	17.8085	17.8111	18.2802	19.2508	18.8497	17.9513	18.7064	18.1632	19.1871	18.0032	17.3121	17.1974	16.3058	17.4633	17.8623	18.0206	19.6192	18.3375
P49755	23.0477	23.1828	23.0317	22.2852	21.6453	21.899	22.6082	22.1378	22.6323	23.364	23.1726	22.8482	23.5584	22.2948	23.0328	22.4541	22.6035	22.1133	22.6679	22.4012	24.0007	21.9939	24.6599	23.4815
P49756	19.7689	20.2186	15.8228	20.9626	21.0073	18.883	20.3051	20.9652	16.1187	19.7828	21.0555	20.1828	18.4554	19.8845	18.8047	20.7241	20.0166	21.181	20.8852	20.6094	17.104	19.885	16.5361	19.5996
P49770	20.2864	20.0508	20.826	19.2322	19.9394	19.2247	19.7343	19.4553	19.6771	20.2491	20.5306	20.5808	20.5551	19.1513	20.2586	19.9552	20.3473	20.4154	20.4996	20.4826	20.5935	20.42	20.5933	19.5533
P49773	21.333	22.5514	22.4347	21.8911	22.5209	24.3172	23.0203	22.8538	22.361	21.8416	23.0029	21.9939	22.5316	22.7014	22.0244	21.6333	21.8409	22.0942	22.5558	22.3287	21.9775	22.1459	19.6571	21.8231
P49789	18.1531	18.7869	20.886	19.3527	20.5524	19.9999	19.8073	19.593	21.3457	19.7101	20.0458	20.4887	21.3022	19.4591	19.6551	19.9449	21.2428	20.1829	19.7287	19.5323	19.929	20.4071	21.0551	19.2119
P49790	20.3712	20.7905	19.536	19.9772	20.8573	20.0997	20.0784	20.3173	19.9444	20.0039	20.4663	20.1269	19.2612	19.9569	19.683	20.1419	19.6758	20.1726	20.0968	20.1574	19.4912	19.718	19.5222	19.7304
P49792	20.8028	20.8101	21.1849	20.5644	21.5549	21.0235	21.3934	21.0823	20.7328	20.7717	21.4361	21.1243	21.1777	20.9508	20.9929	21.3208	21.2088	21.4361	21.4126	21.0521	20.37	21.2505	20.5123	21.286
P49821	22.0062	21.873	21.3784	21.5567	21.8865	21.8678	22.1041	22.5478	21.4662	22.0527	21.9709	21.9071	22.7485	22.1019	22.1556	21.9088	21.9257	21.8617	22.0377	21.7215	22.7018	21.8241	21.7862	21.7572
P49840	19.5717	20.0366	20.3489	20.4417	19.8868	19.9844	19.4699	20.0169	20.8136	20.6646	20.8354	20.0258	20.2869	20.3254	20.3991	20.4549	19.9825	20.0754	20.1958	19.6415	20.5147	20.3529	20.6619	20.94
P49841	20.7261	20.4617	20.4432	20.9256	21.0082	20.4525	20.9497	21.5258	20.4451	20.9935	21.4321	21.1724	20.9762	20.8417	21.274	20.9503	20.3034	20.1875	20.7664	20.2709	23.1214	20.9444	21.5557	21.9273
P49902	20.3896	18.8619	19.0287	20.6197	21.4127	19.7869	20.4611	21.2482	19.7894	20.7745	22.3546	18.9833	19.4987	19.3532	20.2672	19.5216	19.6081	18.9827	19.0055	21.0494	20.1733	20.1134	17.9484	20.5721
P49903	20.9478	20.8718	20.4666	20.4957	20.9942	20.8038	21.1144	19.8624	20.741	20.2511	19.994	20.5354	20.5607	20.637	20.6072	20.672	20.2755	20.5344	20.616	20.1638	20.3771	20.8602	21.0836	20.5643
P49908	19.7826	20.1793	18.7922	19.696	20.9074	21.0813	20.6521	21.7363	18.571	16.9761	20.1644	19.2573	15.9464	21.6867	17.1938	22.6459	21.872	22.9031	22.7123	20.9605	17.4782	22.1327	18.9195	18.0664
P49914	19.8761	21.9165	19.3963	20.5147	18.7833	18.8199	20.0894	18.0611	19.3015	19.7687	22.1084	20.8782	21.414	20.5483	20.016	20.1935	20.0564	22.2661	19.7614	19.9362	20.6062	19.0237	20.5778	17.3486
P49915	20.9052	21.271	20.3897	20.977	21.0491	20.7057	21.1279	20.7309	20.3914	21.1156	21.5896	20.4539	20.5911	20.7677	20.5798	20.8062	20.2779	20.3438	20.5718	22.1668	20.8216	20.999	19.6395	20.857
P49916	21.4036	21.5357	20.595	20.3645	20.5145	19.8869	21.3693	20.5744	19.6378	20.789	20.8422	20.8533	20.9454	21.2267	20.69	20.6198	21.0757	21.1872	21.2061	20.3231	20.8094	20.7671	20.2694	21.2918
P49959	21.4906	20.8741	21.2626	21.2433	20.0308	20.2398	20.3315	20.7179	21.5468	21.2209	21.1561	21.2619	21.1519	20.8782	21.3536	21.259	21.3375	20.9938	20.603	20.6398	21.352	20.8116	22.6314	21.0005
P49961	22.9341	21.6409	22.8819	22.6987	22.4925	21.9357	21.9448	22.0788	23.2057	23.1181	23.9966	22.5754	21.7167	23.0323	24.2614	23.6442	23.3021	23.223	22.7766	22.3099	22.4045	22.9012	24.3725	22.9916
P50135	20.1486	20.6743	20.5076	21.8987	23.5036	21.7491	22.4	23.106	20.6332	22.6011	23.4932	22.1214	22.2666	21.3265	22.3554	21.3902	20.6355	21.1838	20.7361	20.0933	20.3444	21.4829	20.5696	21.1574
P50148	20.7354	21.1157	21.7272	21.4048	20.9417	21.1176	20.6467	20.98	22.0216	21.4611	21.9245	21.7548	21.2129	21.1509	21.6413	21.2469	21.0984	21.8361	21.3534	21.0078	21.422	22.0369	22.1761	21.1727
P50151	21.7153	21.3826	19.8318	21.943	19.8764	19.9464	19.2312	20.0969	18.6485	19.3698	19.5076	21.8024	19.5081	21.4259	19.7623	20.8193	20.5683	20.8528	21.132	21.6835	20.9066	21.5648	20.7841	19.2351
P50213	23.2547	22.4802	21.5535	23.7795	22.7707	23.7689	22.0084	22.7665	22.6791	22.7329	22.5271	22.2605	22.6469	22.993	22.6224	22.2189	22.9749	22.6018	22.6555	22.9685	22.0386	22.85	22.1678	22.0023
P50225	19.8755	20.0959	20.1991	23.2831	19.9852	20.4255	20.2672	19.8679	21.6489	20.4085	19.9938	21.1294	23.4328	20.1434	20.9247	19.3476	19.8736	19.1915	19.4125	19.9794	21.2118	20.4093	21.1552	22.1935
P50238	22.3678	23.8079	21.6523	24.3802	23.2074	23.8098	24.9382	22.7412	21.7155	20.6634	22.1419	24.3244	22.5704	22.5691	22.2855	22.3309	23.6088	23.851	24.7024	21.869	22.0111	22.6522	23.2358	20.8693
P50281	22.9274	22.8576	21.8336	22.8728	23.9953	22.9818	23.3734	23.832	21.9088	22.3097	22.5664	22.4866	21.9149	22.116	21.6899	23.5621	22.8133	22.8308	23.3513	22.982	21.1513	22.4835	21.4652	22.2923
P50336	20.6201	19.8297	13.9055	19.557	18.8628	19.2876	19.568	19.4308	#NAME?	#NAME?	#NAME?	20.6517	#NAME?	20.4434	#NAME?	19.9256	19.4957	19.4965	17.096	19.7004	20.8161	19.6254	#NAME?	#NAME?
P50395	24.3402	23.5951	23.8774	23.644	23.248	23.7646	23.0353	22.9326	23.9751	23.4164	23.2916	23.4501	23.7275	23.6895	23.4356	23.744	23.6478	23.6261	23.5485	23.7753	23.2686	24.6967	23.6426	23.3558
P50402	22.3424	22.8431	21.4424	23.5338	22.9208	23.1478	22.9714	23.415	22.1385	22.0552	22.7261	22.4026	22.6742	22.4988	21.0365	22.6781	22.5922	23.0467	23.7257	23.4529	22.184	22.4284	21.7364	20.9256
P50416	18.976	19.765	18.6575	20.1016	19.6975	20.0932	18.8985	19.7716	19.4998	19.7002	19.7052	19.2971	19.7787	18.7403	19.4403	19.1578	20.1849	19.175	19.4619	19.1116	19.9887	20.0046	19.576	19.4815
P50440	19.3393	19.9877	21.0115	20.6237	21.6905	20.6184	21.5458	20.9906	26.5564	20.8888	21.4927	21.0206	20.6923	21.2659	21.1656	21.7824	21.6807	21.701	20.9262	20.6933	19.8458	21.5472	25.979	21.125
P50452	21.1788	20.6959	21.8478	20.7351	20.1108	20.9882	20.784	20.3738	21.7833	21.451	21.2316	21.7174	22.5099	21.3247	21.9978	21.2327	21.0961	21.0482	20.4119	21.8628	21.6541	20.5817	22.0974	21.5711
P50453	22.1492	21.5852	23.0188	22.1718	22.5959	22.1916	21.8386	22.1209	22.709	22.0253	21.8023	21.6278	22.289	23.3061	23.5335	22.1714	23.3457	23.2757	23.4869	23.4347	22.1942	24.9536	22.2654	21.8484
P50454	23.6545	23.9763	24.3152	23.1702	24.8397	23.2403	24.1048	24.1555	23.4193	24.4894	24.8197	24.1353	24.5755	23.2107	24.3532	24.9518	24.4584	23.927	24.9954	24.7463	24.6926	23.4485	24.6799	24.4607
P50479	20.807	21.318	22.5558	21.1004	21.4637	21.7771	21.9065	21.8054	21.9331	21.1743	21.4797	21.8817	21.144	21.0673	21.6203	22.0689	22.246	21.7233	21.9213	21.6859	21.3564	21.6098	22.1168	21.4039
P50552	22.2354	21.9268	22.5736	21.9693	22.7194	23.4292	22.5683	22.5028	22.3997	22.0378	21.6818	22.2469	22.819	22.6944	22.0725	22.7062	22.4129	22.3815	22.7568	23.7602	22.2738	22.5095	22.0937	22.7276
P50570	21.6632	21.3235	22.7756	21.8725	22.4858	22.2243	21.762	22.0081	21.5113	21.4258	22.3875	21.227	21.2035	21.5993	21.457	21.5237	21.9396	21.5068	21.5969	21.6134	21.3835	22.8588	21.1987	21.9559
P50579	19.9037	20.5427	18.5024	20.5846	21.2416	20.3391	21.0647	21.2306	18.2821	19.6442	20.059	20.6916	18.1539	21.1	19.0597	20.6008	20.8881	21.5691	21.8566	20.7046	18.8412	12.5492	17.2888	16.4894
P50613	20.1376	20.557	19.0944	19.8805	19.3057	18.6464	19.1961	19.2884	19.4642	20.0547	20.6745	19.1341	19.3012	19.7124	20.1352	18.7098	19.1723	19.1351	19.1721	19.499	20.8796	19.453	22.9392	20.2347
P50747	20.6913	21.4255	21.3211	21.1952	22.0308	21.3045	21.5921	20.2116	20.0681	21.0408	20.6997	19.9671	19.8789	20.1442	20.7598	20.3717	19.1943	19.4419	19.5271	20.1574	19.7947	19.3643	20.9128	22.4926
P50851	21.2318	22.1889	21.8237	22.2996	21.4925	21.7019	21.8123	21.2237	20.9017	21.4665	21.9152	22.3748	21.9795	21.5386	21.8623	21.4181	21.8927	21.541	21.4937	21.4283	22.4035	21.7509	21.2462	21.2808
P50895	19.7475	21.1765	21.0004	22.6551	21.4027	20.7469	21.0443	21.5765	21.9612	20.9779	21.6923	21.5535	20.5426	21.3686	21.7662	20.8098	21.4395	21.2347	21.5971	19.942	21.4077	21.1872	22.0064	21.1891
P50897	21.8248	22.0319	21.9151	20.8701	21.4554	21.9727	21.6299	20.9316	21.3561	22.0736	22.5756	21.8467	22.3654	21.6348	22.2855	21.6226	21.9008	21.3839	21.1548	21.1189	21.4574	21.1987	22.0771	22.1426
P50914	21.5003	21.005	20.2381	21.2717	20.2921	19.6043	21.1282	20.7521	20.7586	20.9988	21.1225	20.9415	20.4077	21.3663	20.9078	21.926	22.4681	22.4382	22.8565	20.9871	20.0137	23.4045	20.0867	20.9832
P50990	23.4615	23.463	22.4295	23.1563	23.3186	23.4084	23.7339	23.2578	22.9161	23.4631	23.2344	22.8031	23.0627	23.3139	22.8898	22.8705	23.357	23.1644	23.0066	23.7064	23.2718	22.8894	23.2886	23.0503
P50991	22.4876	22.4164	22.9072	22.1354	22.2667	22.6314	22.9527	21.8308	21.6403	22.4531	22.0082	21.6256	22.2997	21.8538	21.7995	21.7825	21.9695	21.8089	22.1692	22.0885	22.0442	21.7924	22.8766	22.2155
P50995	21.4982	21.296	21.7457	22.3759	22.3513	22.1631	22.6769	22.454	21.6448	21.8464	22.1045	22.0774	21.8321	22.4142	21.558	22.5505	21.7626	23.1728	22.6624	22.3649	22.1539	22.2264	22.3433	22.2136
P51114	21.1269	21.801	20.788	21.7369	21.6553	21.7609	21.2947	21.5902	20.8373	21.7166	20.9201	20.9064	21.2142	21.6336	20.7107	21.3056	20.3062	20.6887	20.6193	20.7647	21.5897	21.4821	21.6937	23.0393
P51116	20.5961	21.2713	19.9636	21.1822	20.4645	19.8849	19.8718	19.7453	20.7021	20.3571	20.3853	20.8178	21.2468	20.3734	20.2736	20.6976	20.3688	20.4588	20.2868	20.787	20.5436	20.9817	20.1557	20.5272
P51148	21.3855	21.6526	26.3375	22.5076	22.4586	20.8698	21.8745	23.4141	26.056	24.045	24.3525	22.1447	23.1325	23.4493	25.4472	23.4219	21.8034	22.0242	20.7927	21.8501	22.3677	24.6165	25.4001	26.4498
P51149	23.6507	22.905	23.1601	23.6096	23.879	23.2317	23.5913	23.5824	23.3485	23.26	23.5065	23.1543	23.4816	23.5674	23.452	23.5357	23.8626	23.5208	23.4668	23.1824	23.4949	23.2742	22.7489	24.1538
P51151	21.0774	20.7675	21.0193	21.2643	20.9396	20.578	20.0688	21.1836	20.6356	21.4444	21.3933	20.9966	21.343	21.3858	21.5845	21.0849	20.9689	21.0342	21.6197	20.8454	21.7699	20.7077	22.797	21.8452
P51153	22.9788	22.7692	21.545	23.0349	23.0291	22.7415	23.1861	23.5753	21.7762	21.3101	21.7346	22.4226	21.9499	22.8193	21.2158	23.2488	22.7762	23.123	23.6196	22.2212	21.6179	24.2102	21.1488	21.2851
P51159	20.9613	20.9938	19.9935	21.7243	21.7394	21.8587	20.5629	20.6487	20.7146	21.1195	21.2353	20.4656	20.8401	20.9316	21.2416	20.1563	20.5075	20.5579	20.2109	22.0949	20.2469	21.099	20.0594	24.1674
P51178	22.3101	21.5566	21.0864	21.5043	20.9845	21.6988	21.12	21.358	21.3243	21.0803	21.3614	20.8098	20.1557	21.2576	21.1611	20.5172	21.0296	21.1156	20.5572	20.4959	20.7812	20.5915	21.7234	21.1951
P51398	21.9633	21.9866	21.9007	21.1629	20.5005	20.6654	20.9018	20.5558	21.97	21.3499	21.7825	21.2815	22.0699	21.3059	21.2275	20.8725	21.2988	20.8266	21.2064	21.2293	22.8065	21.1376	23.2845	21.6738
P51452	20.7589	20.9587	21.2128	21.2691	22.6479	21.9824	22.1843	22.1346	21.1918	21.3629	21.663	21.5443	21.3749	21.6016	21.4879	21.1475	21.4737	21.3532	22.8665	21.1659	21.3578	22.4263	20.3306	21.164
P51522	18.6826	18.9548	24.4742	20.477	19.1274	19.0853	19.6982	19.6792	20.2285	20.1824	20.8442	20.4032	19.9417	19.1055	20.8405	19.9014	18.9365	18.5119	18.7585	18.9129	20.4496	18.9999	22.5681	21.4737
P51531	20.5874	19.0202	19.8042	19.2789	20.132	18.6729	19.42	19.587	18.9487	19.881	18.5248	20.3449	21.3897	20.3815	20.3977	18.9885	19.0012	19.5114	18.861	20.6549	20.5063	20.5852	21.0615	21.3227
P51532	21.4026	21.7221	21.164	20.0891	19.5602	19.7553	19.6902	19.6294	19.7867	20.8926	20.0773	20.6135	21.2084	20.3443	20.4968	20.551	20.4496	19.9569	19.2079	21.0632	21.8129	19.9567	22.5182	20.8529
P51553	19.1545	18.4418	20.2047	19.6557	18.2894	18.4389	18.8841	20.8343	20.2912	19.1433	19.6156	19.7517	20.0483	20.6457	20.3361	20.2898	20.428	19.7027	18.9554	19.7009	20.736	22.0058	20.4571	20.2593
P51570	23.0835	22.4351	21.949	23.594	23.515	23.085	22.3384	22.5401	22.9621	22.8457	22.8749	22.7908	22.8216	23.0071	23.1148	22.5972	22.737	22.9638	22.6308	22.625	22.175	22.8833	22.112	22.8172
P51571	22.7205	21.3207	22.5009	22.0482	22.8311	22.3294	22.2218	23.2136	22.1916	21.9131	22.1175	21.8311	21.3334	22.3182	21.7785	22.7607	22.327	23.3302	22.6416	22.2067	21.8502	23.8971	22.35	22.4746
P51572	23.0077	23.1309	20.933	23.515	23.2532	24.1492	23.2766	23.3423	20.5491	22.9645	22.8665	22.8551	22.721	22.7615	22.5122	21.6333	21.8031	22.3672	22.9882	22.7088	21.353	22.3798	21.255	22.1123
P51580	20.6335	20.0288	20.893	20.7677	21.4363	21.2921	20.9297	21.4244	21.361	20.5141	20.9522	21.2176	21.7961	21.1341	20.2728	20.7824	20.8751	21.1468	21.3861	19.8652	19.7804	21.4116	20.6887	21.3453
P51606	21.7803	21.8238	20.6604	23.4784	23.5961	23.7934	22.6134	23.6897	22.6341	22.1752	22.3159	21.9401	20.7512	22.9087	22.6535	22.9017	22.4585	22.9131	23.5712	22.2798	21.4513	23.4522	21.5633	20.8313
P51608	21.6634	21.4214	21.4219	22.361	21.8004	22.1805	22.1599	22.3075	22.5099	21.7849	21.6598	21.315	21.337	22.6284	22.4475	21.8222	21.6236	21.9812	22.223	21.2307	21.9795	21.9116	21.0145	20.1332
P51610	22.0713	21.9269	21.0447	21.8925	21.4427	21.6339	21.6514	21.2581	21.6818	21.5012	21.151	21.3928	21.6953	22.0883	21.794	21.0742	21.246	21.3677	21.4877	21.7223	21.5193	21.1046	21.8395	21.4952
P51617	17.0909	18.7736	16.0767	20.3014	18.2288	17.9966	18.9475	19.5535	16.8949	18.7028	19.6378	17.8516	16.5424	17.5492	17.565	18.2724	18.4343	18.5511	19.1345	19.0412	16.9811	18.7984	16.1672	14.6743
P51648	20.83	20.5784	20.459	19.889	21.3488	21.2762	20.668	20.7886	20.4619	20.2501	20.6611	20.4391	21.4694	20.9528	20.5196	20.5922	22.2546	21.3781	20.844	20.8468	20.9233	20.7401	20.1987	20.3383
P51649	19.4952	18.2547	18.9968	20.1132	17.8493	18.0049	18.365	18.8759	19.5458	18.4158	18.6873	19.3722	20.4693	18.5713	19.5767	18.3224	18.9487	18.5629	16.5541	18.2716	19.1158	17.6804	19.8976	18.8999
P51659	21.7887	23.1209	22.2395	22.1585	22.9286	24.0357	22.9206	22.5926	21.5358	21.7637	23.8407	22.5653	21.7166	21.9849	22.3629	22.2713	22.5961	22.7819	22.9162	23.0323	22.1638	21.9365	21.7644	22.2522
P51665	21.0781	21.0367	19.2421	20.6357	20.8924	20.8144	20.9689	20.7536	18.9729	20.2607	20.4971	20.3139	19.7815	20.2238	19.6737	20.304	20.2124	20.0111	20.7212	21.0689	20.03	21.3122	20.6868	19.9065
P51687	19.0542	19.3003	19.2489	19.2483	19.742	19.9474	19.4384	19.1201	18.6098	18.36	20.1374	19.9418	19.2371	19.9742	18.9573	18.7773	19.6225	19.4687	18.7769	19.8809	19.5403	19.0095	18.4342	18.3822
P51688	21.4487	21.9623	20.8214	21.471	21.5336	20.5413	21.3727	21.8168	20.778	21.5211	20.6414	20.9826	22.5299	21.5134	21.2022	21.4377	21.2338	21.2959	20.4919	21.2807	22.4272	21.5738	20.4995	21.4914
P51784	18.442	17.9524	17.9574	16.3605	16.0775	16.282	16.238	16.3012	17.8242	17.0649	17.0672	16.3269	17.5421	18.2979	17.539	16.8411	17.4584	16.9393	17.8446	16.9849	18.8217	16.8295	15.1327	17.6626
P51787	21.0172	20.4106	22.8437	20.9551	21.412	20.8175	21.9138	22.8424	23.3589	21.4909	22.1097	22.5616	20.4281	22.4028	22.2073	21.974	21.7505	21.3959	19.9556	20.9373	20.7553	22.4963	20.4359	22.2125
P51812	21.3359	21.4986	20.3412	21.2717	21.2409	20.9837	21.7855	21.0773	21.7035	21.2542	20.7884	20.9056	20.849	21.7208	21.6226	20.874	21.2311	21.0095	20.6622	21.2482	20.3465	21.1933	21.7823	21.2827
P51857	20.3028	19.1687	20.5186	19.9968	22.1896	21.5741	19.8829	21.5681	22.0422	21.7159	22.4875	20.8403	23.8126	21.0306	23.2839	20.855	21.6223	20.9171	21.5828	21.1919	22.0704	21.8279	22.5639	19.6424
P51858	23.9766	22.2579	22.6586	23.0931	22.4972	22.4417	22.8186	22.2634	22.9814	22.5574	22.3237	22.4123	22.817	22.5355	22.1916	22.7129	22.6721	22.7924	22.5596	22.4952	21.8238	22.2556	22.3342	22.0045
P51884	24.8172	25.5354	28.4266	26.9312	27.0993	26.7544	27.6516	27.3913	28.0608	27.4534	28.2432	27.6239	25.4068	26.6697	27.2942	27.0615	26.6198	26.7698	26.3045	26.024	25.5901	27.1151	26.4394	26.7795
P51888	22.4226	23.6684	27.3483	25.9715	25.0133	24.6135	25.4751	25.3642	25.6844	25.771	25.5274	25.8279	22.13	25.0385	25.1835	24.5833	24.4796	25.4545	24.4173	25.0353	24.2323	25.2154	23.7952	25.4281
P51911	22.2514	22.2068	22.2111	22.3826	22.7028	22.8905	22.9433	23.4739	23.4455	22.6405	22.3404	22.3628	21.9462	22.2283	21.9502	23.1308	22.4991	22.2916	22.9716	21.5658	22.0936	24.1312	22.6211	22.5028
P51970	19.0458	19.3474	18.4961	18.8803	17.5193	18.8194	18.3672	19.1353	20.0001	19.4541	18.7088	19.992	20.9151	19.2298	20.2459	19.0038	19.6283	18.8968	20.1933	19.7949	19.791	18.6196	20.1635	19.4226
P51991	21.5754	21.8015	21.98	22.2093	21.5748	21.696	21.8884	21.4399	22.2264	21.9131	21.9184	21.4605	21.8467	21.7703	21.9674	21.6918	21.7737	21.8418	21.3328	21.0249	21.9357	21.165	20.8175	21.7172
P52209	22.5309	22.7375	22.7329	22.1901	23.965	23.7944	22.9446	23.073	22.4275	23.2108	23.0045	22.6306	23.39	22.5006	22.4497	22.2924	22.7303	22.7057	23.1266	23.6868	22.692	22.8172	23.0138	23.4651
P52272	21.8656	22.2841	21.9572	22.0108	22.036	21.4174	22.1344	22.0259	21.797	22.106	21.96	21.6103	21.8297	21.8364	21.6269	22.0135	21.9642	22.1481	22.2627	21.8959	21.3036	21.964	21.9963	21.5783
P52292	21.8404	22.0415	21.8405	22.2461	22.0885	21.4512	20.8991	21.3552	22.1989	21.6671	21.3778	21.1759	21.2217	21.658	21.0483	21.2145	21.7661	21.23	21.0464	22.0057	22.6732	22.3878	23.225	22.2543
P52294	18.3268	15.8953	20.1778	17.1803	16.1265	17.7066	17.7669	16.5065	19.4671	18.6094	18.5881	19.0617	19.8425	18.6298	19.0401	18.2254	18.0968	18.3249	18.3683	18.3954	20.0283	18.6712	19.5778	18.8806
P52298	22.97	23.6391	21.4307	22.3156	22.6607	22.191	22.3257	22.3229	21.872	20.8593	21.332	21.6	20.6151	22.637	20.7095	22.3367	22.1187	22.6862	23.0185	22.3084	21.8322	22.2355	21.4562	20.9746
P52306	19.8201	19.8648	21.2226	19.9677	20.3374	20.5678	20.5927	20.2011	20.6872	20.583	20.9397	20.7644	21.1838	20.8585	20.7503	20.9011	21.0535	20.5819	20.2864	20.5832	20.3145	20.5831	20.2674	20.9355
P52434	20.9286	20.8126	20.3651	21.3849	22.1364	21.5035	20.5793	20.9071	21.295	21.1152	21.0555	21.1949	21.2777	21.2757	20.7072	21.3061	21.5943	21.189	20.9396	21.1628	20.7745	21.4434	21.7112	20.016
P52565	22.6334	23.0034	22.8834	23.6125	23.79	22.866	23.1943	22.3023	22.8462	22.7112	23.0915	23.1407	23.0833	23.1148	23.4906	22.831	22.7431	23.1512	23.8523	22.1665	21.7412	22.8721	23.0702	22.649
P52566	23.4833	22.3511	22.2116	22.2929	23.9868	24.2884	23.5515	23.8177	23.6129	23.0619	23.5635	23.0643	22.1299	24.4604	23.3084	22.7569	23.0591	23.3724	23.2789	23.7584	22.6234	23.5406	23.0312	23.7043
P52594	20.7289	20.635	21.6101	20.3428	20.9868	20.8478	20.8527	21.0393	20.2109	20.8548	20.9348	20.3507	20.9185	21.2173	20.7402	20.961	20.6567	20.3961	19.7356	20.3118	20.3286	22.0928	19.6592	21.1606
P52597	22.6335	23.1777	22.1364	22.9009	21.8238	21.7665	22.3742	21.8645	22.1927	22.508	22.4651	21.7361	22.4436	22.244	22.1933	22.21	22.188	22.5145	22.571	22.3754	22.2638	21.7989	22.2244	22.1192
P52630	21.0381	20.7058	22.1606	20.0495	20.3021	19.9711	20.2994	20.551	21.1279	20.7929	21.4425	20.911	21.84	20.8055	21.8396	21.1157	20.9777	20.2956	21.1105	20.5209	22.5673	20.6733	24.0618	21.5855
P52657	18.9993	20.0196	17.9279	20.5215	18.6018	18.6006	20.0849	19.7183	18.0626	18.7437	19.2502	17.7804	17.6527	19.354	17.5977	19.3766	20.1703	20.3933	21.3748	21.0365	17.8997	20.8177	17.1038	17.327
P52701	20.4757	20.5797	20.251	20.6419	20.235	20.0144	20.1519	19.3116	20.8079	20.2911	20.6476	20.2821	20.3452	20.0713	20.0797	19.9986	19.8901	20.4487	19.5675	20.2539	20.3515	20.2568	21.3894	20.867
P52732	19.7667	19.3858	25.5429	20.1231	19.2766	19.1703	19.1284	19.6362	24.2911	20.4593	20.0358	23.0235	20.7318	21.7299	20.778	23.8745	23.9132	21.9712	23.7925	23.5684	24.6661	23.7969	25.0224	22.0433
P52735	21.2143	22.2966	21.2797	21.1467	21.7051	21.3529	21.8309	21.6803	21.4625	21.763	22.0148	21.2706	20.927	21.0987	20.9262	21.3766	21.122	21.3849	21.0206	20.7446	20.9686	21.1204	21.5389	20.7977
P52756	14.6334	15.9982	16.1672	15.2638	14.4347	12.42	15.0267	#NAME?	17.0005	17.9611	16.9492	16.4827	18.7676	17.1714	#NAME?	#NAME?	16.0688	17.2085	14.2543	17.397	19.354	16.4398	19.3341	18.6716
P52758	23.1632	23.2802	22.6677	22.0733	21.957	22.9331	21.9434	22.0899	21.6176	22.4145	23.1981	21.8928	21.9799	22.5396	21.7186	22.1369	22.7901	22.1524	22.8169	22.0429	22.7428	21.4297	23.3186	22.5338
P52788	20.6244	21.7023	20.6124	21.8059	21.573	22.6559	21.5603	21.6745	20.5561	20.0131	20.0415	20.2812	19.6227	20.4817	19.6736	20.9437	21.7018	20.7021	22.0552	21.0327	20.3375	21.1321	20.7133	19.5724
P52789	19.4752	19.5074	20.3116	21.0869	22.4804	20.6706	21.0376	20.9566	21.208	19.473	21.678	21.4558	19.2994	21.5302	19.3055	20.0792	19.4504	22.108	21.1433	18.6526	19.2349	20.153	21.6223	22.1672
P52790	21.0598	20.9284	20.1989	20.3014	21.9465	20.943	21.4927	22.3268	20.2126	20.7554	20.6503	20.7827	20.5937	21.2614	21.3155	20.8832	21.4668	20.8947	21.432	23.7183	19.6112	21.3274	20.2035	23.6306
P52815	22.4368	22.951	20.9549	22.7271	22.5781	22.1213	21.5386	22.1556	21.4011	21.7811	21.5408	21.873	21.9044	21.7947	21.8578	21.3858	22.3449	21.6769	21.2006	22.3266	22.494	21.4311	21.3867	21.3998
P52824	17.4986	17.9992	16.2912	17.5999	16.2005	17.4392	18.2134	17.5528	15.341	17.6191	18.1019	18.0484	19.8589	18.0123	17.575	16.9064	18.3107	18.3446	18.3541	15.2238	19.6695	16.5257	18.1822	15.7764
P52888	21.5435	21.859	21.359	21.4591	21.8306	21.0014	21.071	21.6855	21.2324	21.0877	21.6141	21.534	21.0091	21.5252	21.4338	21.467	21.2453	21.5136	21.6208	21.5255	21.1892	21.9721	21.5828	23.1221
P52895	18.015	18.0932	15.5237	18.907	19.6688	18.4722	19.2669	20.0144	15.7779	17.6207	17.9237	17.6846	15.3703	18.3421	16.0192	18.8968	18.5338	18.5715	19.5634	19.1805	17.4836	19.185	16.9276	16.3686
P52907	23.7655	23.0349	23.3794	22.8469	22.7352	22.9399	22.5931	22.5791	23.326	23.4202	23.495	23.0807	23.213	23.5818	23.713	22.8911	23.042	23.0456	22.688	23.431	23.2301	23.3168	23.588	23.8462
P52943	22.1638	23.6869	23.7114	23.016	21.9235	22.2138	23.0167	22.4789	23.6887	24.4456	23.4832	24.0427	22.3942	22.8996	23.9879	22.6488	22.8988	22.925	23.1471	21.9418	23.5963	23.4551	24.9247	22.8664
P52948	21.4909	20.8914	20.4797	20.9415	20.4375	21.0207	20.8616	20.1623	20.4993	21.4268	20.9494	20.4819	21.5848	20.7312	20.5463	20.7904	20.5941	20.8567	20.3139	20.7543	20.1126	20.4537	21.0696	20.3698
P53004	23.4138	23.3834	23.2916	23.4862	23.0329	23.6019	22.96	22.9827	23.1637	23.0676	24.0545	22.5165	24.039	23.227	23.118	23.2502	23.0269	23.6679	23.0492	23.0125	22.9445	23.1966	22.8126	23.0591
P53007	21.7339	21.0705	22.3143	21.8592	20.9254	20.7128	21.6283	21.9379	21.6891	23.3897	21.9623	21.7476	22.5118	21.3799	21.7841	21.3294	22.1502	21.3849	20.8856	21.004	22.1767	21.1515	21.8223	22.2979
P53041	21.7034	22.0533	21.6368	22.3369	21.1584	21.2484	21.1803	21.3328	21.9032	21.9477	21.8354	21.3116	22.0007	21.8888	21.9565	21.5931	21.5098	21.6151	21.5708	21.5785	22.6234	21.3448	23.1531	22.3113
P53365	21.4592	21.4018	21.2665	21.7326	21.9173	21.4432	20.9086	20.2263	20.0906	21.2141	21.1176	20.9801	20.7135	20.8236	19.6483	20.5116	20.8786	21.1392	21.8118	20.007	20.4098	21.8468	20.1047	20.154
P53367	21.3268	22.9099	21.8267	20.5355	20.9788	22.5771	22.4898	20.8389	21.1651	21.4427	21.6926	21.99	22.6156	21.3283	21.3395	21.1926	21.4903	21.3588	22.0536	20.5604	22.0265	21.4364	21.6726	19.3962
P53384	22.302	21.8652	20.4798	21.452	22.2447	23.1607	21.5936	21.6659	20.4849	22.4372	22.6847	21.6778	22.8679	22.2847	22.1531	21.6509	22.3073	21.8273	22.845	21.57	21.6301	22.0192	22.2653	22.6692
P53396	21.8576	22.5714	22.6398	21.0848	21.6206	21.4603	24.0988	21.7399	21.4752	21.6548	22.0808	22.0513	23.1388	22.0301	22.1558	21.3576	21.6208	22.362	21.6559	21.9599	22.6231	21.4725	22.29	22.3078
P53597	20.637	21.8132	20.532	22.0433	21.3411	21.5615	21.6091	22.1197	20.6325	20.4372	21.1021	21.1763	19.8966	21.4089	19.7866	21.17	21.1258	21.7395	21.9675	21.5969	20.8597	21.4966	19.4917	21.0138
P53602	21.3937	20.839	20.6961	20.3311	20.8236	20.3777	20.5831	20.4227	20.3475	20.0765	20.1675	19.7739	19.2811	20.7527	19.9304	20.7464	19.8172	20.1481	20.1354	20.9276	20.3889	21.2245	20.4261	20.7986
P53618	22.728	22.291	22.0874	22.3433	22.6037	22.5675	22.7132	21.968	22.2893	22.6874	22.6268	22.2907	22.6734	21.9891	22.2831	22.1665	22.1715	22.2331	21.9158	22.295	23.0676	21.7179	23.2173	22.465
P53621	22.9617	22.532	22.1123	22.6536	22.9079	22.817	22.956	22.4326	22.0933	22.7776	22.8925	22.5907	22.5123	22.3399	22.1456	22.5897	22.5685	22.7345	22.8492	22.6496	22.6948	22.3386	22.4283	22.3559
P53634	23.0091	22.3209	22.007	22.6747	24.5384	23.096	23.1018	24.1085	23.452	23.3398	23.3841	21.9241	22.345	23.6935	22.9965	22.776	23.374	22.6805	23.5233	24.3343	23.077	24.2362	23.2234	23.0575
P53680	23.1796	23.9154	22.8046	24.1091	24.7449	24.4013	24.436	24.9849	23.1965	23.4357	23.9928	23.4435	23.2221	23.7053	23.0332	24.0376	24.4315	24.1818	23.7818	23.1639	22.4885	23.8974	22.2852	23.0931
P53801	22.1583	22.4414	23.7251	22.24	22.9741	23.1288	23.2545	22.902	23.2058	22.4412	23.3309	21.6595	21.4412	22.1603	22.2508	23.217	21.6171	22.1012	22.1707	22.2709	22.0207	23.0596	22.4314	23.4799
P53814	15.0521	17.3774	16.4764	16.4448	17.0689	18.2512	17.5974	17.352	13.6813	17.5181	17.7143	16.9245	15.8783	16.5908	16.4736	18.2135	18.162	17.6611	18.4488	17.6473	15.763	19.8139	16.2485	15.4129
P53990	21.2138	20.989	20.5367	21.7009	22.4722	22.2024	21.98	22.2863	20.2515	20.323	20.8326	21.2664	20.4551	21.4987	20.0774	22.05	21.9642	22.0461	22.0509	22.0901	20.4624	22.1915	20.1504	20.0923
P53992	21.992	22.6942	21.3826	22.1844	21.3991	23.2712	21.9522	21.4788	21.1889	22.0847	21.6967	21.9681	21.987	21.2049	21.2412	21.3036	21.5368	22.0155	21.7774	21.6925	21.7648	21.3755	21.8581	21.5425
P53999	23.276	23.1277	21.052	22.9196	21.6227	24.8311	22.0444	21.9802	21.9372	21.4079	20.9756	23.4587	20.932	23.0988	21.8595	22.0026	21.28	24.6366	21.9993	21.4228	21.7391	22.5179	21.5742	19.7396
P54105	22.0199	22.231	21.8924	22.4444	22.3948	22.3601	22.2493	21.3086	21.5008	22.132	21.8741	22.0458	21.6521	21.9297	21.7162	21.6808	22.0764	21.9211	21.723	22.0407	20.7501	21.702	21.6289	22.538
P54136	22.3733	22.439	21.506	21.9824	22.0118	22.4941	21.9758	22.046	21.3643	22.0252	21.8746	21.9412	21.9111	22.3283	21.6985	21.6723	22.2835	22.1542	22.1768	22.4503	21.8392	21.7468	21.6564	21.9193
P54219	21.5404	20.3641	20.1109	20.9736	21.5691	21.3019	19.3858	19.5821	20.7532	21.1708	20.0587	20.3171	22.5618	20.4105	20.6375	20.8415	19.7593	20.2669	20.6105	21.2046	20.8527	20.4794	20.7666	20.343
P54289	19.3909	18.6938	20.0482	19.7603	19.6331	18.9184	18.8315	19.8169	19.8563	19.9322	20.295	19.531	19.0483	20.1738	20.6371	20.1005	19.6405	20.3051	19.8332	19.0964	20.3164	21.1937	20.5967	20.5711
P54577	22.5254	22.5183	20.9982	22.4299	22.2749	22.2848	22.1101	22.3846	21.17	21.5105	21.273	21.9346	21.3914	21.6519	20.8775	22.0593	22.0622	21.9721	22.5123	22.5935	21.0676	21.8347	21.4647	21.5528
P54578	22.9233	23.8961	22.5425	22.9791	22.8513	24.7474	23.3421	22.2097	22.4946	22.7509	22.5919	23.511	23.2127	22.83	23.1094	22.8326	23.2944	22.9361	22.944	22.9655	22.3601	22.4722	22.5336	22.8431
P54619	18.2331	17.4129	17.2453	15.887	16.3707	16.9052	18.5637	17.9007	17.0557	17.0762	16.9396	18.7655	17.2574	17.7008	18.1086	17.9743	18.0578	17.2505	14.3791	16.7795	19.0005	17.9518	#NAME?	17.4956
P54652	20.6795	23.3099	24.368	21.0401	21.9432	22.8544	22.465	20.7606	21.6351	20.9201	22.8418	24.2284	23.5105	21.2493	22.1822	21.0994	22.6584	24.996	21.7504	21.0599	21.862	21.4295	22.5466	21.4579
P54687	21.016	20.56	21.5518	20.6774	21.5289	20.4703	20.9901	21.1841	20.7106	20.0821	20.0831	20.5556	20.7702	20.7507	20.17	20.816	20.1317	20.1863	20.7438	21.1911	20.1403	21.4131	20.9081	22.2529
P54709	22.2286	21.2178	22.5717	22.2552	22.0006	21.6367	21.3176	22.4016	21.2514	21.5169	20.9265	22.3199	22.438	21.3747	21.4701	21.0464	21.5779	20.7295	22.4304	21.8183	21.2914	21.8872	21.1593	21.9886
P54725	20.0042	19.9235	19.9054	20.2999	20.3691	20.3289	20.5458	20.6776	20.3215	20.093	20.5411	19.8607	19.0089	20.1088	19.1596	20.3243	20.0008	20.3904	20.2617	20.6596	21.0698	20.9849	19.6778	20.0495
P54727	21.8035	22.8973	21.9366	21.8926	21.5516	22.4648	22.4746	22.0201	21.8517	21.1419	21.2309	22.3138	22.5829	21.5198	21.4615	22.4998	22.8307	23.0264	22.3033	21.1036	21.6453	21.1928	21.0082	21.313
P54802	20.804	21.7653	20.1864	20.264	21.2419	20.6928	22.6527	20.7078	20.6201	20.9426	20.7446	20.2611	20.804	20.2441	20.5764	20.9531	20.7784	20.4722	20.9053	19.9224	21.679	20.4607	20.8153	21.4119
P54803	18.0584	17.0416	19.3228	16.5433	14.5449	15.3571	16.4037	17.0845	14.9932	15.8208	16.5172	16.5377	16.936	18.0069	17.4693	16.6128	18.3711	17.3687	17.2024	17.759	17.6017	17.3478	17.4442	16.9242
P54819	23.1581	22.2963	22.3838	21.9499	21.828	23.0349	22.4223	21.3494	23.1308	22.3309	21.985	22.2075	23.0451	22.1154	22.6284	21.4295	22.547	21.8417	21.6913	22.4209	22.3244	21.609	23.2601	21.6689
P54868	21.1301	20.8541	22.0505	21.0027	21.3656	24.1502	21.6354	20.7535	21.9792	22.295	22.978	19.9933	20.661	20.8571	20.7049	20.6403	20.7251	20.3093	20.1904	20.181	21.4071	21.1267	21.6421	21.3084
P54886	21.2217	20.7071	21.9948	22.2508	22.2189	22.4608	21.833	22.5947	21.1175	23.1978	22.3942	21.3984	22.4127	21.6291	21.748	21.9185	21.6314	21.5336	21.6902	22.382	21.9534	21.0248	21.2612	21.9275
P54920	22.4248	22.5586	22.1855	23.0019	21.5909	21.8335	22.035	22.1536	22.3807	22.4163	22.3407	22.6681	22.3833	22.6803	22.2976	22.5721	22.4893	22.7578	22.6376	22.3397	22.3624	22.2278	22.9353	22.3847
P55008	22.9816	22.492	22.4323	22.9612	22.611	22.7214	22.2625	22.6426	23.2113	23.1535	22.8786	22.0228	22.1084	22.6904	23.5558	22.1294	21.8788	22.5	21.3371	22.7698	23.1643	22.636	24.1785	23.0727
P55010	21.0983	21.9178	20.6178	22.3607	22.4229	21.7321	21.3905	22.5857	20.7777	23.2211	23.6877	20.8924	21.6267	22.4537	21.4542	22.5667	22.8872	21.6286	20.7821	20.791	21.7688	24.2436	19.4486	22.6275
P55011	21.1216	21.6245	22.5051	21.311	21.946	22.2681	22.287	21.9699	21.7512	21.1236	21.6784	21.3424	21.1784	21.4092	21.4659	21.4285	20.9859	21.0285	21.6767	21.4896	21.4861	22.3019	23.1128	21.5985
P55036	19.6068	20.0103	19.458	20.0359	20.6227	19.9373	20.7773	20.4863	19.9185	20.806	22.1256	20.1215	19.5657	20.0777	19.4528	20.3761	20.3348	20.6021	20.7549	20.2574	19.5743	20.2693	19.8684	20.133
P55039	20.7498	21.1656	21.0121	20.7955	21.1137	21.1792	21.2311	21.2537	21.5523	22.0507	23.0626	21.0752	22.1218	21.661	21.7426	21.6649	20.9369	21.1191	20.9786	20.454	22.8061	21.7559	20.9013	22.3227
P55058	20.6918	21.0813	22.1545	21.3931	21.6209	21.9684	21.4991	21.877	20.5727	21.6408	20.4451	19.7594	21.6808	21.2458	21.7176	21.8274	21.6573	21.4425	20.8947	21.2441	19.8981	21.4642	20.2425	21.865
P55060	21.3171	22.6408	21.4649	22.2102	22.2023	22.1588	21.9835	22.5317	21.3566	21.7479	21.995	20.9438	21.4199	21.6214	21.0492	21.2868	21.5148	21.7915	21.6124	21.9235	21.0082	21.7099	21.525	21.8528
P55061	20.0467	19.4618	22.352	19.0424	18.3351	19.4493	18.8672	19.3366	19.897	19.7879	19.8816	19.7791	19.9528	19.93	19.3374	19.0126	20.1951	19.1934	18.7093	18.7077	23.6081	19.2681	20.7672	18.8651
P55064	22.7329	22.2726	21.1241	23.0615	23.7861	23.0019	22.7256	22.984	21.5292	22.4282	22.8829	22.367	22.1074	23.0019	21.5238	21.8679	22.823	22.7867	23.8235	21.8306	21.0036	22.8518	21.0422	21.3437
P55072	23.8018	24.0056	23.7267	23.4153	22.8428	22.5151	23.2019	22.5246	23.8735	23.2293	23.0819	23.2176	24.0168	23.3158	23.5242	22.9476	22.8992	22.9242	23.2602	23.7958	23.9662	23.2796	24.7697	23.5733
P55083	17.8365	20.0051	23.3885	23.215	20.5438	22.8505	23.8689	23.2718	20.7955	22.2368	22.8383	22.7026	19.7881	21.3248	22.7568	22.6321	22.996	23.9688	22.0973	19.8263	19.8864	23.2895	21.766	21.6488
P55084	23.4916	22.8715	22.8838	24.0254	24.77	24.4342	24.2197	24.5621	23.034	23.1759	23.71	23.4134	23.4247	23.3727	23.0002	23.5387	24.2787	23.8834	24.1166	23.6171	22.7169	24.8617	22.834	22.158
P55145	24.2428	21.8237	24.4214	22.1331	22.0514	21.8526	21.3655	22.0163	24.0801	22.5628	21.3582	21.8627	21.8688	22.721	22.0254	22.0212	22.1829	21.9347	22.5474	22.1201	22.5818	22.5865	23.5262	21.1963
P55160	19.7899	19.8826	20.4992	19.236	19.4375	19.6241	19.8643	20.3748	21.6894	20.484	20.2544	19.5812	21.4546	21.8361	21.9055	20.5293	20.522	20.7103	19.4356	21.055	21.4851	20.5715	21.72	22.1454
P55196	20.6109	19.4629	19.9677	21.0338	20.4439	20.505	20.2349	20.5461	20.5908	20.2484	20.3315	20.4296	20.1801	19.8553	20.3416	19.9388	19.6275	20.0752	19.5646	20.3065	20.4562	20.6347	21.1282	21.1418
P55209	22.3359	21.4286	22.2297	20.9618	20.628	21.3296	21.2786	21.2492	21.8416	22.0482	22.1756	21.36	22.6103	21.8743	22.1182	21.7676	21.9961	21.2877	21.1982	22.2926	22.2337	21.532	23.4537	22.0484
P55210	20.5182	20.2116	19.2653	20.3722	20.9984	20.8722	20.8643	19.8097	20.6719	19.3569	20.0269	21.5125	19.0333	19.4562	19.0446	20.1643	19.7574	19.9183	20.0229	20.2682	18.7976	20.6739	18.8673	21.2254
P55212	18.4658	19.4608	21.6705	19.9035	19.2092	19.2535	20.9355	19.2398	17.7314	20.3928	20.761	21.0122	20.4797	20.1252	19.36	20.045	20.1629	20.2563	20.6243	18.8571	22.4546	19.5517	23.5511	19.3059
P55259	18.603	18.8961	21.9892	20.3486	19.6587	19.4021	19.9516	18.7955	19.9978	18.7662	19.2448	24.5674	18.8551	18.5776	19.0111	18.6002	18.9658	18.4232	18.9344	18.473	20.252	18.8854	19.8155	18.7222
P55263	21.1523	21.0623	20.5689	20.7474	20.1877	19.893	20.4828	21.2275	21.1318	20.1947	20.5775	20.0941	20.3996	20.597	20.8914	21.0506	20.6112	20.5375	19.4082	20.5134	20.0588	21.2853	19.4415	21.7086
P55265	21.858	21.1768	21.6999	21.0515	20.8179	20.9875	21.1202	20.701	21.9172	21.2569	21.0473	20.939	22.5134	21.5258	21.5638	21.4164	21.6915	21.0389	21.1868	20.8475	21.7609	21.829	21.8791	21.6823
P55268	20.3235	20.3596	20.8065	21.3903	23.1049	22.2852	21.0384	22.6472	22.4486	22.3366	22.1399	20.7977	20.3189	21.9298	21.9492	21.4195	21.6119	22.3258	22.0608	21.2264	21.8928	22.3102	21.8274	21.6382
P55285	17.6615	16.8478	16.6256	17.104	15.4484	16.6908	14.9758	15.9048	17.4005	13.5258	#NAME?	15.2205	16.2554	16.7876	15.6832	16.4862	15.9039	16.2052	16.9704	15.1279	17.0567	17.6715	17.8951	14.6572
P55290	19.8434	19.8523	20.9477	20.1317	19.1702	19.6848	19.0913	19.8486	20.3908	21.075	21.1804	19.939	19.8577	20.1913	20.2801	20.3613	19.558	20.6365	20.3695	19.7774	20.2321	20.664	21.2992	21.7089
P55317	20.5878	22.2131	21.6132	20.5711	20.1352	20.6682	20.6266	20.1593	21.0762	19.8158	20.2179	21.4721	21.8925	20.8462	20.5207	21.3039	20.9923	20.9721	20.4665	20.0309	22.1969	20.9259	22.975	21.1881
P55327	23.1171	20.9881	21.4973	22.647	22.1259	22.5287	22.4882	22.2421	20.9436	21.7678	21.3026	21.4833	21.7177	21.9049	21.0475	20.9391	21.9655	21.4033	20.941	21.3805	22.5682	21.1227	23.3454	20.8056
P55769	22.1693	21.964	22.0973	22.6207	22.3946	22.9943	22.873	22.6453	22.5202	22.4417	22.2512	21.5613	21.9425	23.0371	21.7262	22.6153	23.092	22.5846	22.9028	22.3574	22.2327	23.1686	22.06	21.7027
P55786	22.5697	23.0129	22.8152	22.7647	24.1122	23.1932	23.4926	23.4083	22.2816	22.9014	23.5519	22.8391	23.2209	23.1419	22.901	22.5637	23.0753	22.9673	22.6794	22.7608	22.9614	22.3893	22.9652	22.5371
P55795	21.8732	21.7312	22.1519	21.9926	22.0613	21.5262	22.3679	21.6293	21.5776	21.2911	22.2263	22.104	22.3761	22.0255	22.0742	22.0877	21.69	21.9907	22.3228	21.7886	21.295	22.6621	22.37	21.6659
P55809	20.7866	20.6227	20.5358	21.0872	21.0524	21.0014	20.5575	20.4961	20.1475	21.5814	21.3028	21.1416	21.4211	21.0508	21.6754	20.5686	20.4478	20.3931	20.2263	22.0507	19.9508	20.8353	19.4606	21.3874
P55884	21.609	21.6061	21.378	21.3035	21.799	21.598	21.0034	21.0988	21.6867	22.2071	22.4186	21.2873	21.9496	20.9406	21.6287	20.8361	21.3027	20.9208	20.8489	21.3953	21.5845	21.0603	21.2826	21.4497
P55899	20.0817	19.6061	21.1773	21.4946	19.8186	19.457	18.9093	20.3132	21.5576	20.0795	20.2338	19.8901	20.9562	20.4985	20.7655	20.1275	20.6126	20.0256	20.2383	20.3742	20.48	20.7746	21.4454	20.9497
P55957	21.217	21.6214	20.1396	21.3325	21.7581	20.9134	21.3177	21.6159	20.0906	20.7314	21.7194	20.8006	20.172	21.3094	20.7149	21.0663	20.7262	20.7592	21.1676	21.9557	19.9301	21.6048	20.6611	20.9145
P56134	24.2851	23.6984	25.7985	23.5263	22.8413	23.0025	23.3658	23.995	24.4242	23.778	23.974	24.3742	25.1767	23.8336	24.665	23.4069	24.7023	23.9599	24.0778	23.768	24.4204	23.7133	25.9689	24.4317
P56159	19.665	21.8862	22.8796	23.0953	18.7253	20.5744	20.4379	18.8495	20.3706	19.7163	20.2192	19.9198	18.9417	20.3282	20.5213	22.0761	21.5189	19.7503	19.8891	19.7872	20.31	20.2999	19.6402	20.0581
P56181	19.4458	20.3655	18.2225	19.7441	21.1015	20.57	20.496	20.5881	18.4528	19.5592	19.9489	20.3812	20.6994	18.4839	19.6216	18.3598	18.364	19.0824	19.1494	19.9165	18.505	18.3856	17.0894	19.0059
P56182	21.8939	21.8078	19.6322	21.4416	20.9684	21.9091	21.3418	21.4912	18.8655	19.9869	19.9672	20.3584	20.0792	21.0992	18.9886	20.2171	21.236	20.5842	21.6137	22.5505	20.2267	20.4303	19.8076	18.9797
P56192	22.3145	22.3581	22.0646	22.3172	21.0728	21.1514	21.4877	21.8319	21.5413	22.294	22.0437	22.0062	22.9816	21.9297	22.3948	21.8499	22.0069	21.8452	21.2444	22.1362	22.7821	22.2427	22.371	23.474
P56199	20.0471	20.7782	20.7827	21.8739	22.2593	22.5096	21.6054	21.8009	21.0964	20.4262	20.1856	20.8354	19.8619	21.4233	20.5566	21.879	21.6004	21.7157	21.956	20.5121	20.5611	22.1839	20.3318	19.6813
P56211	20.4771	21.2922	20.0243	20.6104	22.268	21.3944	22.52	20.8346	21.0292	21.5355	21.6756	21.7191	21.8875	21.9247	22.0215	22.0202	21.8401	21.9238	22.9932	21.386	20.7418	21.6873	21.3052	21.4345
P56377	22.9801	21.8139	21.4779	22.0669	22.7544	22.0137	21.8856	22.1551	21.5109	22.2884	22.0903	21.4844	21.3348	22.1991	22.1977	21.5706	21.874	21.7564	22.1578	22.0006	21.4728	21.944	20.5948	22.3261
P56378	18.7313	19.4819	19.0688	19.0494	19.1857	21.1432	19.0547	20.0303	19.8547	20.3927	19.5985	20.5246	18.4026	19.949	19.8972	19.8524	20.7649	19.4168	20.7522	19.1544	20.285	20.4579	20.4684	20.186
P56385	21.3894	22.2832	21.0134	18.2873	23.8609	19.3599	23.1634	24.4165	20.4468	21.7113	22.506	22.2531	21.3352	23.3053	21.6874	23.3452	22.2437	22.7183	22.8989	23.0261	20.846	23.225	20.6413	23.4626
P56537	23.6146	23.6657	22.7344	23.4865	23.4094	23.2582	23.0028	23.2992	23.4299	23.2426	23.012	22.7905	22.785	23.3234	22.9177	23.6096	23.5308	24.0973	23.5628	24.176	22.5412	23.758	22.5687	22.9288
P56545	21.8043	20.5376	22.2465	20.9154	20.156	20.5556	20.9986	20.7131	22.5879	20.9132	21.1928	21.6294	21.8635	20.9327	20.7032	21.724	23.5951	21.5363	21.2902	21.7641	21.5172	21.3045	21.3587	21.1674
P56556	20.7723	22.8591	20.9952	20.6382	22.617	20.1418	22.5458	21.4766	22.0378	22.3612	21.9762	22.5377	23.5748	22.3127	20.2817	23.1015	21.7473	22.5492	23.0767	20.8743	22.5876	19.5417	21.385	21.2411
P56937	21.2831	20.6635	20.5207	20.6267	21.443	21.4709	21.106	21.1131	20.9155	20.5542	21.163	21.4934	22.6007	21.4108	20.5371	20.7495	22.0672	21.7924	20.6061	20.783	21.7254	22.2184	21.7538	21.2375
P56945	19.88	19.954	20.9383	20.0825	20.0084	19.354	19.6005	20.0953	21.0638	21.6274	21.9636	20.4389	20.5246	20.4735	21.2952	20.6145	20.7434	20.7543	20.4232	20.1684	21.3948	21.0982	21.3171	21.3443
P57088	21.8572	20.3456	20.2697	20.7676	22.0346	22.1167	21.9372	21.9702	21.3244	21.1069	21.7614	21.1543	21.4733	21.015	19.7312	20.9041	21.8477	21.6241	21.4387	21.861	20.76	21.2842	20.7253	20.8514
P57105	21.197	21.4537	21.5777	21.681	20.7933	21.0193	20.2182	20.9039	20.4454	21.2433	22.2757	21.4636	20.6053	21.0752	21.0855	20.8143	20.5102	20.952	20.1443	20.1839	22.1353	21.096	21.7241	21.9757
P57735	22.7548	21.9578	21.5183	22.1994	22.9959	22.4273	22.2495	21.8102	21.4078	21.6836	21.5302	22.4917	22.4499	22.0326	21.1886	21.47	22.2615	22.5134	21.7114	21.771	21.6483	21.7085	21.0586	21.3606
P57737	22.3117	21.5903	22.908	21.6594	21.3567	21.849	22.0096	21.3383	21.8776	21.7872	21.6968	21.6995	22.4168	22.4001	22.1675	21.8516	21.9409	21.6769	21.9404	22.037	23.2439	22.1822	23.9641	22.944
P57740	22.0545	21.6159	22.0974	21.0787	21.232	21.4348	20.9266	21.0428	21.297	21.7154	21.8878	21.1614	22.2719	21.5345	21.5562	21.454	21.5877	21.1016	21.3548	21.2826	20.8822	20.872	21.0417	21.6498
P57764	21.5475	21.5228	20.5499	21.4778	22.6436	22.1968	20.7181	21.3015	20.9333	21.4448	22.0863	21.3447	20.9432	22.2338	21.5037	21.4557	21.9241	21.3987	21.5746	21.3617	22.0861	21.9066	19.6717	21.3135
P57772	20.5218	20.4382	19.0065	20.8128	21.1574	19.6246	20.7748	21.3488	20.1484	19.6357	19.7889	17.5724	19.4761	18.5471	19.4083	18.912	18.4941	19.5817	19.4774	19.6516	20.0884	18.5681	18.746	18.2797
P58107	20.1966	22.4881	21.0305	20.6425	21.0553	22.4864	21.988	21.3985	21.0337	22.4787	21.8615	21.9301	21.3123	20.8031	20.565	20.9006	23.3172	21.0701	22.7698	21.1094	22.2048	21.902	21.0064	21.3324
P58335	18.8337	18.7865	20.0234	18.0482	17.6525	18.1344	18.3629	19.1616	19.5517	19.3932	19.7405	18.2493	19.799	19.1342	19.2226	19.1116	19.2576	18.8734	19.1672	18.6075	20.1759	19.2551	20.5983	19.5272
P58546	24.0274	23.5802	23.6952	23.414	24.0333	23.7743	23.0523	23.3353	23.9857	23.8709	23.2054	23.744	23.7047	24.4883	24.0041	23.6745	23.5258	23.5697	24.35	23.4306	23.2357	23.7984	23.9189	23.7292
P59768	20.9872	20.8164	20.6803	21.3144	21.7093	21.1484	20.0061	21.3732	20.9479	21.404	22.2078	20.1878	21.2446	21.7242	21.0836	20.9741	21.3425	21.106	22.256	20.7253	22.5769	21.8357	21.8428	21.9246
P59780	19.4336	19.6939	18.4722	20.4985	19.0392	18.757	19.8013	16.9224	18.4486	19.4756	17.8614	19.8444	20.7421	19.4084	18.7201	19.136	18.883	19.402	18.709	19.2186	19.7402	19.2809	19.0294	18.2007
P59998	25.734	25.0537	25.4469	25.3644	25.46	25.1131	25.2602	25.0743	25.6627	25.9	25.6413	25.5596	25.6502	26.3025	25.8296	25.7221	25.7837	25.4869	25.5908	25.8541	25.65	25.8269	25.7476	26.0384
P60033	22.1618	21.8511	21.1706	22.6155	22.355	22.6341	20.969	21.464	22.1146	22.787	23.7471	20.408	21.2574	20.2078	23.122	21.0961	21.0898	20.4478	20.309	20.5328	21.1627	22.2948	21.327	22.4385
P60174	24.8468	24.286	25.4221	24.5552	24.2896	25.0538	24.2541	24.3031	24.8126	24.2104	24.8024	25.1214	26.2113	24.3908	25.0415	24.0625	24.099	24.3559	24.1923	25.5228	24.5821	24.0197	25.7672	25.312
P60228	22.4159	21.9175	22.8136	21.5201	21.9201	21.8884	22.0119	21.748	22.8472	21.9189	21.563	21.6511	22.1688	22.3285	22.0985	22.2482	22.4499	22.2195	21.8723	22.2694	22.1106	23.0821	21.6673	22.7617
P60468	23.5087	22.8813	20.874	22.8957	24.3707	23.5286	23.304	24.114	20.8013	21.704	21.7002	22.5486	21.0116	22.9176	20.9274	23.3012	23.054	23.4287	24.4069	23.9604	21.5185	23.3535	20.7998	20.5473
P60520	19.5719	17.2512	19.2841	17.1903	17.6793	17.5488	16.2997	17.3569	19.8082	19.0141	18.9099	17.9619	18.1485	18.7604	18.5373	17.727	19.0187	17.9917	17.1473	18.6566	16.9162	18.3945	17.982	19.0338
P60660	24.536	24.7679	24.7457	24.3339	24.2713	24.2932	25.0615	25.0577	24.8906	24.838	24.0098	24.7475	24.5745	24.903	24.6802	25.3199	24.7761	24.9638	25.6678	24.7602	25.0268	25.0725	23.9093	24.6637
P60842	21.9839	22.4739	22.2263	22.2871	22.6121	21.8179	22.2213	22.1348	22.2815	22.6663	22.2585	21.6409	22.3649	21.7026	22.041	22.2646	21.9971	22.2126	22.5963	22.6623	22.2555	22.1625	22.0682	22.3921
P60866	23.1381	23.1384	22.0906	23.6716	24.6027	22.3325	24.3471	24.5585	22.0049	23.3082	22.954	22.0001	22.8521	23.0197	22.0122	23.0252	22.9429	23.3235	23.6411	23.693	22.6566	23.6262	22.1606	21.8378
P60900	24.0851	23.8858	22.6138	23.7299	24.4325	24.5596	24.0633	24.2351	23.0589	23.1564	23.21	23.7412	22.7123	24.1119	22.8955	23.3025	23.9738	23.8881	23.6712	24.668	22.6571	24.1512	22.5337	22.3412
P60903	23.5339	22.6329	24.1328	23.48	23.5644	23.0083	22.9841	24.0151	24.4386	24.5694	24.2153	24.7486	24.0347	24.1514	24.6421	23.5196	23.8499	23.8357	24.5885	23.8783	24.5421	24.1874	24.6511	23.5891
P60953	24.4895	23.8261	23.7979	23.868	23.1379	23.2586	23.3593	23.9534	23.9444	23.8917	24.1651	24.3554	24.3649	24.6222	24.5489	24.0315	24.0587	23.822	22.7813	24.0945	24.5972	24.0872	24.0352	25.1261
P60981	22.8937	23.2181	23.4094	22.6674	23.0112	23.5078	22.4961	22.8594	23.2413	23.6049	23.3553	23.3361	22.3303	23.1702	22.5798	23.515	23.4641	23.0155	23.1875	22.482	22.7642	23.3105	22.4245	23.1292
P60983	21.1782	21.7701	21.058	21.9955	22.579	22.8567	23.0329	23.0562	20.9386	21.7352	21.8931	21.5481	21.478	22.5676	21.2385	22.1152	22.857	22.4913	22.3384	21.1386	20.2812	23.2913	20.3843	20.816
P61006	22.3082	21.29	22.0227	22.1314	21.1187	20.5517	20.9935	21.6999	23.5653	21.5726	21.9194	21.7062	22.0779	22.5634	22.1428	22.2448	22.4323	22.0546	22.2201	21.7835	22.4335	25.6356	23.3283	22.3146
P61009	23.0133	21.1261	19.6203	22.0963	21.9932	21.617	21.4962	21.6546	20.3873	20.9431	21.2147	20.8264	19.862	21.4814	20.6495	21.4836	21.5185	21.8581	22.1917	21.8702	20.3509	21.8639	20.3567	19.9428
P61011	21.8469	21.5095	21.5173	20.525	20.5308	20.6335	20.8178	20.9266	21.5688	21.3996	21.1218	21.489	21.7639	21.4931	22.3675	21.2594	21.2045	21.0889	20.0804	21.713	22.0824	21.7582	21.5881	22.6289
P61019	23.6608	23.4027	22.491	23.058	23.068	23.3863	23.3516	22.208	22.4409	23.5467	22.6625	23.4632	23.4874	22.9604	23.0564	23.0681	23.428	23.077	23.7635	23.3096	24.3392	22.7046	23.4767	23.8751
P61020	20.6228	20.6933	21.2449	20.97	20.0826	21.3452	19.9725	20.353	21.221	21.0191	21.4729	20.7201	21.3898	20.574	21.3596	20.4733	20.3366	20.8878	20.7665	19.7447	21.4742	19.9681	21.8037	21.275
P61026	20.5039	20.1954	20.1332	20.301	22.968	20.9527	21.7613	22.7275	20.6897	20.149	22.5452	20.8066	20.2162	20.6505	22.2497	19.8692	20.0248	20.5047	21.5977	21.5823	19.9143	20.487	20.4102	20.4429
P61081	20.3876	22.0334	19.5004	21.3077	20.5669	20.8265	20.8668	19.5477	19.5531	20.3763	20.2766	19.8486	20.1549	19.5351	19.2255	19.8909	20.1876	19.9364	20.991	20.0751	19.6753	20.113	19.794	18.1482
P61086	21.8312	22.4422	21.8863	21.8925	22.11	22.4432	22.7577	22.0323	22.0605	21.8652	21.7716	21.3308	22.0317	21.8194	21.2173	21.8287	22.5134	22.14	21.7685	21.2494	21.2558	22.2455	21.2141	20.8749
P61088	23.964	23.9437	24.1682	23.852	22.8238	23.5322	23.2133	23.5999	24.1867	23.9745	24.1604	24.0219	24.6168	24.4313	24.3189	23.9788	24.2735	23.7229	22.9602	23.6148	24.1227	23.627	24.4005	24.2018
P61106	21.2276	21.7574	21.2251	21.5288	22.2729	22.1004	21.9866	21.4278	22.115	22.692	22.2931	22.208	21.9382	21.8392	22.098	21.6339	21.4957	22.3476	22.0286	21.3617	21.5934	21.7548	21.9103	21.3987
P61158	23.1359	22.7022	22.9192	22.6585	22.9572	22.4636	22.4015	22.3779	23.1886	23.0264	22.7997	22.7506	22.8308	23.3975	23.2707	22.8755	22.653	22.6303	22.7182	22.9649	22.9721	22.9874	23.2085	23.525
P61160	22.7337	21.7641	22.2707	21.809	22.8883	21.9984	21.9052	22.4034	22.6469	22.2776	22.0842	21.5656	22.1911	22.213	22.0693	21.7887	22.1621	21.9779	22.3574	21.9973	22.6144	22.5408	22.0531	22.7448
P61163	22.6562	22.3692	22.0236	22.7035	22.0375	21.1341	22.0851	22.0395	22.2308	22.4933	22.3995	22.673	22.9997	22.4172	23.0024	22.3166	22.2674	22.3814	22.0431	22.5026	23.8091	22.528	23.6181	22.8971
P61201	20.868	21.0926	21.3115	20.9774	20.7969	21.2737	21.4265	21.0026	21.0212	21.3698	21.5792	21.5303	22.2477	21.4105	21.8247	20.9476	21.0254	21.3047	21.2722	20.8609	22.2601	20.8578	22.445	21.5256
P61221	22.3234	22.8309	22.3831	22.484	22.6043	21.8791	22.4558	22.7515	23.1948	22.1418	22.6835	21.7269	22.0373	22.6162	22.8972	22.5977	22.0648	22.1399	22.4715	22.8601	21.7238	22.9667	22.9077	23.3651
P61225	22.0406	20.7668	21.9271	21.8093	21.673	20.5485	20.4831	22.1534	22.1535	21.297	21.8301	21.0408	21.4332	21.9238	21.4781	21.5817	21.6619	20.9943	21.688	21.7227	23.057	21.9139	23.422	22.5709
P61247	23.1379	22.7043	22.5745	22.4261	22.8255	22.1903	22.6224	22.6964	22.1708	22.7151	22.8225	22.1266	22.0218	22.7545	22.3276	22.4578	22.5596	22.7183	22.8347	23.0234	22.8442	23.1182	23.0071	23.2747
P61289	21.43	22.4151	22.1738	21.4658	22.361	21.0366	22.0064	20.5629	21.161	21.6759	21.1804	19.7823	21.412	21.9678	20.5552	21.0806	20.3728	20.5857	21.3162	21.0676	20.7206	20.6534	21.8007	21.779
P61313	25.0872	24.4101	23.3168	24.0468	24.0703	23.9775	24.5007	23.7366	23.5316	23.0354	22.5487	23.3917	23.4545	23.915	23.2753	24.003	24.3894	24.3171	24.7059	24.5821	23.3122	23.8437	23.4741	23.0839
P61353	24.4896	23.8599	23.6349	23.6362	24.1598	23.6043	24.1926	23.495	23.8697	24.0599	23.6847	23.1737	23.8211	23.6849	23.2129	23.4672	23.5612	23.6243	23.6453	24.2135	23.6091	23.5493	23.7346	22.819
P61421	22.9046	23.1381	22.6742	22.7937	22.463	23.6244	22.3715	22.6529	22.0285	22.091	22.6753	22.2727	22.462	22.6334	22.4711	22.3996	22.7098	22.633	22.9965	22.6927	22.2375	23.0637	22.4688	23.4463
P61457	22.1586	21.3097	22.1338	23.3997	22.2615	25.2843	22.9347	22.2528	20.7899	23.1453	22.0198	22.329	22.4968	21.6233	21.5883	22.2017	22.2533	22.7794	21.9871	21.3016	21.681	21.4723	21.5481	20.4352
P61513	23.2124	22.2342	22.4551	22.2752	21.3029	22.6868	21.5536	21.985	22.847	22.3502	22.217	21.8594	22.403	22.545	22.5534	22.2491	22.6735	22.4925	22.3822	22.4931	22.0794	22.2104	22.0041	22.413
P61586	21.9488	21.2669	21.6932	20.7285	21.01	20.3879	20.3995	21.3046	21.5577	20.9121	20.6818	21.7296	20.8897	21.6765	21.8388	21.6715	20.9816	20.67	20.1566	21.5832	21.1455	21.2074	21.1643	22.32
P61601	21.3964	20.9535	23.2092	21.3294	21.352	20.1995	20.7741	22.3297	20.5376	22.4441	22.0694	19.7706	21.97	20.4129	23.2031	19.8765	20.2092	20.0764	19.817	19.8347	20.2376	20.4706	20.7167	22.6128
P61604	25.0419	24.1764	23.4768	24.0626	23.6406	25.4914	24.4408	24.3373	23.804	24.2511	24.3428	23.6795	24.7853	24.3631	24.3772	23.2521	24.3512	23.458	23.4458	24.6531	24.3442	23.6073	24.3568	23.1358
P61619	20.4933	18.7476	18.5214	17.1168	17.3737	17.5737	18.556	18.6291	18.336	18.6629	18.3898	18.8477	19.2423	18.87	19.1378	18.6971	19.0862	17.7625	14.9672	19.5714	18.8017	18.0336	16.0823	19.3093
P61626	20.2109	19.9933	20.0021	20.8385	22.7026	20.3214	21.3662	21.4129	19.9803	20.249	21.0084	20.3006	19.2094	20.4964	19.5841	20.9216	20.7606	21.2248	21.0809	23.9549	19.5349	21.7474	20.1603	22.1719
P61769	18.8381	18.9346	17.3908	19.6673	18.6625	19.0013	19.4654	20.3061	17.569	19.5653	21.4931	18.3537	17.1131	19.8603	18.4558	19.3604	19.543	19.5358	20.7724	20.3257	18.7269	20.1103	17.1925	16.2801
P61803	24.7387	23.5977	22.2437	21.9681	23.1692	24.1885	22.7451	23.7303	22.6941	23.9882	22.8742	23.7843	23.1486	23.6992	23.6587	23.5264	23.5524	23.3675	24.3	24.0757	22.8556	23.617	23.4987	23.7412
P61923	23.2331	23.0073	23.7431	22.0708	22.1842	22.7817	22.5428	21.6065	21.9574	23.6383	23.6823	23.2561	24.1814	23.0792	23.1903	22.9048	22.2983	22.7364	22.9385	22.5374	25.2568	22.2337	25.1647	22.967
P61960	23.0082	21.3901	21.5902	21.2294	20.063	20.5739	21.1431	20.8909	21.412	21.9935	21.6454	21.9426	22.5377	21.6619	22.0628	21.5458	21.527	21.0975	21.1007	21.7224	22.591	21.6039	22.9084	22.1177
P61962	21.3947	22.1046	21.175	24.4974	20.5091	20.4349	20.8169	21.1445	21.4582	21.5907	21.475	21.0533	21.3155	21.3257	21.7375	20.8753	21.2134	20.7749	21.1617	21.0241	22.1515	20.7697	23.1398	23.2402
P61964	22.5834	22.0917	22.2168	21.4338	19.9845	19.6496	20.849	20.2429	22.1304	22.0604	21.8637	21.0959	22.6082	21.5255	22.1608	21.1792	20.7016	21.792	20.5539	21.2216	22.0546	21.2965	22.679	23.1259
P61966	22.3441	21.9805	21.1447	21.704	20.6063	22.0793	21.3259	20.8063	21.0852	22.087	22.0424	21.6217	22.288	21.5978	21.5023	21.6514	21.9874	21.3372	21.6335	21.107	21.7745	20.8629	20.741	21.5801
P61970	22.5415	20.3567	22.9593	21.5021	21.2804	20.8346	21.4127	21.5814	24.8291	21.3127	22.2324	20.8932	22.4747	21.8001	22.3356	21.7311	20.9404	21.0314	21.0353	21.3709	20.801	23.309	23.4305	23.0573
P61978	23.9955	24.9392	23.3634	24.1527	23.8702	23.6064	24.0818	23.6424	23.5663	23.5435	23.6904	23.543	23.8788	23.946	23.5826	24.0428	23.4515	24.0566	23.9573	24.281	23.5849	23.6097	24.1954	22.558
P61981	24.0975	24.798	23.6468	24.614	25.7311	24.6279	24.7022	24.6556	23.7368	24.4947	24.6629	23.9667	23.7808	24.3448	24.1715	24.2819	24.0128	24.2254	24.8698	23.9918	23.6925	24.3344	23.2875	23.1869
P62081	24.0214	22.8837	22.4625	22.5518	22.1515	22.1017	22.6294	22.837	22.8554	23.3795	23.1172	22.5913	23.7314	23.1031	22.9279	22.7481	23.3128	22.5802	22.7442	22.9151	24.5297	23.0067	21.7483	22.9323
P62136	21.1424	21.3334	21.1236	21.9119	22.9384	21.5793	21.9374	20.7717	21.4111	22.5533	22.6254	22.1353	21.8598	21.7234	22.0786	21.6809	20.8269	21.9526	21.0671	21.4531	21.3792	20.9152	21.786	20.818
P62140	22.4197	22.3406	21.2526	22.5313	23.5667	23.2936	23.3433	23.6959	21.586	22.0845	22.121	21.8584	21.4796	22.6955	21.5595	22.571	22.3149	22.7357	23.1308	23.1741	21.8091	22.1512	21.4058	21.0401
P62191	21.3923	21.7148	21.7335	21.2671	21.7411	21.6982	21.7464	21.0137	21.3756	21.6749	21.762	21.2864	21.8216	21.5664	21.5843	21.3485	21.6079	21.1495	21.3058	20.6587	21.937	21.2886	22.1358	21.9434
P62195	21.3995	21.3323	21.3961	21.1698	21.0306	21.0757	21.6086	21.4439	21.2688	21.9068	22.0875	21.6879	22.2417	22.2095	22.1589	21.658	21.6805	21.3036	21.0758	21.2781	22.1227	22.7911	21.8337	21.9429
P62241	22.5476	21.7192	20.3932	21.0963	20.6767	20.3746	21.0419	21.0367	19.4521	20.9682	20.5872	20.9534	20.3074	21.138	20.8765	21.5965	21.7298	21.6728	21.6778	21.5747	20.2933	20.9276	19.168	20.1653
P62244	24.9505	24.3512	24.0216	24.486	24.8315	24.6968	24.901	25.073	24.0136	24.341	23.6954	24.2087	24.376	24.472	23.9031	24.4266	24.9864	24.6529	24.3843	25.2547	24.0399	24.2422	24.1385	23.9699
P62249	25.6201	24.83	24.5062	24.6074	25.0743	24.7963	24.0897	24.0897	24.7374	25.1308	24.6341	24.1715	24.9346	24.5732	24.6089	24.2501	24.8369	24.4303	24.701	24.807	24.3081	24.1014	24.6914	24.4036
P62258	22.7747	23.3315	21.4695	23.1016	23.7777	22.6216	22.8369	23.1385	21.5434	21.4223	22.2351	22.4928	21.5701	22.2915	21.1726	22.5642	22.3372	23.5202	23.4808	22.6219	20.9389	22.8037	21.5318	21.6971
P62263	23.4808	23.0329	22.9818	22.8038	23.0019	22.646	22.5873	23.0407	23.1562	23.4427	22.5194	22.6897	22.9252	22.9036	23.0085	22.8875	22.5588	22.9437	22.9842	22.9238	22.7558	22.8352	23.1502	22.8483
P62266	19.4133	19.748	18.3509	19.3223	19.9802	18.2521	19.969	20.8648	17.8953	18.5482	19.556	18.4807	17.5514	19.5985	17.3442	19.8704	20.0207	20.4034	21.2177	21.0579	17.6804	20.3153	16.8252	17.3609
P62269	25.8163	24.8111	25.0419	24.6444	24.6418	24.7062	25.0211	25.1409	24.8674	25.0818	24.5052	24.2439	25.3892	24.793	24.7539	24.4832	25.448	24.8543	24.7721	25.5122	24.6248	24.4888	24.893	24.2435
P62273	22.8658	21.6433	22.643	21.599	20.8199	20.7485	21.191	21.4178	22.7781	23.2136	23.011	21.7682	23.0801	21.8871	22.8182	21.5976	22.2362	21.5879	22.2735	22.0102	23.4495	21.6276	24.0391	22.2967
P62277	24.2861	23.7732	23.602	23.6562	24.1932	23.8986	24.3151	24.0502	23.2619	24.0357	23.6258	23.3024	24.0051	23.8028	23.4507	23.7372	24.1297	23.7791	23.9381	24.0983	24.1303	23.786	24.4841	23.0676
P62280	21.5071	21.8931	22.449	21.8921	22.6669	20.9267	22.4384	21.7774	18.9468	19.0548	19.7931	21.5827	18.8942	21.0224	18.8385	21.648	22.2904	21.6757	23.044	23.2774	19.1834	21.7375	19.7402	19.75
P62304	20.8166	21.4639	21.117	23.0877	22.285	18.7766	20.7292	19.4136	22.2834	24.1412	24.6055	21.2814	21.7815	21.3333	22.0177	20.215	21.0338	20.2979	21.8174	19.5023	20.1461	19.5824	22.7528	21.1777
P62306	19.4869	20.2215	15.3184	19.9258	19.2072	18.9691	19.6633	19.6859	17.6784	17.353	20.1384	18.6541	15.8243	19.9578	16.334	19.9847	19.0639	19.5568	20.8078	18.8925	15.0646	19.5051	17.9486	15.9599
P62310	24.411	24.146	23.9377	23.7157	22.5802	23.5306	23.2474	23.0348	24.0281	24.2281	23.7317	23.3376	24.2209	24.1552	24.1528	23.4899	23.7789	23.6593	23.2629	23.4577	23.7211	22.896	23.8747	23.5608
P62312	22.1086	22.6226	19.8099	23.4344	25.1605	23.6895	24.3343	24.9158	20.1588	22.0978	23.1185	23.2743	21.4954	23.804	22.0565	23.78	23.7993	24.0139	23.9839	24.3155	21.0214	23.5336	19.9007	21.606
P62314	24.5898	24.7847	24.3537	24.5663	24.5392	24.5202	24.7636	23.3541	24.4859	24.9138	24.4623	23.9548	24.7462	24.59	24.5999	24.3305	24.0615	24.3858	24.006	24.397	24.2223	24.4129	24.7141	24.013
P62316	24.0656	24.5035	23.221	24.233	23.9416	24.125	24.1427	23.0184	23.5716	23.7807	23.4858	23.3783	23.6097	24.3155	23.4419	23.9303	24.2712	24.0308	23.4796	23.4925	23.4215	23.5483	23.5909	23.3774
P62318	22.7296	21.9843	23.8702	22.163	20.7426	20.9673	21.7252	21.5779	23.185	22.7143	22.3574	21.9383	23.6677	22.1452	22.83	21.7239	22.4026	21.7633	21.067	22.3125	23.157	21.4805	25.048	22.5099
P62328	22.2491	21.9463	19.7951	22.6349	22.207	21.4397	23.1209	23.2507	21.0931	20.9491	21.9471	21.8627	20.9396	23.081	20.7977	22.8524	22.8284	22.6345	23.2678	23.0845	20.9935	22.9606	20.4278	19.5772
P62330	23.6829	23.1412	22.585	23.187	22.1148	23.3016	22.4525	22.8528	22.9926	22.6095	21.8918	23.5701	22.5673	23.2825	23.1178	23.0937	22.8164	23.1339	22.6916	23.7219	22.8132	22.5906	23.0188	23.077
P62333	20.9613	21.1435	21.5411	21.6887	21.9579	21.1652	21.5608	21.7645	21.3444	21.5937	21.8529	20.9841	21.5445	21.1801	21.6131	21.1657	20.9027	21.0622	20.9905	21.4611	22.2518	21.6162	22.3234	22.2392
P62341	20.0261	20.0842	20.728	19.6848	19.2697	19.4035	19.2355	18.9169	21.1879	20.1403	19.429	19.8422	20.5526	19.8836	19.6453	19.3436	19.2657	19.3375	19.5169	20.3728	21.2266	19.7752	19.9157	20.9498
P62424	24.4699	23.9282	22.9528	23.6913	24.2719	23.8539	24.3962	24.7135	23.2558	23.8558	23.2092	23.2444	23.2429	23.5878	23.1071	23.5251	24.0734	23.7052	24.2292	24.1197	23.2326	23.7629	23.3136	22.7769
P62495	22.8679	22.9162	22.7107	22.2518	21.882	23.0926	22.6624	21.9118	22.0238	22.3473	22.9327	22.3251	23.0091	22.2159	22.0765	22.1015	23.0319	22.2431	22.1865	22.555	22.593	21.9453	22.4421	22.2747
P62701	24.4882	23.5948	23.1609	23.4742	23.3195	23.5935	22.8001	23.1512	23.328	23.8461	23.3294	23.392	23.3479	23.7358	23.5581	22.8351	23.7956	23.1916	23.5053	23.7372	23.0856	22.7785	23.2521	23.5185
P62750	25.1307	26.3119	23.7231	24.5357	25.0367	25.9326	26.6262	25.248	24.0644	24.1914	24.3368	24.786	23.7274	24.4339	23.8025	24.8213	24.4006	25.0783	25.0569	24.5973	24.1631	24.4302	24.1709	22.9578
P62753	22.6875	21.9621	21.8103	21.4651	21.4192	21.1486	21.7434	21.6807	21.9772	22.2433	21.5221	21.1216	22.3317	21.6274	22.4322	21.4383	22.0223	21.7347	22.221	23.0891	21.8275	23.6966	21.7781	21.9352
P62760	20.9128	19.8819	19.1254	19.9742	19.9503	19.1816	19.77	19.9697	19.1279	19.6818	19.4925	19.9796	19.7951	20.4069	20.1278	19.5625	19.7594	19.7458	19.5359	20.4246	20.4674	19.9787	21.3271	19.2219
P62805	28.0276	28.0954	26.9617	28.4393	27.9076	28.1695	28.1871	28.6097	26.6946	27.6675	27.1133	27.2682	27.522	29.2867	27.8244	27.9174	27.974	28.5109	28.2593	28.6171	28.0295	28.347	27.3223	26.8535
P62820	20.0933	19.6964	20.9505	20.1215	19.5235	19.0012	18.9283	19.1496	20.7031	20.4241	20.9112	20.1828	21.0212	19.1153	20.762	19.49	19.1857	19.3445	19.6427	19.0999	21.0242	19.3261	21.8453	21.0017
P62826	25.1436	24.8544	23.4732	23.8535	23.7704	23.6667	24.0329	23.511	23.8851	23.0994	22.5314	23.783	23.7793	24.4623	24.0656	23.9594	24.1179	23.877	23.8021	24.3824	23.9802	23.8034	23.5873	24.5901
P62829	23.614	22.8057	22.9718	22.7556	22.9255	22.8068	22.1764	22.4486	23.2359	23.4406	23.2276	22.5905	23.8805	22.8372	23.1589	22.6999	23.6297	22.8961	22.684	22.9785	22.8263	22.5727	22.4602	23.3075
P62841	20.351	19.576	20.9207	19.3892	19.1581	18.8109	20.0105	20.1302	19.901	19.9677	20.0418	20.0275	20.7647	20.4865	20.4263	19.7651	19.545	19.3491	18.6669	20.1449	20.7113	19.971	19.7663	20.5025
P62851	25.2254	24.4891	24.2118	23.9551	24.3744	24.2639	23.5934	23.4047	24.135	24.7871	24.3684	24.3263	24.4222	24.5132	24.1361	24.1377	24.3682	24.1277	24.2415	24.5834	23.9807	24.1733	24.0564	23.1389
P62854	24.1391	23.0293	22.9799	22.7228	21.7033	21.7159	22.1141	22.3741	23.2988	22.8463	22.9434	22.5709	23.3048	23.0415	23.1408	22.6339	23.0439	22.9248	22.079	23.2391	22.9102	22.4521	23.5642	22.7314
P62857	23.461	22.5612	23.3695	22.5903	21.8544	20.8815	22.0623	22.2051	22.3095	23.4572	22.905	23.1663	23.5055	22.9216	23.242	23.0621	22.4074	22.2747	21.3926	22.9747	24.4764	22.4473	23.2529	22.9919
[truncated: 2,645 more rows]
