# Supplementary material for: Proteogenomic Workflow Reveals Molecular Phenotypes Related to Breast Cancer Mammographic Appearance
Source: J Proteome Res. 2021 Apr 15;20(5):2983–3001. doi: 10.1021/acs.jproteome.1c00243 (PMC8155562; doi:10.1021/acs.jproteome.1c00243)
Supplement: Supplementary file 7 — pr1c00243_si_007.xlsx [file pr1c00243_si_007.xlsx]

## Sheet: df.Rho.ALL
Table S7. Correlation between RNA and protein.
Uniprot	Spearman Rho	Spearman p-value	Spearman adj. P-value	Matching layers
A0AV96	0.122807	0.615534	0.735482	RNA-DDA
A0AVT1	0.455844	0.0392375	0.113578	RNA-DDA
A0FGR8	0.241558	0.29011	0.441887	RNA-DDA
A0MZ66	0.389061	0.111476	0.228526	RNA-DDA
A1L0T0	0.550877	0.0159996	0.0640685	RNA-DDA
A1X283	0.567647	0.0240175	0.0826768	RNA-DDA
A2RRP1	-0.188725	0.466763	0.609699	RNA-DDA
A3KMH1	0.275325	0.226196	0.36876	RNA-DDA
A5YKK6	0.0662338	0.775547	0.857164	RNA-DDA
A6NDG6	0.881203	0	0	RNA-DDA
A6NHR9	0.530827	0.0174489	0.0681823	RNA-DDA
A6NMZ7	0.508772	0.0277917	0.0900281	RNA-DDA
B0I1T2	0.655882	0.0071751	0.0375428	RNA-DDA
B9A064	0.074026	0.749676	0.838844	RNA-DDA
L0R6Q1	0.232353	0.385168	0.536047	RNA-DDA
O00116	0.683117	0.000885253	0.0098056	RNA-DDA
O00139	0.3	0.25825	0.406724	RNA-DDA
O00148	0.593395	0.0108352	0.0483188	RNA-DDA
O00151	0.728571	0.000269723	0.00449048	RNA-DDA
O00154	0.824561	8.14662e-06	0.000290633	RNA-DDA
O00159	0.192208	0.402154	0.554021	RNA-DDA
O00160	0.640602	0.00294296	0.0201603	RNA-DDA
O00161	0.0454545	0.845621	0.903075	RNA-DDA
O00170	0.0324675	0.890045	0.933189	RNA-DDA
O00178	0.0117647	0.969412	0.983736	RNA-DDA
O00182	0.187719	0.439888	0.585451	RNA-DDA
O00186	0.255844	0.261804	0.41002	RNA-DDA
O00193	0.217647	0.416731	0.567275	RNA-DDA
O00194	0.531863	0.0300391	0.0950661	RNA-DDA
O00214	0.407519	0.0756779	0.176475	RNA-DDA
O00217	-0.215686	0.404239	0.554668	RNA-DDA
O00231	0.420779	0.0587609	0.147952	RNA-DDA
O00232	0.109091	0.636864	0.750522	RNA-DDA
O00233	-0.159959	0.524719	0.661497	RNA-DDA
O00244	0.17013	0.459226	0.602433	RNA-DDA
O00264	0.655844	0.0016277	0.014105	RNA-DDA
O00267	0.261765	0.326245	0.480791	RNA-DDA
O00273	-0.0701299	0.76258	0.846387	RNA-DDA
O00291	0.568421	0.0100891	0.0467363	RNA-DDA
O00299	-0.271429	0.233043	0.376571	RNA-DDA
O00303	-0.144156	0.531478	0.666653	RNA-DDA
O00330	0.443627	0.0761684	0.177468	RNA-DDA
O00339	0.730392	0.00126283	0.011962	RNA-DDA
O00391	0.604511	0.00563412	0.0316501	RNA-DDA
O00401	-0.0588235	0.830731	0.89526	RNA-DDA
O00410	0.0220779	0.925828	0.956108	RNA-DDA
O00429	0.416883	0.0613274	0.151908	RNA-DDA
O00442	0.330827	0.154266	0.285681	RNA-DDA
O00468	0.150649	0.512921	0.650205	RNA-DDA
O00471	-0.394737	0.0954438	0.206027	RNA-DDA
O00483	0.0947368	0.699383	0.801839	RNA-DDA
O00487	-0.24812	0.290194	0.441887	RNA-DDA
O00499	0.27218	0.244681	0.390223	RNA-DDA
O00505	0.562338	0.00900411	0.0433935	RNA-DDA
O00534	0.663636	0.00137649	0.0126886	RNA-DDA
O00560	0.335088	0.160842	0.294556	RNA-DDA
O00567	0.0662338	0.775547	0.857164	RNA-DDA
O00571	-0.355844	0.11389	0.230982	RNA-DDA
O00584	0.273478	0.271107	0.421745	RNA-DDA
O00592	0.669118	0.00423999	0.0263512	RNA-DDA
O00629	0.360902	0.118522	0.237303	RNA-DDA
O00743	-0.175439	0.470896	0.613348	RNA-DDA
O00754	0.270677	0.247379	0.393031	RNA-DDA
O00764	0.549351	0.0110239	0.048686	RNA-DDA
O14497	0.186791	0.456425	0.599331	RNA-DDA
O14498	0.489474	0.0351142	0.104781	RNA-DDA
O14561	0.195046	0.436393	0.583344	RNA-DDA
O14579	0.331579	0.165481	0.299654	RNA-DDA
O14617	0.496241	0.0275933	0.0895967	RNA-DDA
O14618	-0.0350649	0.88113	0.927472	RNA-DDA
O14672	0.00519481	0.984246	0.992921	RNA-DDA
O14737	0.219298	0.365418	0.517691	RNA-DDA
O14744	0.375325	0.0944111	0.204533	RNA-DDA
O14745	0.831169	6.48428e-07	4.24103e-05	RNA-DDA
O14773	0.270175	0.262201	0.410408	RNA-DDA
O14776	0.201504	0.39256	0.544078	RNA-DDA
O14818	0.632468	0.00262038	0.0186536	RNA-DDA
O14828	0.223377	0.328832	0.483825	RNA-DDA
O14841	0.488722	0.0303245	0.0954251	RNA-DDA
O14879	0.803922	7.70189e-05	0.00185588	RNA-DDA
O14880	0.517157	0.0355851	0.106022	RNA-DDA
O14908	0.464706	0.0717725	0.170111	RNA-DDA
O14920	-0.0727273	0.753971	0.839521	RNA-DDA
O14925	0.664216	0.00461601	0.0280535	RNA-DDA
O14929	0.451128	0.0473768	0.130274	RNA-DDA
O14936	0.506494	0.0204925	0.0743633	RNA-DDA
O14964	0.0701754	0.775723	0.857164	RNA-DDA
O14974	-0.00649351	0.979746	0.990414	RNA-DDA
O14976	0.607792	0.00416901	0.0260279	RNA-DDA
O14979	0.252632	0.295413	0.448162	RNA-DDA
O14980	0.464935	0.0351304	0.104781	RNA-DDA
O15020	0.358824	0.17267	0.308002	RNA-DDA
O15027	0.736364	0.000213605	0.00391182	RNA-DDA
O15031	0.105195	0.649068	0.760337	RNA-DDA
O15067	0.367532	0.101877	0.214121	RNA-DDA
O15075	0.949351	5.17226e-06	0.000189443	RNA-DDA
O15084	0.235294	0.379021	0.530128	RNA-DDA
O15111	0.382353	0.130676	0.255493	RNA-DDA
O15126	0.0402477	0.875809	0.924992	RNA-DDA
O15127	0.0350877	0.888222	0.932345	RNA-DDA
O15143	0.414286	0.0630861	0.155007	RNA-DDA
O15144	0.0961039	0.677886	0.783923	RNA-DDA
O15145	-0.104231	0.680377	0.786284	RNA-DDA
O15173	0.0285714	0.903443	0.942201	RNA-DDA
O15212	0.384933	0.115576	0.233331	RNA-DDA
O15230	-0.0948052	0.682041	0.787874	RNA-DDA
O15247	0.590977	0.00706009	0.0373681	RNA-DDA
O15254	0.568421	0.0100891	0.0467363	RNA-DDA
O15294	-0.196992	0.403442	0.554668	RNA-DDA
O15305	0.320779	0.156178	0.28832	RNA-DDA
O15327	0.544118	0.0259559	0.0863205	RNA-DDA
O15355	0.384211	0.10523	0.219823	RNA-DDA
O15357	0.482843	0.0516243	0.137415	RNA-DDA
O15371	-0.149351	0.516607	0.654274	RNA-DDA
O15372	0.212987	0.352307	0.504581	RNA-DDA
O15382	0.849624	0	0	RNA-DDA
O15400	0.347781	0.157528	0.290422	RNA-DDA
O15460	0.496388	0.0380074	0.110892	RNA-DDA
O15498	0.524561	0.022753	0.0794836	RNA-DDA
O15511	-0.117544	0.630941	0.74546	RNA-DDA
O15533	0.645455	0.00202086	0.015998	RNA-DDA
O15551	0.382353	0.14467	0.273356	RNA-DDA
O43143	0.444156	0.0450675	0.124799	RNA-DDA
O43148	0.435088	0.0641098	0.156681	RNA-DDA
O43149	0.375	0.138717	0.266472	RNA-DDA
O43172	0.00601504	0.982248	0.991999	RNA-DDA
O43175	0.836364	0	0	RNA-DDA
O43237	0.384416	0.086229	0.19368	RNA-DDA
O43242	0.416883	0.0613274	0.151908	RNA-DDA
O43252	0.412987	0.06398	0.156643	RNA-DDA
O43264	0.228571	0.330859	0.486227	RNA-DDA
O43278	0.414035	0.0792844	0.18256	RNA-DDA
O43290	0.164912	0.498344	0.636721	RNA-DDA
O43301	0.0485036	0.849928	0.905769	RNA-DDA
O43324	0.306502	0.215529	0.357523	RNA-DDA
O43390	0.302597	0.182042	0.319819	RNA-DDA
O43395	0.310526	0.195286	0.336121	RNA-DDA
O43396	0.311688	0.168761	0.303194	RNA-DDA
O43399	0.368831	0.100603	0.212255	RNA-DDA
O43447	-0.164216	0.52763	0.663481	RNA-DDA
O43464	0.126471	0.640554	0.753255	RNA-DDA
O43488	0.628571	0.00282666	0.0196578	RNA-DDA
O43491	0.47013	0.0329419	0.100323	RNA-DDA
O43570	0.732843	0.00119441	0.011553	RNA-DDA
O43583	0.0852941	0.75456	0.839521	RNA-DDA
O43592	0.521053	0.023804	0.0820445	RNA-DDA
O43615	0.56391	0.0108068	0.0483188	RNA-DDA
O43617	-0.0220588	0.935955	0.962586	RNA-DDA
O43633	0.39951	0.11322	0.230894	RNA-DDA
O43660	0.375325	0.0944111	0.204533	RNA-DDA
O43665	0.353973	0.149884	0.28009	RNA-DDA
O43670	0.136842	0.57523	0.70323	RNA-DDA
O43681	0.333766	0.139383	0.267377	RNA-DDA
O43684	0.0649351	0.779882	0.859986	RNA-DDA
O43707	0.137662	0.550349	0.682225	RNA-DDA
O43708	0.941176	0	0	RNA-DDA
O43747	0.438961	0.0478683	0.130321	RNA-DDA
O43765	0.330827	0.154266	0.285681	RNA-DDA
O43772	0.485714	0.0314755	0.0975884	RNA-DDA
O43776	0.48961	0.0256852	0.0856276	RNA-DDA
O43795	0.345455	0.125419	0.247317	RNA-DDA
O43809	0.0753247	0.745389	0.837361	RNA-DDA
O43813	0.699248	0.000846725	0.00965126	RNA-DDA
O43815	0.362338	0.107093	0.222363	RNA-DDA
O43837	0.450649	0.04175	0.118356	RNA-DDA
O43847	0.188854	0.451372	0.594401	RNA-DDA
O43852	0.375325	0.0944111	0.204533	RNA-DDA
O43865	0.897403	2.87042e-06	0.000135949	RNA-DDA
O43920	-0.0392157	0.883482	0.928434	RNA-DDA
O60216	0.416541	0.0689674	0.164599	RNA-DDA
O60234	0.644995	0.00477392	0.0287452	RNA-DDA
O60240	0.168421	0.476175	0.6174	RNA-DDA
O60256	0.296569	0.246989	0.393031	RNA-DDA
O60264	-0.0467532	0.841201	0.900559	RNA-DDA
O60271	0.284416	0.210748	0.35193	RNA-DDA
O60306	-0.0712074	0.779603	0.859986	RNA-DDA
O60313	0.588312	0.00587187	0.0326419	RNA-DDA
O60341	0.446753	0.0437165	0.121918	RNA-DDA
O60437	0.315584	0.163284	0.297243	RNA-DDA
O60488	0.282707	0.226335	0.368768	RNA-DDA
O60493	0.296104	0.191962	0.33144	RNA-DDA
O60502	0.377922	0.0920161	0.201409	RNA-DDA
O60504	0.0505676	0.84348	0.901923	RNA-DDA
O60506	0.336364	0.136187	0.263269	RNA-DDA
O60547	0.572727	0.00761749	0.0391126	RNA-DDA
O60568	0.693233	0.000975399	0.0103453	RNA-DDA
O60610	0.507792	0.0201314	0.0736978	RNA-DDA
O60613	-0.0117647	0.969412	0.983736	RNA-DDA
O60645	-0.109774	0.644162	0.756526	RNA-DDA
O60664	0.214286	0.349319	0.502398	RNA-DDA
O60684	0.128999	0.609109	0.730189	RNA-DDA
O60701	-0.0168831	0.943776	0.966649	RNA-DDA
O60716	0.475325	0.0308637	0.0961698	RNA-DDA
O60749	0.515584	0.0180712	0.0694288	RNA-DDA
O60762	0.138596	0.570276	0.698728	RNA-DDA
O60763	0.0935065	0.686204	0.791353	RNA-DDA
O60784	0.0120301	0.961971	0.979079	RNA-DDA
O60826	-0.0315789	0.896294	0.937236	RNA-DDA
O60832	0.384416	0.086229	0.19368	RNA-DDA
O60884	0.666667	0.00238082	0.0177239	RNA-DDA
O60888	0.0939112	0.710922	0.811519	RNA-DDA
O60934	0.407519	0.0756779	0.176475	RNA-DDA
O75083	-0.102597	0.657254	0.766982	RNA-DDA
O75093	0.243609	0.299285	0.451476	RNA-DDA
O75116	0.363636	0.105771	0.220785	RNA-DDA
O75122	0.316176	0.215921	0.357957	RNA-DDA
O75131	0.312987	0.166921	0.300479	RNA-DDA
O75146	0.19711	0.43146	0.579004	RNA-DDA
O75165	0.609091	0.00407196	0.0257142	RNA-DDA
O75223	0.444156	0.0450675	0.124799	RNA-DDA
O75251	-0.227941	0.377438	0.528182	RNA-DDA
O75306	-0.174026	0.448856	0.591654	RNA-DDA
O75323	0.517293	0.0209784	0.0758582	RNA-DDA
O75339	0.615789	0.00597476	0.0328508	RNA-DDA
O75340	0.416883	0.0613274	0.151908	RNA-DDA
O75347	0.507792	0.0201314	0.0736978	RNA-DDA
O75348	0.385294	0.141409	0.270256	RNA-DDA
O75351	0.0935065	0.686204	0.791353	RNA-DDA
O75367	0.223377	0.328832	0.483825	RNA-DDA
O75368	0.527273	0.0153055	0.0621956	RNA-DDA
O75369	0.736364	0.000213605	0.00391182	RNA-DDA
O75380	-0.348039	0.171196	0.306368	RNA-DDA
O75390	0.15974	0.487488	0.626053	RNA-DDA
O75396	0.423377	0.0570967	0.145496	RNA-DDA
O75427	0.558824	0.0266848	0.0877883	RNA-DDA
O75436	0.0701299	0.76258	0.846387	RNA-DDA
O75439	0.187013	0.415209	0.565763	RNA-DDA
O75489	0.164935	0.473248	0.614953	RNA-DDA
O75503	0.624355	0.00672993	0.0358277	RNA-DDA
O75521	0.247368	0.305866	0.459086	RNA-DDA
O75531	-0.0608875	0.811395	0.883865	RNA-DDA
O75533	-0.0636364	0.784224	0.862396	RNA-DDA
O75534	0.223377	0.328832	0.483825	RNA-DDA
O75569	0.515789	0.0214037	0.077059	RNA-DDA
O75608	0.603896	0.00447179	0.0272978	RNA-DDA
O75643	0.532468	0.0141928	0.0590866	RNA-DDA
O75663	0.333333	0.190965	0.330132	RNA-DDA
O75688	-0.192208	0.402154	0.554021	RNA-DDA
O75694	0.087013	0.707155	0.808724	RNA-DDA
O75695	0.0529412	0.847885	0.90452	RNA-DDA
O75718	-0.00103199	1	1	RNA-DDA
O75746	0.5	0.0223782	0.0787104	RNA-DDA
O75752	-0.172932	0.464263	0.6073	RNA-DDA
O75781	-0.00294118	0.995629	0.999504	RNA-DDA
O75821	0.0360902	0.881217	0.927472	RNA-DDA
O75822	0.407519	0.0756779	0.176475	RNA-DDA
O75828	0.468831	0.0334785	0.101172	RNA-DDA
O75832	0.0558824	0.839299	0.900559	RNA-DDA
O75843	0.645113	0.00269874	0.0191068	RNA-DDA
O75844	0.391228	0.0986274	0.210186	RNA-DDA
O75874	0.38961	0.0818011	0.186789	RNA-DDA
O75886	-0.170279	0.49789	0.636721	RNA-DDA
O75891	0.145614	0.55065	0.68229	RNA-DDA
O75915	0.128571	0.577279	0.704168	RNA-DDA
O75935	-0.314757	0.202926	0.34559	RNA-DDA
O75937	0.538235	0.0338078	0.102055	RNA-DDA
O75947	0.0324675	0.890045	0.933189	RNA-DDA
O75955	0.797403	1.88475e-05	0.000595104	RNA-DDA
O75964	0.219481	0.33752	0.491085	RNA-DDA
O75976	0.181373	0.484634	0.623555	RNA-DDA
O76003	0.242857	0.28746	0.439428	RNA-DDA
O76021	0.160902	0.496372	0.63568	RNA-DDA
O76031	0.163636	0.476787	0.6174	RNA-DDA
O76070	0.828431	3.53234e-05	0.00103227	RNA-DDA
O76094	0.284416	0.210748	0.35193	RNA-DDA
O94760	0.780451	7.156e-05	0.0017396	RNA-DDA
O94776	0.161039	0.483907	0.623496	RNA-DDA
O94804	0.352941	0.164933	0.299438	RNA-DDA
O94826	0.463636	0.0356952	0.106235	RNA-DDA
O94832	0.727273	0.000280132	0.0045266	RNA-DDA
O94855	0.425974	0.0554695	0.142557	RNA-DDA
O94874	0.287013	0.20647	0.349244	RNA-DDA
O94875	0.8	2.83262e-05	0.000855077	RNA-DDA
O94888	0.0333333	0.893922	0.935825	RNA-DDA
O94901	0.0441176	0.868568	0.920507	RNA-DDA
O94903	0.496241	0.0275933	0.0895967	RNA-DDA
O94905	0.753247	0.000123646	0.00265356	RNA-DDA
O94906	-0.0142857	0.952761	0.97295	RNA-DDA
O94925	0.194118	0.470031	0.612512	RNA-DDA
O94973	0.392208	0.079653	0.183102	RNA-DDA
O94979	0.306494	0.176264	0.312655	RNA-DDA
O94985	-0.17193	0.479957	0.620355	RNA-DDA
O95154	0.942105	5.08699e-06	0.000189443	RNA-DDA
O95159	0.399381	0.101692	0.214059	RNA-DDA
O95168	0.0721119	0.790706	0.867786	RNA-DDA
O95197	0.520588	0.0410139	0.117238	RNA-DDA
O95202	0.807792	9.97775e-06	0.000345436	RNA-DDA
O95219	-0.142105	0.560424	0.689733	RNA-DDA
O95292	0.688722	0.00108201	0.0109275	RNA-DDA
O95298	0.35	0.184066	0.322058	RNA-DDA
O95299	0.254545	0.2643	0.412753	RNA-DDA
O95302	0.702597	0.000548727	0.00735954	RNA-DDA
O95336	0.3	0.185966	0.324349	RNA-DDA
O95340	0.825974	1.78453e-06	0.000101527	RNA-DDA
O95352	0.458442	0.0380271	0.110892	RNA-DDA
O95372	-0.00877193	0.97413	0.987066	RNA-DDA
O95373	0.431169	0.0523236	0.137807	RNA-DDA
O95394	0.820779	3.38019e-06	0.000147387	RNA-DDA
O95396	0.594118	0.0172465	0.0676804	RNA-DDA
O95425	0.552632	0.0156147	0.0628936	RNA-DDA
O95433	0.557143	0.00977182	0.0458858	RNA-DDA
O95456	0.106295	0.674325	0.781591	RNA-DDA
O95466	0.465428	0.0533721	0.139102	RNA-DDA
O95470	0.509091	0.0197754	0.0728189	RNA-DDA
O95479	0.524675	0.0158881	0.0638077	RNA-DDA
O95486	0.221053	0.36151	0.512949	RNA-DDA
O95487	0.0852941	0.75456	0.839521	RNA-DDA
O95571	0.378947	0.100227	0.212255	RNA-DDA
O95573	-0.0818182	0.724069	0.822247	RNA-DDA
O95630	0.15328	0.556975	0.687336	RNA-DDA
O95671	0.850649	0	0	RNA-DDA
O95674	0.417647	0.108896	0.225254	RNA-DDA
O95716	0.364935	0.104461	0.218549	RNA-DDA
O95721	0.0759804	0.772889	0.855065	RNA-DDA
O95747	-0.101299	0.661361	0.770139	RNA-DDA
O95749	0.47162	0.0499704	0.134415	RNA-DDA
O95758	0.411765	0.0908031	0.200262	RNA-DDA
O95777	0.0882353	0.746218	0.837361	RNA-DDA
O95782	0.385714	0.0851054	0.191784	RNA-DDA
O95786	0.820779	3.38019e-06	0.000147387	RNA-DDA
O95793	0.605195	0.0043689	0.0269693	RNA-DDA
O95816	0.370098	0.144269	0.272955	RNA-DDA
O95831	0.405195	0.0695502	0.165558	RNA-DDA
O95834	0.685714	0.000832461	0.00952821	RNA-DDA
O95861	0.412987	0.06398	0.156643	RNA-DDA
O95865	0.554545	0.0101754	0.0467725	RNA-DDA
O95870	0.594737	0.00839121	0.0415327	RNA-DDA
O95989	-0.121805	0.607873	0.730189	RNA-DDA
O95994	0.615789	0.00597476	0.0328508	RNA-DDA
O96008	0.554545	0.0101754	0.0467725	RNA-DDA
O96011	0.495098	0.045363	0.125491	RNA-DDA
O96019	0.188312	0.411923	0.561844	RNA-DDA
P00167	0.487013	0.0265706	0.0877276	RNA-DDA
P00325	0.383459	0.0960014	0.206311	RNA-DDA
P00338	-0.0922078	0.690377	0.795164	RNA-DDA
P00352	0.0636364	0.784224	0.862396	RNA-DDA
P00367	-0.261039	0.251972	0.399174	RNA-DDA
P00387	0.144156	0.531478	0.666653	RNA-DDA
P00390	0.748052	0.000147284	0.00306506	RNA-DDA
P00403	0.242857	0.28746	0.439428	RNA-DDA
P00441	0.218182	0.340447	0.492474	RNA-DDA
P00450	0.135065	0.557984	0.687655	RNA-DDA
P00488	-0.0363636	0.876678	0.924992	RNA-DDA
P00491	0.633766	0.00255447	0.0185149	RNA-DDA
P00492	0.344156	0.126917	0.24903	RNA-DDA
P00505	0.422078	0.0579242	0.146517	RNA-DDA
P00558	0.219481	0.33752	0.491085	RNA-DDA
P00568	0.406494	0.0685968	0.164	RNA-DDA
P00738	-0.216541	0.357515	0.510444	RNA-DDA
P00746	-0.491176	0.0555802	0.142557	RNA-DDA
P00748	0.00526316	0.985626	0.993832	RNA-DDA
P00751	0.15974	0.487488	0.626053	RNA-DDA
P00813	0.252838	0.310088	0.464202	RNA-DDA
P00918	0.436364	0.0493189	0.133028	RNA-DDA
P00966	0.766917	0.000120519	0.00260682	RNA-DDA
P01008	0.264286	0.340147	0.492474	RNA-DDA
P01009	0.00519481	0.984246	0.992921	RNA-DDA
P01011	-0.00451128	0.98732	0.993832	RNA-DDA
P01019	0.194805	0.395715	0.547622	RNA-DDA
P01023	0.581818	0.00655376	0.0352386	RNA-DDA
P01024	0.444156	0.0450675	0.124799	RNA-DDA
P01031	-0.0025974	0.993248	0.997971	RNA-DDA
P01033	0.5	0.0430295	0.121109	RNA-DDA
P01034	0.215686	0.404239	0.554668	RNA-DDA
P01111	0.124812	0.598936	0.722881	RNA-DDA
P01591	0.312987	0.166921	0.300479	RNA-DDA
P01833	0.428922	0.0873288	0.195771	RNA-DDA
P01903	-0.075188	0.752766	0.839521	RNA-DDA
P01911	0.676623	0.00102944	0.0106713	RNA-DDA
P02452	0.305195	0.178175	0.314757	RNA-DDA
P02461	0.553247	0.0103823	0.0471681	RNA-DDA
P02462	-0.183459	0.437084	0.5837	RNA-DDA
P02545	0.0701299	0.76258	0.846387	RNA-DDA
P02549	-0.208333	0.420812	0.571697	RNA-DDA
P02647	0.238596	0.323791	0.478201	RNA-DDA
P02649	-0.0142857	0.952761	0.97295	RNA-DDA
P02730	0.323529	0.221281	0.36377	RNA-DDA
P02746	0.261404	0.278493	0.43027	RNA-DDA
P02747	0.411688	0.0648836	0.15773	RNA-DDA
P02750	0.0833333	0.751206	0.839521	RNA-DDA
P02751	0.503896	0.0212307	0.0766369	RNA-DDA
P02760	0.42987	0.0530967	0.138779	RNA-DDA
P02763	0.201238	0.421685	0.572599	RNA-DDA
P02786	0.563636	0.00882017	0.0428832	RNA-DDA
P02787	0.519481	0.0171075	0.0673269	RNA-DDA
P02788	0.284211	0.223792	0.366175	RNA-DDA
P02790	0.551948	0.0105927	0.0476237	RNA-DDA
P02792	0.00649351	0.979746	0.990414	RNA-DDA
P02794	0.087013	0.707155	0.808724	RNA-DDA
P03952	-0.251128	0.284231	0.436192	RNA-DDA
P04003	-0.0911765	0.737903	0.833136	RNA-DDA
P04004	0.210526	0.371305	0.522261	RNA-DDA
P04040	0.57013	0.00794635	0.0399061	RNA-DDA
P04062	0.346753	0.123933	0.245276	RNA-DDA
P04066	0.693506	0.000689416	0.00834284	RNA-DDA
P04075	0.116883	0.612736	0.732457	RNA-DDA
P04080	0.0896104	0.698749	0.801446	RNA-DDA
P04083	0.487013	0.0265706	0.0877276	RNA-DDA
P04114	0.264706	0.320666	0.474096	RNA-DDA
P04179	0.614286	0.00370231	0.0241573	RNA-DDA
P04181	0.609091	0.00407196	0.0257142	RNA-DDA
P04216	0.822807	1.006e-05	0.000345436	RNA-DDA
P04217	0.114286	0.630454	0.745206	RNA-DDA
P04233	0.643609	0.00277821	0.0195185	RNA-DDA
P04275	0.648052	0.00191587	0.0154337	RNA-DDA
P04406	0.357143	0.112506	0.229609	RNA-DDA
P04424	0.281203	0.228898	0.372281	RNA-DDA
P04626	0.374026	0.095626	0.206027	RNA-DDA
P04632	0.115584	0.616731	0.735951	RNA-DDA
P04792	0.335065	0.137778	0.265225	RNA-DDA
P04839	0.755882	0.0010695	0.0108811	RNA-DDA
P04843	0.274026	0.228463	0.372015	RNA-DDA
P04844	0.174026	0.448856	0.591654	RNA-DDA
P04899	0.183117	0.425153	0.575317	RNA-DDA
P05023	0.358442	0.111134	0.228165	RNA-DDA
P05026	0.566234	0.00846159	0.0415814	RNA-DDA
P05067	0.244118	0.360918	0.512949	RNA-DDA
P05090	0.735065	0.000222241	0.00401641	RNA-DDA
P05091	-0.0857143	0.711371	0.811519	RNA-DDA
P05107	0.885714	1.811e-06	0.000101527	RNA-DDA
P05109	0.771429	6.31583e-05	0.00159171	RNA-DDA
P05141	0.268831	0.237684	0.383168	RNA-DDA
P05154	0.638803	0.00530456	0.0306127	RNA-DDA
P05155	0.431169	0.0523236	0.137807	RNA-DDA
P05156	0.421053	0.0657879	0.159668	RNA-DDA
P05161	0.861039	0	0	RNA-DDA
P05165	0.553247	0.0103823	0.0471681	RNA-DDA
P05166	0.145455	0.527741	0.663481	RNA-DDA
P05198	0.42987	0.0530967	0.138779	RNA-DDA
P05362	0.509091	0.0197754	0.0728189	RNA-DDA
P05387	-0.155844	0.498309	0.636721	RNA-DDA
P05388	-0.333766	0.139383	0.267377	RNA-DDA
P05413	0.490909	0.0252515	0.0850071	RNA-DDA
P05452	0.116883	0.612736	0.732457	RNA-DDA
P05455	0.609091	0.00407196	0.0257142	RNA-DDA
P05546	0.184211	0.448633	0.591654	RNA-DDA
P05556	0.390909	0.0807216	0.184785	RNA-DDA
P05783	0.236364	0.300866	0.45361	RNA-DDA
P05997	0.775325	5.38865e-05	0.00142333	RNA-DDA
P06132	0.681203	0.00128076	0.0120902	RNA-DDA
P06280	0.580702	0.0104055	0.0471681	RNA-DDA
P06576	0.527273	0.0153055	0.0621956	RNA-DDA
P06681	-0.203008	0.388971	0.53992	RNA-DDA
P06702	0.619481	0.00336099	0.0224093	RNA-DDA
P06703	-0.00175439	0.997125	0.999933	RNA-DDA
P06730	-0.154545	0.501942	0.638941	RNA-DDA
P06733	0.635065	0.00248995	0.0181912	RNA-DDA
P06737	0.837662	0	0	RNA-DDA
P06744	0.0727273	0.753971	0.839521	RNA-DDA
P06748	-0.0714286	0.758272	0.842968	RNA-DDA
P06753	0.0466165	0.846202	0.903075	RNA-DDA
P06756	0.484416	0.0274804	0.0895967	RNA-DDA
P06865	0.137662	0.550349	0.682225	RNA-DDA
P07099	0.428571	0.0538786	0.139627	RNA-DDA
P07108	0.562436	0.0167572	0.0662251	RNA-DDA
P07195	0.728571	0.000269723	0.00449048	RNA-DDA
P07203	0.112987	0.624753	0.741419	RNA-DDA
P07225	0.718182	0.00036245	0.00550084	RNA-DDA
P07237	0.0831169	0.719828	0.818786	RNA-DDA
P07305	0.0636364	0.784224	0.862396	RNA-DDA
P07339	0.454545	0.0398541	0.114398	RNA-DDA
P07355	0.337662	0.134609	0.261322	RNA-DDA
P07360	-0.224675	0.325966	0.480638	RNA-DDA
P07384	0.471429	0.0324122	0.0997047	RNA-DDA
P07437	0.462338	0.0362672	0.10701	RNA-DDA
P07585	0.32987	0.144278	0.272955	RNA-DDA
P07602	0.354545	0.115286	0.233089	RNA-DDA
P07686	0.0558442	0.810405	0.883756	RNA-DDA
P07737	-0.298701	0.18795	0.326565	RNA-DDA
P07738	0.0736842	0.764673	0.848367	RNA-DDA
P07741	0.111688	0.62878	0.743546	RNA-DDA
P07814	0.250649	0.271882	0.421745	RNA-DDA
P07858	0.419481	0.0596069	0.149257	RNA-DDA
P07900	0.0714286	0.758272	0.842968	RNA-DDA
P07910	0.145455	0.527741	0.663481	RNA-DDA
P07942	0.441558	0.0464513	0.127986	RNA-DDA
P07948	0.629902	0.00806083	0.0404071	RNA-DDA
P07951	-0.0402477	0.875809	0.924992	RNA-DDA
P07954	0.642857	0.00213059	0.01658	RNA-DDA
P08123	0.583117	0.00641238	0.0347432	RNA-DDA
P08133	0.462338	0.0362672	0.10701	RNA-DDA
P08134	-0.0038961	0.988747	0.99454	RNA-DDA
P08185	0.211765	0.429738	0.577822	RNA-DDA
P08195	0.628571	0.00282666	0.0196578	RNA-DDA
P08236	0.433766	0.0508039	0.135889	RNA-DDA
P08237	0.27013	0.235356	0.379861	RNA-DDA
P08238	0.525974	0.0155946	0.0628936	RNA-DDA
P08240	0.475325	0.0308637	0.0961698	RNA-DDA
P08253	0.523308	0.0193447	0.0723692	RNA-DDA
P08294	0.488235	0.0572279	0.145695	RNA-DDA
P08311	0.806494	1.08874e-05	0.000369231	RNA-DDA
P08559	0.253247	0.266812	0.415967	RNA-DDA
P08571	0.770175	0.000173456	0.00336289	RNA-DDA
P08572	0.0857143	0.71911	0.818308	RNA-DDA
P08574	0.38797	0.0919103	0.201409	RNA-DDA
P08575	0.932468	4.91822e-06	0.00018811	RNA-DDA
P08603	0.301299	0.183997	0.322058	RNA-DDA
P08648	0.262255	0.307997	0.461323	RNA-DDA
P08670	0.675325	0.00106049	0.0108296	RNA-DDA
P08697	0.00451128	0.98732	0.993832	RNA-DDA
P08708	-0.406015	0.076843	0.178434	RNA-DDA
P08754	-0.061039	0.792927	0.868835	RNA-DDA
P08758	0.394284	0.0769515	0.178535	RNA-DDA
P08865	-0.584416	0.00627354	0.0342612	RNA-DDA
P09012	-0.133766	0.561819	0.690214	RNA-DDA
P09104	0.771429	6.31583e-05	0.00159171	RNA-DDA
P09110	0.542857	0.0121655	0.052545	RNA-DDA
P09211	-0.385714	0.0851054	0.191784	RNA-DDA
P09382	0.220779	0.334609	0.489181	RNA-DDA
P09417	0.851948	0	0	RNA-DDA
P09429	0.378947	0.110392	0.227322	RNA-DDA
P09455	0.810526	1.46396e-05	0.000473116	RNA-DDA
P09467	0.212987	0.352307	0.504581	RNA-DDA
P09486	0.565414	0.0105631	0.0476237	RNA-DDA
P09488	0.553383	0.0126451	0.0537855	RNA-DDA
P09493	0.00877193	0.97413	0.987066	RNA-DDA
P09496	0.0588235	0.81779	0.888635	RNA-DDA
P09497	0.0544098	0.824914	0.891089	RNA-DDA
P09525	0.154545	0.501942	0.638941	RNA-DDA
P09543	0.592208	0.00549177	0.0310409	RNA-DDA
P09601	0.143447	0.569028	0.697511	RNA-DDA
P09619	0.23839	0.339317	0.492474	RNA-DDA
P09622	0.0961039	0.677886	0.783923	RNA-DDA
P09651	0.1	0.665478	0.774277	RNA-DDA
P09661	0.394805	0.0775481	0.179465	RNA-DDA
P09668	0.742857	0.000174355	0.00336289	RNA-DDA
P09669	0.514964	0.0306071	0.0958698	RNA-DDA
P09758	0.285294	0.28324	0.435157	RNA-DDA
P09871	0.145455	0.527741	0.663481	RNA-DDA
P09874	0.18961	0.408652	0.559327	RNA-DDA
P09914	0.900752	1.39393e-06	8.70258e-05	RNA-DDA
P09917	0.540351	0.0184736	0.0704818	RNA-DDA
P09936	0.624355	0.00672993	0.0358277	RNA-DDA
P09960	0.287013	0.20647	0.349244	RNA-DDA
P09972	0.118182	0.608752	0.730189	RNA-DDA
P0C0L4	0.0402597	0.863343	0.917093	RNA-DDA
P0C0L5	0.468421	0.0447556	0.124437	RNA-DDA
P0DMV9	0.398701	0.0744706	0.174828	RNA-DDA
P0DN76	0.544118	0.031638	0.097871	RNA-DDA
P0DP25	0.237662	0.298154	0.451255	RNA-DDA
P10155	0.264935	0.244759	0.390223	RNA-DDA
P10253	0.263636	0.247148	0.393031	RNA-DDA
P10301	0.111688	0.62878	0.743546	RNA-DDA
P10398	0.0207792	0.930312	0.958218	RNA-DDA
P10515	0.514286	0.0184021	0.0704047	RNA-DDA
P10586	0.106767	0.653365	0.764393	RNA-DDA
P10599	0.357143	0.112506	0.229609	RNA-DDA
P10606	0.219549	0.350735	0.503907	RNA-DDA
P10619	0.4	0.0908126	0.200262	RNA-DDA
P10620	0.596104	0.00513231	0.0299967	RNA-DDA
P10636	0.738235	0.00159838	0.0139818	RNA-DDA
P10643	0.521053	0.023804	0.0820445	RNA-DDA
P10644	0.346753	0.123933	0.245276	RNA-DDA
P10768	0.587013	0.00600332	0.0328508	RNA-DDA
P10809	0.246753	0.279601	0.430771	RNA-DDA
P10909	-0.0896104	0.698749	0.801446	RNA-DDA
P11021	0.353247	0.116696	0.234673	RNA-DDA
P11047	0.0220779	0.925828	0.956108	RNA-DDA
P11117	0.335088	0.160842	0.294556	RNA-DDA
P11142	0.0961039	0.677886	0.783923	RNA-DDA
P11172	0.398701	0.0744706	0.174828	RNA-DDA
P11177	0.0584416	0.801654	0.876999	RNA-DDA
P11182	0.488312	0.0261248	0.0866726	RNA-DDA
P11215	0.466165	0.0398311	0.114398	RNA-DDA
P11216	-0.235065	0.303593	0.45672	RNA-DDA
P11233	0.196992	0.403442	0.554668	RNA-DDA
P11234	-0.0451128	0.851188	0.906284	RNA-DDA
P11277	0.22406	0.34071	0.492595	RNA-DDA
P11279	-0.367647	0.161766	0.294872	RNA-DDA
P11310	0.422078	0.0579242	0.146517	RNA-DDA
P11413	0.677922	0.000999153	0.010516	RNA-DDA
P11498	0.742857	0.000174355	0.00336289	RNA-DDA
P11586	0.77013	6.65025e-05	0.00164579	RNA-DDA
P11717	0.0909091	0.694558	0.798306	RNA-DDA
P11766	0.0350649	0.88113	0.927472	RNA-DDA
P11940	0.444156	0.0450675	0.124799	RNA-DDA
P12004	0.648052	0.00191587	0.0154337	RNA-DDA
P12081	0.353247	0.116696	0.234673	RNA-DDA
P12109	0.350649	0.119552	0.238843	RNA-DDA
P12110	0.284416	0.210748	0.35193	RNA-DDA
P12111	0.57013	0.00794635	0.0399061	RNA-DDA
P12235	0.332353	0.208367	0.350262	RNA-DDA
P12236	-0.0961039	0.677886	0.783923	RNA-DDA
P12268	0.401299	0.0724715	0.171177	RNA-DDA
P12270	0.212987	0.352307	0.504581	RNA-DDA
P12273	0.82598	4.29353e-05	0.00118566	RNA-DDA
P12277	0.663158	0.00188218	0.0152518	RNA-DDA
P12429	0.899248	1.18028e-06	7.54009e-05	RNA-DDA
P12532	0.931373	0	0	RNA-DDA
P12694	-0.222078	0.331713	0.486227	RNA-DDA
P12814	0.497403	0.0231706	0.0804675	RNA-DDA
P12830	0.270677	0.247379	0.393031	RNA-DDA
P12931	0.557143	0.00977182	0.0458858	RNA-DDA
P12955	0.468831	0.0334785	0.101172	RNA-DDA
P12956	-0.215584	0.346347	0.498906	RNA-DDA
P13010	0.34026	0.131493	0.256541	RNA-DDA
P13073	0.509091	0.0197754	0.0728189	RNA-DDA
P13284	0.327273	0.147609	0.276591	RNA-DDA
P13473	0.117647	0.664435	0.773391	RNA-DDA
P13489	0.141558	0.538989	0.673308	RNA-DDA
P13611	0.0454545	0.845621	0.903075	RNA-DDA
P13639	0.255844	0.261804	0.41002	RNA-DDA
P13667	-0.148052	0.520306	0.657745	RNA-DDA
P13671	0.342105	0.151842	0.282786	RNA-DDA
P13674	0.803896	1.28669e-05	0.000425849	RNA-DDA
P13693	-0.380519	0.0896672	0.198802	RNA-DDA
P13716	0.702597	0.000548727	0.00735954	RNA-DDA
P13796	0.368831	0.100603	0.212255	RNA-DDA
P13797	0.6	0.00479261	0.0287452	RNA-DDA
P13798	0.612987	0.00379199	0.0244749	RNA-DDA
P13804	0.425974	0.0554695	0.142557	RNA-DDA
P13807	0.588312	0.00587187	0.0326419	RNA-DDA
P13861	0.571429	0.00778049	0.0395178	RNA-DDA
P13987	0.696104	0.000646501	0.00814651	RNA-DDA
P14314	0.345455	0.125419	0.247317	RNA-DDA
P14317	0.744156	0.000167245	0.00335345	RNA-DDA
P14324	0.383459	0.0960014	0.206311	RNA-DDA
P14543	0.4	0.0734658	0.173228	RNA-DDA
P14550	0.136364	0.554161	0.685094	RNA-DDA
P14618	0.316883	0.161486	0.294872	RNA-DDA
P14625	0.179221	0.435226	0.582634	RNA-DDA
P14735	0.843609	0	0	RNA-DDA
P14854	-0.367647	0.161766	0.294872	RNA-DDA
P14866	-0.218182	0.340447	0.492474	RNA-DDA
P14868	0.47013	0.0329419	0.100323	RNA-DDA
P14923	0.0586466	0.806535	0.881285	RNA-DDA
P14927	0.396491	0.0938809	0.204028	RNA-DDA
P15088	0.025974	0.912389	0.947216	RNA-DDA
P15090	0.917441	0	0	RNA-DDA
P15104	0.366234	0.103163	0.216327	RNA-DDA
P15121	0.355844	0.11389	0.230982	RNA-DDA
P15144	0.527273	0.0153055	0.0621956	RNA-DDA
P15153	0.700752	0.00081682	0.00938831	RNA-DDA
P15170	0.512987	0.0187379	0.0710954	RNA-DDA
P15289	0.321053	0.179956	0.31714	RNA-DDA
P15311	0.663636	0.00137649	0.0126886	RNA-DDA
P15313	0.271429	0.233043	0.376571	RNA-DDA
P15374	0.112782	0.635011	0.74898	RNA-DDA
P15498	0.389706	0.122974	0.244435	RNA-DDA
P15531	0.576623	0.00714536	0.0374586	RNA-DDA
P15559	0.558824	0.0266848	0.0877883	RNA-DDA
P15586	0.087218	0.714342	0.814231	RNA-DDA
P15880	-0.132468	0.565667	0.694246	RNA-DDA
P15924	0.571429	0.00778049	0.0395178	RNA-DDA
P15927	0.279221	0.219485	0.361683	RNA-DDA
P15941	0.55418	0.0187095	0.0710954	RNA-DDA
P16070	0.336364	0.136187	0.263269	RNA-DDA
P16083	0.376677	0.124104	0.245439	RNA-DDA
P16144	0.67013	0.00119254	0.011553	RNA-DDA
P16152	0.264935	0.244759	0.390223	RNA-DDA
P16157	-0.0647059	0.813651	0.885539	RNA-DDA
P16219	0.451948	0.0411102	0.117269	RNA-DDA
P16278	0.303759	0.19246	0.331882	RNA-DDA
P16284	0.692208	0.000711736	0.0085006	RNA-DDA
P16333	0.321805	0.166343	0.300479	RNA-DDA
P16401	0.453431	0.0693456	0.165358	RNA-DDA
P16403	0.338961	0.133044	0.258715	RNA-DDA
P16435	0.566234	0.00846159	0.0415814	RNA-DDA
P16455	0.0735294	0.780155	0.859986	RNA-DDA
P16615	0.784416	3.62273e-05	0.00103663	RNA-DDA
P16671	0.696594	0.00180437	0.01502	RNA-DDA
P16885	0.593395	0.0108352	0.0483188	RNA-DDA
P16930	0.431169	0.0523236	0.137807	RNA-DDA
P17050	-0.213235	0.409723	0.560512	RNA-DDA
P17174	0.657143	0.00158338	0.0138963	RNA-DDA
P17301	0.514286	0.021836	0.0780018	RNA-DDA
P17612	-0.125974	0.58508	0.711786	RNA-DDA
P17655	0.47013	0.0329419	0.100323	RNA-DDA
P17812	0.732331	0.000360143	0.00550084	RNA-DDA
P17813	0.0939112	0.710922	0.811519	RNA-DDA
P17844	0.385714	0.0851054	0.191784	RNA-DDA
P17858	0.162338	0.480341	0.620355	RNA-DDA
P17900	0.12807	0.600284	0.72419	RNA-DDA
P17931	0.438961	0.0478683	0.130321	RNA-DDA
P17980	0.52987	0.0147406	0.0603462	RNA-DDA
P17987	0.144156	0.531478	0.666653	RNA-DDA
P18031	0.824675	2.13714e-06	0.000112899	RNA-DDA
P18077	-0.0225564	0.92655	0.956494	RNA-DDA
P18084	0.305263	0.190182	0.329193	RNA-DDA
P18085	0.0818182	0.724069	0.822247	RNA-DDA
P18124	-0.284416	0.210748	0.35193	RNA-DDA
P18206	-0.341669	0.129545	0.253643	RNA-DDA
P18428	0.264706	0.303358	0.45672	RNA-DDA
P18433	0.0567595	0.824197	0.890664	RNA-DDA
P18440	0.946078	0	0	RNA-DDA
P18583	0.164706	0.541224	0.675485	RNA-DDA
P18621	-0.210526	0.371305	0.522261	RNA-DDA
P18669	0.312987	0.166921	0.300479	RNA-DDA
P18754	0.0441558	0.850045	0.905769	RNA-DDA
P19105	-0.0506494	0.827972	0.892988	RNA-DDA
P19338	-0.176623	0.442013	0.587142	RNA-DDA
P19367	0.574026	0.00745733	0.0385062	RNA-DDA
P19404	0.418182	0.0604624	0.150717	RNA-DDA
P19474	0.409701	0.0925548	0.202266	RNA-DDA
P19525	0.719481	0.00034962	0.00542602	RNA-DDA
P19623	0.418182	0.0604624	0.150717	RNA-DDA
P19652	-0.298246	0.228645	0.37209	RNA-DDA
P19784	0.191176	0.476928	0.6174	RNA-DDA
P19823	0.308271	0.185682	0.324264	RNA-DDA
P19827	-0.452632	0.0532552	0.139027	RNA-DDA
P19838	0.136364	0.554161	0.685094	RNA-DDA
P19971	0.331169	0.142632	0.27115	RNA-DDA
P20036	0.473684	0.0488745	0.132535	RNA-DDA
P20042	0.514286	0.0184021	0.0704047	RNA-DDA
P20073	0.238961	0.295457	0.448162	RNA-DDA
P20340	0.327273	0.147609	0.276591	RNA-DDA
P20591	0.623377	0.00312255	0.0211272	RNA-DDA
P20592	0.484004	0.0436712	0.121918	RNA-DDA
P20618	0.0376623	0.872229	0.922253	RNA-DDA
P20645	0.410526	0.0820568	0.186907	RNA-DDA
P20674	0.319298	0.182451	0.320252	RNA-DDA
P20700	0.623377	0.00312255	0.0211272	RNA-DDA
P20701	0.60049	0.0124283	0.0530957	RNA-DDA
P20702	0.445614	0.0574116	0.146028	RNA-DDA
P20774	0.303896	0.180101	0.31714	RNA-DDA
P20810	0.572727	0.00761749	0.0391126	RNA-DDA
P20908	0.619481	0.00336099	0.0224093	RNA-DDA
P20933	0.427068	0.0617253	0.152619	RNA-DDA
P20936	0.401754	0.0893068	0.198323	RNA-DDA
P21266	0.72782	0.000408267	0.00590268	RNA-DDA
P21281	0.696104	0.000646501	0.00814651	RNA-DDA
P21283	0.437594	0.0550843	0.142483	RNA-DDA
P21291	-0.277922	0.221707	0.363817	RNA-DDA
P21333	0.275325	0.226196	0.36876	RNA-DDA
P21397	0.886481	0	0	RNA-DDA
P21399	0.44026	0.0471556	0.129796	RNA-DDA
P21589	0.566176	0.019716	0.0728189	RNA-DDA
P21695	0.929825	0	0	RNA-DDA
P21796	-0.324675	0.150995	0.2814	RNA-DDA
P21810	0.474026	0.0313732	0.0973809	RNA-DDA
P21912	0.311688	0.168761	0.303194	RNA-DDA
P21926	0.338596	0.156296	0.288345	RNA-DDA
P21953	0.19711	0.43146	0.579004	RNA-DDA
P21964	0.350877	0.141101	0.269919	RNA-DDA
P21980	0.414286	0.0630861	0.155007	RNA-DDA
P22033	0.515584	0.0180712	0.0694288	RNA-DDA
P22059	0.605195	0.0043689	0.0269693	RNA-DDA
P22061	0.536842	0.0160432	0.0641495	RNA-DDA
P22087	0.318182	0.159703	0.293055	RNA-DDA
P22102	0.666234	0.00130027	0.0122324	RNA-DDA
P22105	0.735338	0.00033065	0.00519025	RNA-DDA
P22234	0.597403	0.00501692	0.0294552	RNA-DDA
P22307	0.511688	0.0190787	0.0717891	RNA-DDA
P22314	0.42987	0.0530967	0.138779	RNA-DDA
P22352	0.36391	0.115314	0.233089	RNA-DDA
P22392	-0.14026	0.542764	0.676178	RNA-DDA
P22570	0.336842	0.158558	0.291734	RNA-DDA
P22626	0.250731	0.272963	0.422843	RNA-DDA
P22676	0.410526	0.0820568	0.186907	RNA-DDA
P22695	0.202597	0.376752	0.52803	RNA-DDA
P22830	0.512782	0.0222752	0.0787104	RNA-DDA
P22897	0.645614	0.00355061	0.0233338	RNA-DDA
P23141	0.781218	0.000195008	0.00369439	RNA-DDA
P23142	0.216883	0.343389	0.495686	RNA-DDA
P23193	0.559398	0.0115658	0.0505913	RNA-DDA
P23229	0.540351	0.0184736	0.0704818	RNA-DDA
P23246	-0.142857	0.535227	0.670132	RNA-DDA
P23258	0.105263	0.667471	0.776267	RNA-DDA
P23284	-0.335065	0.137778	0.265225	RNA-DDA
P23368	0.816883	4.93043e-06	0.00018811	RNA-DDA
P23381	0.47013	0.0329419	0.100323	RNA-DDA
P23396	-0.331169	0.142632	0.27115	RNA-DDA
P23497	0.687218	0.00111959	0.0111961	RNA-DDA
P23526	0.163636	0.476787	0.6174	RNA-DDA
P23528	0.492208	0.0248237	0.0847089	RNA-DDA
P23588	0.132331	0.576843	0.704168	RNA-DDA
P23634	0.555844	0.00997194	0.0463501	RNA-DDA
P23743	0.671429	0.00115832	0.0113235	RNA-DDA
P23786	0.8	1.62676e-05	0.000519616	RNA-DDA
P23919	0.413829	0.0890761	0.198131	RNA-DDA
P23921	0.764706	0.000860499	0.00972753	RNA-DDA
P23946	0.3	0.211484	0.352516	RNA-DDA
P24534	-0.137662	0.550349	0.682225	RNA-DDA
P24539	0.245455	0.282206	0.434053	RNA-DDA
P24557	0.357143	0.112506	0.229609	RNA-DDA
P24593	0.85	2.01661e-06	0.000110793	RNA-DDA
P24666	0.501754	0.0302985	0.0954251	RNA-DDA
P24752	0.736364	0.000213605	0.00391182	RNA-DDA
P24821	0.506494	0.0204925	0.0743633	RNA-DDA
P24844	-0.153247	0.505589	0.643285	RNA-DDA
P24928	0.264662	0.258367	0.406724	RNA-DDA
P25205	0.754386	0.00028885	0.00464018	RNA-DDA
P25311	0.520779	0.0167957	0.0662251	RNA-DDA
P25325	0.155831	0.53564	0.670343	RNA-DDA
P25398	-0.320779	0.156178	0.28832	RNA-DDA
P25685	0.577444	0.0087704	0.0427168	RNA-DDA
P25705	0.2	0.383014	0.53408	RNA-DDA
P25774	0.773684	0.000153372	0.00312782	RNA-DDA
P25786	0.151948	0.509249	0.646444	RNA-DDA
P25787	0.199174	0.426557	0.576037	RNA-DDA
P25788	0.446753	0.0437165	0.121918	RNA-DDA
P25789	0.480519	0.0288919	0.092286	RNA-DDA
P26038	-0.3	0.185966	0.324349	RNA-DDA
P26196	0.576623	0.00714536	0.0374586	RNA-DDA
P26232	0.208791	0.493486	0.632867	RNA-DDA
P26358	-0.0705882	0.796653	0.87257	RNA-DDA
P26368	0.488722	0.0303245	0.0954251	RNA-DDA
P26373	0.353247	0.116696	0.234673	RNA-DDA
P26440	0.588312	0.00587187	0.0326419	RNA-DDA
P26447	0.687013	0.000807056	0.00935436	RNA-DDA
P26583	0.264662	0.258367	0.406724	RNA-DDA
P26599	0.175325	0.445427	0.589966	RNA-DDA
P26639	0.436364	0.0493189	0.133028	RNA-DDA
P26640	0.312987	0.166921	0.300479	RNA-DDA
P26885	0.251128	0.284231	0.436192	RNA-DDA
P27105	0.315584	0.163284	0.297243	RNA-DDA
P27144	0.815789	1.92403e-05	0.000600605	RNA-DDA
P27169	0.0505495	0.867596	0.920387	RNA-DDA
P27338	0.925974	4.69565e-06	0.000184271	RNA-DDA
P27348	0.288312	0.204353	0.346731	RNA-DDA
P27361	0.167532	0.466209	0.609556	RNA-DDA
P27487	0.427068	0.0617253	0.152619	RNA-DDA
P27635	-0.219481	0.33752	0.491085	RNA-DDA
P27694	0.594805	0.00524989	0.030425	RNA-DDA
P27695	0.253247	0.266812	0.415967	RNA-DDA
P27708	0.567532	0.00828687	0.0410903	RNA-DDA
P27797	0.188312	0.411923	0.561844	RNA-DDA
P27816	0.428571	0.0538786	0.139627	RNA-DDA
P27824	-0.218182	0.340447	0.492474	RNA-DDA
P28062	0.77013	6.65025e-05	0.00164579	RNA-DDA
P28065	0.78797	5.16723e-05	0.00139161	RNA-DDA
P28066	0.344156	0.126917	0.24903	RNA-DDA
P28070	0.0857143	0.711371	0.811519	RNA-DDA
P28072	0.54902	0.0244506	0.0836436	RNA-DDA
P28074	0.0601504	0.801607	0.876999	RNA-DDA
P28161	0.240196	0.35168	0.504581	RNA-DDA
P28288	0.512987	0.0187379	0.0710954	RNA-DDA
P28331	-0.138961	0.54655	0.679192	RNA-DDA
P28482	-0.0025974	0.993248	0.997971	RNA-DDA
P28676	0.467669	0.0391321	0.113392	RNA-DDA
P28838	0.335065	0.137778	0.265225	RNA-DDA
P29144	0.650649	0.00181545	0.0150212	RNA-DDA
P29218	0.568831	0.00811513	0.0405314	RNA-DDA
P29350	0.607792	0.00416901	0.0260279	RNA-DDA
P29353	0.388235	0.1382	0.265851	RNA-DDA
P29372	0.123529	0.648478	0.760294	RNA-DDA
P29373	0.462338	0.0362672	0.10701	RNA-DDA
P29401	0.0493506	0.832377	0.896331	RNA-DDA
P29466	0.675188	0.00146046	0.0132405	RNA-DDA
P29590	0.642857	0.00213059	0.01658	RNA-DDA
P29692	0.0571429	0.806027	0.88108	RNA-DDA
P29728	0.9484	3.23536e-06	0.000147387	RNA-DDA
P29992	-0.0792208	0.732574	0.82814	RNA-DDA
P30038	0.625974	0.00297154	0.0203055	RNA-DDA
P30040	0.557143	0.00977182	0.0458858	RNA-DDA
P30041	0.276623	0.223944	0.366175	RNA-DDA
P30043	0.658442	0.00154006	0.0137355	RNA-DDA
P30044	0.575325	0.00729997	0.0378359	RNA-DDA
P30046	0.0691434	0.785936	0.863932	RNA-DDA
P30048	0.179221	0.435226	0.582634	RNA-DDA
P30050	-0.0480519	0.836787	0.900373	RNA-DDA
P30084	0.331169	0.142632	0.27115	RNA-DDA
P30085	0.112987	0.624753	0.741419	RNA-DDA
P30086	0.0506494	0.827972	0.892988	RNA-DDA
P30101	0.428571	0.0538786	0.139627	RNA-DDA
P30153	0.176623	0.442013	0.587142	RNA-DDA
P30405	0.810114	5.58674e-05	0.0014616	RNA-DDA
P30419	0.173684	0.475415	0.617186	RNA-DDA
P30519	0.537662	0.0131471	0.0554764	RNA-DDA
P30520	0.622078	0.00320041	0.0215479	RNA-DDA
P30533	0.254902	0.306043	0.459086	RNA-DDA
P30536	-0.20098	0.437748	0.583734	RNA-DDA
P30566	0.480519	0.0288919	0.092286	RNA-DDA
P30626	0.422078	0.0579242	0.146517	RNA-DDA
P30740	0.571429	0.00778049	0.0395178	RNA-DDA
P30837	0.715789	0.000562121	0.0074914	RNA-DDA
P30876	0.0285714	0.903443	0.942201	RNA-DDA
P31040	0.220779	0.334609	0.489181	RNA-DDA
P31146	0.47013	0.0329419	0.100323	RNA-DDA
P31150	0.568831	0.00811513	0.0405314	RNA-DDA
P31153	0.515584	0.0180712	0.0694288	RNA-DDA
P31323	0.725974	0.000290862	0.00464534	RNA-DDA
P31689	0.267286	0.282457	0.434197	RNA-DDA
P31749	-0.219481	0.33752	0.491085	RNA-DDA
P31930	0.261039	0.251972	0.399174	RNA-DDA
P31937	0.215584	0.346347	0.498906	RNA-DDA
P31939	0.428571	0.0538786	0.139627	RNA-DDA
P31942	0.128571	0.577279	0.704168	RNA-DDA
P31943	0.202597	0.376752	0.52803	RNA-DDA
P31946	0.475325	0.0308637	0.0961698	RNA-DDA
P31947	0.51039	0.0194245	0.0724004	RNA-DDA
P31948	0.549351	0.0110239	0.048686	RNA-DDA
P31949	0.430075	0.059768	0.149257	RNA-DDA
P32119	0.266234	0.242386	0.388241	RNA-DDA
P32322	0.746753	0.000153715	0.00312782	RNA-DDA
P32455	0.657143	0.00158338	0.0138963	RNA-DDA
P32456	0.610526	0.00508152	0.0297632	RNA-DDA
P32969	0	1	1	RNA-DDA
P33121	0.245455	0.282206	0.434053	RNA-DDA
P33176	0.422078	0.0579242	0.146517	RNA-DDA
P33240	0.210526	0.385324	0.536047	RNA-DDA
P33241	0.458647	0.0434755	0.121918	RNA-DDA
P33316	0.338346	0.144689	0.273356	RNA-DDA
P33991	0.226471	0.397628	0.549715	RNA-DDA
P33992	0.862745	0	0	RNA-DDA
P33993	0.595489	0.00655513	0.0352386	RNA-DDA
P34896	0.757143	0.00010796	0.00243129	RNA-DDA
P34897	0.775325	5.38865e-05	0.00142333	RNA-DDA
P34913	0.694737	0.00132804	0.0124086	RNA-DDA
P34932	0.287013	0.20647	0.349244	RNA-DDA
P34949	0.694118	0.00379552	0.0244749	RNA-DDA
P35221	0.0155844	0.948268	0.970165	RNA-DDA
P35222	0.116883	0.612736	0.732457	RNA-DDA
P35232	0.254545	0.2643	0.412753	RNA-DDA
P35237	0.642857	0.00213059	0.01658	RNA-DDA
P35241	0.507353	0.0397044	0.114398	RNA-DDA
P35244	0.178947	0.448625	0.591654	RNA-DDA
P35249	0.529412	0.0372766	0.109401	RNA-DDA
P35268	-0.0428571	0.854473	0.90943	RNA-DDA
P35270	0.731579	0.000549219	0.00735954	RNA-DDA
P35442	0.409091	0.0667203	0.161049	RNA-DDA
P35555	-0.124675	0.588997	0.714969	RNA-DDA
P35573	0.883117	1.56496e-06	9.55324e-05	RNA-DDA
P35579	0.118182	0.608752	0.730189	RNA-DDA
P35580	0.554545	0.0101754	0.0467725	RNA-DDA
P35606	0.025974	0.912389	0.947216	RNA-DDA
P35611	0.0103896	0.966249	0.981978	RNA-DDA
P35613	0.0541353	0.821361	0.890664	RNA-DDA
P35637	0.32987	0.144278	0.272955	RNA-DDA
P35658	0.445113	0.0506908	0.135851	RNA-DDA
P35659	0.558824	0.0266848	0.0877883	RNA-DDA
P35749	0.267532	0.240027	0.385587	RNA-DDA
P35754	0.654412	0.00544797	0.0309846	RNA-DDA
P35813	0.57013	0.00794635	0.0399061	RNA-DDA
P35858	0.157143	0.575554	0.703312	RNA-DDA
P35914	0.654135	0.00226023	0.0171991	RNA-DDA
P35998	0.493506	0.0244018	0.0835807	RNA-DDA
P36269	0.25614	0.288569	0.440633	RNA-DDA
P36405	0.731579	0.000549219	0.00735954	RNA-DDA
P36507	0.102597	0.657254	0.766982	RNA-DDA
P36542	0.0688312	0.766896	0.849461	RNA-DDA
P36543	0.221053	0.36151	0.512949	RNA-DDA
P36551	0.27967	0.260051	0.408439	RNA-DDA
P36578	-0.0272727	0.907914	0.944861	RNA-DDA
P36776	0.431169	0.0523236	0.137807	RNA-DDA
P36871	0.368831	0.100603	0.212255	RNA-DDA
P36873	-0.00245098	0.996229	0.999504	RNA-DDA
P36915	0.525974	0.0155946	0.0628936	RNA-DDA
P36952	0.931373	0	0	RNA-DDA
P36955	0.0415584	0.858906	0.913086	RNA-DDA
P36957	0.203896	0.373644	0.524476	RNA-DDA
P36969	0.397403	0.0754859	0.176475	RNA-DDA
P37108	0.169925	0.472187	0.614156	RNA-DDA
P37198	-0.30031	0.225318	0.367983	RNA-DDA
P37235	0.0608875	0.811395	0.883865	RNA-DDA
P37802	0.181818	0.428496	0.577566	RNA-DDA
P37837	0.376623	0.0932078	0.203159	RNA-DDA
P38117	0.716883	0.000375661	0.00560838	RNA-DDA
P38159	0.279221	0.219485	0.361683	RNA-DDA
P38606	0.302597	0.182042	0.319819	RNA-DDA
P38646	0.114286	0.620737	0.740088	RNA-DDA
P38919	0.425974	0.0554695	0.142557	RNA-DDA
P39019	0.392208	0.079653	0.183102	RNA-DDA
P39023	-0.119481	0.604779	0.728014	RNA-DDA
P39059	0.618045	0.00445435	0.0272519	RNA-DDA
P39060	0.254545	0.2643	0.412753	RNA-DDA
P39656	0.445455	0.0443879	0.12354	RNA-DDA
P39687	-0.175325	0.445427	0.589966	RNA-DDA
P39748	0.694737	0.00094183	0.0101859	RNA-DDA
P40121	0.163636	0.476787	0.6174	RNA-DDA
P40123	0.730392	0.00126283	0.011962	RNA-DDA
P40227	0.32987	0.144278	0.272955	RNA-DDA
P40261	0.580519	0.00669771	0.0358277	RNA-DDA
P40306	0.627068	0.00378742	0.0244749	RNA-DDA
P40429	-0.0272727	0.907914	0.944861	RNA-DDA
P40616	-0.0245614	0.922491	0.953739	RNA-DDA
P40763	0.34026	0.131493	0.256541	RNA-DDA
P40818	-0.27967	0.260051	0.408439	RNA-DDA
P40925	-0.323377	0.152709	0.28344	RNA-DDA
P40926	0.396104	0.0765117	0.177966	RNA-DDA
P40939	0.0181818	0.939286	0.964973	RNA-DDA
P41091	0.0649351	0.779882	0.859986	RNA-DDA
P41218	0.718182	0.00036245	0.00550084	RNA-DDA
P41226	0.688722	0.00108201	0.0109275	RNA-DDA
P41227	0.549351	0.0110239	0.048686	RNA-DDA
P41236	0.455882	0.0677143	0.162455	RNA-DDA
P41240	0.57013	0.00794635	0.0399061	RNA-DDA
P41250	0.728571	0.000269723	0.00449048	RNA-DDA
P41252	0.0376623	0.872229	0.922253	RNA-DDA
P41567	-0.23839	0.339317	0.492474	RNA-DDA
P41743	0.279412	0.293643	0.446644	RNA-DDA
P42025	0.336842	0.146569	0.275771	RNA-DDA
P42126	0.748872	0.000220568	0.00401259	RNA-DDA
P42166	0.553247	0.0103823	0.0471681	RNA-DDA
P42167	0.362338	0.107093	0.222363	RNA-DDA
P42224	-0.0350649	0.88113	0.927472	RNA-DDA
P42226	0.384211	0.10523	0.219823	RNA-DDA
P42285	0.345455	0.125419	0.247317	RNA-DDA
P42331	0.75	0.0012283	0.0117158	RNA-DDA
P42345	0	1	1	RNA-DDA
P42566	0.466234	0.0345727	0.10368	RNA-DDA
P42574	0.264912	0.271901	0.421745	RNA-DDA
P42677	0.316883	0.161486	0.294872	RNA-DDA
P42704	0.318182	0.159703	0.293055	RNA-DDA
P42765	0.714286	0.000403259	0.00586112	RNA-DDA
P42766	0.178947	0.461923	0.605104	RNA-DDA
P42785	0.299248	0.199406	0.340865	RNA-DDA
P42858	0.500752	0.0260515	0.0865338	RNA-DDA
P43034	0.250649	0.271882	0.421745	RNA-DDA
P43121	0.57594	0.00897977	0.0433522	RNA-DDA
P43155	0.831579	2.99428e-07	2.10905e-05	RNA-DDA
P43243	-0.405195	0.0695502	0.165558	RNA-DDA
P43246	0.483117	0.0279446	0.0902041	RNA-DDA
P43304	0.566234	0.00846159	0.0415814	RNA-DDA
P43307	0.252632	0.295413	0.448162	RNA-DDA
P43405	0.338961	0.133044	0.258715	RNA-DDA
P43487	0.227273	0.320281	0.474036	RNA-DDA
P43490	0.649351	0.0018651	0.0152483	RNA-DDA
P43686	0.483117	0.0279446	0.0902041	RNA-DDA
P43897	0.666667	0.00442481	0.0271978	RNA-DDA
P45880	0.681818	0.000912667	0.0099488	RNA-DDA
P45954	0.905195	3.49552e-06	0.000150034	RNA-DDA
P45973	0.135088	0.580204	0.706794	RNA-DDA
P45974	0.705195	0.000513182	0.0071559	RNA-DDA
P45985	0.691176	0.00283768	0.0196846	RNA-DDA
P46060	0.498701	0.0227716	0.0794836	RNA-DDA
P46063	0.188312	0.411923	0.561844	RNA-DDA
P46087	0.673529	0.00540501	0.030804	RNA-DDA
P46108	0.195489	0.407106	0.558044	RNA-DDA
P46109	0.380519	0.0896672	0.198802	RNA-DDA
P46379	0.154386	0.526565	0.663216	RNA-DDA
P46459	0.15974	0.487488	0.626053	RNA-DDA
P46776	0.438961	0.0478683	0.130321	RNA-DDA
P46777	0.0363636	0.876678	0.924992	RNA-DDA
P46778	0.0245614	0.922491	0.953739	RNA-DDA
P46781	0.201299	0.379875	0.531052	RNA-DDA
P46782	0.0844156	0.715595	0.814646	RNA-DDA
P46783	-0.267532	0.240027	0.385587	RNA-DDA
P46821	0.679221	0.000969603	0.0103236	RNA-DDA
P46926	0.676623	0.00102944	0.0106713	RNA-DDA
P46939	0.0233766	0.921346	0.953739	RNA-DDA
P46940	0.438961	0.0478683	0.130321	RNA-DDA
P46976	0.671429	0.00115832	0.0113235	RNA-DDA
P46977	0.220779	0.334609	0.489181	RNA-DDA
P47755	-0.649351	0.0018651	0.0152483	RNA-DDA
P47756	0.323377	0.152709	0.28344	RNA-DDA
P47813	0.0766917	0.747929	0.838198	RNA-DDA
P47895	0.429412	0.0985365	0.210155	RNA-DDA
P47897	0.154545	0.501942	0.638941	RNA-DDA
P47985	0.0818182	0.724069	0.822247	RNA-DDA
P48047	-0.0103896	0.966249	0.981978	RNA-DDA
P48059	0.146753	0.524017	0.660916	RNA-DDA
P48147	0.394805	0.0775481	0.179465	RNA-DDA
P48163	0.740351	0.000433605	0.00618499	RNA-DDA
P48426	-0.141176	0.601516	0.725039	RNA-DDA
P48444	0.284416	0.210748	0.35193	RNA-DDA
P48449	0.161039	0.483907	0.623496	RNA-DDA
P48506	0.450649	0.04175	0.118356	RNA-DDA
P48556	0.161039	0.483907	0.623496	RNA-DDA
P48637	0.372727	0.0968525	0.207046	RNA-DDA
P48643	0.166234	0.469722	0.612399	RNA-DDA
P48681	0.479221	0.0293751	0.0933951	RNA-DDA
P48723	0.267647	0.315146	0.468963	RNA-DDA
P48735	-0.258442	0.256857	0.405044	RNA-DDA
P48739	0.631169	0.0026877	0.0190778	RNA-DDA
P49023	0.145865	0.538014	0.672701	RNA-DDA
P49189	0.52987	0.0147406	0.0603462	RNA-DDA
P49207	-0.205195	0.37055	0.522001	RNA-DDA
P49257	0.238961	0.295457	0.448162	RNA-DDA
P49321	0.637662	0.00236496	0.0177017	RNA-DDA
P49327	0.754545	0.000118232	0.00257961	RNA-DDA
P49354	0.478947	0.0397056	0.114398	RNA-DDA
P49368	0.203896	0.373644	0.524476	RNA-DDA
P49407	0.692208	0.000711736	0.0085006	RNA-DDA
P49411	-0.246753	0.279601	0.430771	RNA-DDA
P49419	0.272727	0.230746	0.374842	RNA-DDA
P49458	-0.521805	0.0197431	0.0728189	RNA-DDA
P49585	0.649624	0.00247148	0.0181044	RNA-DDA
P49588	0.577922	0.00699347	0.037087	RNA-DDA
P49589	0.745455	0.000160367	0.00323918	RNA-DDA
P49591	0.441558	0.0464513	0.127986	RNA-DDA
P49720	0.284416	0.210748	0.35193	RNA-DDA
P49721	0.593506	0.0053697	0.0307304	RNA-DDA
P49736	0.603008	0.00577973	0.0323359	RNA-DDA
P49746	0.375439	0.113935	0.230982	RNA-DDA
P49747	0.627273	0.00289834	0.0199044	RNA-DDA
P49748	0.514286	0.0184021	0.0704047	RNA-DDA
P49750	0.333333	0.176416	0.312655	RNA-DDA
P49755	-0.0532468	0.819178	0.889439	RNA-DDA
P49770	0.694737	0.00132804	0.0124086	RNA-DDA
P49773	0.681818	0.000912667	0.0099488	RNA-DDA
P49790	0.467492	0.052219	0.137807	RNA-DDA
P49792	-0.192208	0.402154	0.554021	RNA-DDA
P49821	-0.292208	0.198091	0.338827	RNA-DDA
P49840	0.421569	0.0933435	0.203181	RNA-DDA
P49902	0.188312	0.411923	0.561844	RNA-DDA
P49903	0.0105263	0.968384	0.983419	RNA-DDA
P49915	0.676623	0.00102944	0.0106713	RNA-DDA
P49916	0.516883	0.0177452	0.0690453	RNA-DDA
P49959	0.461039	0.0368464	0.108486	RNA-DDA
P49961	0.568627	0.0191037	0.0717891	RNA-DDA
P50135	0.482707	0.0326611	0.100246	RNA-DDA
P50148	0.296182	0.232005	0.376442	RNA-DDA
P50213	0.558442	0.00957501	0.0453492	RNA-DDA
P50225	0.415584	0.062202	0.153521	RNA-DDA
P50281	0.599587	0.00988457	0.046336	RNA-DDA
P50395	0.311688	0.168761	0.303194	RNA-DDA
P50402	0.0792208	0.732574	0.82814	RNA-DDA
P50416	0.514964	0.0306071	0.0958698	RNA-DDA
P50453	0.861039	0	0	RNA-DDA
P50454	0.411688	0.0648836	0.15773	RNA-DDA
P50479	0.28999	0.242278	0.388241	RNA-DDA
P50502	0.271429	0.233043	0.376571	RNA-DDA
P50552	0.0571429	0.81147	0.883865	RNA-DDA
P50570	0.5	0.0223782	0.0787104	RNA-DDA
P50579	0.264706	0.303358	0.45672	RNA-DDA
P50583	0.32598	0.201408	0.343432	RNA-DDA
P50851	0.641558	0.00218729	0.0168777	RNA-DDA
P50895	0.654545	0.00167305	0.0143621	RNA-DDA
P50897	0.512782	0.0222752	0.0787104	RNA-DDA
P50914	-0.297403	0.189949	0.329193	RNA-DDA
P50990	0.0298701	0.898974	0.939323	RNA-DDA
P50991	0.248052	0.277013	0.428465	RNA-DDA
P50995	0.642857	0.00213059	0.01658	RNA-DDA
P51003	0.31063	0.209164	0.350777	RNA-DDA
P51114	0.431169	0.0523236	0.137807	RNA-DDA
P51148	0.185714	0.418509	0.568849	RNA-DDA
P51149	-0.328571	0.145936	0.274769	RNA-DDA
P51151	0.547988	0.0202898	0.0739205	RNA-DDA
P51153	0.515789	0.0254528	0.08558	RNA-DDA
P51159	0.223529	0.403941	0.554668	RNA-DDA
P51178	0.191176	0.460882	0.604028	RNA-DDA
P51398	0.8	0.000304561	0.00480822	RNA-DDA
P51452	0.141558	0.538989	0.673308	RNA-DDA
P51531	-0.152941	0.57102	0.699328	RNA-DDA
P51553	0.00928793	0.97376	0.987066	RNA-DDA
P51570	0.237662	0.298154	0.451255	RNA-DDA
P51571	0.207792	0.364409	0.516528	RNA-DDA
P51572	0.18961	0.408652	0.559327	RNA-DDA
P51580	0.503759	0.0250626	0.0850071	RNA-DDA
P51606	0.523529	0.0397375	0.114398	RNA-DDA
P51608	0.250649	0.271882	0.421745	RNA-DDA
P51610	-0.0766234	0.74111	0.835383	RNA-DDA
P51648	0.764935	8.12517e-05	0.00192413	RNA-DDA
P51649	0.592982	0.00862403	0.0421534	RNA-DDA
P51659	0.449351	0.0423975	0.119698	RNA-DDA
P51665	-0.0859649	0.726365	0.824174	RNA-DDA
P51688	0.0403509	0.871157	0.922253	RNA-DDA
P51692	0.368831	0.100603	0.212255	RNA-DDA
P51812	0.47013	0.0329419	0.100323	RNA-DDA
P51858	0.174026	0.448856	0.591654	RNA-DDA
P51884	0.146753	0.524017	0.660916	RNA-DDA
P51888	0.161039	0.483907	0.623496	RNA-DDA
P51911	0.789474	4.82234e-05	0.00131158	RNA-DDA
P51970	-0.20098	0.437748	0.583734	RNA-DDA
P51991	-0.183117	0.425153	0.575317	RNA-DDA
P52209	-0.188312	0.411923	0.561844	RNA-DDA
P52272	0.358442	0.111134	0.228165	RNA-DDA
P52292	0.772059	0.000434548	0.00618499	RNA-DDA
P52306	0.915584	4.18703e-06	0.000174269	RNA-DDA
P52565	-0.497403	0.0231706	0.0804675	RNA-DDA
P52566	-0.119481	0.604779	0.728014	RNA-DDA
P52594	0.191228	0.431234	0.579004	RNA-DDA
P52597	0.241558	0.29011	0.441887	RNA-DDA
P52630	0.419481	0.0596069	0.149257	RNA-DDA
P52758	0.764706	0.000536374	0.00735954	RNA-DDA
P52788	0.399381	0.101692	0.214059	RNA-DDA
P52789	0.675188	0.00146046	0.0132405	RNA-DDA
P52815	0.551948	0.0105927	0.0476237	RNA-DDA
P52888	0.667669	0.00171368	0.0145615	RNA-DDA
P52907	-0.12987	0.573397	0.701613	RNA-DDA
P52943	0.419481	0.0596069	0.149257	RNA-DDA
P52948	0.209091	0.361361	0.512949	RNA-DDA
P53004	0.896104	2.75876e-06	0.000132953	RNA-DDA
P53007	0.584962	0.00778272	0.0395178	RNA-DDA
P53041	0.0245614	0.922491	0.953739	RNA-DDA
P53365	0.198496	0.399796	0.552156	RNA-DDA
P53367	0.658442	0.00154006	0.0137355	RNA-DDA
P53384	0.490196	0.047793	0.130321	RNA-DDA
P53396	0.561039	0.0091912	0.0439865	RNA-DDA
P53582	0.62807	0.00485109	0.0289694	RNA-DDA
P53597	0.38961	0.0818011	0.186789	RNA-DDA
P53618	0.174026	0.448856	0.591654	RNA-DDA
P53621	0.179221	0.435226	0.582634	RNA-DDA
P53634	0.702597	0.000548727	0.00735954	RNA-DDA
P53680	0.305195	0.178175	0.314757	RNA-DDA
P53990	0.502256	0.0255532	0.0856032	RNA-DDA
P53992	0.424675	0.0562785	0.144079	RNA-DDA
P53999	0.826316	6.37252e-06	0.000230333	RNA-DDA
P54136	-0.233766	0.306336	0.459086	RNA-DDA
P54252	0.302941	0.253427	0.401016	RNA-DDA
P54577	0.668831	0.0012276	0.0117158	RNA-DDA
P54578	0.679221	0.000969603	0.0103236	RNA-DDA
P54619	-0.0781955	0.743102	0.836599	RNA-DDA
P54652	0.924675	4.64237e-06	0.000184271	RNA-DDA
P54709	0.183459	0.437084	0.5837	RNA-DDA
P54727	0.249351	0.274439	0.424724	RNA-DDA
P54802	0.258824	0.33188	0.486227	RNA-DDA
P54819	0.133766	0.561819	0.690214	RNA-DDA
P54886	0.825974	1.78453e-06	0.000101527	RNA-DDA
P54920	0.507792	0.0201314	0.0736978	RNA-DDA
P55001	0.204511	0.3854	0.536047	RNA-DDA
P55010	0.0932331	0.695376	0.798911	RNA-DDA
P55011	0.801504	2.60281e-05	0.000794436	RNA-DDA
P55036	-0.412987	0.06398	0.156643	RNA-DDA
P55039	0.223942	0.370131	0.521677	RNA-DDA
P55060	0.651948	0.00176691	0.0147979	RNA-DDA
P55072	0.216883	0.343389	0.495686	RNA-DDA
P55084	0.561039	0.0091912	0.0439865	RNA-DDA
P55145	0.467669	0.0391321	0.113392	RNA-DDA
P55160	0.640351	0.00390643	0.0251311	RNA-DDA
P55196	0.806015	1.98455e-05	0.000612535	RNA-DDA
P55209	0.0596491	0.809119	0.883701	RNA-DDA
P55212	0.389474	0.100248	0.212255	RNA-DDA
P55263	0.52987	0.0147406	0.0603462	RNA-DDA
P55265	0.516883	0.0177452	0.0690453	RNA-DDA
P55268	0.285714	0.208601	0.350262	RNA-DDA
P55290	0.480392	0.0529523	0.138779	RNA-DDA
P55327	0.324675	0.150995	0.2814	RNA-DDA
P55735	-0.246753	0.279601	0.430771	RNA-DDA
P55769	0.0441558	0.850045	0.905769	RNA-DDA
P55786	0.376623	0.0932078	0.203159	RNA-DDA
P55795	0.515584	0.0180712	0.0694288	RNA-DDA
P55809	0.646753	0.00196778	0.0156681	RNA-DDA
P55884	0.450649	0.04175	0.118356	RNA-DDA
P56134	0.151703	0.546667	0.679192	RNA-DDA
P56192	0.158442	0.491081	0.630079	RNA-DDA
P56199	0.706494	0.000496131	0.00695342	RNA-DDA
P56385	-0.00245098	0.996229	0.999504	RNA-DDA
P56537	0.692208	0.000711736	0.0085006	RNA-DDA
P56545	0.554887	0.0123679	0.0530853	RNA-DDA
P56556	-0.137255	0.586062	0.712183	RNA-DDA
P57088	-0.00515996	0.986878	0.993832	RNA-DDA
P57735	0.480392	0.0529523	0.138779	RNA-DDA
P57737	0.442857	0.0457553	0.126321	RNA-DDA
P57740	0.12782	0.590056	0.715621	RNA-DDA
P57764	0.686275	0.00222583	0.017127	RNA-DDA
P57772	0.457172	0.0581819	0.146899	RNA-DDA
P58107	0.306494	0.176264	0.312655	RNA-DDA
P58546	0.323308	0.164286	0.298869	RNA-DDA
P59998	0.038961	0.867784	0.920387	RNA-DDA
P60033	-0.0789474	0.748184	0.838198	RNA-DDA
P60174	0.101299	0.661361	0.770139	RNA-DDA
P60228	-0.0012987	0.997749	0.999933	RNA-DDA
P60468	0.0122549	0.966069	0.981978	RNA-DDA
P60660	-0.0376623	0.872229	0.922253	RNA-DDA
P60709	0.171429	0.455756	0.599024	RNA-DDA
P60842	0.122078	0.596865	0.72165	RNA-DDA
P60866	-0.126316	0.594489	0.719093	RNA-DDA
P60891	0.188312	0.411923	0.561844	RNA-DDA
P60900	0.614286	0.00370231	0.0241573	RNA-DDA
P60903	-0.0467532	0.841201	0.900559	RNA-DDA
P60953	0.133766	0.561819	0.690214	RNA-DDA
P60981	0.457143	0.0386285	0.11217	RNA-DDA
P60983	0.266667	0.268642	0.418582	RNA-DDA
P61006	-0.0842105	0.723889	0.822247	RNA-DDA
P61009	0.258824	0.33188	0.486227	RNA-DDA
P61011	0.2	0.383014	0.53408	RNA-DDA
P61019	0.411688	0.0648836	0.15773	RNA-DDA
P61020	0.335784	0.187567	0.326565	RNA-DDA
P61026	0.280519	0.217278	0.359124	RNA-DDA
P61081	0.328571	0.145936	0.274769	RNA-DDA
P61086	0.398496	0.0828741	0.18834	RNA-DDA
P61088	0.237594	0.311681	0.465598	RNA-DDA
P61106	0.185714	0.418509	0.568849	RNA-DDA
P61158	0.246753	0.279601	0.430771	RNA-DDA
P61160	0.545455	0.0116978	0.0508445	RNA-DDA
P61163	-0.00649351	0.979746	0.990414	RNA-DDA
P61201	-0.14026	0.542764	0.676178	RNA-DDA
P61221	0.119481	0.604779	0.728014	RNA-DDA
P61224	0.38961	0.0818011	0.186789	RNA-DDA
P61225	0.731169	0.00024984	0.00437141	RNA-DDA
P61247	-0.116883	0.612736	0.732457	RNA-DDA
P61254	0.350649	0.119552	0.238843	RNA-DDA
P61289	0.457172	0.0581819	0.146899	RNA-DDA
P61313	0.314286	0.165095	0.299438	RNA-DDA
P61353	-0.112987	0.624753	0.741419	RNA-DDA
P61421	0.238596	0.323791	0.478201	RNA-DDA
P61457	0.67218	0.00155777	0.0138485	RNA-DDA
P61513	0.138346	0.559433	0.688822	RNA-DDA
P61604	0.142857	0.535227	0.670132	RNA-DDA
P61619	0.245113	0.296235	0.449094	RNA-DDA
P61626	0.430075	0.059768	0.149257	RNA-DDA
P61758	0.37193	0.117561	0.235895	RNA-DDA
P61764	-0.438596	0.0702136	0.166704	RNA-DDA
P61769	0.418045	0.0678948	0.162622	RNA-DDA
P61803	0.318182	0.159703	0.293055	RNA-DDA
P61916	0.208824	0.436322	0.583344	RNA-DDA
P61923	0.385714	0.0851054	0.191784	RNA-DDA
P61960	0.657895	0.00282231	0.0196578	RNA-DDA
P61962	-0.23839	0.339317	0.492474	RNA-DDA
P61964	0.0134159	0.960648	0.978851	RNA-DDA
P61966	0.243609	0.299285	0.451476	RNA-DDA
P61970	0.0796992	0.738284	0.833223	RNA-DDA
P61978	-0.390909	0.0807216	0.184785	RNA-DDA
P61981	0.0526316	0.826316	0.892253	RNA-DDA
P62081	-0.162338	0.480341	0.620355	RNA-DDA
P62136	0.258442	0.256857	0.405044	RNA-DDA
P62140	0.487013	0.0265706	0.0877276	RNA-DDA
P62191	0.0142857	0.952761	0.97295	RNA-DDA
P62195	0.258442	0.256857	0.405044	RNA-DDA
P62241	0.42987	0.0530967	0.138779	RNA-DDA
P62244	0.485714	0.0270224	0.088475	RNA-DDA
P62249	0.190909	0.405396	0.555978	RNA-DDA
P62258	0.255844	0.261804	0.41002	RNA-DDA
P62263	0.207792	0.364409	0.516528	RNA-DDA
P62266	-0.106767	0.653365	0.764393	RNA-DDA
P62269	0.0168831	0.943776	0.966649	RNA-DDA
P62277	-0.368831	0.100603	0.212255	RNA-DDA
P62280	-0.0766234	0.74111	0.835383	RNA-DDA
P62308	-0.0508772	0.837202	0.900467	RNA-DDA
P62310	-0.0402597	0.863343	0.917093	RNA-DDA
P62312	0.411765	0.0908031	0.200262	RNA-DDA
P62314	0.312987	0.166921	0.300479	RNA-DDA
P62316	-0.0532468	0.819178	0.889439	RNA-DDA
P62318	0.0909091	0.694558	0.798306	RNA-DDA
P62328	-0.0649123	0.792376	0.868835	RNA-DDA
P62330	0.077193	0.753669	0.839521	RNA-DDA
P62333	0.061039	0.792927	0.868835	RNA-DDA
P62424	0.323377	0.152709	0.28344	RNA-DDA
P62495	0.123377	0.592926	0.717835	RNA-DDA
P62701	-0.35974	0.109775	0.22673	RNA-DDA
P62750	0.174026	0.448856	0.591654	RNA-DDA
P62753	-0.0467532	0.841201	0.900559	RNA-DDA
P62820	0.18961	0.408652	0.559327	RNA-DDA
P62826	-0.00779221	0.975246	0.987832	RNA-DDA
P62829	-0.0025974	0.993248	0.997971	RNA-DDA
P62834	0.357143	0.112506	0.229609	RNA-DDA
P62841	-0.379902	0.133318	0.259	RNA-DDA
P62847	-0.107792	0.640922	0.753365	RNA-DDA
P62851	0.0363636	0.876678	0.924992	RNA-DDA
P62854	-0.593985	0.00672003	0.0358277	RNA-DDA
P62857	-0.244118	0.360918	0.512949	RNA-DDA
P62873	0.0857143	0.711371	0.811519	RNA-DDA
P62879	-0.242857	0.28746	0.439428	RNA-DDA
P62888	-0.0168831	0.943776	0.966649	RNA-DDA
P62899	-0.280702	0.24348	0.389539	RNA-DDA
P62906	-0.288312	0.204353	0.346731	RNA-DDA
P62910	-0.224675	0.325966	0.480638	RNA-DDA
P62913	-0.0506494	0.827972	0.892988	RNA-DDA
P62917	0.0766234	0.74111	0.835383	RNA-DDA
P62937	-0.102597	0.657254	0.766982	RNA-DDA
P62942	0.411765	0.0908031	0.200262	RNA-DDA
P62979	-0.111688	0.62878	0.743546	RNA-DDA
P62993	0.292208	0.198091	0.338827	RNA-DDA
P63000	0.166234	0.469722	0.612399	RNA-DDA
P63010	-0.224675	0.325966	0.480638	RNA-DDA
P63104	0.52987	0.0147406	0.0603462	RNA-DDA
P63151	0.385714	0.0851054	0.191784	RNA-DDA
P63162	-0.24026	0.292776	0.445571	RNA-DDA
P63165	0.467492	0.052219	0.137807	RNA-DDA
P63167	-0.022807	0.928218	0.957365	RNA-DDA
P63173	-0.440351	0.0606897	0.150782	RNA-DDA
P63208	0.306494	0.176264	0.312655	RNA-DDA
P63220	-0.135065	0.557984	0.687655	RNA-DDA
P63241	0.0467532	0.841201	0.900559	RNA-DDA
P63244	0.466234	0.0345727	0.10368	RNA-DDA
P63279	0.0415584	0.858906	0.913086	RNA-DDA
P67775	0.549351	0.0110239	0.048686	RNA-DDA
P67809	0.0558442	0.810405	0.883756	RNA-DDA
P67812	-0.159398	0.500462	0.638833	RNA-DDA
P67870	0.103896	0.653156	0.764393	RNA-DDA
P67936	0.21203	0.367829	0.519767	RNA-DDA
P68032	0.748194	0.000535916	0.00735954	RNA-DDA
P68036	-0.183117	0.425153	0.575317	RNA-DDA
P68104	-0.0753247	0.745389	0.837361	RNA-DDA
P68363	0.497549	0.0441844	0.123098	RNA-DDA
P68366	0.422807	0.0726631	0.171482	RNA-DDA
P68371	0.332468	0.141001	0.269919	RNA-DDA
P68400	0.324561	0.175037	0.311416	RNA-DDA
P68871	0.650649	0.00181545	0.0150212	RNA-DDA
P69849	0.146753	0.524017	0.660916	RNA-DDA
P69905	0.523377	0.016186	0.0645327	RNA-DDA
P78330	0.623529	0.0115885	0.05061	RNA-DDA
P78344	0.593506	0.0053697	0.0307304	RNA-DDA
P78347	0.657143	0.00158338	0.0138963	RNA-DDA
P78371	0.280519	0.217278	0.359124	RNA-DDA
P78406	0.152632	0.531341	0.666653	RNA-DDA
P78417	0.576623	0.00714536	0.0374586	RNA-DDA
P78527	-0.471429	0.0324122	0.0997047	RNA-DDA
P80217	0.485294	0.0589123	0.148198	RNA-DDA
P80303	0.371429	0.107575	0.223194	RNA-DDA
P80404	0.752941	0.00114685	0.0113235	RNA-DDA
P82673	0.123529	0.648478	0.760294	RNA-DDA
P82979	-0.281734	0.256431	0.405044	RNA-DDA
P83111	0.875188	0	0	RNA-DDA
P83436	0.302256	0.194757	0.335631	RNA-DDA
P83731	-0.54026	0.0126485	0.0537855	RNA-DDA
P83881	0.0612745	0.816738	0.887843	RNA-DDA
P83916	0.314706	0.234712	0.379043	RNA-DDA
P84077	0.285714	0.208601	0.350262	RNA-DDA
P84085	0.075188	0.752766	0.839521	RNA-DDA
P84090	0.0207792	0.930312	0.958218	RNA-DDA
P84095	0.283117	0.21291	0.354034	RNA-DDA
P84098	-0.157143	0.494688	0.633819	RNA-DDA
P84243	-0.627273	0.00289834	0.0199044	RNA-DDA
P98082	0.186466	0.42948	0.577822	RNA-DDA
P98095	0.377922	0.0920161	0.201409	RNA-DDA
P98160	-0.0454545	0.845621	0.903075	RNA-DDA
P98164	0.808824	0.000115385	0.00257693	RNA-DDA
P98194	0.426213	0.0792237	0.18256	RNA-DDA
P99999	0.211688	0.35531	0.507823	RNA-DDA
Q00059	0.122549	0.638963	0.752027	RNA-DDA
Q00169	0.446753	0.0437165	0.121918	RNA-DDA
Q00325	0.428571	0.0538786	0.139627	RNA-DDA
Q00341	0.649351	0.0018651	0.0152483	RNA-DDA
Q00535	0.653247	0.00171945	0.0145615	RNA-DDA
Q00577	-0.0567595	0.824197	0.890664	RNA-DDA
Q00610	0.0337662	0.885586	0.930289	RNA-DDA
Q00688	0.28961	0.202251	0.344654	RNA-DDA
Q00765	0.105195	0.649068	0.760337	RNA-DDA
Q00796	0.576623	0.00714536	0.0374586	RNA-DDA
Q00839	-0.150649	0.512921	0.650205	RNA-DDA
Q00978	0.247549	0.336734	0.491085	RNA-DDA
Q01082	-0.202597	0.376752	0.52803	RNA-DDA
Q01085	-0.0285714	0.906366	0.944861	RNA-DDA
Q01105	0.457143	0.0386285	0.11217	RNA-DDA
Q01415	0.539732	0.0225606	0.0792505	RNA-DDA
Q01432	0.402941	0.122925	0.244435	RNA-DDA
Q01433	0.323377	0.152709	0.28344	RNA-DDA
Q01459	0.407519	0.0756779	0.176475	RNA-DDA
Q01469	0.580519	0.00669771	0.0358277	RNA-DDA
Q01484	0.00882353	0.978149	0.990042	RNA-DDA
Q01518	-0.154545	0.501942	0.638941	RNA-DDA
Q01780	-0.0245098	0.928438	0.957365	RNA-DDA
Q01813	0.87013	3.69574e-07	2.47615e-05	RNA-DDA
Q01844	-0.354386	0.13696	0.264578	RNA-DDA
Q01970	0.403008	0.079214	0.18256	RNA-DDA
Q01995	0.349351	0.120999	0.241384	RNA-DDA
Q02218	0.381818	0.0885098	0.197351	RNA-DDA
Q02252	0.824675	2.13714e-06	0.000112899	RNA-DDA
Q02338	0.820779	3.38019e-06	0.000147387	RNA-DDA
Q02543	0.0827068	0.728677	0.826115	RNA-DDA
Q02750	0.303896	0.180101	0.31714	RNA-DDA
Q02790	0.850649	0	0	RNA-DDA
Q02809	0.432468	0.0515594	0.137415	RNA-DDA
Q02818	-0.118182	0.608752	0.730189	RNA-DDA
Q02878	0.228571	0.317461	0.471641	RNA-DDA
Q02880	0.287926	0.245767	0.391603	RNA-DDA
Q02952	0.688312	0.000782294	0.00919672	RNA-DDA
Q02978	0.683117	0.000885253	0.0098056	RNA-DDA
Q03154	0.618182	0.00344376	0.0226859	RNA-DDA
Q03169	0.698529	0.00246311	0.0181044	RNA-DDA
Q03252	-0.025974	0.912389	0.947216	RNA-DDA
Q03518	0.884804	0	0	RNA-DDA
Q03519	0.614035	0.00792629	0.0399061	RNA-DDA
Q03591	0.547368	0.0138052	0.0577212	RNA-DDA
Q04206	-0.135065	0.557984	0.687655	RNA-DDA
Q04323	-0.0192982	0.93968	0.964973	RNA-DDA
Q04446	0.475325	0.0308637	0.0961698	RNA-DDA
Q04637	0.662338	0.00141596	0.0129655	RNA-DDA
Q04760	0.687013	0.000807056	0.00935436	RNA-DDA
Q04828	0.690226	0.00104547	0.0107562	RNA-DDA
Q04837	0.271429	0.233043	0.376571	RNA-DDA
Q04917	-0.22987	0.314657	0.468963	RNA-DDA
Q05086	0.21775	0.383815	0.534926	RNA-DDA
Q05193	0.64812	0.00254541	0.018498	RNA-DDA
Q05209	0.519298	0.0243438	0.0835807	RNA-DDA
Q05397	0.572932	0.0094108	0.0447257	RNA-DDA
Q05469	0.593395	0.0108352	0.0483188	RNA-DDA
Q05655	0.390909	0.0807216	0.184785	RNA-DDA
Q05682	0.368831	0.100603	0.212255	RNA-DDA
Q05707	0.845455	0	0	RNA-DDA
Q06033	0.519298	0.0243438	0.0835807	RNA-DDA
Q06124	-0.554545	0.0101754	0.0467725	RNA-DDA
Q06136	0.378947	0.110392	0.227322	RNA-DDA
Q06210	0.502597	0.0216077	0.0773879	RNA-DDA
Q06323	0.0207792	0.930312	0.958218	RNA-DDA
Q06587	-0.114706	0.672467	0.780425	RNA-DDA
Q06828	0.639098	0.0030283	0.020642	RNA-DDA
Q06830	0.6	0.00479261	0.0287452	RNA-DDA
Q07020	0.280519	0.217278	0.359124	RNA-DDA
Q07021	0.678947	0.00185874	0.0152483	RNA-DDA
Q07065	0.268831	0.237684	0.383168	RNA-DDA
Q07157	0.206015	0.381848	0.533538	RNA-DDA
Q07507	0.217544	0.369351	0.521648	RNA-DDA
Q07666	0.087013	0.707155	0.808724	RNA-DDA
Q07812	-0.333835	0.150383	0.28083	RNA-DDA
Q07866	-0.156391	0.508693	0.646444	RNA-DDA
Q07954	0.371429	0.0980909	0.209367	RNA-DDA
Q07955	0.415789	0.077925	0.180034	RNA-DDA
Q07960	0.720779	0.00033716	0.00526237	RNA-DDA
Q08209	0.450649	0.04175	0.118356	RNA-DDA
Q08211	0.293506	0.196033	0.336986	RNA-DDA
Q08257	0.623377	0.00312255	0.0211272	RNA-DDA
Q08378	0.221053	0.36151	0.512949	RNA-DDA
Q08379	0.784211	0.00010313	0.00238066	RNA-DDA
Q08380	0.498701	0.0227716	0.0794836	RNA-DDA
Q08431	0.0280702	0.91105	0.947216	RNA-DDA
Q08722	0.632353	0.0102161	0.0467725	RNA-DDA
Q08752	0.13985	0.555118	0.685969	RNA-DDA
Q08AF3	0.769925	0.000107978	0.00243129	RNA-DDA
Q08AM6	0.531169	0.0144645	0.0598405	RNA-DDA
Q08J23	0.407792	0.0676536	0.162455	RNA-DDA
Q09028	0.479221	0.0293751	0.0933951	RNA-DDA
Q09161	0.35188	0.128536	0.251846	RNA-DDA
Q09666	0.423377	0.0570967	0.145496	RNA-DDA
Q0VD83	0.552116	0.0192249	0.0721461	RNA-DDA
Q10471	0.646617	0.00262115	0.0186536	RNA-DDA
Q10567	0.525974	0.0155946	0.0628936	RNA-DDA
Q10570	0.154545	0.501942	0.638941	RNA-DDA
Q10713	0.406015	0.076843	0.178434	RNA-DDA
Q12765	0.225564	0.337407	0.491085	RNA-DDA
Q12768	0.411688	0.0648836	0.15773	RNA-DDA
Q12769	0.165414	0.484202	0.623555	RNA-DDA
Q12792	0.297403	0.189949	0.329193	RNA-DDA
Q12797	0.388312	0.0828915	0.18834	RNA-DDA
Q12802	0.273529	0.304279	0.457501	RNA-DDA
Q12805	0.231169	0.311868	0.465598	RNA-DDA
Q12824	-0.0154799	0.954095	0.973227	RNA-DDA
Q12846	-0.301471	0.238965	0.384781	RNA-DDA
Q12849	0.0710784	0.787438	0.864545	RNA-DDA
Q12874	0.45974	0.0374331	0.109509	RNA-DDA
Q12882	0.598701	0.0049037	0.0290939	RNA-DDA
Q12884	0.687218	0.00111959	0.0111961	RNA-DDA
Q12888	0.531169	0.0144645	0.0598405	RNA-DDA
Q12904	0.235065	0.303593	0.45672	RNA-DDA
Q12905	0.17013	0.459226	0.602433	RNA-DDA
Q12906	0.292208	0.198091	0.338827	RNA-DDA
Q12907	-0.115584	0.616731	0.735951	RNA-DDA
Q12931	0.57013	0.00794635	0.0399061	RNA-DDA
Q12955	0.659314	0.00501821	0.0294552	RNA-DDA
Q12959	-0.142857	0.535227	0.670132	RNA-DDA
Q12965	0.55614	0.0148671	0.0607739	RNA-DDA
Q12996	0.119298	0.625788	0.741605	RNA-DDA
Q13011	0.192208	0.402154	0.554021	RNA-DDA
Q13043	0.663636	0.00137649	0.0126886	RNA-DDA
Q13045	0.244156	0.284825	0.436859	RNA-DDA
Q13057	0.575325	0.00729997	0.0378359	RNA-DDA
Q13085	0.62987	0.00275645	0.0194153	RNA-DDA
Q13098	0.0987013	0.669605	0.777761	RNA-DDA
Q13123	0.352941	0.164933	0.299438	RNA-DDA
Q13126	0.532468	0.0141928	0.0590866	RNA-DDA
Q13131	0.250649	0.271882	0.421745	RNA-DDA
Q13144	0.0323529	0.908401	0.944861	RNA-DDA
Q13148	0.520779	0.0167957	0.0662251	RNA-DDA
Q13151	0.154887	0.512833	0.650205	RNA-DDA
Q13153	0.760902	0.000148858	0.00307454	RNA-DDA
Q13155	0.26015	0.266813	0.415967	RNA-DDA
Q13162	0.323377	0.152709	0.28344	RNA-DDA
Q13177	0.668831	0.0012276	0.0117158	RNA-DDA
Q13185	0.154545	0.501942	0.638941	RNA-DDA
Q13190	0.529412	0.0256785	0.0856276	RNA-DDA
Q13200	0.435065	0.0500571	0.134415	RNA-DDA
Q13217	0.398496	0.0828741	0.18834	RNA-DDA
Q13228	0.435065	0.0500571	0.134415	RNA-DDA
Q13232	0.392481	0.0879514	0.196745	RNA-DDA
Q13242	-0.0661654	0.781972	0.861643	RNA-DDA
Q13263	0.0753247	0.745389	0.837361	RNA-DDA
Q13283	0.237594	0.311681	0.465598	RNA-DDA
Q13287	0.634675	0.00568411	0.0318658	RNA-DDA
Q13308	0.716883	0.000375661	0.00560838	RNA-DDA
Q13310	0.435065	0.0500571	0.134415	RNA-DDA
Q13315	0.213622	0.393096	0.544545	RNA-DDA
Q13347	-0.138961	0.54655	0.679192	RNA-DDA
Q13363	0.385714	0.0851054	0.191784	RNA-DDA
Q13404	0.401299	0.0724715	0.171177	RNA-DDA
Q13405	-0.361765	0.168981	0.303194	RNA-DDA
Q13409	0.485714	0.0270224	0.088475	RNA-DDA
Q13418	-0.0285714	0.903443	0.942201	RNA-DDA
Q13423	0.502597	0.0216077	0.0773879	RNA-DDA
Q13425	-0.142857	0.535227	0.670132	RNA-DDA
Q13435	0.45614	0.0512663	0.136993	RNA-DDA
Q13442	-0.0299278	0.908332	0.944861	RNA-DDA
Q13445	0.386997	0.113513	0.230982	RNA-DDA
Q13451	0.618182	0.00344376	0.0226859	RNA-DDA
Q13459	0.203509	0.401686	0.554021	RNA-DDA
Q13464	0.348039	0.171196	0.306368	RNA-DDA
Q13488	0.703759	0.000759583	0.00899386	RNA-DDA
Q13492	0.168831	0.462711	0.605558	RNA-DDA
Q13501	0.608824	0.0141963	0.0590866	RNA-DDA
Q13509	0.327273	0.147609	0.276591	RNA-DDA
Q13510	-0.0961039	0.677886	0.783923	RNA-DDA
Q13546	0.537668	0.0231587	0.0804675	RNA-DDA
Q13547	0.257353	0.317404	0.471641	RNA-DDA
Q13555	0.345717	0.160135	0.293652	RNA-DDA
Q13557	0.742857	0.000174355	0.00336289	RNA-DDA
Q13561	-0.163636	0.476787	0.6174	RNA-DDA
Q13564	0.240602	0.305444	0.459001	RNA-DDA
Q13573	0.411688	0.0648836	0.15773	RNA-DDA
Q13576	0.894805	2.64526e-06	0.000129759	RNA-DDA
Q13586	0.496241	0.0275933	0.0895967	RNA-DDA
Q13596	0.511688	0.0190787	0.0717891	RNA-DDA
Q13616	0.130827	0.581233	0.707733	RNA-DDA
Q13617	0.390909	0.0807216	0.184785	RNA-DDA
Q13618	0.409091	0.0667203	0.161049	RNA-DDA
Q13619	0.331269	0.179237	0.316429	RNA-DDA
Q13620	0.577444	0.0087704	0.0427168	RNA-DDA
Q13630	0.653247	0.00171945	0.0145615	RNA-DDA
Q13636	0.717234	0.00115215	0.0113235	RNA-DDA
Q13642	0.858647	0	0	RNA-DDA
Q13643	-0.129412	0.632669	0.746538	RNA-DDA
Q13724	0.431169	0.0523236	0.137807	RNA-DDA
Q13740	0.615038	0.00469707	0.0284204	RNA-DDA
Q13765	-0.0168831	0.943776	0.966649	RNA-DDA
Q13813	-0.149351	0.516607	0.654274	RNA-DDA
Q13838	0.038961	0.867784	0.920387	RNA-DDA
Q13867	0.637662	0.00236496	0.0177017	RNA-DDA
Q13885	0.32987	0.144278	0.272955	RNA-DDA
Q13895	0.180451	0.44476	0.589651	RNA-DDA
Q13951	0.37193	0.117561	0.235895	RNA-DDA
Q14005	0.827068	2.24499e-06	0.000116358	RNA-DDA
Q14008	0.780519	4.31622e-05	0.00118566	RNA-DDA
Q14011	0.271429	0.233043	0.376571	RNA-DDA
Q14012	-0.387255	0.125504	0.247317	RNA-DDA
Q14019	0.292208	0.198091	0.338827	RNA-DDA
Q14103	0.194805	0.395715	0.547622	RNA-DDA
Q14108	0.112987	0.624753	0.741419	RNA-DDA
Q14112	0.198701	0.386167	0.53657	RNA-DDA
Q14118	0.380702	0.108651	0.224917	RNA-DDA
Q14126	0.676623	0.00102944	0.0106713	RNA-DDA
Q14139	0.482353	0.060634	0.150782	RNA-DDA
Q14141	0.760578	0.000378167	0.00561528	RNA-DDA
Q14152	0.55188	0.0129274	0.0548864	RNA-DDA
Q14155	0.245098	0.341673	0.493728	RNA-DDA
Q14157	0.697403	0.000625883	0.00799674	RNA-DDA
Q14160	0.360165	0.142507	0.27115	RNA-DDA
Q14165	0.515584	0.0180712	0.0694288	RNA-DDA
Q14166	0.509091	0.0197754	0.0728189	RNA-DDA
Q14192	0.210526	0.371305	0.522261	RNA-DDA
Q14195	0.0792208	0.732574	0.82814	RNA-DDA
Q14203	0.415584	0.062202	0.153521	RNA-DDA
Q14204	-0.414286	0.0630861	0.155007	RNA-DDA
Q14232	0.0195489	0.936659	0.96295	RNA-DDA
Q14240	0.566234	0.00846159	0.0415814	RNA-DDA
Q14247	0.296104	0.191962	0.33144	RNA-DDA
Q14254	-0.0180451	0.941717	0.966649	RNA-DDA
Q14257	0.158824	0.556032	0.686481	RNA-DDA
Q14258	0.522078	0.0164886	0.0654539	RNA-DDA
Q14315	0.771429	6.31583e-05	0.00159171	RNA-DDA
Q14318	0.224561	0.353768	0.506147	RNA-DDA
Q14320	0.595588	0.0133113	0.0559971	RNA-DDA
Q14344	0.572727	0.00761749	0.0391126	RNA-DDA
Q14376	0.180519	0.431854	0.579249	RNA-DDA
Q14444	0.488722	0.0303245	0.0954251	RNA-DDA
Q14498	-0.5	0.0223782	0.0787104	RNA-DDA
Q14520	-0.135338	0.568108	0.696693	RNA-DDA
Q14554	0.55974	0.00938149	0.0446637	RNA-DDA
Q14558	-0.263158	0.261163	0.409951	RNA-DDA
Q14571	0.379221	0.090836	0.200262	RNA-DDA
Q14573	0.221053	0.347374	0.500124	RNA-DDA
Q14624	-0.223942	0.370131	0.521677	RNA-DDA
Q14643	0.550052	0.0197516	0.0728189	RNA-DDA
Q14669	0.0706767	0.76733	0.849599	RNA-DDA
Q14677	0.353247	0.116696	0.234673	RNA-DDA
Q14683	0.45974	0.0374331	0.109509	RNA-DDA
Q14690	0.301471	0.238965	0.384781	RNA-DDA
Q14696	0.492208	0.0248237	0.0847089	RNA-DDA
Q14697	-0.209091	0.361361	0.512949	RNA-DDA
Q14699	0.785294	0.000489119	0.00689031	RNA-DDA
Q14738	0.425564	0.0627223	0.154666	RNA-DDA
Q14746	-0.0245614	0.922491	0.953739	RNA-DDA
Q14764	-0.137662	0.550349	0.682225	RNA-DDA
Q14766	0.612281	0.00633216	0.0345128	RNA-DDA
Q14767	0.518182	0.0174239	0.0681823	RNA-DDA
Q14789	0.437662	0.0485893	0.132023	RNA-DDA
Q14839	-0.122549	0.638963	0.752027	RNA-DDA
Q14847	0.701299	0.000567241	0.0074914	RNA-DDA
Q14914	0.700752	0.00081682	0.00938831	RNA-DDA
Q14919	-0.118679	0.638432	0.752027	RNA-DDA
Q14966	0.296182	0.232005	0.376442	RNA-DDA
Q14974	0.654545	0.00167305	0.0143621	RNA-DDA
Q14980	0.276623	0.223944	0.366175	RNA-DDA
Q14C86	0.159398	0.500462	0.638833	RNA-DDA
Q14CX7	0.337461	0.170867	0.306179	RNA-DDA
Q15005	-0.148052	0.520306	0.657745	RNA-DDA
Q15006	0.326316	0.172613	0.308002	RNA-DDA
Q15008	0.450649	0.04175	0.118356	RNA-DDA
Q15018	0.109774	0.644162	0.756526	RNA-DDA
Q15019	0.481818	0.028415	0.0912937	RNA-DDA
Q15020	0.129323	0.585637	0.712149	RNA-DDA
Q15029	0.353247	0.116696	0.234673	RNA-DDA
Q15036	-0.277193	0.24962	0.395904	RNA-DDA
Q15041	-0.0269608	0.920927	0.953739	RNA-DDA
Q15042	0.510526	0.0271916	0.0889229	RNA-DDA
Q15046	0.867532	1.5398e-07	1.11311e-05	RNA-DDA
Q15052	0.552632	0.0156147	0.0628936	RNA-DDA
Q15056	0.464935	0.0351304	0.104781	RNA-DDA
Q15057	0.378947	0.110392	0.227322	RNA-DDA
Q15067	0.441176	0.0889154	0.198095	RNA-DDA
Q15075	0.296491	0.217079	0.359124	RNA-DDA
Q15084	-0.111688	0.62878	0.743546	RNA-DDA
Q15102	0.554887	0.0123679	0.0530853	RNA-DDA
Q15113	0.215038	0.360934	0.512949	RNA-DDA
Q15120	-0.116883	0.612736	0.732457	RNA-DDA
Q15124	0.726316	0.000629407	0.00800454	RNA-DDA
Q15126	0.212987	0.352307	0.504581	RNA-DDA
Q15149	0.298701	0.18795	0.326565	RNA-DDA
Q15165	0.102941	0.704933	0.807191	RNA-DDA
Q15172	0.52322	0.0277072	0.0898604	RNA-DDA
Q15181	0.537662	0.0131471	0.0554764	RNA-DDA
Q15185	0.0376623	0.872229	0.922253	RNA-DDA
Q15208	0.112487	0.656286	0.766982	RNA-DDA
Q15233	0.346753	0.123933	0.245276	RNA-DDA
Q15257	0.61039	0.00397679	0.0254052	RNA-DDA
Q15276	0.641176	0.00897545	0.0433522	RNA-DDA
Q15293	0.431169	0.0523236	0.137807	RNA-DDA
Q15363	0.0480519	0.836787	0.900373	RNA-DDA
Q15365	-0.101299	0.661361	0.770139	RNA-DDA
Q15366	0.0272727	0.907914	0.944861	RNA-DDA
Q15369	0.607519	0.00535194	0.0307304	RNA-DDA
Q15370	0.258442	0.256857	0.405044	RNA-DDA
Q15382	0.79902	0.000175061	0.00336289	RNA-DDA
Q15386	0.355844	0.11389	0.230982	RNA-DDA
Q15393	0.242857	0.28746	0.439428	RNA-DDA
Q15404	0.186466	0.42948	0.577822	RNA-DDA
Q15417	0.409091	0.0667203	0.161049	RNA-DDA
Q15418	0.720588	0.00156743	0.0138895	RNA-DDA
Q15424	-0.112987	0.624753	0.741419	RNA-DDA
Q15428	-0.100752	0.671918	0.780118	RNA-DDA
Q15435	0.272727	0.230746	0.374842	RNA-DDA
Q15436	0.487013	0.0265706	0.0877276	RNA-DDA
Q15437	0.292208	0.198091	0.338827	RNA-DDA
Q15459	0.331169	0.142632	0.27115	RNA-DDA
Q15477	0.112987	0.624753	0.741419	RNA-DDA
Q15555	0.28999	0.242278	0.388241	RNA-DDA
Q15582	-0.307792	0.174366	0.310463	RNA-DDA
Q15628	0.211765	0.429738	0.577822	RNA-DDA
Q15631	0.368831	0.100603	0.212255	RNA-DDA
Q15637	-0.0120301	0.961971	0.979079	RNA-DDA
Q15661	0.425974	0.0554695	0.142557	RNA-DDA
Q15691	0.627273	0.00289834	0.0199044	RNA-DDA
Q15717	0.290909	0.200163	0.341733	RNA-DDA
Q15738	0.502451	0.0418981	0.118531	RNA-DDA
Q15746	0.372727	0.0968525	0.207046	RNA-DDA
Q15750	0.159314	0.540236	0.674559	RNA-DDA
Q15758	0.802941	0.00027427	0.00451149	RNA-DDA
Q15785	0.541667	0.0267353	0.0878492	RNA-DDA
Q15833	0.281818	0.215087	0.357005	RNA-DDA
Q15836	-0.0481203	0.841221	0.900559	RNA-DDA
Q15843	0.0147059	0.960678	0.978851	RNA-DDA
Q15904	0.406863	0.106281	0.221346	RNA-DDA
Q15907	0.374026	0.095626	0.206027	RNA-DDA
Q15942	0.125974	0.58508	0.711786	RNA-DDA
Q16134	0.589474	0.00910547	0.0438051	RNA-DDA
Q16181	0.301299	0.183997	0.322058	RNA-DDA
Q16186	0.0255639	0.916451	0.950714	RNA-DDA
Q16204	0.490909	0.0252515	0.0850071	RNA-DDA
Q16222	0.537668	0.0231587	0.0804675	RNA-DDA
Q16270	0.141383	0.574682	0.702872	RNA-DDA
Q16363	0.555844	0.00997194	0.0463501	RNA-DDA
Q16401	0.344156	0.126917	0.24903	RNA-DDA
Q16512	0.199174	0.426557	0.576037	RNA-DDA
Q16513	0.389474	0.100248	0.212255	RNA-DDA
Q16527	0.0392157	0.883482	0.928434	RNA-DDA
Q16531	0.102597	0.657254	0.766982	RNA-DDA
Q16537	0.223529	0.403941	0.554668	RNA-DDA
Q16539	-0.0784314	0.765642	0.848757	RNA-DDA
Q16543	-0.0467532	0.841201	0.900559	RNA-DDA
Q16555	0.314286	0.165095	0.299438	RNA-DDA
Q16563	0.298701	0.18795	0.326565	RNA-DDA
Q16576	0.303759	0.19246	0.331882	RNA-DDA
Q16610	0.123377	0.592926	0.717835	RNA-DDA
Q16630	0.138961	0.54655	0.679192	RNA-DDA
Q16643	0.397403	0.0754859	0.176475	RNA-DDA
Q16647	0.636842	0.00415945	0.0260279	RNA-DDA
Q16658	0.335065	0.137778	0.265225	RNA-DDA
Q16666	0.784416	3.62273e-05	0.00103663	RNA-DDA
Q16698	0.683117	0.000885253	0.0098056	RNA-DDA
Q16706	0.0727273	0.753971	0.839521	RNA-DDA
Q16718	0.180599	0.471758	0.613889	RNA-DDA
Q16719	0.802941	0.00027427	0.00451149	RNA-DDA
Q16740	0.22807	0.361167	0.512949	RNA-DDA
Q16762	0.748052	0.000147284	0.00306506	RNA-DDA
Q16774	-0.154386	0.526565	0.663216	RNA-DDA
Q16775	0.85974	0	0	RNA-DDA
Q16778	0.061039	0.792927	0.868835	RNA-DDA
Q16795	0.322078	0.154436	0.285681	RNA-DDA
Q16799	0.284416	0.210748	0.35193	RNA-DDA
Q16822	0.737662	0.00020524	0.00386161	RNA-DDA
Q16836	0.164935	0.473248	0.614953	RNA-DDA
Q16851	-0.0584416	0.801654	0.876999	RNA-DDA
Q16853	0.762338	8.9508e-05	0.00210153	RNA-DDA
Q16881	0.287218	0.218762	0.360925	RNA-DDA
Q16890	0.188235	0.483876	0.623496	RNA-DDA
Q16891	0.255844	0.261804	0.41002	RNA-DDA
Q1KMD3	0.0688312	0.766896	0.849461	RNA-DDA
Q27J81	0.377444	0.101666	0.214059	RNA-DDA
Q29RF7	0.33985	0.142825	0.271329	RNA-DDA
Q2M2I8	0.0882353	0.73685	0.832631	RNA-DDA
Q2M389	-0.234586	0.317995	0.47218	RNA-DDA
Q2TAA2	0.426316	0.0701356	0.166663	RNA-DDA
Q2TAY7	0.0987013	0.669605	0.777761	RNA-DDA
Q32MZ4	0.310526	0.195286	0.336121	RNA-DDA
Q32P28	0.457143	0.0386285	0.11217	RNA-DDA
Q32P44	0.219481	0.33752	0.491085	RNA-DDA
Q3LXA3	0.638961	0.00230445	0.0174389	RNA-DDA
Q3SY69	0.533333	0.0202874	0.0739205	RNA-DDA
Q3ZCM7	-0.308824	0.243953	0.39007	RNA-DDA
Q460N5	0.839098	0	0	RNA-DDA
Q49A26	-0.0519481	0.823572	0.890664	RNA-DDA
Q4G0F5	0.311275	0.223431	0.366175	RNA-DDA
Q4G0N4	0.21039	0.358328	0.510807	RNA-DDA
Q4G176	0.54386	0.0214012	0.077059	RNA-DDA
Q4KMP7	-0.626471	0.0111158	0.0490129	RNA-DDA
Q52LJ0	0.307792	0.174366	0.310463	RNA-DDA
Q53EL6	0.823377	2.51972e-06	0.000125849	RNA-DDA
Q53FA7	0.19711	0.43146	0.579004	RNA-DDA
Q53GG5	0.62807	0.00485109	0.0289694	RNA-DDA
Q53GL7	0.702941	0.00323392	0.0217202	RNA-DDA
Q53GQ0	0.305195	0.178175	0.314757	RNA-DDA
Q53GS9	0.177922	0.438612	0.58432	RNA-DDA
Q53H12	0.321805	0.166343	0.300479	RNA-DDA
Q53H96	0.72987	0.000259628	0.00448553	RNA-DDA
Q53T59	0.671429	0.00115832	0.0113235	RNA-DDA
Q567U6	0.254902	0.306043	0.459086	RNA-DDA
Q5BKZ1	0.331579	0.165481	0.299654	RNA-DDA
Q5EBM0	0.929412	0	0	RNA-DDA
Q5GLZ8	0.364293	0.137735	0.265225	RNA-DDA
Q5H9R7	0.618182	0.00344376	0.0226859	RNA-DDA
Q5JRA6	0.649123	0.00444468	0.0272519	RNA-DDA
Q5JRX3	0.285714	0.208601	0.350262	RNA-DDA
Q5JSH3	0.120743	0.632523	0.746538	RNA-DDA
Q5JSL3	0.438235	0.091253	0.20102	RNA-DDA
Q5JTH9	0.350877	0.141101	0.269919	RNA-DDA
Q5JTV8	0.372727	0.0968525	0.207046	RNA-DDA
Q5JWF2	0.166234	0.469722	0.612399	RNA-DDA
Q5R3I4	0.523377	0.016186	0.0645327	RNA-DDA
Q5RKV6	0.0220588	0.935955	0.962586	RNA-DDA
Q5SNT2	-0.227941	0.377438	0.528182	RNA-DDA
Q5SRE7	0.784314	0.000296729	0.00471165	RNA-DDA
Q5SSJ5	0.158442	0.491081	0.630079	RNA-DDA
Q5T1M5	0.529323	0.0178155	0.0692209	RNA-DDA
Q5T447	0.3	0.211484	0.352516	RNA-DDA
Q5T4S7	0.346753	0.123933	0.245276	RNA-DDA
Q5T5P2	0.372727	0.0968525	0.207046	RNA-DDA
Q5T6V5	0.338961	0.133044	0.258715	RNA-DDA
Q5TDH0	0.405573	0.0961333	0.206311	RNA-DDA
Q5TFE4	0.340686	0.180896	0.318334	RNA-DDA
Q5VSL9	0.132353	0.624821	0.741419	RNA-DDA
Q5VW32	0.482707	0.0326611	0.100246	RNA-DDA
Q5VWZ2	0.00490196	0.988687	0.99454	RNA-DDA
Q5VYK3	0.324675	0.150995	0.2814	RNA-DDA
Q5W0V3	-0.0294118	0.913423	0.94793	RNA-DDA
Q63ZY3	0.390977	0.0892565	0.198323	RNA-DDA
Q66K14	0.117293	0.621381	0.740214	RNA-DDA
Q66K74	0.0935065	0.686204	0.791353	RNA-DDA
Q687X5	0.546569	0.0251944	0.0850071	RNA-DDA
Q68CZ2	0.621053	0.0054697	0.0310409	RNA-DDA
Q68EM7	0.192982	0.426943	0.576037	RNA-DDA
Q69YN2	0.166667	0.493714	0.632867	RNA-DDA
Q6DD88	0.451948	0.0411102	0.117269	RNA-DDA
Q6FHJ7	0.632353	0.0102161	0.0467725	RNA-DDA
Q6IA86	0.455882	0.0677143	0.162455	RNA-DDA
Q6IAA8	-0.112487	0.656286	0.766982	RNA-DDA
Q6IAN0	0.638803	0.00530456	0.0306127	RNA-DDA
Q6IBS0	0.0844156	0.715595	0.814646	RNA-DDA
Q6L8Q7	0.475748	0.0477973	0.130321	RNA-DDA
Q6NUK1	0.411688	0.0648836	0.15773	RNA-DDA
Q6NUM9	0.705263	0.000732211	0.00870729	RNA-DDA
Q6NUQ4	0.4	0.0908126	0.200262	RNA-DDA
Q6NVY1	0.218182	0.340447	0.492474	RNA-DDA
Q6NXG1	0.780702	0.000118322	0.00257961	RNA-DDA
Q6NZI2	0.374026	0.095626	0.206027	RNA-DDA
Q6P1J9	0.314286	0.176904	0.313115	RNA-DDA
Q6P1N0	0.316883	0.161486	0.294872	RNA-DDA
Q6P1N9	0.573529	0.0179242	0.0694288	RNA-DDA
Q6P2E9	0.524561	0.022753	0.0794836	RNA-DDA
Q6P2Q9	0.187013	0.415209	0.565763	RNA-DDA
Q6P3W7	-0.0315789	0.896294	0.937236	RNA-DDA
Q6P587	0.188854	0.451372	0.594401	RNA-DDA
Q6P996	0.672727	0.00112491	0.0111961	RNA-DDA
Q6PCB7	0.348872	0.132007	0.257361	RNA-DDA
Q6PCE3	0.762255	0.000573891	0.00754296	RNA-DDA
Q6PGP7	0.420779	0.0587609	0.147952	RNA-DDA
Q6PI48	0.293506	0.196033	0.336986	RNA-DDA
Q6PIU2	0.622078	0.00320041	0.0215479	RNA-DDA
Q6PJT7	0.115789	0.636111	0.749956	RNA-DDA
Q6PKG0	0.578947	0.00856506	0.0420147	RNA-DDA
Q6UVK1	0.137255	0.598627	0.722881	RNA-DDA
Q6UW02	0.702256	0.00078778	0.00920864	RNA-DDA
Q6UW68	0.285714	0.221267	0.36377	RNA-DDA
Q6UWY5	0.345865	0.135545	0.262582	RNA-DDA
Q6UX71	0.646617	0.00262115	0.0186536	RNA-DDA
Q6UXG2	0.370098	0.144269	0.272955	RNA-DDA
Q6UXN9	0.647059	0.00821691	0.0408171	RNA-DDA
Q6UXV4	0.257143	0.259323	0.407762	RNA-DDA
Q6VY07	0.0646617	0.786869	0.864266	RNA-DDA
Q6WCQ1	0.277193	0.24962	0.395904	RNA-DDA
Q6XQN6	0.619298	0.00563401	0.0316501	RNA-DDA
Q6Y7W6	-0.27193	0.259018	0.407516	RNA-DDA
Q6YHK3	0.520301	0.0201482	0.0736978	RNA-DDA
Q6YN16	0.732468	0.000240351	0.00423233	RNA-DDA
Q6YP21	0.598701	0.0049037	0.0290939	RNA-DDA
Q6ZMI0	0.488132	0.0417148	0.118356	RNA-DDA
Q709C8	0.401299	0.0724715	0.171177	RNA-DDA
Q71U36	0.750649	0.000135058	0.00287601	RNA-DDA
Q71UI9	0.0617647	0.822182	0.890664	RNA-DDA
Q76M96	0.502451	0.0418981	0.118531	RNA-DDA
Q7KZ85	0.593506	0.0053697	0.0307304	RNA-DDA
Q7KZF4	0.0168831	0.943776	0.966649	RNA-DDA
Q7KZI7	0.375325	0.0944111	0.204533	RNA-DDA
Q7L014	0.365414	0.113735	0.230982	RNA-DDA
Q7L0Y3	0.565414	0.0105631	0.0476237	RNA-DDA
Q7L1Q6	0.496104	0.0235753	0.0815635	RNA-DDA
Q7L2E3	0.462338	0.0362672	0.10701	RNA-DDA
Q7L2H7	-0.0220779	0.925828	0.956108	RNA-DDA
Q7L523	-0.484004	0.0436712	0.121918	RNA-DDA
Q7L576	-0.22987	0.314657	0.468963	RNA-DDA
Q7L5D6	0.484211	0.0373544	0.109509	RNA-DDA
Q7L5N1	0.480519	0.0288919	0.092286	RNA-DDA
Q7L5N7	0.199174	0.426557	0.576037	RNA-DDA
Q7L775	0.560372	0.0172292	0.0676804	RNA-DDA
Q7RTV0	-0.126471	0.640554	0.753255	RNA-DDA
Q7Z2K6	0.658442	0.00154006	0.0137355	RNA-DDA
Q7Z2W4	0.520779	0.0167957	0.0662251	RNA-DDA
Q7Z2Z2	0.375	0.138717	0.266472	RNA-DDA
Q7Z3B4	-0.226006	0.365633	0.517728	RNA-DDA
Q7Z3J2	-0.138346	0.559433	0.688822	RNA-DDA
Q7Z3K3	0.415893	0.0873737	0.195771	RNA-DDA
Q7Z406	0.683117	0.000885253	0.0098056	RNA-DDA
Q7Z434	0.544361	0.0144169	0.0598405	RNA-DDA
Q7Z4H8	0.556373	0.0223227	0.0787104	RNA-DDA
Q7Z4W1	0.785714	3.41096e-05	0.00100752	RNA-DDA
Q7Z5K2	0.110294	0.673357	0.781128	RNA-DDA
Q7Z5L7	0.52807	0.0217395	0.0777584	RNA-DDA
Q7Z5L9	0.362406	0.11691	0.234932	RNA-DDA
Q7Z6Z7	0.401299	0.0724715	0.171177	RNA-DDA
Q7Z739	0.487719	0.0358489	0.106461	RNA-DDA
Q7Z7G0	0.487218	0.0308957	0.0961698	RNA-DDA
Q7Z7H5	0.431579	0.0664706	0.161018	RNA-DDA
Q86SF2	0.863158	0	0	RNA-DDA
Q86TI2	0.64812	0.00254541	0.018498	RNA-DDA
Q86TX2	0.757143	0.00010796	0.00243129	RNA-DDA
Q86U42	-0.0350649	0.88113	0.927472	RNA-DDA
Q86U44	0.138235	0.609244	0.730189	RNA-DDA
Q86U86	-0.0210526	0.933947	0.961242	RNA-DDA
Q86UE4	0.675325	0.00106049	0.0108296	RNA-DDA
Q86UP2	0.483117	0.0279446	0.0902041	RNA-DDA
Q86UU1	0.170175	0.484521	0.623555	RNA-DDA
Q86UX7	0.955844	5.15737e-06	0.000189443	RNA-DDA
Q86V21	0.482843	0.0516243	0.137415	RNA-DDA
Q86VB7	0.64026	0.00224523	0.0171324	RNA-DDA
Q86VN1	0.320588	0.225701	0.368389	RNA-DDA
Q86VP6	-0.0103896	0.966249	0.981978	RNA-DDA
Q86W92	0.463158	0.0474618	0.130321	RNA-DDA
Q86WQ0	0.323529	0.221281	0.36377	RNA-DDA
Q86WV6	0.633333	0.0044257	0.0271978	RNA-DDA
Q86X55	0.60049	0.0124283	0.0530957	RNA-DDA
Q86X76	0.6	0.0077233	0.0395178	RNA-DDA
Q86XP3	0.437662	0.0485893	0.132023	RNA-DDA
Q86Y39	0.15	0.57858	0.705442	RNA-DDA
Q86Y82	0.0142857	0.952761	0.97295	RNA-DDA
Q86YP4	0.30031	0.225318	0.367983	RNA-DDA
Q8IUR7	0.316821	0.199855	0.341418	RNA-DDA
Q8IUX7	0.576623	0.00714536	0.0374586	RNA-DDA
Q8IV08	0.577193	0.010966	0.048686	RNA-DDA
Q8IVF2	0.362338	0.107093	0.222363	RNA-DDA
Q8IW45	0.684416	0.000858522	0.00972753	RNA-DDA
Q8IWB7	0.335338	0.148467	0.278009	RNA-DDA
Q8IWE2	0.619481	0.00336099	0.0224093	RNA-DDA
Q8IWZ3	0.387255	0.125504	0.247317	RNA-DDA
Q8IX01	0.580702	0.0104055	0.0471681	RNA-DDA
Q8IXB1	0.7	0.00341334	0.0226859	RNA-DDA
Q8IXH7	0.189474	0.43555	0.582783	RNA-DDA
Q8IXI1	0.458647	0.0434755	0.121918	RNA-DDA
Q8IXM2	-0.180599	0.471758	0.613889	RNA-DDA
Q8IXQ6	0.92782	4.64804e-06	0.000184271	RNA-DDA
Q8IY21	0.884211	0	0	RNA-DDA
Q8IY67	0.226471	0.397628	0.549715	RNA-DDA
Q8IYI6	-0.121805	0.607873	0.730189	RNA-DDA
Q8IZ83	0.21039	0.358328	0.510807	RNA-DDA
Q8IZP0	0.0571429	0.806027	0.88108	RNA-DDA
Q8N163	0.381818	0.0885098	0.197351	RNA-DDA
Q8N1B4	0.442105	0.0524142	0.137913	RNA-DDA
Q8N1F7	0.277922	0.221707	0.363817	RNA-DDA
Q8N1G4	-0.0636364	0.784224	0.862396	RNA-DDA
Q8N2G8	0.529412	0.0256785	0.0856276	RNA-DDA
Q8N2K0	0.467647	0.0698174	0.16605	RNA-DDA
Q8N335	0.638961	0.00230445	0.0174389	RNA-DDA
Q8N392	0.308566	0.21233	0.353284	RNA-DDA
Q8N3C0	0.0617647	0.822182	0.890664	RNA-DDA
Q8N3U4	0.384962	0.0946229	0.204669	RNA-DDA
Q8N573	0.368421	0.133078	0.258715	RNA-DDA
Q8N5K1	-0.126316	0.60535	0.728063	RNA-DDA
Q8N684	-0.0807018	0.742711	0.836501	RNA-DDA
Q8N6H7	0.179221	0.435226	0.582634	RNA-DDA
Q8N6T3	0.321078	0.20858	0.350262	RNA-DDA
Q8N766	0.277922	0.221707	0.363817	RNA-DDA
Q8N8A2	0.714286	0.000403259	0.00586112	RNA-DDA
Q8N8S7	0.64951	0.00590668	0.0326472	RNA-DDA
Q8N9N7	0.482353	0.060634	0.150782	RNA-DDA
Q8NBF2	0.521805	0.0197431	0.0728189	RNA-DDA
Q8NBJ4	0.566563	0.0158442	0.0637248	RNA-DDA
Q8NBJ5	0.457143	0.0386285	0.11217	RNA-DDA
Q8NBJ7	0.214286	0.349319	0.502398	RNA-DDA
Q8NBN3	0.431373	0.0853893	0.192266	RNA-DDA
Q8NBQ5	0.531169	0.0144645	0.0598405	RNA-DDA
Q8NBS9	0.594805	0.00524989	0.030425	RNA-DDA
Q8NBX0	0.780519	4.31622e-05	0.00118566	RNA-DDA
Q8NC51	0.185965	0.444249	0.589258	RNA-DDA
Q8NC56	-0.0805195	0.728317	0.826048	RNA-DDA
Q8NCA5	0.304438	0.21876	0.360925	RNA-DDA
Q8NCL4	0.892157	0	0	RNA-DDA
Q8NCN5	0.575325	0.00729997	0.0378359	RNA-DDA
Q8NCW5	0.466234	0.0345727	0.10368	RNA-DDA
Q8ND56	-0.190918	0.44635	0.590618	RNA-DDA
Q8NDH3	0.651948	0.00176691	0.0147979	RNA-DDA
Q8NE62	0.491176	0.0555802	0.142557	RNA-DDA
Q8NE71	0.448916	0.063317	0.155435	RNA-DDA
Q8NEB9	0.311765	0.239304	0.385101	RNA-DDA
Q8NEU8	0.151948	0.509249	0.646444	RNA-DDA
Q8NEW0	0.149639	0.552219	0.683925	RNA-DDA
Q8NEZ5	0.23839	0.339317	0.492474	RNA-DDA
Q8NF50	0.727273	0.000280132	0.0045266	RNA-DDA
Q8NF91	0.357895	0.121794	0.242793	RNA-DDA
Q8NFH3	0.0350877	0.888222	0.932345	RNA-DDA
Q8NFH5	0.217647	0.416731	0.567275	RNA-DDA
[truncated: 5,166 more rows]
