# Supplementary material for: Proteogenomic Workflow Reveals Molecular Phenotypes Related to Breast Cancer Mammographic Appearance
Source: J Proteome Res. 2021 Apr 15;20(5):2983–3001. doi: 10.1021/acs.jproteome.1c00243 (PMC8155562; doi:10.1021/acs.jproteome.1c00243)
Supplement: Supplementary file 8 — pr1c00243_si_008.xlsx [file pr1c00243_si_008.xlsx]

## Sheet: Sheet1
Table S8. Top significant genes out of ER status analysis of the RNA-sequencing dataset matching MS data.
Uniprot	ENSEMBL	Gene Name	Log2 Ratio - RNA	Log2 Ratio - DDA	Log2 Ratio - DIA	p-value	Adjusted p-value	Enrichment (RNA)	Matching layers
P31151	ENSG00000143556	S10A7	-1.63711		-0.642788	6.95e-10	5.67e-07	ER negative	RNA-DIA
P51812	ENSG00000177189	KS6A3	-1.62928	-1.33596	0.65481	1.49e-08	4.75e-06	ER negative	ALL
O60610	ENSG00000131504	DIAP1	-1.60185	-0.955726	-0.448164	5.65e-09	2.65e-06	ER negative	ALL
Q9HC35	ENSG00000143924	EML4	-1.57513	-1.27743		4.34e-08	9.58e-06	ER negative	RNA-DDA
Q9H8S9	ENSG00000114978	MOB1A	-1.56909	-0.748854		2.2e-07	2.97e-05	ER negative	RNA-DDA
Q96RU3	ENSG00000187239	FNBP1	-1.56295	-0.57197	-0.134374	4.64e-08	9.96e-06	ER negative	ALL
P13796	ENSG00000136167	LCP1	-1.55844	-0.122055		1.23e-09	8e-07	ER negative	RNA-DDA
Q8WZ64	ENSG00000047365	ARAP2	-1.54799		-0.998932	2.39e-08	6.62e-06	ER negative	RNA-DIA
P22897	ENSG00000260314	MRC1	-1.53197	-0.906658	-1.13374	6.91e-09	2.82e-06	ER negative	ALL
Q99986	ENSG00000100749	VRK1	-1.52668		-0.745331	2.27e-07	3.06e-05	ER negative	RNA-DIA
P61626	ENSG00000090382	LYSC	-1.5233	-0.709281	1.06533	1.49e-08	4.75e-06	ER negative	ALL
Q8WWW0	ENSG00000266094	RASF5	-1.52083		-0.766132	1.86e-08	5.53e-06	ER negative	RNA-DIA
P08575	ENSG00000081237	PTPRC	-1.51278	-1.34972		8.81e-09	3.34e-06	ER negative	RNA-DDA
P07948	ENSG00000254087	LYN	-1.50833	-1.04043	-1.09518	6.05e-08	1.15e-05	ER negative	ALL
O95379	ENSG00000145779	TFIP8	-1.50787		-0.994027	9.13e-08	1.62e-05	ER negative	RNA-DIA
Q9NR09	ENSG00000115760	BIRC6	-1.50363		-0.401297	1.82e-05	0.000689749	ER negative	RNA-DIA
O14981	ENSG00000095564	BTAF1	-1.50121		1.16518	3.53e-06	0.000210834	ER negative	RNA-DIA
Q13761	ENSG00000020633	RUNX3	-1.4971		-0.470548	4.38e-08	9.58e-06	ER negative	RNA-DIA
Q5TEJ8	ENSG00000130775	THMS2	-1.49657		-1.21868	8.53e-08	1.54e-05	ER negative	RNA-DIA
Q6JBY9	ENSG00000198771	CPZIP	-1.48823		-0.986639	1.04e-07	1.8e-05	ER negative	RNA-DIA
P23381	ENSG00000140105	WARS	-1.48765	0.252781		9.15e-10	7.25e-07	ER negative	RNA-DDA
Q9Y2J8	ENSG00000117115	PADI2	-1.48209	-0.883931	-1.39249	2.88e-08	7.6e-06	ER negative	ALL
Q13496	ENSG00000171100	MTM1	-1.47614		-0.731939	3.92e-05	0.00124145	ER negative	RNA-DIA
O15247	ENSG00000155962	CLIC2	-1.47017	-1.06889	-1.01164	1.19e-05	0.000498706	ER negative	ALL
O95319	ENSG00000048740	CELF2	-1.46976		-0.818133	6.37e-07	6.21e-05	ER negative	RNA-DIA
O14776	ENSG00000113649	TCERG1	-1.46911	-0.32407		6.26e-06	0.000319202	ER negative	RNA-DDA
Q14739	ENSG00000143815	LBR	-1.46618		-1.50025	3.5e-07	4.15e-05	ER negative	RNA-DIA
Q14699	ENSG00000131378	RFTN1	-1.46477	-1.24926	-1.13848	3.24e-06	0.000196059	ER negative	ALL
Q96S86	ENSG00000140511	HPLN3	-1.46418		-0.280919	2.19e-07	2.97e-05	ER negative	RNA-DIA
O15117	ENSG00000082074	FYB	-1.46189		-0.0670404	3.56e-08	8.67e-06	ER negative	RNA-DIA
Q15057	ENSG00000114331	ACAP2	-1.46115	-0.851691	-0.855617	2.33e-05	0.000833823	ER negative	ALL
Q5JSL3	ENSG00000147251	DOC11	-1.45931	-0.732821	-0.93285	1.68e-06	0.000124411	ER negative	ALL
P19320	ENSG00000162692	VCAM1	-1.45315		-0.518972	1.23e-06	9.95e-05	ER negative	RNA-DIA
Q13043	ENSG00000101109	STK4	-1.45204	-1.00668	-1.12658	1.63e-06	0.000122157	ER negative	ALL
Q68CR1	ENSG00000091490	SE1L3	-1.45169		-0.0918247	1.94e-08	5.55e-06	ER negative	RNA-DIA
Q9BZ72	ENSG00000090975	PITM2	-1.45156		-0.428743	2.7e-06	0.000172987	ER negative	RNA-DIA
Q9NZM3	ENSG00000198399	ITSN2	-1.44995		-0.548507	2.01e-05	0.0007499	ER negative	RNA-DIA
P20700	ENSG00000113368	LMNB1	-1.44611	0.426167		1.34e-06	0.000106825	ER negative	RNA-DDA
P14317	ENSG00000180353	HCLS1	-1.44586	-1.30553		1.47e-07	2.31e-05	ER negative	RNA-DDA
Q9BRR9	ENSG00000123329	RHG09	-1.44563		0.580384	2.35e-07	3.12e-05	ER negative	RNA-DIA
P28289	ENSG00000136842	TMOD1	-1.44471		-0.698763	3.76e-08	8.9e-06	ER negative	RNA-DIA
Q9NQW7	ENSG00000108039	XPP1	-1.44063	-1.36567	-0.958827	7.14e-06	0.000348374	ER negative	ALL
Q9UBW5	ENSG00000110934	BIN2	-1.43707		-0.367866	2.6e-07	3.3e-05	ER negative	RNA-DIA
P20963	ENSG00000198821	CD3Z	-1.43644		-0.678638	9.18e-07	8.15e-05	ER negative	RNA-DIA
Q86YN6	ENSG00000155846	PRGC2	-1.43497		0.345042	2.7e-06	0.000172987	ER negative	RNA-DIA
O75995	ENSG00000122122	SASH3	-1.43336		-0.845372	2.44e-07	3.2e-05	ER negative	RNA-DIA
P01024	ENSG00000125730	C3	-1.43313	-0.111686		6.36e-07	6.21e-05	ER negative	RNA-DDA
P09326	ENSG00000117091	CD48	-1.43149		-1.03905	4.52e-07	4.97e-05	ER negative	RNA-DIA
P06239	ENSG00000182866	LCK	-1.43031		-0.627044	9e-07	8.07e-05	ER negative	RNA-DIA
O00471	ENSG00000070367	EXOC5	-1.42959	0.59011	0.822132	2.7e-05	0.000933416	ER negative	ALL
Q9NSV4	ENSG00000139734	DIAP3	-1.42745		-0.968869	1.73e-05	0.000664235	ER negative	RNA-DIA
P52594	ENSG00000173744	AGFG1	-1.4254	-0.211649	-0.416662	2.17e-05	0.000790401	ER negative	ALL
P04234	ENSG00000167286	CD3D	-1.42404		-0.791632	7.22e-07	6.88e-05	ER negative	RNA-DIA
Q8IYB3	ENSG00000133226	SRRM1	-1.42253		-0.291429	2.45e-05	0.000866178	ER negative	RNA-DIA
P05109	ENSG00000143546	S10A8	-1.42095	-1.30088	-1.12778	6.87e-17	9.51e-13	ER negative	ALL
Q9UGQ3	ENSG00000160326	GTR6	-1.41976		-0.26909	5.44e-08	1.08e-05	ER negative	RNA-DIA
P02549	ENSG00000163554	SPTA1	-1.41841	-0.427231	-0.699157	2.67e-06	0.000172466	ER negative	ALL
P14902	ENSG00000131203	I23O1	-1.41736		-0.108796	1.81e-12	7.17e-09	ER negative	RNA-DIA
P50453	ENSG00000170542	SPB9	-1.41613	-1.26005	-0.651392	2.99e-06	0.000185959	ER negative	ALL
Q92608	ENSG00000134516	DOCK2	-1.41577	-0.658532	-0.666284	3.77e-07	4.35e-05	ER negative	ALL
P05771	ENSG00000166501	KPCB	-1.41555		-0.537035	8.34e-08	1.52e-05	ER negative	RNA-DIA
O00329	ENSG00000171608	PK3CD	-1.41394		-0.223362	2.65e-06	0.000171758	ER negative	RNA-DIA
Q14677	ENSG00000113282	EPN4	-1.41374	-0.298398	0.511473	4.92e-05	0.00146868	ER negative	ALL
Q709C8	ENSG00000129003	VP13C	-1.41371	-0.618291	0.135041	5.8e-05	0.00164012	ER negative	ALL
P61160	ENSG00000138071	ACTR2	-1.41294	-1.23295		3.76e-05	0.00120733	ER negative	RNA-DDA
Q14586	ENSG00000185947	ZN267	-1.41228		-0.884463	8.31e-06	0.000384956	ER negative	RNA-DIA
P48200	ENSG00000136381	IREB2	-1.41118		0.619476	0.000187567	0.00393264	ER negative	RNA-DIA
Q96PP9	ENSG00000162654	GBP4	-1.41117		0.319133	6.92e-09	2.82e-06	ER negative	RNA-DIA
Q6K0P9	ENSG00000163564	IFIX	-1.40844		-0.13246	3.48e-07	4.13e-05	ER negative	RNA-DIA
Q9Y305	ENSG00000123130	ACOT9	-1.40725	-0.739058	0.355297	4.18e-05	0.00130325	ER negative	ALL
Q6ZS81	ENSG00000128815	WDFY4	-1.40706		-0.434726	2.1e-07	2.92e-05	ER negative	RNA-DIA
P01903	ENSG00000204287	HLA-DRA	-1.40596	-0.0174816		3.77e-06	0.000221846	ER negative	RNA-DDA
P07766	ENSG00000198851	CD3E	-1.4025		0.515434	1.08e-06	9.05e-05	ER negative	RNA-DIA
P32942	ENSG00000076662	ICAM3	-1.40232		-0.339202	1.21e-06	9.9e-05	ER negative	RNA-DIA
Q96PP8	ENSG00000154451	GBP5	-1.3998		-0.469498	1.91e-10	2.93e-07	ER negative	RNA-DIA
Q14161	ENSG00000139436	GIT2	-1.39845		-0.0704	4.17e-05	0.00130079	ER negative	RNA-DIA
Q7Z6I6	ENSG00000186517	RHG30	-1.39826		-0.898936	8.59e-07	7.85e-05	ER negative	RNA-DIA
Q9NRL2	ENSG00000198604	BAZ1A	-1.39699		-0.836971	2.37e-05	0.000845955	ER negative	RNA-DIA
O00139	ENSG00000068796	KIF2A	-1.39633	-0.57501	-0.843688	2.25e-05	0.000813213	ER negative	ALL
Q9C0E2	ENSG00000132953	XPO4	-1.39548		0.177944	0.000105491	0.00257472	ER negative	RNA-DIA
P53634	ENSG00000109861	CATC	-1.39541	-0.732583	0.711842	1.91e-06	0.000136729	ER negative	ALL
Q8WU79	ENSG00000084070	SMAP2	-1.3948	-0.769103	-1.29948	1.6e-05	0.000622699	ER negative	ALL
P50452	ENSG00000166401	SPB8	-1.39435		0.512621	2.59e-05	0.000906229	ER negative	RNA-DIA
Q14344	ENSG00000120063	GNA13	-1.39195	-0.675329	-0.692138	8.56e-05	0.00217703	ER negative	ALL
P42331	ENSG00000163219	RHG25	-1.3897	-1.11789	-1.19155	8.72e-07	7.92e-05	ER negative	ALL
P28907	ENSG00000004468	CD38	-1.38829		-0.574321	9.37e-09	3.41e-06	ER negative	RNA-DIA
P06340	ENSG00000204252	DOA	-1.38723		0.019463	2.84e-06	0.000178922	ER negative	RNA-DIA
Q8N8A2	ENSG00000065413	ANR44	-1.38509	-0.899563	-0.981063	8.23e-06	0.000383666	ER negative	ALL
P43403	ENSG00000115085	ZAP70	-1.38164		-0.0791714	9.28e-07	8.19e-05	ER negative	RNA-DIA
Q03519	ENSG00000204267	TAP2	-1.3776	-1.10462		3.17e-06	0.000192737	ER negative	RNA-DDA
Q14019	ENSG00000103187	COTL1	-1.37556	0.38732		4.67e-06	0.00026043	ER negative	RNA-DDA
P04179	ENSG00000112096	SOD2	-1.37466	0.334931		8.01e-07	7.5e-05	ER negative	RNA-DDA
P28676	ENSG00000115271	GRAN	-1.37439	-0.61676	0.0282786	3.92e-05	0.00124145	ER negative	ALL
P48059	ENSG00000169756	LIMS1	-1.37344	-0.0884551	0.494398	0.000407806	0.00694348	ER negative	ALL
Q13177	ENSG00000180370	PAK2	-1.37239	-0.931621	-0.0869639	0.000159487	0.00350131	ER negative	ALL
Q16719	ENSG00000115919	KYNU	-1.37208	-0.655852	-0.766669	1.58e-07	2.38e-05	ER negative	ALL
Q8N103	ENSG00000164691	TAGAP	-1.37133		-0.144424	2e-06	0.000138962	ER negative	RNA-DIA
Q01813	ENSG00000067057	PFKP	-1.36709	-1.09872		1.15e-06	9.52e-05	ER negative	RNA-DDA
Q15208	ENSG00000112079	STK38	-1.3666	-0.651587	-0.529334	0.000231539	0.00456845	ER negative	ALL
P06734	ENSG00000104921	FCER2	-1.36652		0.254773	5.79e-05	0.00164012	ER negative	RNA-DIA
O00505	ENSG00000102753	IMA4	-1.36432	-0.916406	-0.48594	0.000238173	0.0046595	ER negative	ALL
Q13094	ENSG00000043462	LCP2	-1.36293		-0.395786	4.19e-06	0.000241191	ER negative	RNA-DIA
Q96B26	ENSG00000120699	EXOS8	-1.36284		-0.890593	0.000287544	0.00538875	ER negative	RNA-DIA
P55160	ENSG00000123338	NCKPL	-1.36237	-1.34568	-0.130362	2.68e-06	0.000172633	ER negative	ALL
O60496	ENSG00000147443	DOK2	-1.36185		-0.719935	2.3e-05	0.0008257	ER negative	RNA-DIA
P20036	ENSG00000231389	DPA1	-1.35944	-0.190791	0.342818	2.5e-05	0.000881162	ER negative	ALL
Q15080	ENSG00000100365	NCF4	-1.3583		-1.12186	9.35e-06	0.000418656	ER negative	RNA-DIA
P01909	ENSG00000196735	DQA1	-1.3581		0.180861	3.4e-05	0.00112591	ER negative	RNA-DIA
P19827	ENSG00000055957	ITIH1	-1.35791	-0.231833		0.000415555	0.00701934	ER negative	RNA-DDA
P19801	ENSG00000002726	AOC1	-1.35477		0.693056	3.12e-06	0.0001916	ER negative	RNA-DIA
P25774	ENSG00000163131	CATS	-1.35389	-1.3256	-0.530869	6.23e-07	6.14e-05	ER negative	ALL
Q6ZUJ8	ENSG00000155629	BCAP	-1.35306		-0.353954	4.88e-06	0.000267666	ER negative	RNA-DIA
Q9UNA1	ENSG00000145819	RHG26	-1.35302		-0.70089	3.25e-05	0.00108503	ER negative	RNA-DIA
P14151	ENSG00000188404	LYAM1	-1.35278		-0.482766	3.6e-07	4.21e-05	ER negative	RNA-DIA
P04839	ENSG00000165168	CY24B	-1.35049	-1.23077	-0.292341	1.96e-06	0.000137539	ER negative	ALL
Q9Y2D0	ENSG00000169239	CAH5B	-1.34998		-0.921703	0.000129773	0.00300346	ER negative	RNA-DIA
P14222	ENSG00000180644	PERF	-1.34908		-1.08365	5.35e-08	1.08e-05	ER negative	RNA-DIA
Q6NYC8	ENSG00000146112	PPR18	-1.34857		-1.29494	2.09e-05	0.000770308	ER negative	RNA-DIA
O94956	ENSG00000137491	SO2B1	-1.34403		0.274177	7.06e-05	0.00189514	ER negative	RNA-DIA
O95428	ENSG00000100767	PPN	-1.34297		0.352506	0.000238347	0.00465962	ER negative	RNA-DIA
Q96HE7	ENSG00000197930	ERO1A	-1.34213	-1.08184	0.298743	4.36e-06	0.000248656	ER negative	ALL
P32455	ENSG00000117228	GBP1	-1.34209	-0.14424		2.12e-07	2.92e-05	ER negative	RNA-DDA
P33992	ENSG00000100297	MCM5	-1.34144	-1.11119	0.409034	2.26e-05	0.000815683	ER negative	ALL
P06702	ENSG00000163220	S10A9	-1.34015	-1.19119	-0.294756	1.08e-13	7.48e-10	ER negative	ALL
Q7Z333	ENSG00000107290	SETX	-1.33935		-0.799942	0.000197441	0.00408477	ER negative	RNA-DIA
Q12912	ENSG00000118308	LRMP	-1.33783		0.690969	5.6e-07	5.72e-05	ER negative	RNA-DIA
Q9BXX0	ENSG00000132205	EMIL2	-1.33627	-0.796293	-0.809614	0.000361281	0.00632387	ER negative	ALL
P05362	ENSG00000090339	ICAM1	-1.33533	-0.851459		1.95e-06	0.000137539	ER negative	RNA-DDA
P26022	ENSG00000163661	PTX3	-1.333		0.671222	0.000390711	0.00672683	ER negative	RNA-DIA
Q96CW5	ENSG00000126216	GCP3	-1.32998	-0.0777719	-0.803947	0.000160107	0.00350892	ER negative	ALL
O60488	ENSG00000068366	ACSL4	-1.32774	-0.548808	-0.351228	2.42e-05	0.000856668	ER negative	ALL
P49788	ENSG00000118849	TIG1	-1.3265		0.321012	1.56e-05	0.000613572	ER negative	RNA-DIA
O15144	ENSG00000163466	ARPC2	-1.3264	0.536625		0.000621012	0.00940583	ER negative	RNA-DDA
Q8IZ07	ENSG00000076513	AN13A	-1.32564		-0.603142	0.000503428	0.00803971	ER negative	RNA-DIA
B0I1T2	ENSG00000136286	MYO1G	-1.32544	-1.27441	-1.04544	7.04e-06	0.000345307	ER negative	ALL
Q13303	ENSG00000069424	KCAB2	-1.32285		0.639534	8.46e-06	0.000387162	ER negative	RNA-DIA
Q9NVZ3	ENSG00000157191	NECP2	-1.32055	-0.894867	-1.07835	0.000137967	0.00314564	ER negative	ALL
O94804	ENSG00000072786	STK10	-1.31915	-0.825117	-0.913718	6.81e-06	0.000341047	ER negative	ALL
Q8WVY7	ENSG00000164332	UBCP1	-1.31873	-0.0607855	0.132306	0.000384434	0.0066394	ER negative	ALL
P26038	ENSG00000147065	MSN	-1.31871	1.19645		3.76e-05	0.00120733	ER negative	RNA-DDA
O95466	ENSG00000184922	FMNL1	-1.31856	-0.66649	-0.290015	9.89e-06	0.000432606	ER negative	ALL
Q01518	ENSG00000131236	CAP1	-1.3176	1.14085		0.000258033	0.00497427	ER negative	RNA-DDA
Q06187	ENSG00000010671	BTK	-1.3154		-0.33175	7.84e-06	0.000370736	ER negative	RNA-DIA
Q7L1T6	ENSG00000065615	NB5R4	-1.31498		-0.29848	9.33e-05	0.00234491	ER negative	RNA-DIA
Q86VB7	ENSG00000177575	C163A	-1.31447	-1.22197	-1.03979	6.72e-05	0.00182241	ER negative	ALL
Q8IUI8	ENSG00000176390	CRLF3	-1.31438		-0.685944	0.000141206	0.00319286	ER negative	RNA-DIA
Q16666	ENSG00000163565	IFI16	-1.31327	-0.931878		7.22e-05	0.00192621	ER negative	RNA-DDA
P26010	ENSG00000139626	ITB7	-1.31307		-0.947026	9.57e-06	0.000423689	ER negative	RNA-DIA
P33121	ENSG00000151726	ACSL1	-1.31247	-0.0318989		0.000219712	0.00439456	ER negative	RNA-DDA
P42566	ENSG00000085832	EPS15	-1.31198	-0.723335	-0.675325	0.000666681	0.00992391	ER negative	ALL
Q96D96	ENSG00000122986	HVCN1	-1.3096		-0.730531	5.03e-06	0.000273884	ER negative	RNA-DIA
Q13415	ENSG00000085840	ORC1	-1.3081		-0.746488	5.49e-06	0.000291089	ER negative	RNA-DIA
Q13362	ENSG00000078304	2A5G	-1.3067		-0.175447	0.000314791	0.005756	ER negative	RNA-DIA
Q70CQ2	ENSG00000115464	UBP34	-1.305		-0.85819	0.00104303	0.0137198	ER negative	RNA-DIA
P42167	ENSG00000120802	LAP2B	-1.30487	-0.879479	-1.12991	0.00043033	0.00720737	ER negative	ALL
P42166	ENSG00000120802	TMPO	-1.30487	-0.982822		0.00043033	0.00720737	ER negative	RNA-DDA
Q96PU8	ENSG00000112531	QKI	-1.30433	-0.372184	0.337013	0.000340086	0.00605857	ER negative	ALL
P04440	ENSG00000223865	DPB1	-1.30427		-0.183267	7.38e-05	0.00195755	ER negative	RNA-DIA
Q8NI36	ENSG00000134987	WDR36	-1.30373		-0.863712	0.000649892	0.00974732	ER negative	RNA-DIA
P48960	ENSG00000123146	CD97	-1.30326		-0.444467	2.32e-05	0.000833823	ER negative	RNA-DIA
O60313	ENSG00000198836	OPA1	-1.30221	-0.798004	-0.0426872	0.000346466	0.0061367	ER negative	ALL
P35659	ENSG00000124795	DEK	-1.30203	-0.204408	-0.351184	0.000108811	0.00263716	ER negative	ALL
Q8N1F7	ENSG00000102900	NUP93	-1.29897	-0.371345	-1.12605	0.000303532	0.00560562	ER negative	ALL
P01911	ENSG00000196126	HLA-DRB1	-1.29801	-1.38063		6.82e-05	0.00184318	ER negative	RNA-DDA
Q9GIY3	ENSG00000196126	2B1E	-1.29801		-0.685228	6.82e-05	0.00184318	ER negative	RNA-DIA
P04229	ENSG00000196126	2B11	-1.29801		0.931961	6.82e-05	0.00184318	ER negative	RNA-DIA
P04233	ENSG00000019582	HG2A	-1.29796	-0.774746	-1.18427	7.38e-05	0.00195755	ER negative	ALL
Q14644	ENSG00000185989	RASA3	-1.29794		-0.913532	0.000268522	0.00511595	ER negative	RNA-DIA
P31146	ENSG00000102879	CORO1A	-1.29712	0.325979		6.56e-06	0.000329652	ER negative	RNA-DDA
O94925	ENSG00000115419	GLSK	-1.29628	-0.430625	-0.923635	3.2e-05	0.0010703	ER negative	ALL
Q8TEQ0	ENSG00000048471	SNX29	-1.29518		-0.384924	0.000583957	0.0090021	ER negative	RNA-DIA
P28067	ENSG00000204257	DMA	-1.29047		0.284834	0.000111683	0.00267865	ER negative	RNA-DIA
Q9Y4E8	ENSG00000135655	UBP15	-1.28868	-0.345346	-0.19883	0.000374162	0.00651479	ER negative	ALL
O00241	ENSG00000101307	SIRB1	-1.28739		-0.643186	0.00157385	0.0184116	ER negative	RNA-DIA
Q03169	ENSG00000185215	TNAP2	-1.28672	-0.0133435	0.367638	1.1e-06	9.21e-05	ER negative	ALL
P22303	ENSG00000087085	ACES	-1.28444		0.131885	1.7e-05	0.000658006	ER negative	RNA-DIA
Q9Y483	ENSG00000143033	MTF2	-1.28404		-0.513862	0.000720056	0.0104874	ER negative	RNA-DIA
O95347	ENSG00000136824	SMC2	-1.2837		0.0728505	0.000134615	0.0030917	ER negative	RNA-DIA
P78324	ENSG00000198053	SHPS1	-1.28324		-0.274034	0.000454578	0.00751397	ER negative	RNA-DIA
Q16647	ENSG00000124212	PTGIS	-1.28165	-1.17967		0.000244405	0.00475791	ER negative	RNA-DDA
P51159	ENSG00000069974	RB27A	-1.27893	-0.958109	0.125335	0.000185484	0.00390446	ER negative	ALL
Q8WVD3	ENSG00000134758	RN138	-1.27864		0.623657	0.00042537	0.00715001	ER negative	RNA-DIA
P52292	ENSG00000182481	IMA1	-1.27624	-0.753633	-1.22461	2.77e-05	0.000955925	ER negative	ALL
P49736	ENSG00000073111	MCM2	-1.2761	-0.706176	-0.661077	2.72e-05	0.000940326	ER negative	ALL
Q14314	ENSG00000127951	FGL2	-1.27482		-0.143993	0.000173675	0.0037123	ER negative	RNA-DIA
Q6GTX8	ENSG00000167613	LAIR1	-1.27292		-0.721792	3.17e-05	0.00106603	ER negative	RNA-DIA
Q6IQ22	ENSG00000206418	RAB12	-1.27278		-0.0469095	0.000808235	0.0114233	ER negative	RNA-DIA
Q9Y3Z3	ENSG00000101347	SAMHD1	-1.27266	0.743434		9.67e-05	0.00241204	ER negative	RNA-DDA
P49902	ENSG00000076685	5NTC	-1.27141	0.0311087	-0.751949	0.000108145	0.00262563	ER negative	ALL
Q9NZK5	ENSG00000093072	ADA2	-1.2712		-0.900882	7.54e-05	0.00197992	ER negative	RNA-DIA
P56279	ENSG00000100721	TCL1A	-1.26999		-0.944739	9.8e-06	0.000429471	ER negative	RNA-DIA
Q96Q15	ENSG00000157106	SMG1	-1.26973		-0.0311062	0.00171328	0.0195672	ER negative	RNA-DIA
O75791	ENSG00000100351	GRAP2	-1.26778		-0.426294	2.64e-05	0.000920381	ER negative	RNA-DIA
A5YKK6	ENSG00000125107	CNOT1	-1.26737	-0.179661	-0.209646	0.00465946	0.0395576	ER negative	ALL
P00491	ENSG00000198805	PNP	-1.26475	-0.742045		2.33e-05	0.000833823	ER negative	RNA-DDA
Q9ULV4	ENSG00000110880	COR1C	-1.26469	-0.726262	-1.06793	0.000430314	0.00720737	ER negative	ALL
Q9NR56	ENSG00000152601	MBNL1	-1.26268	0.0848938	0.763769	0.000491129	0.00790543	ER negative	ALL
Q13464	ENSG00000067900	ROCK1	-1.26165	0.00397555	-0.582402	0.0013934	0.0169001	ER negative	ALL
Q9NTM9	ENSG00000119929	CUTC	-1.26081		-0.929545	0.000440279	0.0073297	ER negative	RNA-DIA
Q15027	ENSG00000072818	ACAP1	-1.26036		-0.798898	8.28e-06	0.000384166	ER negative	RNA-DIA
P31350	ENSG00000171848	RIR2	-1.25978		-0.845232	0.000228229	0.00452245	ER negative	RNA-DIA
Q01740	ENSG00000010932	FMO1	-1.2597		0.877071	0.000211487	0.00429056	ER negative	RNA-DIA
A6NHR9	ENSG00000101596	SMHD1	-1.25758	-0.571403	-0.795059	0.000409117	0.00695724	ER negative	ALL
O43516	ENSG00000115935	WIPF1	-1.25657		-0.344601	0.000132346	0.00305011	ER negative	RNA-DIA
Q96PY5	ENSG00000157827	FMNL2	-1.25379	0.0504671		8.14e-05	0.00209174	ER negative	RNA-DDA
Q01201	ENSG00000104856	RELB	-1.25367		0.00889633	8.59e-06	0.000392162	ER negative	RNA-DIA
Q08AF3	ENSG00000166750	SLFN5	-1.25308	-1.32928	-0.0797181	0.000825948	0.0115861	ER negative	ALL
P98171	ENSG00000089820	RHG04	-1.25216		-1.27004	4.59e-05	0.00140168	ER negative	RNA-DIA
O00221	ENSG00000146232	IKBE	-1.25201		-0.67435	5.88e-05	0.00165909	ER negative	RNA-DIA
Q7L014	ENSG00000145833	DDX46	-1.25166	-0.361283	-0.613236	0.00141124	0.0170345	ER negative	ALL
P48739	ENSG00000180957	PIPNB	-1.24924	-1.36741	0.0193671	0.00287982	0.0279695	ER negative	ALL
Q9H4G4	ENSG00000122694	GAPR1	-1.249	-0.046406	-1.07395	3.06e-05	0.00103545	ER negative	ALL
P46063	ENSG00000004700	RECQ1	-1.24899	-0.208618	-0.681388	0.00275992	0.027325	ER negative	ALL
P05107	ENSG00000160255	ITB2	-1.24854	-1.1888	-1.2338	0.000125772	0.00293773	ER negative	ALL
P29323	ENSG00000133216	EPHB2	-1.24712		-0.475595	9.39e-06	0.000418762	ER negative	RNA-DIA
P08631	ENSG00000101336	HCK	-1.24616		-0.304261	5.56e-05	0.00158815	ER negative	RNA-DIA
O15042	ENSG00000163714	SR140	-1.24547		1.15098	0.000951179	0.0128568	ER negative	RNA-DIA
P19878	ENSG00000116701	NCF2	-1.24262		-0.401192	0.000167502	0.00361664	ER negative	RNA-DIA
Q12913	ENSG00000149177	PTPRJ	-1.24232		-0.417535	0.000804261	0.0113849	ER negative	RNA-DIA
P46013	ENSG00000148773	KI67	-1.24014		-0.526182	2.04e-05	0.000756462	ER negative	RNA-DIA
O00571	ENSG00000215301	DDX3X	-1.23998	0.282435	-0.879387	0.0031602	0.02995	ER negative	ALL
P09661	ENSG00000131876	RU2A	-1.23863	-0.255384	0.386882	0.000315406	0.00576345	ER negative	ALL
Q9ULT0	ENSG00000068724	TTC7A	-1.23824		0.886614	0.00101042	0.0134107	ER negative	RNA-DIA
Q96B97	ENSG00000147010	SH3K1	-1.23755	-1.03089	-0.938408	0.000207733	0.00423698	ER negative	ALL
P10114	ENSG00000125249	RAP2A	-1.23413		-0.620115	0.000266293	0.00508048	ER negative	RNA-DIA
Q96QU8	ENSG00000169180	XPO6	-1.23169		-0.309821	0.00156994	0.0183892	ER negative	RNA-DIA
O15554	ENSG00000104783	KCNN4	-1.23092		-0.820259	1.35e-05	0.0005496	ER negative	RNA-DIA
P41240	ENSG00000103653	CSK	-1.2306	-1.53654	-0.902252	0.00027805	0.00523983	ER negative	ALL
Q8IWB7	ENSG00000085449	WDFY1	-1.22928	0.0828148	0.368231	0.00134239	0.0165309	ER negative	ALL
P04150	ENSG00000113580	GCR	-1.22905		-0.967834	0.00279217	0.0275424	ER negative	RNA-DIA
Q8N4C6	ENSG00000100503	NIN	-1.22781		-0.199783	0.00049066	0.00790476	ER negative	RNA-DIA
Q9NQ88	ENSG00000078237	TIGAR	-1.22739	-0.688929		0.003736	0.0337666	ER negative	RNA-DDA
P05198	ENSG00000134001	IF2A	-1.22688	-0.715561	-0.12236	0.000655793	0.00979672	ER negative	ALL
Q9NUV9	ENSG00000133574	GIMA4	-1.22425	-0.587798	-0.379537	5.04e-05	0.00148529	ER negative	ALL
P49790	ENSG00000124789	NU153	-1.22022	-0.697867	-0.372594	0.00171041	0.0195588	ER negative	ALL
Q9BXW9	ENSG00000144554	FACD2	-1.2192		-0.975999	0.000496847	0.00795587	ER negative	RNA-DIA
Q92888	ENSG00000076928	ARHG1	-1.21917	-1.12242	-0.815092	0.000308242	0.00566311	ER negative	ALL
P35249	ENSG00000163918	RFC4	-1.21889	-0.339343	-0.554819	0.00037639	0.00653306	ER negative	ALL
Q5SSJ5	ENSG00000127483	HP1B3	-1.21873	0.593296	-0.4495	0.00315877	0.0299467	ER negative	ALL
P05141	ENSG00000005022	ADT2	-1.21865	-0.435254	-0.744359	0.00100968	0.0134107	ER negative	ALL
P15153	ENSG00000128340	RAC2	-1.2185	-1.13687		3.09e-05	0.00104298	ER negative	RNA-DDA
Q13557	ENSG00000145349	KCC2D	-1.21771	-1.12136	-1.36662	0.00569567	0.0452553	ER negative	ALL
P14780	ENSG00000100985	MMP9	-1.21678		-0.719034	6.24e-05	0.0017222	ER negative	RNA-DIA
P24723	ENSG00000027075	KPCL	-1.21675		-0.281105	0.000593724	0.0091081	ER negative	RNA-DIA
P16885	ENSG00000197943	PLCG2	-1.21651	-0.692346	-0.620708	0.000126367	0.00294664	ER negative	ALL
P15498	ENSG00000141968	VAV	-1.21544	-0.292316	-0.656119	2.68e-05	0.000931452	ER negative	ALL
Q6P444	ENSG00000146410	MTFR2	-1.21522		-0.815942	5.31e-05	0.00154057	ER negative	RNA-DIA
Q92835	ENSG00000168918	SHIP1	-1.21372	-1.26973	-1.17488	5.36e-05	0.00154874	ER negative	ALL
Q86UX7	ENSG00000149781	FERMT3	-1.21356	-1.20139		0.000139388	0.00316763	ER negative	RNA-DDA
P42345	ENSG00000198793	MTOR	-1.2131	0.826656	-0.575878	0.00266386	0.0266309	ER negative	ALL
Q7Z5R6	ENSG00000077420	AB1IP	-1.21233		-1.05262	7.19e-06	0.000348374	ER negative	RNA-DIA
A6NC98	ENSG00000168071	CC88B	-1.21115		0.218207	0.000181701	0.00385413	ER negative	RNA-DIA
Q9Y2K7	ENSG00000173120	KDM2A	-1.211	-0.547846	-1.07501	0.00562851	0.0448952	ER negative	ALL
P62312	ENSG00000164167	LSM6	-1.20882	-0.605218	0.6062	0.00324097	0.0305171	ER negative	ALL
O75165	ENSG00000138246	DJC13	-1.20599	-0.703707	0.0402816	0.00157184	0.018396	ER negative	ALL
Q16851	ENSG00000169764	UGP2	-1.20584	-0.15061		0.00325418	0.0305895	ER negative	RNA-DDA
P02786	ENSG00000072274	TFR1	-1.20442	-0.394136	-0.373516	0.00351087	0.0322367	ER negative	ALL
P50213	ENSG00000166411	IDH3A	-1.20405	-0.805284	-0.823335	0.000668369	0.00992525	ER negative	ALL
Q8WXH0	ENSG00000054654	SYNE2	-1.20263	-0.349518	-0.814493	0.00201378	0.0219025	ER negative	ALL
P13747	ENSG00000204592	HLAE	-1.20164		-0.260507	0.000472603	0.00773305	ER negative	RNA-DIA
O00754	ENSG00000104774	MA2B1	-1.20121	-0.163337	-0.480947	0.000747484	0.010796	ER negative	ALL
Q6ZMZ3	ENSG00000176438	SYNE3	-1.20098		0.271984	0.00185849	0.0207012	ER negative	RNA-DIA
Q15878	ENSG00000198216	CAC1E	-1.19966		0.040486	0.000485119	0.00786353	ER negative	RNA-DIA
Q9NR30	ENSG00000165732	DDX21	-1.19802	-0.556928	-0.247922	0.000219013	0.00438744	ER negative	ALL
O15519	ENSG00000003402	CFLAR	-1.19733		0.970267	0.000800439	0.0113421	ER negative	RNA-DIA
Q9H3G5	ENSG00000106066	CPVL	-1.19707	-0.695299	-0.497466	0.00135933	0.0166325	ER negative	ALL
P51665	ENSG00000103035	PSMD7	-1.1963	0.905564	-0.934212	0.0013373	0.0165211	ER negative	ALL
O00499	ENSG00000136717	BIN1	-1.19588	-0.439069	-1.25239	0.000445044	0.00739569	ER negative	ALL
Q9NZ08	ENSG00000164307	ERAP1	-1.19557	-1.1603	-0.0247423	0.000874859	0.0120754	ER negative	ALL
Q9NT62	ENSG00000144848	ATG3	-1.19504	-0.959014	-1.20522	0.00231168	0.0241017	ER negative	ALL
Q56NI9	ENSG00000171320	ESCO2	-1.19474		-0.0312241	6.67e-05	0.00181062	ER negative	RNA-DIA
P31943	ENSG00000169045	HNRNPH1	-1.19447	0.455883		0.00397983	0.0352685	ER negative	RNA-DDA
P20701	ENSG00000005844	ITAL	-1.19364	-0.576142	-0.872659	0.000163479	0.0035575	ER negative	ALL
Q9UKX7	ENSG00000093000	NUP50	-1.19235		-1.03538	0.00366089	0.033316	ER negative	RNA-DIA
P25205	ENSG00000112118	MCM3	-1.19232	-1.07502	0.339331	0.00414211	0.0362084	ER negative	ALL
P33981	ENSG00000112742	TTK	-1.19071		-0.93004	7.59e-05	0.00198963	ER negative	RNA-DIA
P32456	ENSG00000162645	GBP2	-1.19012	-1.0749	-0.644338	6.59e-05	0.00179962	ER negative	ALL
O00160	ENSG00000142347	MYO1F	-1.18758	-0.525066	-0.767524	0.000115793	0.00275813	ER negative	ALL
Q9P2I0	ENSG00000165934	CPSF2	-1.18755	-0.0114228	-0.786226	0.00209939	0.0225415	ER negative	ALL
Q7L591	ENSG00000146094	DOK3	-1.18728		-1.21356	0.000864568	0.0119632	ER negative	RNA-DIA
P49863	ENSG00000113088	GRAK	-1.18684		-0.670196	2.39e-06	0.000159721	ER negative	RNA-DIA
Q02750	ENSG00000169032	MP2K1	-1.18634	-0.358849	-0.736992	0.000615134	0.00935775	ER negative	ALL
Q92620	ENSG00000140829	PRP16	-1.18226	-0.28111	0.568104	0.00536602	0.043554	ER negative	ALL
P49321	ENSG00000132780	NASP	-1.18205	-0.978739	-0.3709	0.000673214	0.00997826	ER negative	ALL
Q8NBI5	ENSG00000134802	S43A3	-1.18164		-0.0594056	0.000260431	0.0050031	ER negative	RNA-DIA
P51809	ENSG00000124333	VAMP7	-1.18004		-0.356843	0.003298	0.0308652	ER negative	RNA-DIA
Q8TDJ6	ENSG00000104093	DMXL2	-1.17929		-0.78848	0.00053016	0.00835885	ER negative	RNA-DIA
Q14005	ENSG00000172349	IL16	-1.17927	-1.17517		3.62e-05	0.00117691	ER negative	RNA-DDA
Q9ULC5	ENSG00000197142	ACSL5	-1.17915		-0.723279	0.000350631	0.00617886	ER negative	RNA-DIA
Q8NF50	ENSG00000107099	DOCK8	-1.17539	-1.06287	0.0531377	9.57e-05	0.00239247	ER negative	ALL
Q8TET4	ENSG00000214013	GANC	-1.17512		-0.365048	0.00310813	0.029603	ER negative	RNA-DIA
Q93008	ENSG00000124486	USP9X	-1.17372	-0.150233	-0.183517	0.0065037	0.049239	ER negative	ALL
Q12802	ENSG00000170776	AKP13	-1.17267	0.28943	-0.451493	0.00386819	0.0346317	ER negative	ALL
A4D1P6	ENSG00000105875	WDR91	-1.17263		0.0909175	0.00057146	0.00886839	ER negative	RNA-DIA
Q9NYL9	ENSG00000138594	TMOD3	-1.17226	-0.57079	0.618954	0.00136805	0.0167026	ER negative	ALL
Q9ULH1	ENSG00000153317	ASAP1	-1.17171		-0.372786	0.00254923	0.0257451	ER negative	RNA-DIA
P16333	ENSG00000158092	NCK1	-1.16947	-0.535202	-0.619705	0.00077326	0.0110588	ER negative	ALL
Q5T4S7	ENSG00000127481	UBR4	-1.16845	-0.469455	-0.98446	0.00230044	0.0240297	ER negative	ALL
O15118	ENSG00000141458	NPC1	-1.16695		-0.592131	0.000303211	0.00560343	ER negative	RNA-DIA
Q9Y6K1	ENSG00000119772	DNM3A	-1.16462		0.655497	0.000332019	0.00597246	ER negative	RNA-DIA
O60234	ENSG00000130755	GMFG	-1.1641	-1.12327	-1.30357	0.000134708	0.0030917	ER negative	ALL
P36222	ENSG00000133048	CH3L1	-1.16367		-0.849012	3.31e-05	0.00110078	ER negative	RNA-DIA
P12544	ENSG00000145649	GRAA	-1.16295		0.194074	6.83e-06	0.000341248	ER negative	RNA-DIA
Q92503	ENSG00000129657	S14L1	-1.16294		0.352506	0.0015959	0.0185989	ER negative	RNA-DIA
P67809	ENSG00000065978	YBX1	-1.16171	-1.02458		0.0011215	0.0144501	ER negative	RNA-DDA
Q05BV3	ENSG00000165521	EMAL5	-1.15933		0.351964	0.000203434	0.00418066	ER negative	RNA-DIA
Q13951	ENSG00000067955	PEBB	-1.15855	-0.330853	-0.453751	0.00493986	0.0411232	ER negative	ALL
Q9NZ52	ENSG00000125447	GGA3	-1.15741		-0.388577	0.00222995	0.0235419	ER negative	RNA-DIA
Q96RQ9	ENSG00000104951	IL4I1	-1.1563	-0.211941		0.000216842	0.00436098	ER negative	RNA-DDA
Q02224	ENSG00000138778	CENPE	-1.15581		-0.624248	0.00156081	0.0183132	ER negative	RNA-DIA
P55008	ENSG00000204472	AIF1	-1.15507		-0.629988	0.00101081	0.0134107	ER negative	RNA-DIA
P61225	ENSG00000181467	RAP2B	-1.15494	-1.10049	-0.846857	0.00379735	0.0342157	ER negative	ALL
P32121	ENSG00000141480	ARRB2	-1.15406		-0.847304	0.00134282	0.0165309	ER negative	RNA-DIA
O00425	ENSG00000136231	IF2B3	-1.15206		0.392607	0.000338013	0.00603326	ER negative	RNA-DIA
Q9H0Q0	ENSG00000197872	FA49A	-1.15061		0.161494	0.00334294	0.031149	ER negative	RNA-DIA
Q9ULW0	ENSG00000088325	TPX2	-1.15015		0.295026	0.000734037	0.010624	ER negative	RNA-DIA
P52732	ENSG00000138160	KIF11	-1.14811		-1.61949	0.000407215	0.00694172	ER negative	RNA-DIA
P06681	ENSG00000166278	CO2	-1.14419	0.203027	0.0592508	0.00023024	0.00455254	ER negative	ALL
O95486	ENSG00000113615	SC24A	-1.14413	-0.057291	-1.21077	0.00590736	0.0463454	ER negative	ALL
Q3V6T2	ENSG00000115355	GRDN	-1.14158		-0.509602	0.00186701	0.0207613	ER negative	RNA-DIA
Q9Y617	ENSG00000135069	SERC	-1.14111		0.641785	9.7e-07	8.37e-05	ER negative	RNA-DIA
Q9H3N1	ENSG00000139921	TMX1	-1.1342	-0.627942	-1.18233	0.00528307	0.0431461	ER negative	ALL
P01111	ENSG00000213281	NRAS	-1.13385	-0.591976		0.0041256	0.0360957	ER negative	RNA-DDA
P30825	ENSG00000139514	CTR1	-1.13353		-0.191803	0.00142081	0.017099	ER negative	RNA-DIA
Q13459	ENSG00000099331	MYO9B	-1.13304	0.356724	0.0958781	0.00399384	0.0353136	ER negative	ALL
Q86YA3	ENSG00000138658	ZGRF1	-1.13235		0.348893	0.00245456	0.0250474	ER negative	RNA-DIA
P43003	ENSG00000079215	EAA1	-1.13075		-0.881502	0.000247689	0.00480496	ER negative	RNA-DIA
Q06787	ENSG00000102081	FMR1	-1.12336		-0.719642	0.000598838	0.00916519	ER negative	RNA-DIA
P47895	ENSG00000184254	AL1A3	-1.12281	0.317717	-0.196272	0.00636229	0.0486336	ER negative	ALL
Q14997	ENSG00000068878	PSME4	-1.12254		0.163074	0.000832462	0.011641	ER negative	RNA-DIA
Q92556	ENSG00000155849	ELMO1	-1.12199	-1.05238	0.745391	0.00148788	0.0176747	ER negative	ALL
P06733	ENSG00000074800	ENO1	-1.12192	-0.95569		0.000566282	0.00880806	ER negative	RNA-DDA
P43490	ENSG00000105835	NAMPT	-1.12184	-0.356356		0.00106574	0.0139129	ER negative	RNA-DDA
O00629	ENSG00000186432	IMA3	-1.12002	0.218099	-1.01199	0.00493357	0.0411037	ER negative	ALL
P62834	ENSG00000116473	RAP1A	-1.11822	-0.6695		0.00387232	0.0346423	ER negative	RNA-DDA
Q96T37	ENSG00000162775	RBM15	-1.11714		0.125476	0.00372987	0.0337416	ER negative	RNA-DIA
Q9NVH1	ENSG00000007923	DJC11	-1.1142	-0.0219535	0.221567	0.00617199	0.0476922	ER negative	ALL
Q15021	ENSG00000010292	CND1	-1.11286		0.604014	0.000326547	0.00590086	ER negative	RNA-DIA
Q9BX69	ENSG00000132357	CARD6	-1.11282		-0.529938	0.00101463	0.0134356	ER negative	RNA-DIA
Q8WYJ6	ENSG00000180096	SEPTIN1	-1.10975		-0.825966	0.000132137	0.00304784	ER negative	RNA-DIA
O15229	ENSG00000117009	KMO	-1.10963		-0.00920133	5.29e-06	0.000282813	ER negative	RNA-DIA
Q86YV0	ENSG00000105122	RASL3	-1.10696		-1.11792	0.000149313	0.00333033	ER negative	RNA-DIA
P14324	ENSG00000160752	FPPS	-1.10647	-0.415619	0.590356	0.00281613	0.0277187	ER negative	ALL
P07333	ENSG00000182578	CSF1R	-1.10421		-1.10491	0.0051638	0.04246	ER negative	RNA-DIA
Q6ZVW7	ENSG00000188263	I17EL	-1.1018		-0.867159	2.38e-06	0.000159695	ER negative	RNA-DIA
P60709	ENSG00000075624	ACTB	-1.10174	-0.668861		0.00646987	0.0490767	ER negative	RNA-DDA
Q8WU03	ENSG00000156689	GLYL2	-1.10106		-0.466762	1.25e-05	0.000518749	ER negative	RNA-DIA
Q8NFF2	ENSG00000140090	NCKX4	-1.09997		-0.840845	0.000136482	0.00312207	ER negative	RNA-DIA
P52907	ENSG00000116489	CAPZA1	-1.09971	-0.332878		0.00436358	0.0377013	ER negative	RNA-DDA
P10244	ENSG00000101057	MYBB	-1.09922		-0.476876	0.0038848	0.0346815	ER negative	RNA-DIA
Q96QD9	ENSG00000122068	UIF	-1.09838		0.373364	0.00626519	0.0481916	ER negative	RNA-DIA
O43272	ENSG00000100033	PROD	-1.09773		-0.702337	0.000288012	0.00538947	ER negative	RNA-DIA
Q03252	ENSG00000176619	LMNB2	-1.09698	-0.536862		0.000190924	0.00398266	ER negative	RNA-DDA
Q13287	ENSG00000123609	NMI	-1.09664	-0.540059	0.507001	0.000958087	0.0129279	ER negative	ALL
Q8NHV1	ENSG00000179144	GIMA7	-1.09642		-0.841695	0.000145284	0.00326413	ER negative	RNA-DIA
P14207	ENSG00000165457	FOLR2	-1.09589		-0.0629042	0.00240823	0.0247268	ER negative	RNA-DIA
O75475	ENSG00000164985	PSIP1	-1.09496		-0.459326	0.00274609	0.0271978	ER negative	RNA-DIA
P10644	ENSG00000108946	KAP0	-1.0946	-1.65938	-1.0202	0.00331062	0.030952	ER negative	ALL
Q70J99	ENSG00000092929	UN13D	-1.09416		-0.543134	0.00385303	0.034565	ER negative	RNA-DIA
Q4KWH8	ENSG00000114805	PLCH1	-1.09142		-0.289609	0.00624726	0.0481128	ER negative	RNA-DIA
Q14956	ENSG00000136235	GPNMB	-1.08939		-0.659554	0.000620064	0.00939699	ER negative	RNA-DIA
Q13469	ENSG00000101096	NFAC2	-1.08869		-0.848244	0.000148174	0.00331026	ER negative	RNA-DIA
Q9Y6K9	ENSG00000269335	NEMO	-1.08799		-0.98879	0.0028499	0.0278859	ER negative	RNA-DIA
Q00653	ENSG00000077150	NFKB2	-1.08666		-0.601035	0.000226653	0.00449766	ER negative	RNA-DIA
B9A064	ENSG00000254709	IGLL5	-1.08541	-0.0956183	-0.799098	0.000712857	0.0104172	ER negative	ALL
Q15007	ENSG00000146457	FL2D	-1.08535		-0.842988	0.0036555	0.0332998	ER negative	RNA-DIA
Q9UKK3	ENSG00000102699	PARP4	-1.08481	0.34824	-0.206462	0.00384446	0.0345104	ER negative	ALL
O15511	ENSG00000162704	ARPC5	-1.08272	-0.21626	0.407209	0.00532737	0.0433545	ER negative	ALL
Q9H165	ENSG00000119866	BC11A	-1.08259		-0.813624	0.00067627	0.0100075	ER negative	RNA-DIA
Q93084	ENSG00000074370	AT2A3	-1.08154	-0.940229	-1.12857	0.00187687	0.0208305	ER negative	ALL
Q9Y239	ENSG00000106100	NOD1	-1.08072		-0.275316	0.00639711	0.0487329	ER negative	RNA-DIA
Q9P107	ENSG00000089639	GMIP	-1.07909		-0.232277	0.000546325	0.0085431	ER negative	RNA-DIA
Q08J23	ENSG00000037474	NSUN2	-1.07839	-0.188872	-0.504096	0.00528741	0.0431688	ER negative	ALL
P23469	ENSG00000132334	PTPRE	-1.07739		-0.00276047	0.00491508	0.0410147	ER negative	RNA-DIA
P49247	ENSG00000153574	RPIA	-1.07722		-0.903792	0.00531233	0.0432703	ER negative	RNA-DIA
P28838	ENSG00000002549	AMPL	-1.07621	0.998968	-1.38621	0.00639159	0.0487329	ER negative	ALL
Q9GZZ1	ENSG00000121579	NAA50	-1.07534	0.381111	0.322012	0.00261725	0.0262839	ER negative	ALL
O75909	ENSG00000090061	CCNK	-1.07487		-0.322164	0.00641318	0.0487937	ER negative	RNA-DIA
Q9P0J7	ENSG00000176407	KCMF1	-1.07398		-0.116534	0.00541122	0.0438053	ER negative	RNA-DIA
Q69YN2	ENSG00000095485	C19L1	-1.07365	-0.621442	0.678941	0.00417904	0.0364623	ER negative	ALL
P52790	ENSG00000160883	HXK3	-1.07243		-0.793112	0.000126494	0.00294714	ER negative	RNA-DIA
O43318	ENSG00000135341	M3K7	-1.07239		-0.552425	0.00428283	0.037134	ER negative	RNA-DIA
P23743	ENSG00000065357	DGKA	-1.07215	-1.14986	-0.232123	0.000696052	0.0102075	ER negative	ALL
P17706	ENSG00000175354	PTN2	-1.07027		0.243119	0.00341852	0.0316193	ER negative	RNA-DIA
P50552	ENSG00000125753	VASP	-1.06876	-0.528242	-1.01554	0.00215687	0.0229453	ER negative	ALL
P00558	ENSG00000102144	PGK1	-1.06778	-0.357539		0.00328939	0.0308055	ER negative	RNA-DDA
Q9Y5B9	ENSG00000092201	SUPT16H	-1.06606	-0.496778		0.00284888	0.0278859	ER negative	RNA-DDA
Q9NUQ9	ENSG00000153310	FA49B	-1.06552	-0.690223	-0.919556	0.00310405	0.0295899	ER negative	ALL
Q13619	ENSG00000139842	CUL4A	-1.0625	-0.768779		0.00568517	0.0452299	ER negative	RNA-DDA
Q03518	ENSG00000168394	TAP1	-1.06175	-0.84853	-0.693134	0.00582317	0.0459136	ER negative	ALL
Q15046	ENSG00000065427	KARS	-1.06066	-0.969629		0.00455442	0.0389163	ER negative	RNA-DDA
P42224	ENSG00000115415	STAT1	-1.05813	0.424231		0.00588501	0.0462093	ER negative	RNA-DDA
Q12882	ENSG00000188641	DPYD	-1.05799	-0.941184	-1.01126	0.00162776	0.0188609	ER negative	ALL
P39748	ENSG00000168496	FEN1	-1.05715	-1.12696	-1.12444	0.00303014	0.0290088	ER negative	ALL
P39900	ENSG00000262406	MMP12	-1.05623		0.506446	0.000410805	0.00696885	ER negative	RNA-DIA
P25098	ENSG00000173020	ARBK1	-1.05517		-0.525252	0.00478101	0.0402888	ER negative	RNA-DIA
Q8WXI7	ENSG00000181143	MUC16	-1.05248		0.674097	0.00468267	0.0396944	ER negative	RNA-DIA
Q9Y5X2	ENSG00000106266	SNX8	-1.05212		-0.615071	0.000587359	0.00901941	ER negative	RNA-DIA
Q10567	ENSG00000100280	AP1B1	-1.05211	0.31453		0.00621393	0.0479361	ER negative	RNA-DDA
Q5UIP0	ENSG00000080345	RIF1	-1.05142		-0.373863	0.0058182	0.0459136	ER negative	RNA-DIA
Q9NVP2	ENSG00000105011	ASF1B	-1.05067		-0.922495	0.00405254	0.0356088	ER negative	RNA-DIA
P26447	ENSG00000196154	S10A4	-1.04996	-0.295459	0.252303	0.00408168	0.0357592	ER negative	ALL
Q8IYM9	ENSG00000132274	TRI22	-1.04923		-0.262947	0.00323933	0.030512	ER negative	RNA-DIA
Q9BSJ6	ENSG00000129195	PIMRE	-1.04809		-0.886466	0.000126739	0.00295035	ER negative	RNA-DIA
Q8N3D4	ENSG00000173442	EH1L1	-1.04779		-0.99456	0.00485739	0.0407521	ER negative	RNA-DIA
P41218	ENSG00000163563	MNDA	-1.0457	-0.998494	-0.640634	0.00177174	0.0200181	ER negative	ALL
P30273	ENSG00000158869	FCERG	-1.04519		-0.951299	0.00228391	0.0239111	ER negative	RNA-DIA
A8TX70	ENSG00000172752	CO6A5	-1.04477		-0.262129	0.000585174	0.00900309	ER negative	RNA-DIA
P59768	ENSG00000186469	GBG2	-1.04018		0.147666	0.00284771	0.0278859	ER negative	RNA-DIA
P26358	ENSG00000130816	DNMT1	-1.04005	-0.463049	-0.69208	0.0015305	0.018034	ER negative	ALL
P30511	ENSG00000204642	HLAF	-1.03706		-1.01396	0.00137918	0.0167823	ER negative	RNA-DIA
Q16678	ENSG00000138061	CP1B1	-1.03647		-1.16057	0.000467554	0.00766856	ER negative	RNA-DIA
O14966	ENSG00000117280	RAB7L	-1.03587		0.541565	0.000933165	0.0126718	ER negative	RNA-DIA
O75626	ENSG00000057657	PRDM1	-1.03556		-0.0693693	0.00548746	0.0441597	ER negative	RNA-DIA
P48426	ENSG00000150867	PI42A	-1.03374	0.186834	-1.01215	0.0025462	0.0257239	ER negative	ALL
Q9Y6Y0	ENSG00000116679	NS1BP	-1.03228		-0.704958	0.00363998	0.0331912	ER negative	RNA-DIA
Q8IV48	ENSG00000104626	ERI1	-1.03226		-0.254311	0.00221079	0.0233664	ER negative	RNA-DIA
P21980	ENSG00000198959	TGM2	-1.03212	0.436973	-1.07091	0.000217074	0.00436098	ER negative	ALL
P13804	ENSG00000140374	ETFA	-1.02981	-0.961887	-0.766875	0.00184272	0.0206057	ER negative	ALL
P20702	ENSG00000140678	ITAX	-1.02684	0.142244	-0.510823	0.00200505	0.0218333	ER negative	ALL
O15540	ENSG00000164434	FABP7	-1.0251		-1.22392	2.78e-10	3.35e-07	ER negative	RNA-DIA
Q92619	ENSG00000180448	HMHA1	-1.02478	-0.511235	-0.626865	0.000300852	0.00557099	ER negative	ALL
P29466	ENSG00000137752	CASP1	-1.02349	-0.183453	-0.872447	0.00301153	0.0288965	ER negative	ALL
P28065	ENSG00000240065	PSB9	-1.02314	-0.607002	0.741312	0.00507967	0.041955	ER negative	ALL
Q9Y223	ENSG00000159921	GLCNE	-1.02206		-0.900437	0.00420028	0.0365785	ER negative	RNA-DIA
Q9UKV8	ENSG00000123908	AGO2	-1.01818		0.784778	0.00592944	0.046451	ER negative	RNA-DIA
P20592	ENSG00000183486	MX2	-1.01681	-0.432517	-1.04568	0.00594232	0.046484	ER negative	ALL
O15143	ENSG00000130429	ARPC1B	-1.01667	-1.12726		0.00339122	0.031482	ER negative	RNA-DDA
P49454	ENSG00000117724	CENPF	-1.0152		0.360311	0.000480678	0.00782461	ER negative	RNA-DIA
Q9NSG2	ENSG00000000460	CA112	-1.01428		0.376388	0.00243536	0.0249221	ER negative	RNA-DIA
P23368	ENSG00000082212	ME2	-1.01172	-0.841841		0.00570899	0.0453153	ER negative	RNA-DDA
Q9NS00	ENSG00000106392	C1GLT	-1.00895		-0.684998	0.0017536	0.0198708	ER negative	RNA-DIA
P06493	ENSG00000170312	CDK1	-1.00866		-0.116425	0.00238221	0.0245415	ER negative	RNA-DIA
Q9Y3L3	ENSG00000100092	3BP1	-1.00598	-0.960558	-0.966799	0.00487516	0.0408505	ER negative	ALL
P29350	ENSG00000111679	PTN6	-1.00537	-1.18006	-1.28606	0.00334213	0.031149	ER negative	ALL
Q15118	ENSG00000152256	PDK1	-1.00435		-0.217353	0.00593149	0.046451	ER negative	RNA-DIA
A8K2U0	ENSG00000166535	A2ML1	-1.00357		0.256211	7.2e-08	1.32e-05	ER negative	RNA-DIA
P22694	ENSG00000142875	KAPCB	-1.00103		-0.563731	0.00147152	0.017537	ER negative	RNA-DIA
Q9Y5Q9	ENSG00000119041	TF3C3	-1.00058		0.106318	0.00586375	0.0461208	ER negative	RNA-DIA
P33993	ENSG00000166508	MCM7	-1.00035	-0.898986	0.0461312	0.00188846	0.0209181	ER negative	ALL
Q01415	ENSG00000156958	GALK2	-0.99972	-0.3667		0.00571744	0.0453694	ER negative	RNA-DDA
O60669	ENSG00000118596	MOT2	-0.998191		-0.274886	0.000234735	0.0046118	ER negative	RNA-DIA
Q14141	ENSG00000125354	SEPTIN6	-0.998024	-0.405223	-0.58134	0.00165455	0.0190977	ER negative	ALL
Q8WWP7	ENSG00000213203	GIMA1	-0.993702	-1.07345	-1.07051	0.000929503	0.0126345	ER negative	ALL
P62191	ENSG00000100764	PSMC1	-0.993006	0.0486635		0.00637154	0.0486506	ER negative	RNA-DDA
P19022	ENSG00000170558	CADH2	-0.981843		-0.591662	2.44e-08	6.69e-06	ER negative	RNA-DIA
Q9P2A4	ENSG00000108798	ABI3	-0.974884	0.00342857		0.00642147	0.0488031	ER negative	RNA-DDA
Q9UJS0	ENSG00000004864	SLC25A13	-0.973929	0.248243		0.00421313	0.0366568	ER negative	RNA-DDA
P17812	ENSG00000171793	PYRG1	-0.966698	-0.467637	0.29783	0.00237418	0.0245008	ER negative	ALL
P16949	ENSG00000117632	STMN1	-0.965463		0.177567	0.00456826	0.0390105	ER negative	RNA-DIA
P41222	ENSG00000107317	PTGDS	-0.961995		-0.125286	0.000897071	0.0122901	ER negative	RNA-DIA
P08571	ENSG00000170458	CD14	-0.958143	-0.960904	-0.994987	0.00603465	0.0470019	ER negative	ALL
P11388	ENSG00000131747	TOP2A	-0.953394		0.190907	0.00523817	0.0428734	ER negative	RNA-DIA
Q86XX4	ENSG00000138759	FRAS1	-0.951383		-0.950715	0.00196229	0.0215285	ER negative	RNA-DIA
P07093	ENSG00000135919	GDN	-0.948849		-1.15605	0.00217523	0.0230609	ER negative	RNA-DIA
Q13428	ENSG00000070814	TCOF	-0.948181		-0.8587	0.00639815	0.0487329	ER negative	RNA-DIA
Q14781	ENSG00000173894	CBX2	-0.946734		0.00832177	0.00469449	0.0397453	ER negative	RNA-DIA
P02746	ENSG00000173369	C1QB	-0.946415	-0.792258	-0.379062	0.0051807	0.0425201	ER negative	ALL
P31512	ENSG00000076258	FMO4	-0.945126		0.805264	0.00267485	0.0267023	ER negative	RNA-DIA
Q14116	ENSG00000150782	IL18	-0.929654		0.143023	0.00511949	0.0422209	ER negative	RNA-DIA
Q9BZE4	ENSG00000107937	NOG1	-0.92819	-1.23368	0.87653	0.00515677	0.0424273	ER negative	ALL
Q96S99	ENSG00000166289	PKHF1	-0.925763		-0.785865	0.00196881	0.0215537	ER negative	RNA-DIA
Q9H790	ENSG00000164002	EXO5	-0.922287		0.7207	0.00152118	0.0179547	ER negative	RNA-DIA
O60218	ENSG00000198074	AK1BA	-0.915084		0.312201	8.51e-05	0.00217086	ER negative	RNA-DIA
P19971	ENSG00000025708	TYMP	-0.911619	0.775575		0.00401485	0.0353976	ER negative	RNA-DDA
Q9BTT0	ENSG00000143401	AN32E	-0.907289	-0.272149	-0.607262	0.00148252	0.017626	ER negative	ALL
P51606	ENSG00000102032	RENBP	-0.906763	-0.812098	-0.21666	0.000443013	0.00736988	ER negative	ALL
P48735	ENSG00000182054	IDH2	-0.903108	0.9687		0.00405834	0.0356337	ER negative	RNA-DDA
P17900	ENSG00000196743	SAP3	-0.89431	-0.0193138	0.851378	0.00379414	0.034214	ER negative	ALL
Q6UVY6	ENSG00000079931	MOXD1	-0.884744		-0.236691	0.00217488	0.0230609	ER negative	RNA-DIA
O00755	ENSG00000154764	WNT7A	-0.880545		-1.05268	0.00282009	0.0277324	ER negative	RNA-DIA
P18428	ENSG00000129988	LBP	-0.875921	0.540031	0.819601	0.00192906	0.0212734	ER negative	ALL
O43927	ENSG00000156234	CXL13	-0.866764		0.539929	9.76e-06	0.000429471	ER negative	RNA-DIA
Q8WU39	ENSG00000170476	MZB1	-0.855295	0.332826	-1.07151	0.00336446	0.0312948	ER negative	ALL
O15438	ENSG00000108846	MRP3	-0.845134		-0.961884	0.0008617	0.0119414	ER negative	RNA-DIA
Q5SZK8	ENSG00000150893	FREM2	-0.839901		-0.654255	0.00569816	0.0452553	ER negative	RNA-DIA
P49720	ENSG00000277791	PSB3	-0.83926	0.159893	0.223443	0.00091445	0.0124912	ER negative	ALL
P40306	ENSG00000205220	PSB10	-0.825343	-0.858249	-1.45981	0.00214917	0.0229162	ER negative	ALL
Q8IY81	ENSG00000108592	SPB1	-0.820359		-0.78613	4.83e-05	0.0014552	ER negative	RNA-DIA
Q9NXH8	ENSG00000198113	TOR4A	-0.814094		0.538842	0.00607059	0.0471732	ER negative	RNA-DIA
Q9P0J1	ENSG00000164951	PDP1	-0.798641	-0.738818		0.00526812	0.0430621	ER negative	RNA-DDA
Q6PL18	ENSG00000156802	ATAD2	-0.793223		-0.899584	0.00311132	0.0296083	ER negative	RNA-DIA
P07711	ENSG00000135047	CATL1	-0.783468		-1.24271	0.00636879	0.0486506	ER negative	RNA-DIA
Q96HD9	ENSG00000132744	ACY3	-0.767656		0.717144	0.0027709	0.0273945	ER negative	RNA-DIA
O14578	ENSG00000122966	CTRO	-0.767139		1.20284	0.00253266	0.0256108	ER negative	RNA-DIA
O75628	ENSG00000088320	REM1	-0.704792		0.794006	0.000416436	0.00702993	ER negative	RNA-DIA
A6NMZ7	ENSG00000206384	CO6A6	-0.652636	0.285314	-0.14149	0.00232673	0.024213	ER negative	ALL
Q96M02	ENSG00000154493	CJ090	-0.647869		-0.379662	0.00400049	0.0353272	ER negative	RNA-DIA
P17844	ENSG00000108654	DDX5	-0.609538	-0.794292		0.00104921	0.0137946	ER negative	RNA-DDA
P18564	ENSG00000115221	ITB6	-0.599689		-0.451317	0.00641704	0.0487963	ER negative	RNA-DIA
Q86UK0	ENSG00000144452	ABCAC	-0.590433		-0.35506	0.00241621	0.0247817	ER negative	RNA-DIA
Q9NRS4	ENSG00000137648	TMPS4	-0.584377		0.240813	0.00579565	0.0458681	ER negative	RNA-DIA
P78356	ENSG00000276293	PI42B	-0.561089		-0.175615	0.00384241	0.0345104	ER negative	RNA-DIA
P20472	ENSG00000100362	PRVA	-0.555401		0.134481	0.00484945	0.0407089	ER negative	RNA-DIA
Q99572	ENSG00000089041	P2RX7	-0.539476		0.3282	0.000157965	0.00347574	ER negative	RNA-DIA
Q14451	ENSG00000141738	GRB7	-0.527436		-0.436126	3.43e-05	0.00113384	ER negative	RNA-DIA
O75596	ENSG00000166509	CLC3A	-0.514021		0.242155	0.00256395	0.025856	ER negative	RNA-DIA
Q13421	ENSG00000102854	MSLN	-0.436614		0.393156	0.00195214	0.0214596	ER negative	RNA-DIA
P11086	ENSG00000141744	PNMT	-0.344551		-0.810771	0.00034438	0.00611147	ER negative	RNA-DIA
P04626	ENSG00000141736	ERBB2	-0.33778	0.695474	-0.751045	0.000536525	0.00843122	ER negative	ALL
Q96GW7	ENSG00000132692	PGCB	-0.249774		-0.186296	0.000951428	0.0128568	ER negative	RNA-DIA
Q6W4X9	ENSG00000184956	MUC6	0.278794		0.2616	0.00151517	0.0179081	ER positive	RNA-DIA
P06276	ENSG00000114200	CHLE	0.294674		-0.127634	0.0012687	0.0159174	ER positive	RNA-DIA
P32754	ENSG00000158104	HPPD	0.382004		-0.327377	0.00610961	0.047382	ER positive	RNA-DIA
Q9BVJ7	ENSG00000158716	DUS23	0.489934	0.134739	0.951817	0.000660929	0.00985417	ER positive	ALL
Q4G0X4	ENSG00000188997	KCD21	0.512293		-0.637496	4.63e-05	0.001409	ER positive	RNA-DIA
Q8TDL5	ENSG00000125999	BPIB1	0.515601		-0.589418	0.00235698	0.0243813	ER positive	RNA-DIA
A1KZ92	ENSG00000147485	PXDNL	0.553255		-0.243575	0.000228489	0.00452269	ER positive	RNA-DIA
P24593	ENSG00000115461	IBP5	0.653402	0.940822	-0.692573	0.00627645	0.0482437	ER positive	ALL
P55259	ENSG00000169347	GP2	0.666097		0.200525	0.000868428	0.0120106	ER positive	RNA-DIA
O95298	ENSG00000151366	NDUFC2	0.695984	0.400149		0.000271863	0.00516539	ER positive	RNA-DDA
Q8NBX0	ENSG00000143653	SCCPDH	0.761778	1.0707		6.06e-05	0.00169501	ER positive	RNA-DDA
Q8N118	ENSG00000186377	CP4X1	0.795839		1.17994	0.000787049	0.0111982	ER positive	RNA-DIA
Q9NRN5	ENSG00000116774	OLFML3	0.828463	0.431504		0.00612566	0.0474661	ER positive	RNA-DDA
P02647	ENSG00000118137	APOA1	0.834204	0.527165		0.00207994	0.0223761	ER positive	RNA-DDA
Q13554	ENSG00000058404	KCC2B	0.840668		0.17567	4.57e-06	0.000257949	ER positive	RNA-DIA
Q9NVF9	ENSG00000143845	EKI2	0.849118		0.259073	0.00235077	0.0243538	ER positive	RNA-DIA
P11509	ENSG00000255974	CP2A6	0.883845		-0.39718	1.56e-06	0.00011807	ER positive	RNA-DIA
O95084	ENSG00000150687	PRS23	0.90464		0.385638	0.000268114	0.00511169	ER positive	RNA-DIA
P02458	ENSG00000139219	CO2A1	0.923323		-0.735728	2.43e-06	0.00016102	ER positive	RNA-DIA
P09669	ENSG00000164919	COX6C	0.934443	0.106592	0.401785	0.00158155	0.0184705	ER positive	ALL
Q96NY7	ENSG00000159212	CLIC6	0.934508	0.249827		0.000703669	0.0102974	ER positive	RNA-DDA
Q6UX73	ENSG00000153446	CP089	0.93779		-0.996002	0.000217013	0.00436098	ER positive	RNA-DIA
Q96R05	ENSG00000162444	RET7	0.946203		-0.630835	0.00523205	0.0428533	ER positive	RNA-DIA
Q8IYB4	ENSG00000114757	PEX5R	0.951238		-0.684313	0.000210144	0.00427102	ER positive	RNA-DIA
Q9NWS8	ENSG00000155906	RMND1	0.975403		-0.0116469	0.000819303	0.0115293	ER positive	RNA-DIA
Q9UI08	ENSG00000196405	EVL	0.984086	0.15966	0.385811	0.00491549	0.0410147	ER positive	ALL
Q6P597	ENSG00000104892	KLC3	0.990364		-0.359842	0.005806	0.0458996	ER positive	RNA-DIA
Q6Q759	ENSG00000155761	SPG17	0.994021		-0.921137	0.00447798	0.0384768	ER positive	RNA-DIA
Q86UL8	ENSG00000187391	MAGI2	0.998503		-0.91289	0.00447994	0.0384816	ER positive	RNA-DIA
Q5T2W1	ENSG00000174827	NHRF3	1.00441		0.3604	0.000546472	0.0085431	ER positive	RNA-DIA
Q9NZ01	ENSG00000099797	TECR	1.01638	-0.327233	0.297042	0.00633339	0.0484868	ER positive	ALL
Q13214	ENSG00000012171	SEM3B	1.02352		0.385649	4.85e-05	0.00145819	ER positive	RNA-DIA
P16219	ENSG00000122971	ACADS	1.03776	0.369018		0.00148209	0.017626	ER positive	RNA-DDA
Q9BRC7	ENSG00000115556	PLCD4	1.04811		0.804149	0.00362645	0.0330787	ER positive	RNA-DIA
Q99424	ENSG00000168306	ACOX2	1.04979		-0.000619471	0.00177187	0.0200181	ER positive	RNA-DIA
Q16739	ENSG00000148154	CEGT	1.05009		0.309378	0.00323296	0.0304778	ER positive	RNA-DIA
Q9HCM4	ENSG00000115109	E41L5	1.05938		-0.658873	0.00550928	0.0442628	ER positive	RNA-DIA
O43633	ENSG00000130724	CHM2A	1.062	0.643626	0.432228	0.00485753	0.0407521	ER positive	ALL
Q6IA86	ENSG00000134759	ELP2	1.06767	1.28799	0.764152	0.00025005	0.00483721	ER positive	ALL
Q92485	ENSG00000130768	ASM3B	1.07149		0.492837	0.00301724	0.0289117	ER positive	RNA-DIA
Q96EE4	ENSG00000169193	CC126	1.07946		-0.311314	0.00147116	0.017537	ER positive	RNA-DIA
Q96S19	ENSG00000130731	MTL26	1.08315	0.989735	-0.185665	0.00203212	0.0220415	ER positive	ALL
O43505	ENSG00000174684	B4GA1	1.08422		0.371854	0.00584148	0.046011	ER positive	RNA-DIA
P35270	ENSG00000116096	SPRE	1.08954	0.58752	-0.48227	0.00205793	0.022243	ER positive	ALL
P08185	ENSG00000170099	CBG	1.0937	0.420729	0.571322	1.67e-06	0.000123612	ER positive	ALL
Q9P2M7	ENSG00000143375	CING	1.09387		0.194968	0.00484552	0.0406883	ER positive	RNA-DIA
O94760	ENSG00000153904	DDAH1	1.09684	1.31323		0.00563917	0.0449544	ER positive	RNA-DDA
Q9H1Z4	ENSG00000101940	WDR13	1.09703	1.21125	1.01834	0.00631057	0.0483746	ER positive	ALL
Q9H993	ENSG00000146476	ARMT1	1.0987	-0.133978		0.00106029	0.0138758	ER positive	RNA-DDA
Q8IZ13	ENSG00000221886	ZBED8	1.10152		0.0649795	0.0060494	0.0470732	ER positive	RNA-DIA
P36405	ENSG00000138175	ARL3	1.10164	1.35665	1.24171	0.00336762	0.0312948	ER positive	ALL
Q6ZRH7	ENSG00000099338	CTSRG	1.10258		-0.828973	0.00250873	0.0254339	ER positive	RNA-DIA
P18440	ENSG00000171428	NAT1	1.10686	1.20784		5.08e-05	0.00149107	ER positive	RNA-DDA
P35914	ENSG00000117305	HMGCL	1.11222	0.559944	-0.33262	0.0040416	0.0355655	ER positive	ALL
O00238	ENSG00000138696	BMR1B	1.11292		-0.0820482	1.23e-06	9.95e-05	ER positive	RNA-DIA
Q9ULW5	ENSG00000167964	RAB26	1.11314		-0.358681	0.00147812	0.0175889	ER positive	RNA-DIA
Q15583	ENSG00000177426	TGIF1	1.11327		0.0693077	0.00365379	0.0332952	ER positive	RNA-DIA
Q7L099	ENSG00000018189	RUFY3	1.12274		0.266862	0.00397775	0.0352628	ER positive	RNA-DIA
Q15771	ENSG00000137502	RAB30	1.12283		0.939158	0.00297735	0.0286582	ER positive	RNA-DIA
Q3LXA3	ENSG00000149476	DAK	1.12383	1.18539		0.0042058	0.036615	ER positive	RNA-DDA
O15173	ENSG00000164040	PGRMC2	1.12544	-0.0881809		0.00617801	0.0477253	ER positive	RNA-DDA
P55327	ENSG00000076554	TPD52	1.12552	0.607442		0.000308015	0.00566311	ER positive	RNA-DDA
Q99470	ENSG00000132581	SDF2	1.12595		0.546937	0.00270654	0.0269506	ER positive	RNA-DIA
Q9UM54	ENSG00000196586	MYO6	1.12775	0.637246		0.00490208	0.0409522	ER positive	RNA-DDA
Q9HAT2	ENSG00000110013	SIAE	1.12817	1.22251	-0.40718	0.00393331	0.0349906	ER positive	ALL
P42126	ENSG00000167969	ECI1	1.12982	0.771573	1.02322	0.00157097	0.0183935	ER positive	ALL
Q9H3P2	ENSG00000185049	NELFA	1.13338		0.90479	0.00426175	0.0370091	ER positive	RNA-DIA
Q96AY3	ENSG00000141756	FKBP10	1.13714	0.787573		0.00346683	0.0319558	ER positive	RNA-DDA
Q9BSH5	ENSG00000119431	HDHD3	1.13835	0.979547		0.00610129	0.0473307	ER positive	RNA-DDA
Q9Y600	ENSG00000139631	CSAD	1.13843		0.866087	0.00409909	0.035889	ER positive	RNA-DIA
Q9UHQ9	ENSG00000159348	CYB5R1	1.13873	1.13611		0.00318299	0.0301248	ER positive	RNA-DDA
O95210	ENSG00000118804	STBD1	1.14441		-0.551584	0.002863	0.0279362	ER positive	RNA-DIA
Q96CF2	ENSG00000164695	CHM4C	1.14523		-0.224894	0.00593423	0.046451	ER positive	RNA-DIA
P49326	ENSG00000131781	FMO5	1.14565		0.913941	0.00286517	0.0279411	ER positive	RNA-DIA
Q5MY95	ENSG00000188833	ENTP8	1.14673		0.132244	1.49e-06	0.00011514	ER positive	RNA-DIA
Q16651	ENSG00000052344	PRSS8	1.14921		0.268903	0.00475253	0.0401631	ER positive	RNA-DIA
Q99523	ENSG00000134243	SORT	1.15078		1.36409	0.00414123	0.0362084	ER positive	RNA-DIA
Q99519	ENSG00000204386	NEUR1	1.15087		1.12229	0.00161926	0.0187842	ER positive	RNA-DIA
Q6UWE0	ENSG00000148356	LRSM1	1.15205		-0.890101	0.00366013	0.033316	ER positive	RNA-DIA
O14772	ENSG00000254685	FPGT	1.15373		1.40539	0.00168143	0.0192953	ER positive	RNA-DIA
Q9BRJ7	ENSG00000168101	TIRR	1.15419		0.914029	0.00480339	0.0404276	ER positive	RNA-DIA
Q9NSK0	ENSG00000137171	KLC4	1.15524	1.01802	-0.538367	0.00592971	0.046451	ER positive	ALL
P32929	ENSG00000116761	CGL	1.1558		0.465601	0.00478062	0.0402888	ER positive	RNA-DIA
O60888	ENSG00000112514	CUTA	1.15936	0.458993		0.00159145	0.0185607	ER positive	RNA-DDA
P08651	ENSG00000141905	NFIC	1.16106		-0.438095	0.00307601	0.0293529	ER positive	RNA-DIA
Q5XKP0	ENSG00000174917	MIC13	1.16155		-0.798685	0.00295412	0.0284742	ER positive	RNA-DIA
Q96C12	ENSG00000140691	ARMC5	1.16232		0.217314	0.00267476	0.0267023	ER positive	RNA-DIA
Q5BJD5	ENSG00000166471	TM41B	1.16274		-0.855091	0.00232818	0.024219	ER positive	RNA-DIA
P09110	ENSG00000060971	ACAA1	1.16364	0.39365		0.00284852	0.0278859	ER positive	RNA-DDA
P80303	ENSG00000070081	NUCB2	1.16562	-0.0454127		0.000525477	0.00829445	ER positive	RNA-DDA
Q96CP2	ENSG00000162076	FWCH2	1.16646		-0.1707	0.00169374	0.0194124	ER positive	RNA-DIA
P50583	ENSG00000164978	NUDT2	1.17003	-0.148772		0.00263284	0.026397	ER positive	RNA-DDA
O75521	ENSG00000198721	ECI2	1.17137	0.689448	1.27944	0.00411482	0.0360154	ER positive	ALL
Q9UNF1	ENSG00000102316	MAGED2	1.1715	0.520789		0.00554798	0.0444338	ER positive	RNA-DDA
P78537	ENSG00000135441	BL1S1	1.17456		-0.154797	0.0042545	0.0369589	ER positive	RNA-DIA
Q9NP72	ENSG00000099246	RAB18	1.17471	0.755484	0.919943	0.00232518	0.024206	ER positive	ALL
Q14980	ENSG00000137497	NUMA1	1.17853	-0.198972	0.329655	0.00369935	0.0335696	ER positive	ALL
Q96GA7	ENSG00000139410	SDSL	1.18156	1.34106	-0.735251	0.00243069	0.0248928	ER positive	ALL
Q8NFH8	ENSG00000169891	REPS2	1.18261		-0.138816	0.00283308	0.0278108	ER positive	RNA-DIA
Q7Z4W1	ENSG00000169738	DCXR	1.18399	1.37016	0.664919	0.00427262	0.0370686	ER positive	ALL
Q99735	ENSG00000085871	MGST2	1.18442		0.600439	0.00445812	0.038318	ER positive	RNA-DIA
P56181	ENSG00000160194	NDUV3	1.18485		0.695302	0.00304126	0.0290814	ER positive	RNA-DIA
P20290	ENSG00000145741	BTF3	1.18549		-0.69991	0.00199386	0.0217456	ER positive	RNA-DIA
P25929	ENSG00000164128	NPY1R	1.18574		-0.248977	2.99e-07	3.63e-05	ER positive	RNA-DIA
A5D8V6	ENSG00000167987	VP37C	1.18955		0.301976	0.00391142	0.0348406	ER positive	RNA-DIA
Q99574	ENSG00000163536	NEUS	1.19224		-0.824747	4.25e-05	0.00131936	ER positive	RNA-DIA
Q9Y2B0	ENSG00000257727	CNPY2	1.19323	-0.605441	0.875731	0.00319806	0.0302157	ER positive	ALL
O60869	ENSG00000107223	EDF1	1.19389		0.232974	0.00257302	0.0259191	ER positive	RNA-DIA
Q8WXE1	ENSG00000164053	ATRIP	1.19512		-0.591461	0.00176074	0.0199168	ER positive	RNA-DIA
Q9UJJ9	ENSG00000090581	GNPTG	1.19584		0.157504	0.00184501	0.0206057	ER positive	RNA-DIA
Q6YN16	ENSG00000119471	HSDL2	1.19613	1.08145	-0.682697	0.00187359	0.0208109	ER positive	ALL
Q9BXM0	ENSG00000105227	PRAX	1.19861		1.05668	0.00183304	0.0205333	ER positive	RNA-DIA
O76041	ENSG00000078114	NEBL	1.19909		0.404865	0.00451877	0.0386952	ER positive	RNA-DIA
Q9NRF8	ENSG00000047230	PYRG2	1.19927	1.01354	1.38329	0.000817217	0.0115291	ER positive	ALL
Q96HC4	ENSG00000163110	PDLIM5	1.20134	0.904671		0.00135206	0.0165656	ER positive	RNA-DDA
Q2TAC2	ENSG00000176155	CCD57	1.20146		-0.115801	0.00128845	0.0160923	ER positive	RNA-DIA
Q9Y3D2	ENSG00000148450	MSRB2	1.20513		0.798057	0.00207433	0.0223699	ER positive	RNA-DIA
Q86TP1	ENSG00000143363	PRUN1	1.2059		-0.688299	0.00350909	0.0322311	ER positive	RNA-DIA
Q15276	ENSG00000029725	RABE1	1.2063	1.53274	1.18783	0.00336173	0.031282	ER positive	ALL
P03950	ENSG00000214274	ANGI	1.20688		-0.472561	0.00110955	0.0143136	ER positive	RNA-DIA
Q9UQB8	ENSG00000175866	BAIP2	1.20706	-0.238002	0.433302	0.000759551	0.0109078	ER positive	ALL
Q86YB7	ENSG00000121310	ECHD2	1.2082		0.0330703	0.000921562	0.0125512	ER positive	RNA-DIA
Q8NCQ5	ENSG00000141665	FBX15	1.20931		-0.885582	0.00269594	0.0268643	ER positive	RNA-DIA
Q53TN4	ENSG00000071967	CYBR1	1.20938		-0.62156	0.00343101	0.031703	ER positive	RNA-DIA
O96011	ENSG00000131779	PX11B	1.21209	0.677137	1.24604	0.00381041	0.0343049	ER positive	ALL
Q969N2	ENSG00000124155	PIGT	1.21221		-0.971097	0.00110637	0.0142951	ER positive	RNA-DIA
P50613	ENSG00000134058	CDK7	1.21244		-0.962018	0.00292832	0.0282847	ER positive	RNA-DIA
Q16773	ENSG00000171097	KAT1	1.21622		0.832473	0.00198813	0.0217088	ER positive	RNA-DIA
O76061	ENSG00000113739	STC2	1.22311		0.833209	0.000322628	0.00585173	ER positive	RNA-DIA
O60504	ENSG00000120896	VINEX	1.22598	-0.0947634	-0.549575	0.00184561	0.0206057	ER positive	ALL
Q9UHK6	ENSG00000242110	AMACR	1.22665		-0.803972	0.0019611	0.0215239	ER positive	RNA-DIA
P61923	ENSG00000111481	COPZ1	1.22811	0.377165		0.00184804	0.020618	ER positive	RNA-DDA
P06213	ENSG00000171105	INSR	1.22983		0.514571	0.00395227	0.0351366	ER positive	RNA-DIA
O75781	ENSG00000099864	PALM	1.23017	-0.321372		0.00421325	0.0366568	ER positive	RNA-DDA
Q96A49	ENSG00000169895	SYAP1	1.23146	0.310876	0.202118	0.000484097	0.00785616	ER positive	ALL
Q8NCM8	ENSG00000187240	DYHC2	1.23302		-0.298925	0.00430778	0.0373152	ER positive	RNA-DIA
Q9BW91	ENSG00000170502	NUDT9	1.23351		0.966664	0.00134968	0.0165438	ER positive	RNA-DIA
Q9H3U7	ENSG00000112562	SMOC2	1.23356		-0.611337	0.00167649	0.0192801	ER positive	RNA-DIA
Q9NX95	ENSG00000147642	SYBU	1.23472		-0.477668	0.0036577	0.0333089	ER positive	RNA-DIA
Q9HA82	ENSG00000090661	CERS4	1.23689		1.24495	0.000186348	0.00391386	ER positive	RNA-DIA
Q9NVM1	ENSG00000142694	EVA1B	1.23782		-0.47997	0.00321127	0.0303095	ER positive	RNA-DIA
Q8WUY8	ENSG00000090971	NAT14	1.24205		-0.238677	0.000653379	0.00977845	ER positive	RNA-DIA
Q9Y2R0	ENSG00000183978	COA3	1.24516	0.275506		0.000558098	0.00869541	ER positive	RNA-DDA
Q9HCU4	ENSG00000143126	CELR2	1.24578		-0.446462	6.66e-05	0.00181062	ER positive	RNA-DIA
Q9Y2Q5	ENSG00000116586	LTOR2	1.24691	-0.327664	0.615125	0.00289535	0.0280346	ER positive	ALL
O75955	ENSG00000137312	FLOT1	1.24692	1.1953	-0.262965	0.000926949	0.0126067	ER positive	ALL
P63167	ENSG00000088986	DYL1	1.25005	0.364864	-0.454996	0.00183384	0.020534	ER positive	ALL
P06737	ENSG00000100504	PYGL	1.25142	1.27393		0.000261264	0.00501561	ER positive	RNA-DDA
P00750	ENSG00000104368	TPA	1.25635		0.774886	0.00100206	0.0133521	ER positive	RNA-DIA
P48509	ENSG00000177697	CD151	1.25649		-0.153175	0.00382831	0.0344436	ER positive	RNA-DIA
Q8NFU3	ENSG00000215845	TSTD1	1.25705	0.937773	1.29506	0.00417637	0.0364505	ER positive	ALL
O43768	ENSG00000143420	ENSA	1.25814		0.0474835	0.00111989	0.0144361	ER positive	RNA-DIA
P45954	ENSG00000196177	ACADSB	1.25816	1.38422		2.93e-07	3.59e-05	ER positive	RNA-DDA
Q8IWE2	ENSG00000197712	FAM114A1	1.26064	0.760256		0.00205309	0.0222223	ER positive	RNA-DDA
O15382	ENSG00000105552	BCAT2	1.2638	1.00601	0.694571	0.000142495	0.00321449	ER positive	ALL
Q8IZ81	ENSG00000179387	ELMD2	1.26505		-0.249385	0.00193333	0.0213018	ER positive	RNA-DIA
Q8WVC6	ENSG00000172992	DCAKD	1.26835	0.467983	1.21471	0.00216133	0.0229663	ER positive	ALL
Q8N5I4	ENSG00000169084	DHRSX	1.26958		-0.928735	0.000582004	0.00898199	ER positive	RNA-DIA
Q04756	ENSG00000109758	HGFA	1.2717		-0.35753	0.000424701	0.00715001	ER positive	RNA-DIA
Q96EY5	ENSG00000141971	MVB12A	1.27241	0.734683		0.00225673	0.0236892	ER positive	RNA-DDA
O94905	ENSG00000147475	ERLIN2	1.27527	1.30123		0.00045649	0.00753617	ER positive	RNA-DDA
O14735	ENSG00000103502	CDIPT	1.27726		1.02336	0.000189602	0.00395807	ER positive	RNA-DIA
P22413	ENSG00000197594	ENPP1	1.27736		0.436949	0.000490801	0.00790476	ER positive	RNA-DIA
Q9BYG5	ENSG00000124171	PAR6B	1.27946		1.01417	0.000482576	0.00783605	ER positive	RNA-DIA
Q9H0E2	ENSG00000078902	TOLIP	1.28191	-0.253931	1.3794	0.000619139	0.00939699	ER positive	ALL
Q13433	ENSG00000141424	S39A6	1.28261		-0.260582	2.79e-05	0.000960068	ER positive	RNA-DIA
Q9NRV9	ENSG00000013583	HEBP1	1.28364	0.471964		0.000361402	0.00632387	ER positive	RNA-DDA
Q96A35	ENSG00000143314	RM24	1.28546		-0.0740839	0.00278585	0.0274932	ER positive	RNA-DIA
Q15735	ENSG00000185133	PI5PA	1.28609		-0.467165	0.000935721	0.0126948	ER positive	RNA-DIA
Q13232	ENSG00000103024	NME3	1.28849	0.659292		0.00117205	0.0149279	ER positive	RNA-DDA
Q4G0X9	ENSG00000141519	CCD40	1.28963		0.109767	0.00121352	0.0153778	ER positive	RNA-DIA
Q96C34	ENSG00000198863	RUND1	1.29018		1.04625	0.000964416	0.0129817	ER positive	RNA-DIA
Q96EI5	ENSG00000133142	TCAL4	1.29113		1.29559	7.72e-05	0.00201043	ER positive	RNA-DIA
P61020	ENSG00000111540	RAB5B	1.29114	-0.283714	0.629254	0.000779369	0.0111232	ER positive	ALL
Q9H0V9	ENSG00000114988	LMA2L	1.29279		-0.695554	0.000191431	0.0039853	ER positive	RNA-DIA
A1A4V9	ENSG00000196118	CC189	1.29675		0.583152	0.00173924	0.0197802	ER positive	RNA-DIA
Q9UMX5	ENSG00000117691	NENF	1.29973	0.536342	0.774828	0.000757261	0.0108975	ER positive	ALL
Q9Y296	ENSG00000196655	TPPC4	1.30017		-0.410926	0.000248483	0.004817	ER positive	RNA-DIA
Q8IYQ7	ENSG00000185875	THNS1	1.30123		0.957029	0.000211179	0.00428892	ER positive	RNA-DIA
Q9H479	ENSG00000167363	FN3K	1.30462	0.692746	0.364332	0.000187995	0.0039334	ER positive	ALL
Q9BU61	ENSG00000178057	NDUF3	1.30462		0.714869	0.000228567	0.00452269	ER positive	RNA-DIA
Q5I0G3	ENSG00000138400	MDH1B	1.30474		0.432561	0.000902656	0.0123544	ER positive	RNA-DIA
Q5SRE7	ENSG00000175287	PHYD1	1.30735	0.926795	-0.570318	0.00127953	0.0159953	ER positive	ALL
Q9NTG7	ENSG00000142082	SIR3	1.3092		0.243354	0.000226306	0.00449401	ER positive	RNA-DIA
P55212	ENSG00000138794	CASP6	1.31043	0.66804	0.214118	0.0008759	0.0120838	ER positive	ALL
Q9Y3D6	ENSG00000214253	FIS1	1.31102		-0.404846	0.000375874	0.00652819	ER positive	RNA-DIA
Q96FV2	ENSG00000141295	SCRN2	1.31287	0.39467		0.000233792	0.0045998	ER positive	RNA-DDA
Q6GQQ9	ENSG00000264522	OTU7B	1.31371		-0.0883486	0.000653144	0.00977845	ER positive	RNA-DIA
Q96RY7	ENSG00000187535	IF140	1.31424		-0.132285	0.000193183	0.00400866	ER positive	RNA-DIA
Q6P161	ENSG00000183617	RM54	1.31806		0.224514	0.000361898	0.00632511	ER positive	RNA-DIA
Q9NX40	ENSG00000109180	OCAD1	1.31984	-0.46211	-0.00792666	0.000336464	0.00601998	ER positive	ALL
Q96DA6	ENSG00000205981	TIM14	1.32023		0.711547	7.55e-05	0.00198125	ER positive	RNA-DIA
P17535	ENSG00000130522	JUND	1.32129		-0.140868	0.00105247	0.0138178	ER positive	RNA-DIA
P16260	ENSG00000122912	GDC	1.32702		0.755662	0.000406845	0.00693991	ER positive	RNA-DIA
Q8NAT1	ENSG00000144647	PMGT2	1.32749		-0.303413	0.000168348	0.00362361	ER positive	RNA-DIA
Q6UW78	ENSG00000204922	UQCC3	1.33106		0.0881225	0.000161165	0.00352881	ER positive	RNA-DIA
P41208	ENSG00000147400	CETN2	1.33292		-0.20484	0.0005843	0.00900237	ER positive	RNA-DIA
Q96HA9	ENSG00000104883	PX11C	1.33511		1.17192	0.000176857	0.0037745	ER positive	RNA-DIA
Q96C24	ENSG00000102362	SYTL4	1.33915		-0.348557	0.000191779	0.00398848	ER positive	RNA-DIA
P13716	ENSG00000148218	ALAD	1.33992	0.764617		0.000713404	0.0104179	ER positive	RNA-DDA
P09417	ENSG00000151552	QDPR	1.34295	1.16384		7.02e-06	0.000344956	ER positive	RNA-DDA
Q9P2X0	ENSG00000179085	DPM3	1.35262		0.0696335	0.000159757	0.00350404	ER positive	RNA-DIA
O95154	ENSG00000162482	AKR7A3	1.35301	1.15846		9.35e-06	0.000418656	ER positive	RNA-DDA
P24752	ENSG00000075239	ACAT1	1.35408	0.673004		7.44e-05	0.00196314	ER positive	RNA-DDA
Q8IU80	ENSG00000187045	TMPS6	1.35441		0.255094	0.00217838	0.0230854	ER positive	RNA-DIA
O95865	ENSG00000213722	DDAH2	1.35484	0.711466	0.266713	0.000463458	0.00761941	ER positive	ALL
P30086	ENSG00000089220	PEBP1	1.35969	-0.381979		0.000162587	0.00354549	ER positive	RNA-DDA
P08069	ENSG00000140443	IGF1R	1.36296		0.749828	0.000467835	0.00766863	ER positive	RNA-DIA
Q13813	ENSG00000197694	SPTAN1	1.36637	0.1535		0.000407452	0.00694172	ER positive	RNA-DDA
Q96LW7	ENSG00000165233	CAR19	1.37984		1.28732	7.46e-05	0.0019651	ER positive	RNA-DIA
P43251	ENSG00000169814	BTD	1.3813		0.6655	0.000108545	0.00263302	ER positive	RNA-DIA
P00441	ENSG00000142168	SOD1	1.38166	0.714677		5.35e-05	0.00154874	ER positive	RNA-DDA
Q96A58	ENSG00000134533	RERG	1.38198		-0.109001	0.00029405	0.00547431	ER positive	RNA-DIA
O76027	ENSG00000143412	ANXA9	1.38574		-0.348777	0.000436463	0.00728806	ER positive	RNA-DIA
Q9HB07	ENSG00000139637	MYG1	1.39033	0.563066	1.45687	2.68e-05	0.000931452	ER positive	ALL
Q96PD5	ENSG00000161031	PGRP2	1.3992	0.0706532	-0.957373	5.27e-06	0.000282701	ER positive	ALL
Q04726	ENSG00000140332	TLE3	1.40117		-0.500174	5e-05	0.0014811	ER positive	RNA-DIA
Q13228	ENSG00000143416	SELENBP1	1.41131	-0.345214		4.97e-05	0.00147906	ER positive	RNA-DDA
Q96DC8	ENSG00000134463	ECHD3	1.41877		-0.323008	8.97e-06	0.000406126	ER positive	RNA-DIA
P20160	ENSG00000172232	CAP7	1.42067		-0.84171	1.19e-06	9.79e-05	ER positive	RNA-DIA
P35858	ENSG00000099769	ALS	1.43575	0.821976	-0.332732	5.88e-05	0.00165909	ER positive	ALL
O00519	ENSG00000117480	FAAH1	1.43767		0.226023	1.58e-05	0.000618074	ER positive	RNA-DIA
Q14353	ENSG00000130005	GAMT	1.43898		-1.24711	2.9e-05	0.000988955	ER positive	RNA-DIA
Q6ZMP0	ENSG00000187720	THSD4	1.44193		0.674168	0.000197811	0.00408937	ER positive	RNA-DIA
P35237	ENSG00000124570	SPB6	1.4629	1.22507	0.570677	1.49e-05	0.000594356	ER positive	ALL
Q9NZ43	ENSG00000053501	USE1	1.46582		-0.653669	1.36e-05	0.000552841	ER positive	RNA-DIA
Q15126	ENSG00000163344	PMVK	1.4792	0.950741	0.9764	1.78e-05	0.000675499	ER positive	ALL
Q9H4A5	ENSG00000143457	GLP3L	1.4873		1.27347	4.7e-06	0.000261457	ER positive	RNA-DIA
Q96NB2	ENSG00000156398	SFXN2	1.49764	1.54679		2.18e-07	2.97e-05	ER positive	ALL
Q6ZT07	ENSG00000109436	TBCD9	1.50852		1.27682	2.01e-06	0.000138962	ER positive	RNA-DIA
Q6NUM9	ENSG00000042445	RETST	1.51324	0.817822	0.596041	2.44e-05	0.000863073	ER positive	ALL
Q8WVF1	ENSG00000116885	OSCP1	1.52156		-0.835076	7.16e-07	6.84e-05	ER positive	RNA-DIA
Q9C010	ENSG00000135549	IPKB	1.52296		-0.171441	7.45e-09	2.99e-06	ER positive	RNA-DIA
Q8TD06	ENSG00000173467	AGR3	1.54574	1.27838		4.29e-05	0.00132657	ER positive	RNA-DDA
P51687	ENSG00000139531	SUOX	1.57572		-0.312416	4.8e-07	5.2e-05	ER positive	RNA-DIA
P23771	ENSG00000107485	GATA3	1.61319		1.18254	6.95e-08	1.28e-05	ER positive	RNA-DIA
Q8N5J2	ENSG00000143409	MINY1	1.7055		0.0946774	7.55e-11	1.61e-07	ER positive	RNA-DIA
Acronym: DDA: Data Dependent Acquisition; DIA: Data Independent Acquisition; ER: Estrogen Receptor; MS: Mass Spectrometry
