# Supplementary material for: Proteogenomic Workflow Reveals Molecular Phenotypes Related to Breast Cancer Mammographic Appearance
Source: J Proteome Res. 2021 Apr 15;20(5):2983–3001. doi: 10.1021/acs.jproteome.1c00243 (PMC8155562; doi:10.1021/acs.jproteome.1c00243)
Supplement: Supplementary file 9 — pr1c00243_si_009.xlsx [file pr1c00243_si_009.xlsx]

## Sheet: Sheet1
Table S9. Top significant genes out of spiculation status analysis of the RNA-sequencing dataset matching MS data.
Uniprot	ENSEMBL	Gene Name	Log2 Ratio - RNA	Log2 Ratio - DDA	Log2 Ratio - DIA	p-value	Adjusted p-value	Enrichment (RNA)	Matching layers
O00154	ENSG00000097021	ACOT7	-0.285852	-0.289004	0.00174687	7.41e-07	0.00174687	Non-spiculated	ALL
P02458	ENSG00000139219	COL2A1	-0.0261567		0.0359069	3.51e-05	0.0359069	Non-spiculated	RNA-DIA
P34059	ENSG00000141012	GALNS	-0.199951		0.000790048	2.31e-07	0.000790048	Non-spiculated	RNA-DIA
Q13421	ENSG00000102854	MSLN	-0.332917		0.0447003	4.8e-05	0.0447003	Non-spiculated	RNA-DIA
Acronym: DDA: Data Dependent Acquisition; DIA: Data Independent Acquisition; MS: Mass Spectrometry
