# Supplementary material for: Proteogenomic Workflow Reveals Molecular Phenotypes Related to Breast Cancer Mammographic Appearance
Source: J Proteome Res. 2021 Apr 15;20(5):2983–3001. doi: 10.1021/acs.jproteome.1c00243 (PMC8155562; doi:10.1021/acs.jproteome.1c00243)
Supplement: Supplementary file 10 — pr1c00243_si_010.xlsx [file pr1c00243_si_010.xlsx]

## Sheet: RNADDA_ERstatus
Table S10. Correlations between RNA and protein data by ER status.
Uniprot ID	Gene Name	ER positive			ER negative			Data Layer
		Spearman Rho	Spearman p-value	Spearman adjusted p-value	Spearman Rho	Spearman p-value	Spearman adjusted p-value
A0AV96	RBM47	0.148352	0.629758	0.791431	0.0857143	0.919444	0.983221	RNA-DDA
A0AVT1	UBA6	0.604396	0.0321195	0.184311	0.428571	0.299206	0.565211	RNA-DDA
A0FGR8	ESYT2	0.379121	0.202388	0.457295	0.571429	0.151141	0.410876	RNA-DDA
A0MZ66	SHTN1	0.327273	0.327016	0.58093	0.785714	0.0480159	0.254084	RNA-DDA
A1L0T0	ILVBL	0.509091	0.114016	0.341054	0.404762	0.326835	0.588374	RNA-DDA
A1X283	SH3PXD2B	0.636364	0.0544451	0.231796	0.314286	0.563889	0.801146	RNA-DDA
A2RRP1	NBAS	-0.321212	0.367684	0.611082	-0.142857	0.78254	0.923641	RNA-DDA
A3KMH1	VWA8	0.313187	0.297341	0.553414	0.238095	0.582143	0.801146	RNA-DDA
A5YKK6	CNOT1	-0.126374	0.682632	0.821674	0.47619	0.243056	0.511732	RNA-DDA
A6NDG6	PGP	0.881119	0.000192153	0.0125571	0.904762	0.00456349	0.104125	RNA-DDA
A6NHR9	SMCHD1	0.174825	0.58826	0.762924	0.904762	0.00456349	0.104125	RNA-DDA
A6NMZ7	COL6A6	0.797203	0.00316125	0.0804276	0.25	0.594841	0.813631	RNA-DDA
B0I1T2	MYO1G	0.190476	0.664583	0.814915	0.595238	0.132292	0.391409	RNA-DDA
B9A064	IGLL5	0.043956	0.891847	0.947297	-0.0238095	0.976786	0.999353	RNA-DDA
L0R6Q1	SLC35A4	-0.0181818	0.972841	0.990918	0.942857	0.0166667	0.171797	RNA-DDA
O00116	AGPS	0.741758	0.00529008	0.0941998	0.5	0.216171	0.489914	RNA-DDA
O00139	KIF2A	-0.047619	0.934871	0.970011	0.595238	0.132292	0.391409	RNA-DDA
O00148	DDX39A	0.418182	0.232418	0.485991	0.642857	0.0961806	0.338771	RNA-DDA
O00151	PDLIM1	0.697802	0.0103289	0.117044	0.761905	0.036756	0.223088	RNA-DDA
O00154	ACOT7	0.672727	0.0280703	0.173065	0.809524	0.0217758	0.179844	RNA-DDA
O00159	MYO1C	0.318681	0.288555	0.545119	-0.0238095	0.976786	0.999353	RNA-DDA
O00160	MYO1F	0.573427	0.0554813	0.231953	0.857143	0.0107143	0.155092	RNA-DDA
O00161	SNAP23	-0.175824	0.566024	0.752202	0.47619	0.243056	0.511732	RNA-DDA
O00170	AIP	0.258242	0.393835	0.633884	-0.404762	0.326835	0.588374	RNA-DDA
O00178	GTPBP1	-0.166667	0.677745	0.821674	0.214286	0.661508	0.853522	RNA-DDA
O00182	LGALS9	0.34965	0.266004	0.525837	-0.357143	0.444444	0.708228	RNA-DDA
O00186	STXBP3	0.208791	0.493486	0.704636	0.142857	0.752034	0.901182	RNA-DDA
O00193	C11orf58	0.35	0.358581	0.602198	0.607143	0.166667	0.43528	RNA-DDA
O00194	RAB27B	0.536364	0.0936425	0.300289	0.714286	0.136111	0.393626	RNA-DDA
O00214	LGALS8	0.56044	0.0498861	0.22091	0.142857	0.78254	0.923641	RNA-DDA
O00217	NDUFS8	-0.0166667	0.98157	0.993675	-0.761905	0.036756	0.223088	RNA-DDA
O00231	PSMD11	0.368132	0.21663	0.4725	0.690476	0.0693948	0.282575	RNA-DDA
O00232	PSMD12	0.324176	0.279927	0.536194	-0.357143	0.389385	0.653115	RNA-DDA
O00233	PSMD9	-0.00909091	0.98919	0.996768	-0.214286	0.661508	0.853522	RNA-DDA
O00244	ATOX1	0.406593	0.169504	0.42477	-0.333333	0.427877	0.685561	RNA-DDA
O00264	PGRMC1	0.60989	0.03029	0.178844	0.761905	0.036756	0.223088	RNA-DDA
O00267	SUPT5H	-0.1	0.809981	0.896266	0.642857	0.138889	0.393626	RNA-DDA
O00273	DFFA	-0.203297	0.505255	0.712523	0.285714	0.500794	0.738896	RNA-DDA
O00291	HIP1	0.356643	0.256013	0.514548	0.619048	0.11498	0.359133	RNA-DDA
O00299	CLIC1	-0.021978	0.949418	0.975654	-0.809524	0.0217758	0.179844	RNA-DDA
O00303	EIF3F	-0.236264	0.436693	0.659794	0.0238095	0.976786	0.999353	RNA-DDA
O00330	PDHX	0.563636	0.0759391	0.2686	0.0285714	1	1	RNA-DDA
O00339	MATN2	0.72028	0.0110205	0.117421	0.7	0.233333	0.511732	RNA-DDA
O00391	QSOX1	0.401099	0.175774	0.433223	0.928571	0.00674603	0.123097	RNA-DDA
O00401	WASL	0.174825	0.58826	0.762924	-0.8	0.333333	0.598311	RNA-DDA
O00410	IPO5	-0.0274725	0.934992	0.970011	0.238095	0.582143	0.801146	RNA-DDA
O00429	DNM1L	0.576923	0.0425372	0.210528	0.047619	0.934871	0.983221	RNA-DDA
O00442	RTCA	0.363636	0.246255	0.505634	0.214286	0.619097	0.825014	RNA-DDA
O00468	AGRN	0.527473	0.0673418	0.249191	-0.642857	0.0961806	0.338771	RNA-DDA
O00471	EXOC5	-0.0454545	0.902918	0.952921	-0.0714286	0.881994	0.967362	RNA-DDA
O00483	NDUFA4	0.027972	0.938663	0.97277	0.357143	0.444444	0.708228	RNA-DDA
O00487	PSMD14	-0.146853	0.651073	0.806052	-0.428571	0.299206	0.565211	RNA-DDA
O00499	BIN1	0.587413	0.0488449	0.22091	-0.428571	0.299206	0.565211	RNA-DDA
O00505	KPNA3	0.28022	0.353376	0.599276	0.452381	0.26746	0.532941	RNA-DDA
O00534	VWA5A	0.225275	0.458992	0.680052	0.97619	0.000396825	0.0741953	RNA-DDA
O00560	SDCBP	0.590909	0.0607283	0.241185	0.285714	0.500794	0.738896	RNA-DDA
O00567	NOP56	-0.236264	0.436693	0.659794	0.452381	0.26746	0.532941	RNA-DDA
O00571	DDX3X	-0.395604	0.182196	0.43895	-0.047619	0.934871	0.983221	RNA-DDA
O00584	RNASET2	0.4	0.225014	0.483579	-0.0714286	0.906349	0.983221	RNA-DDA
O00592	PODXL	0.608392	0.040002	0.203322	0.6	0.35	0.618721	RNA-DDA
O00629	KPNA4	0.475524	0.121319	0.353354	0.571429	0.151141	0.410876	RNA-DDA
O00743	PPP6C	0.0818182	0.81765	0.899328	-0.285714	0.500794	0.738896	RNA-DDA
O00754	MAN2B1	0.524476	0.0838846	0.285742	-0.0714286	0.881994	0.967362	RNA-DDA
O00764	PDXK	0.598901	0.0340307	0.192004	0.738095	0.0458333	0.250613	RNA-DDA
O14497	ARID1A	0.321212	0.367684	0.611082	0.214286	0.619097	0.825014	RNA-DDA
O14498	ISLR	0.706294	0.0132861	0.122338	0.107143	0.839683	0.945163	RNA-DDA
O14561	NDUFAB1	0.145455	0.673423	0.817902	0.392857	0.395635	0.659163	RNA-DDA
O14579	COPE	0.281818	0.402136	0.642629	0.285714	0.500794	0.738896	RNA-DDA
O14617	AP3D1	0.405594	0.192612	0.449882	0.690476	0.0693948	0.282575	RNA-DDA
O14618	CCS	-0.010989	0.978311	0.990973	0.357143	0.389385	0.653115	RNA-DDA
O14672	ADAM10	0.0604396	0.848989	0.921403	0.047619	0.934871	0.983221	RNA-DDA
O14737	PDCD5	0.372727	0.260598	0.521274	0.047619	0.934871	0.983221	RNA-DDA
O14744	PRMT5	0.379121	0.202388	0.457295	0.452381	0.26746	0.532941	RNA-DDA
O14745	SLC9A3R1	0.928571	0	0	0.833333	0.015377	0.162484	RNA-DDA
O14773	TPP1	0.554545	0.0815541	0.279786	-0.309524	0.461806	0.714414	RNA-DDA
O14776	TCERG1	0.20979	0.513513	0.721086	0.333333	0.427877	0.685561	RNA-DDA
O14818	PSMA7	0.824176	0.000917231	0.0453962	0.047619	0.934871	0.983221	RNA-DDA
O14828	SCAMP3	0.142857	0.642829	0.79935	0.452381	0.26746	0.532941	RNA-DDA
O14841	OPLAH	0.395604	0.182196	0.43895	0.357143	0.444444	0.708228	RNA-DDA
O14879	IFIT3	0.733333	0.0211665	0.151889	0.761905	0.036756	0.223088	RNA-DDA
O14880	MGST3	0.769697	0.0136718	0.122435	-0.0714286	0.906349	0.983221	RNA-DDA
O14908	GIPC1	0.116667	0.775628	0.876123	0.5	0.266667	0.532941	RNA-DDA
O14920	IKBKB	-0.104396	0.736951	0.858055	0.285714	0.500794	0.738896	RNA-DDA
O14925	TIMM23	0.709091	0.0275141	0.173065	0.607143	0.166667	0.43528	RNA-DDA
O14929	HAT1	0.573427	0.0554813	0.231953	0.666667	0.0830853	0.319611	RNA-DDA
O14936	CASK	0.494505	0.0888743	0.292382	0.52381	0.196627	0.463409	RNA-DDA
O14964	HGS	0.125874	0.699712	0.834768	0.25	0.594841	0.813631	RNA-DDA
O14974	PPP1R12A	0.0769231	0.80653	0.893769	-0.619048	0.11498	0.359133	RNA-DDA
O14976	GAK	0.538462	0.0610936	0.241185	0.666667	0.0830853	0.319611	RNA-DDA
O14979	HNRNPDL	0.381818	0.248381	0.506314	0.285714	0.500794	0.738896	RNA-DDA
O14980	XPO1	0.335165	0.263148	0.52203	0.738095	0.0458333	0.250613	RNA-DDA
O15020	SPTBN2	0.65	0.0665619	0.249191	-0.0714286	0.906349	0.983221	RNA-DDA
O15027	SEC16A	0.703297	0.00955664	0.117044	0.714286	0.0575893	0.263876	RNA-DDA
O15031	PLXNB2	0.192308	0.529185	0.730955	0.404762	0.326835	0.588374	RNA-DDA
O15067	PFAS	0.351648	0.239175	0.495654	0.571429	0.151141	0.410876	RNA-DDA
O15075	DCLK1	0.967033	0	0	0.928571	0.00223214	0.100523	RNA-DDA
O15084	ANKRD28	0.145455	0.673423	0.817902	0.2	0.783333	0.923641	RNA-DDA
O15111	CHUK	0.0272727	0.945984	0.975654	0.714286	0.136111	0.393626	RNA-DDA
O15126	SCAMP1	-0.263636	0.434523	0.659794	0.428571	0.353571	0.618721	RNA-DDA
O15127	SCAMP2	0.27972	0.378709	0.623707	-0.5	0.266667	0.532941	RNA-DDA
O15143	ARPC1B	0.208791	0.493486	0.704636	0.714286	0.0575893	0.263876	RNA-DDA
O15144	ARPC2	-0.10989	0.723248	0.850041	0.309524	0.461806	0.714414	RNA-DDA
O15145	ARPC3	-0.733333	0.0211665	0.151889	0.619048	0.11498	0.359133	RNA-DDA
O15173	PGRMC2	-0.104396	0.736951	0.858055	0.690476	0.0693948	0.282575	RNA-DDA
O15212	PFDN6	0.527273	0.100129	0.315085	-0.535714	0.235714	0.511732	RNA-DDA
O15230	LAMA5	-0.0164835	0.96386	0.984333	-0.142857	0.752034	0.901182	RNA-DDA
O15247	CLIC2	0.356643	0.256013	0.514548	-0.404762	0.326835	0.588374	RNA-DDA
O15254	ACOX3	0.328671	0.297385	0.553414	0.642857	0.0961806	0.338771	RNA-DDA
O15294	OGT	-0.244755	0.443504	0.669183	-0.0238095	0.976786	0.999353	RNA-DDA
O15305	PMM2	0.373626	0.209431	0.463396	0.52381	0.196627	0.463409	RNA-DDA
O15327	INPP4B	0.604396	0.0321195	0.184311	0.4	0.75	0.901182	RNA-DDA
O15355	PPM1G	0.118182	0.734252	0.858055	0.738095	0.0458333	0.250613	RNA-DDA
O15357	INPPL1	0.345455	0.299388	0.554993	0.942857	0.0166667	0.171797	RNA-DDA
O15371	EIF3D	-0.241758	0.425759	0.654805	0.0238095	0.976786	0.999353	RNA-DDA
O15372	EIF3H	0.307692	0.306287	0.562976	-0.0952381	0.840129	0.945163	RNA-DDA
O15382	BCAT2	0.884615	0	0	0.642857	0.138889	0.393626	RNA-DDA
O15400	STX7	0.272727	0.448272	0.670665	0.404762	0.326835	0.588374	RNA-DDA
O15460	P4HA2	0.187879	0.607567	0.770447	0.619048	0.11498	0.359133	RNA-DDA
O15498	YKT6	0.41958	0.176577	0.433774	0.714286	0.0880952	0.332755	RNA-DDA
O15511	ARPC5	0.154545	0.653539	0.806052	-0.047619	0.934871	0.983221	RNA-DDA
O15533	TAPBP	0.648352	0.0195814	0.148259	0.714286	0.0575893	0.263876	RNA-DDA
O15551	CLDN3	0.187879	0.607567	0.770447	0.485714	0.355556	0.618721	RNA-DDA
O43143	DHX15	0.401099	0.175774	0.433223	0.238095	0.582143	0.801146	RNA-DDA
O43148	RNMT	0.251748	0.430115	0.65753	0.964286	0.00277778	0.100523	RNA-DDA
O43149	ZZEF1	0.383333	0.3125	0.568378	-0.166667	0.703323	0.875102	RNA-DDA
O43172	PRPF4	-0.247253	0.41497	0.652453	0.428571	0.353571	0.618721	RNA-DDA
O43175	PHGDH	0.862637	0.000188832	0.0125571	0.785714	0.0279266	0.196625	RNA-DDA
O43237	DYNC1LI2	0.461538	0.114936	0.341054	0.119048	0.793006	0.923641	RNA-DDA
O43242	PSMD3	0.565934	0.0473396	0.22082	0.142857	0.752034	0.901182	RNA-DDA
O43252	PAPSS1	0.32967	0.271458	0.528851	0.666667	0.0830853	0.319611	RNA-DDA
O43264	ZW10	0.020979	0.956169	0.979302	0.333333	0.427877	0.685561	RNA-DDA
O43278	SPINT1	0.718182	0.0167992	0.138066	0.047619	0.934871	0.983221	RNA-DDA
O43290	SART1	0.0818182	0.81765	0.899328	0.190476	0.664583	0.853522	RNA-DDA
O43301	HSPA12A	0.251748	0.430115	0.65753	-0.371429	0.497222	0.738896	RNA-DDA
O43324	EEF1E1	0.769697	0.0136718	0.122435	-0.214286	0.619097	0.825014	RNA-DDA
O43390	HNRNPR	-0.0384615	0.906202	0.952921	0.904762	0.00456349	0.104125	RNA-DDA
O43395	PRPF3	0.218182	0.520949	0.727491	0.309524	0.461806	0.714414	RNA-DDA
O43396	TXNL1	0.461538	0.114936	0.341054	0.0714286	0.881994	0.967362	RNA-DDA
O43399	TPD52L2	0.373626	0.209431	0.463396	0.5	0.216171	0.489914	RNA-DDA
O43447	PPIH	-0.516667	0.1618	0.416415	0.190476	0.664583	0.853522	RNA-DDA
O43464	HTRA2	0.0181818	0.967576	0.98708	0.1	0.95	0.996952	RNA-DDA
O43488	AKR7A2	0.428571	0.14593	0.394798	0.809524	0.0217758	0.179844	RNA-DDA
O43491	EPB41L2	0.357143	0.231501	0.485991	0.333333	0.427877	0.685561	RNA-DDA
O43570	CA12	0.741259	0.00817064	0.116027	0.8	0.133333	0.393626	RNA-DDA
O43583	DENR	-0.115152	0.758833	0.871622	-0.142857	0.802778	0.931156	RNA-DDA
O43592	XPOT	0.227273	0.503067	0.712523	0.928571	0.00223214	0.100523	RNA-DDA
O43615	TIMM44	0.65035	0.0259115	0.169166	0.5	0.216171	0.489914	RNA-DDA
O43617	TRAPPC3	-0.309091	0.387055	0.627322	0.178571	0.713095	0.875102	RNA-DDA
O43633	CHMP2A	0.483333	0.1938	0.450197	0.333333	0.427877	0.685561	RNA-DDA
O43660	PLRG1	0.208791	0.493486	0.704636	0.761905	0.036756	0.223088	RNA-DDA
O43665	RGS10	0.333333	0.348846	0.598543	0.47619	0.243056	0.511732	RNA-DDA
O43670	ZNF207	-0.0769231	0.817283	0.899328	0.214286	0.661508	0.853522	RNA-DDA
O43681	ASNA1	0.0549451	0.863236	0.929075	0.714286	0.0575893	0.263876	RNA-DDA
O43684	BUB3	0.0274725	0.934992	0.970011	0.238095	0.582143	0.801146	RNA-DDA
O43707	ACTN4	0.0604396	0.848989	0.921403	0.404762	0.326835	0.588374	RNA-DDA
O43708	GSTZ1	0.866667	0.00450838	0.0905847	0.928571	0.00674603	0.123097	RNA-DDA
O43747	AP1G1	0.67033	0.0149184	0.126948	0.0238095	0.976786	0.999353	RNA-DDA
O43765	SGTA	0.146853	0.651073	0.806052	0.52381	0.196627	0.463409	RNA-DDA
O43772	SLC25A20	0.734266	0.0090521	0.117044	0.142857	0.752034	0.901182	RNA-DDA
O43776	NARS	0.225275	0.458992	0.680052	0.809524	0.0217758	0.179844	RNA-DDA
O43795	MYO1B	0.0604396	0.848989	0.921403	0.666667	0.0830853	0.319611	RNA-DDA
O43809	NUDT21	0.258242	0.393835	0.633884	0	1	1	RNA-DDA
O43813	LANCL1	0.505495	0.0812151	0.279786	0.892857	0.0123016	0.162484	RNA-DDA
O43815	STRN	0.153846	0.616791	0.77804	0.690476	0.0693948	0.282575	RNA-DDA
O43837	IDH3B	0.39011	0.188772	0.44756	0.190476	0.664583	0.853522	RNA-DDA
O43847	NRDC	-0.127273	0.732887	0.858055	0.904762	0.00456349	0.104125	RNA-DDA
O43852	CALU	0.423077	0.1516	0.406058	0.238095	0.582143	0.801146	RNA-DDA
O43865	AHCYL1	0.818681	0.00107056	0.0486889	0.97619	0.000396825	0.0741953	RNA-DDA
O43920	NDUFS5	-0.118182	0.734252	0.858055	0.428571	0.419444	0.685561	RNA-DDA
O60216	RAD21	0.132867	0.683366	0.821674	0.833333	0.015377	0.162484	RNA-DDA
O60234	GMFG	-0.0181818	0.972841	0.990918	0.690476	0.0693948	0.282575	RNA-DDA
O60240	PLIN1	0.0559441	0.86898	0.932872	0.119048	0.793006	0.923641	RNA-DDA
O60256	PRPSAP2	0.50303	0.143367	0.391164	-0.0714286	0.906349	0.983221	RNA-DDA
O60264	SMARCA5	0.032967	0.920585	0.958938	-0.285714	0.500794	0.738896	RNA-DDA
O60271	SPAG9	0.0164835	0.96386	0.984333	0.595238	0.132292	0.391409	RNA-DDA
O60306	AQR	-0.393939	0.262887	0.52203	0.285714	0.500794	0.738896	RNA-DDA
O60313	OPA1	0.357143	0.231501	0.485991	0.809524	0.0217758	0.179844	RNA-DDA
O60341	KDM1A	0.274725	0.363262	0.606728	0.666667	0.0830853	0.319611	RNA-DDA
O60437	PPL	0.412088	0.163386	0.416415	0.214286	0.619097	0.825014	RNA-DDA
O60488	ACSL4	-0.426573	0.1689	0.42477	0.928571	0.00223214	0.100523	RNA-DDA
O60493	SNX3	0.247253	0.41497	0.652453	0.309524	0.461806	0.714414	RNA-DDA
O60502	OGA	0.412088	0.163386	0.416415	0.166667	0.703323	0.875102	RNA-DDA
O60504	SORBS3	0.0666667	0.864754	0.929075	0.0952381	0.840129	0.945163	RNA-DDA
O60506	SYNCRIP	0.159341	0.603931	0.767717	0.428571	0.299206	0.565211	RNA-DDA
O60547	GMDS	0.554945	0.0525325	0.224791	0.547619	0.170982	0.43528	RNA-DDA
O60568	PLOD3	0.615385	0.0373345	0.200076	0.833333	0.015377	0.162484	RNA-DDA
O60610	DIAPH1	0.214286	0.481851	0.701263	0.47619	0.243056	0.511732	RNA-DDA
O60613	SELENOF	0.0424242	0.918633	0.958938	-0.428571	0.419444	0.685561	RNA-DDA
O60645	EXOC3	0.0839161	0.800198	0.890858	-0.0952381	0.840129	0.945163	RNA-DDA
O60664	PLIN3	0.307692	0.306287	0.562976	-0.047619	0.934871	0.983221	RNA-DDA
O60684	KPNA6	0.3	0.371068	0.614732	-0.392857	0.395635	0.659163	RNA-DDA
O60701	UGDH	-0.0549451	0.863236	0.929075	0.0714286	0.881994	0.967362	RNA-DDA
O60716	CTNND1	0.417582	0.157419	0.407376	0.714286	0.0575893	0.263876	RNA-DDA
O60749	SNX2	0.379121	0.202388	0.457295	0.333333	0.427877	0.685561	RNA-DDA
O60762	DPM1	0.027972	0.938663	0.97277	0.392857	0.395635	0.659163	RNA-DDA
O60763	USO1	-0.021978	0.949418	0.975654	0.47619	0.243056	0.511732	RNA-DDA
O60784	TOM1	0.0769231	0.817283	0.899328	-0.261905	0.536409	0.771819	RNA-DDA
O60826	CCDC22	0.258741	0.416938	0.652453	-0.357143	0.389385	0.653115	RNA-DDA
O60832	DKC1	0.565934	0.0473396	0.22082	0.47619	0.243056	0.511732	RNA-DDA
O60884	DNAJA2	0.627273	0.0439891	0.214586	0.333333	0.427877	0.685561	RNA-DDA
O60888	CUTA	0.309091	0.35604	0.599276	-0.821429	0.034127	0.223088	RNA-DDA
O60934	NBN	0.293706	0.354333	0.599276	0.595238	0.132292	0.391409	RNA-DDA
O75083	WDR1	-0.208791	0.493486	0.704636	-0.0952381	0.840129	0.945163	RNA-DDA
O75093	SLIT1	0.321678	0.308312	0.565617	-0.142857	0.752034	0.901182	RNA-DDA
O75116	ROCK2	0.241758	0.425759	0.654805	0.904762	0.00456349	0.104125	RNA-DDA
O75122	CLASP2	0.551515	0.104298	0.323069	0	1	1	RNA-DDA
O75131	CPNE3	0.252747	0.404328	0.642629	0.452381	0.26746	0.532941	RNA-DDA
O75146	HIP1R	-0.2	0.583541	0.759144	0.880952	0.00724206	0.123097	RNA-DDA
O75165	DNAJC13	0.510989	0.0775693	0.272932	0.714286	0.0575893	0.263876	RNA-DDA
O75223	GGCT	0.159341	0.603931	0.767717	0.809524	0.0217758	0.179844	RNA-DDA
O75251	NDUFS7	0.0666667	0.864754	0.929075	-0.357143	0.444444	0.708228	RNA-DDA
O75306	NDUFS2	-0.395604	0.182196	0.43895	-0.0952381	0.840129	0.945163	RNA-DDA
O75323	NIPSNAP2	0.629371	0.0323947	0.185258	0.166667	0.703323	0.875102	RNA-DDA
O75339	CILP	0.699301	0.0145393	0.126948	0.5	0.266667	0.532941	RNA-DDA
O75340	PDCD6	0.318681	0.288555	0.545119	0.619048	0.11498	0.359133	RNA-DDA
O75347	TBCA	0.549451	0.055281	0.231836	0.571429	0.151141	0.410876	RNA-DDA
O75348	ATP6V1G1	0.0238095	0.976786	0.990973	0.619048	0.11498	0.359133	RNA-DDA
O75351	VPS4B	0.115385	0.709625	0.842265	0.142857	0.752034	0.901182	RNA-DDA
O75367	H2AFY	0.340659	0.254998	0.514548	-0.142857	0.752034	0.901182	RNA-DDA
O75368	SH3BGRL	0.43956	0.135028	0.37744	0.714286	0.0575893	0.263876	RNA-DDA
O75369	FLNB	0.412088	0.163386	0.416415	0.642857	0.0961806	0.338771	RNA-DDA
O75380	NDUFS6	-0.433333	0.249917	0.508677	-0.309524	0.461806	0.714414	RNA-DDA
O75390	CS	0.175824	0.566024	0.752202	-0.119048	0.793006	0.923641	RNA-DDA
O75396	SEC22B	0.406593	0.169504	0.42477	0.52381	0.196627	0.463409	RNA-DDA
O75427	LRCH4	0.516667	0.1618	0.416415	0.607143	0.166667	0.43528	RNA-DDA
O75436	VPS26A	0.203297	0.505255	0.712523	0.238095	0.582143	0.801146	RNA-DDA
O75439	PMPCB	0.197802	0.517155	0.723394	0.5	0.216171	0.489914	RNA-DDA
O75489	NDUFS3	0.538462	0.0610936	0.241185	-0.142857	0.752034	0.901182	RNA-DDA
O75503	CLN5	0.581818	0.0655332	0.249191	0.785714	0.0480159	0.254084	RNA-DDA
O75521	ECI2	-0.13986	0.667151	0.814915	0.678571	0.109524	0.359133	RNA-DDA
O75531	BANF1	0.272727	0.418167	0.652453	-0.285714	0.555952	0.79148	RNA-DDA
O75533	SF3B1	-0.302198	0.315391	0.568988	-0.0714286	0.881994	0.967362	RNA-DDA
O75534	CSDE1	0.175824	0.566024	0.752202	0.214286	0.619097	0.825014	RNA-DDA
O75569	PRKRA	0.202797	0.5281	0.730955	0.880952	0.00724206	0.123097	RNA-DDA
O75608	LYPLA1	0.598901	0.0340307	0.192004	0.761905	0.036756	0.223088	RNA-DDA
O75643	SNRNP200	0.456044	0.119749	0.350143	0.880952	0.00724206	0.123097	RNA-DDA
O75663	TIPRL	0.183333	0.64364	0.799767	0.261905	0.536409	0.771819	RNA-DDA
O75688	PPM1B	-0.17033	0.578544	0.755712	-0.238095	0.582143	0.801146	RNA-DDA
O75694	NUP155	-0.0714286	0.820632	0.899328	0.214286	0.619097	0.825014	RNA-DDA
O75695	RP2	0	1	1	0.357143	0.389385	0.653115	RNA-DDA
O75718	CRTAP	0.381818	0.278965	0.536194	-0.785714	0.0279266	0.196625	RNA-DDA
O75746	SLC25A12	0.692308	0.0111472	0.117421	0.285714	0.500794	0.738896	RNA-DDA
O75752	B3GALNT1	-0.17033	0.578544	0.755712	-0.178571	0.713095	0.875102	RNA-DDA
O75781	PALM	-0.109091	0.75488	0.868416	0.6	0.35	0.618721	RNA-DDA
O75821	EIF3G	-0.286713	0.366408	0.610923	0.714286	0.0575893	0.263876	RNA-DDA
O75822	EIF3J	0.482517	0.115374	0.341054	0.142857	0.752034	0.901182	RNA-DDA
O75828	CBR3	0.692308	0.0111472	0.117421	-0.0238095	0.976786	0.999353	RNA-DDA
O75832	PSMD10	0.563636	0.0957916	0.305725	-0.6	0.241667	0.511732	RNA-DDA
O75843	AP1G2	0.593407	0.0360257	0.196985	0.785714	0.0480159	0.254084	RNA-DDA
O75844	ZMPSTE24	0.1	0.775665	0.876123	0.785714	0.0279266	0.196625	RNA-DDA
O75874	IDH1	0.593407	0.0360257	0.196985	0.119048	0.793006	0.923641	RNA-DDA
O75886	STAM2	-0.254545	0.451197	0.673095	0.392857	0.395635	0.659163	RNA-DDA
O75891	ALDH1L1	0.1	0.775665	0.876123	0.190476	0.664583	0.853522	RNA-DDA
O75915	ARL6IP5	-0.0274725	0.934992	0.970011	-0.428571	0.299206	0.565211	RNA-DDA
O75935	DCTN3	-0.318182	0.341355	0.591278	-0.285714	0.555952	0.79148	RNA-DDA
O75937	DNAJC8	0.452381	0.26746	0.52825	0.595238	0.132292	0.391409	RNA-DDA
O75947	ATP5PD	0.445055	0.129793	0.367384	-0.52381	0.196627	0.463409	RNA-DDA
O75955	FLOT1	0.582418	0.0402767	0.203322	0.571429	0.151141	0.410876	RNA-DDA
O75964	ATP5MG	0.582418	0.0402767	0.203322	-0.47619	0.243056	0.511732	RNA-DDA
O75976	CPD	-0.181818	0.595219	0.765021	0.371429	0.497222	0.738896	RNA-DDA
O76003	GLRX3	0.0714286	0.820632	0.899328	0.761905	0.036756	0.223088	RNA-DDA
O76021	RSL1D1	-0.34965	0.266004	0.525837	0.857143	0.0107143	0.155092	RNA-DDA
O76031	CLPX	0.0989011	0.75073	0.866604	0.47619	0.243056	0.511732	RNA-DDA
O76070	SNCG	0.866667	0.00268142	0.0739697	0.928571	0.00674603	0.123097	RNA-DDA
O76094	SRP72	0.148352	0.629758	0.791431	0.619048	0.11498	0.359133	RNA-DDA
O94760	DDAH1	0.681319	0.0129293	0.122338	0.857143	0.0238095	0.186135	RNA-DDA
O94776	MTA2	0.0384615	0.906202	0.952921	0.047619	0.934871	0.983221	RNA-DDA
O94804	STK10	0.383333	0.3125	0.568378	0.357143	0.389385	0.653115	RNA-DDA
O94826	TOMM70	0.28022	0.353376	0.599276	0.571429	0.151141	0.410876	RNA-DDA
O94832	MYO1D	0.752747	0.00438717	0.0905847	0.904762	0.00456349	0.104125	RNA-DDA
O94855	SEC24D	0.461538	0.114936	0.341054	0.52381	0.196627	0.463409	RNA-DDA
O94874	UFL1	-0.00549451	0.99277	0.996768	0.309524	0.461806	0.714414	RNA-DDA
O94875	SORBS2	0.769231	0.00525292	0.0941998	0.809524	0.0217758	0.179844	RNA-DDA
O94888	UBXN7	-0.309091	0.35604	0.599276	0.52381	0.196627	0.463409	RNA-DDA
O94901	SUN1	-0.181818	0.595219	0.765021	0.0285714	1	1	RNA-DDA
O94903	PLPBP	0.351648	0.239175	0.495654	0.5	0.266667	0.532941	RNA-DDA
O94905	ERLIN2	0.538462	0.0610936	0.241185	0.809524	0.0217758	0.179844	RNA-DDA
O94906	PRPF6	0.164835	0.591181	0.76333	-0.119048	0.793006	0.923641	RNA-DDA
O94925	GLS	-0.236364	0.513898	0.721086	0.885714	0.0333333	0.223088	RNA-DDA
O94973	AP2A2	0.39011	0.188772	0.44756	0.5	0.216171	0.489914	RNA-DDA
O94979	SEC31A	0.0934066	0.764582	0.871707	0.5	0.216171	0.489914	RNA-DDA
O94985	CLSTN1	0.132867	0.683366	0.821674	0.0357143	0.963492	0.999353	RNA-DDA
O95154	AKR7A3	0.93007	0	0	0.928571	0.00674603	0.123097	RNA-DDA
O95159	ZFPL1	0.369697	0.295604	0.553414	0.47619	0.243056	0.511732	RNA-DDA
O95168	NDUFB4	0.466667	0.212522	0.469628	-0.107143	0.839683	0.945163	RNA-DDA
O95197	RTN3	0.216667	0.580941	0.757226	0.857143	0.0238095	0.186135	RNA-DDA
O95202	LETM1	0.82967	0.000777927	0.040908	0.928571	0.00223214	0.100523	RNA-DDA
O95219	SNX4	0.0629371	0.851682	0.923135	0.285714	0.555952	0.79148	RNA-DDA
O95292	VAPB	0.594406	0.0457531	0.217951	0.880952	0.00724206	0.123097	RNA-DDA
O95298	NDUFC2	0.284848	0.42736	0.654805	0.714286	0.136111	0.393626	RNA-DDA
O95299	NDUFA10	0.527473	0.0673418	0.249191	-0.452381	0.26746	0.532941	RNA-DDA
O95302	FKBP9	0.752747	0.00438717	0.0905847	0.52381	0.196627	0.463409	RNA-DDA
O95336	PGLS	0.351648	0.239175	0.495654	0.166667	0.703323	0.875102	RNA-DDA
O95340	PAPSS2	0.862637	0.000188832	0.0125571	0.238095	0.582143	0.801146	RNA-DDA
O95352	ATG7	-0.010989	0.978311	0.990973	0.928571	0.00223214	0.100523	RNA-DDA
O95372	LYPLA2	0.041958	0.903739	0.952921	-0.214286	0.661508	0.853522	RNA-DDA
O95373	IPO7	0.395604	0.182196	0.43895	0.380952	0.359871	0.618721	RNA-DDA
O95394	PGM3	0.824176	0.000917231	0.0453962	0.714286	0.0575893	0.263876	RNA-DDA
O95396	MOCS3	0.616667	0.0857253	0.288797	0.714286	0.0880952	0.332755	RNA-DDA
O95425	SVIL	0.384615	0.218387	0.47403	0.75	0.0662698	0.282575	RNA-DDA
O95433	AHSA1	0.527473	0.0673418	0.249191	0.714286	0.0575893	0.263876	RNA-DDA
O95456	PSMG1	-0.0545455	0.881472	0.940582	0.607143	0.166667	0.43528	RNA-DDA
O95466	FMNL1	0.145455	0.673423	0.817902	0.607143	0.166667	0.43528	RNA-DDA
O95470	SGPL1	0.494505	0.0888743	0.292382	0.595238	0.132292	0.391409	RNA-DDA
O95479	H6PD	0.532967	0.0641622	0.247635	0.333333	0.427877	0.685561	RNA-DDA
O95486	SEC24A	0.398601	0.200973	0.457295	-0.0714286	0.906349	0.983221	RNA-DDA
O95487	SEC24B	0.29697	0.40695	0.645273	-0.257143	0.658333	0.853522	RNA-DDA
O95571	ETHE1	0.342657	0.276231	0.535053	0.166667	0.703323	0.875102	RNA-DDA
O95573	ACSL3	0.0769231	0.80653	0.893769	-0.404762	0.326835	0.588374	RNA-DDA
O95630	STAMBP	-0.3	0.436624	0.659794	0.538932	0.168118	0.43528	RNA-DDA
O95671	ASMTL	0.82967	0.000777927	0.040908	0.952381	0.00114087	0.100523	RNA-DDA
O95674	CDS2	0.483333	0.1938	0.450197	0.571429	0.2	0.467106	RNA-DDA
O95716	RAB3D	0.434066	0.140407	0.384351	0.285714	0.500794	0.738896	RNA-DDA
O95721	SNAP29	0.409091	0.213864	0.472129	-0.771429	0.102778	0.357703	RNA-DDA
O95747	OXSR1	-0.131868	0.669269	0.814915	0.047619	0.934871	0.983221	RNA-DDA
O95749	GGPS1	0.398601	0.200973	0.457295	1	0.00277778	0.100523	RNA-DDA
O95758	PTBP3	0.793939	0.00984414	0.117044	0.357143	0.389385	0.653115	RNA-DDA
O95777	LSM8	0.118182	0.734252	0.858055	-0.3	0.683333	0.875102	RNA-DDA
O95782	AP2A1	0.28022	0.353376	0.599276	0.47619	0.243056	0.511732	RNA-DDA
O95786	DDX58	0.752747	0.00438717	0.0905847	0.857143	0.0107143	0.155092	RNA-DDA
O95793	STAU1	0.478022	0.101312	0.316002	0.738095	0.0458333	0.250613	RNA-DDA
O95816	BAG2	0.363636	0.246255	0.505634	0.9	0.0833333	0.319611	RNA-DDA
O95831	AIFM1	0.368132	0.21663	0.4725	0.47619	0.243056	0.511732	RNA-DDA
O95834	EML2	0.692308	0.0111472	0.117421	0.166667	0.703323	0.875102	RNA-DDA
O95861	BPNT1	-0.181319	0.553622	0.74469	0.833333	0.015377	0.162484	RNA-DDA
O95865	DDAH2	0.412088	0.163386	0.416415	0.690476	0.0693948	0.282575	RNA-DDA
O95870	ABHD16A	0.563636	0.0759391	0.2686	0.571429	0.151141	0.410876	RNA-DDA
O95989	NUDT3	-0.048951	0.886335	0.945321	-0.0952381	0.840129	0.945163	RNA-DDA
O95994	AGR2	0.748252	0.00735321	0.114306	0.214286	0.661508	0.853522	RNA-DDA
O96008	TOMM40	0.384615	0.195502	0.450197	0.809524	0.0217758	0.179844	RNA-DDA
O96011	PEX11B	0.248485	0.491555	0.704636	0.285714	0.555952	0.79148	RNA-DDA
O96019	ACTL6A	-0.0824176	0.792486	0.884467	0.833333	0.015377	0.162484	RNA-DDA
P00167	CYB5A	0.543956	0.058134	0.236864	0.428571	0.299206	0.565211	RNA-DDA
P00325	ADH1B	0.314685	0.319472	0.573431	0.285714	0.500794	0.738896	RNA-DDA
P00338	LDHA	0.0604396	0.848989	0.921403	-0.452381	0.26746	0.532941	RNA-DDA
P00352	ALDH1A1	0.10989	0.723248	0.850041	0.0238095	0.976786	0.999353	RNA-DDA
P00367	GLUD1	-0.203297	0.505255	0.712523	-0.142857	0.752034	0.901182	RNA-DDA
P00387	CYB5R3	0.010989	0.978311	0.990973	0.52381	0.196627	0.463409	RNA-DDA
P00390	GSR	0.89011	0	0	0.309524	0.461806	0.714414	RNA-DDA
P00403	MT-CO2	0.192308	0.529185	0.730955	0.0714286	0.881994	0.967362	RNA-DDA
P00441	SOD1	-0.131868	0.669269	0.814915	0.452381	0.26746	0.532941	RNA-DDA
P00450	CP	0.142857	0.642829	0.79935	0.0952381	0.840129	0.945163	RNA-DDA
P00488	F13A1	0	1	1	-0.214286	0.619097	0.825014	RNA-DDA
P00491	PNP	0.263736	0.383492	0.627287	0.761905	0.036756	0.223088	RNA-DDA
P00492	HPRT1	0.362637	0.223987	0.483067	0.5	0.216171	0.489914	RNA-DDA
P00505	GOT2	0.351648	0.239175	0.495654	0.547619	0.170982	0.43528	RNA-DDA
P00558	PGK1	0.0934066	0.764582	0.871707	0.333333	0.427877	0.685561	RNA-DDA
P00568	AK1	0.340659	0.254998	0.514548	0	1	1	RNA-DDA
P00738	HP	-0.104895	0.749479	0.866604	-0.238095	0.582143	0.801146	RNA-DDA
P00746	CFD	-0.454545	0.163386	0.416415	-0.7	0.233333	0.511732	RNA-DDA
P00748	F12	0.174825	0.58826	0.762924	-0.25	0.594841	0.813631	RNA-DDA
P00751	CFB	0.236264	0.436693	0.659794	-0.0238095	0.976786	0.999353	RNA-DDA
P00813	ADA	-0.333333	0.348846	0.598543	0.333333	0.427877	0.685561	RNA-DDA
P00918	CA2	0.543956	0.058134	0.236864	0.261905	0.536409	0.771819	RNA-DDA
P00966	ASS1	0.783217	0.00411545	0.0905265	0.904762	0.00456349	0.104125	RNA-DDA
P01008	SERPINC1	0.127273	0.732887	0.858055	0.5	0.45	0.714414	RNA-DDA
P01009	SERPINA1	0.307692	0.306287	0.562976	-0.452381	0.26746	0.532941	RNA-DDA
P01011	SERPINA3	-0.142857	0.642829	0.79935	0.607143	0.166667	0.43528	RNA-DDA
P01019	AGT	0.120879	0.696085	0.832506	0.261905	0.536409	0.771819	RNA-DDA
P01023	A2M	0.626374	0.0252688	0.166423	0.404762	0.326835	0.588374	RNA-DDA
P01024	C3	0.637363	0.0222885	0.156275	-0.357143	0.389385	0.653115	RNA-DDA
P01031	C5	-0.39011	0.188772	0.44756	0.5	0.216171	0.489914	RNA-DDA
P01033	TIMP1	0.672727	0.0280703	0.173065	0.0857143	0.919444	0.983221	RNA-DDA
P01034	CST3	0.478788	0.166058	0.422106	-0.321429	0.497619	0.738896	RNA-DDA
P01111	NRAS	0.34965	0.266004	0.525837	-0.595238	0.132292	0.391409	RNA-DDA
P01591	JCHAIN	0.313187	0.297341	0.553414	0.428571	0.299206	0.565211	RNA-DDA
P01833	PIGR	0.772727	0.00806166	0.116027	0.142857	0.802778	0.931156	RNA-DDA
P01903	HLA-DRA	-0.160839	0.619356	0.779814	-0.285714	0.500794	0.738896	RNA-DDA
P01911	HLA-DRB1	0.291209	0.334071	0.585429	0.738095	0.0458333	0.250613	RNA-DDA
P02452	COL1A1	0.0879121	0.778501	0.876123	0.714286	0.0575893	0.263876	RNA-DDA
P02461	COL3A1	0.5	0.0849828	0.286439	0.690476	0.0693948	0.282575	RNA-DDA
P02462	COL4A1	-0.216783	0.499115	0.711616	-0.0714286	0.881994	0.967362	RNA-DDA
P02545	LMNA	-0.186813	0.541341	0.733162	0.190476	0.664583	0.853522	RNA-DDA
P02549	SPTA1	-0.406061	0.247371	0.505634	0.214286	0.661508	0.853522	RNA-DDA
P02647	APOA1	0.293706	0.354333	0.599276	0.535714	0.235714	0.511732	RNA-DDA
P02649	APOE	0.412088	0.163386	0.416415	-0.404762	0.326835	0.588374	RNA-DDA
P02730	SLC4A1	0.272727	0.448272	0.670665	0.142857	0.802778	0.931156	RNA-DDA
P02746	C1QB	0.0545455	0.881472	0.940582	0.142857	0.752034	0.901182	RNA-DDA
P02747	C1QC	0.543956	0.058134	0.236864	-0.357143	0.389385	0.653115	RNA-DDA
P02750	LRG1	0.0272727	0.945984	0.975654	0.257143	0.658333	0.853522	RNA-DDA
P02751	FN1	0.642857	0.0209019	0.151889	0.452381	0.26746	0.532941	RNA-DDA
P02760	AMBP	0.32967	0.271458	0.528851	0.833333	0.015377	0.162484	RNA-DDA
P02763	ORM1	-0.139394	0.707204	0.842265	0.738095	0.0458333	0.250613	RNA-DDA
P02786	TFRC	0.417582	0.157419	0.407376	0.833333	0.015377	0.162484	RNA-DDA
P02787	TF	0.725275	0.00689166	0.113141	0.214286	0.619097	0.825014	RNA-DDA
P02788	LTF	0.405594	0.192612	0.449882	-0.119048	0.793006	0.923641	RNA-DDA
P02790	HPX	0.412088	0.163386	0.416415	0.642857	0.0961806	0.338771	RNA-DDA
P02792	FTL	0.230769	0.447772	0.670665	-0.238095	0.582143	0.801146	RNA-DDA
P02794	FTH1	-0.0384615	0.906202	0.952921	0.142857	0.752034	0.901182	RNA-DDA
P03952	KLKB1	-0.265734	0.403977	0.642629	-0.238095	0.582143	0.801146	RNA-DDA
P04003	C4BPA	0.05	0.911618	0.95727	0.107143	0.839683	0.945163	RNA-DDA
P04004	VTN	0.104895	0.749479	0.866604	0.380952	0.359871	0.618721	RNA-DDA
P04040	CAT	0.725275	0.00689166	0.113141	0.285714	0.500794	0.738896	RNA-DDA
P04062	GBA	0.274725	0.363262	0.606728	0.166667	0.703323	0.875102	RNA-DDA
P04066	FUCA1	0.774725	0.00292338	0.0765652	0.428571	0.299206	0.565211	RNA-DDA
P04075	ALDOA	0.241758	0.425759	0.654805	0.357143	0.389385	0.653115	RNA-DDA
P04080	CSTB	0.362637	0.223987	0.483067	-0.261905	0.536409	0.771819	RNA-DDA
P04083	ANXA1	0.60989	0.03029	0.178844	0.547619	0.170982	0.43528	RNA-DDA
P04114	APOB	-0.260606	0.469675	0.688698	0.542857	0.297222	0.565211	RNA-DDA
P04179	SOD2	0.714286	0.00814287	0.116027	0.261905	0.536409	0.771819	RNA-DDA
P04181	OAT	0.368132	0.21663	0.4725	0.904762	0.00456349	0.104125	RNA-DDA
P04216	THY1	0.918182	0	0	0.690476	0.0693948	0.282575	RNA-DDA
P04217	A1BG	-0.265734	0.403977	0.642629	0.690476	0.0693948	0.282575	RNA-DDA
P04233	CD74	0.615385	0.0373345	0.200076	0.357143	0.389385	0.653115	RNA-DDA
P04275	VWF	0.532967	0.0641622	0.247635	0.619048	0.11498	0.359133	RNA-DDA
P04406	GAPDH	0.296703	0.324652	0.577646	0.619048	0.11498	0.359133	RNA-DDA
P04424	ASL	0.293706	0.354333	0.599276	0.142857	0.752034	0.901182	RNA-DDA
P04626	ERBB2	0.0384615	0.906202	0.952921	0.428571	0.299206	0.565211	RNA-DDA
P04632	CAPNS1	-0.0659341	0.834786	0.911722	0.761905	0.036756	0.223088	RNA-DDA
P04792	HSPB1	0.340659	0.254998	0.514548	0.571429	0.151141	0.410876	RNA-DDA
P04839	CYBB	0.3	0.436624	0.659794	0.5	0.266667	0.532941	RNA-DDA
P04843	RPN1	0.043956	0.891847	0.947297	0.47619	0.243056	0.511732	RNA-DDA
P04844	RPN2	0.21978	0.470353	0.688698	0.214286	0.619097	0.825014	RNA-DDA
P04899	GNAI2	0.516484	0.0740432	0.264676	-0.142857	0.752034	0.901182	RNA-DDA
P05023	ATP1A1	0.137363	0.656	0.806052	0.547619	0.170982	0.43528	RNA-DDA
P05026	ATP1B1	0.445055	0.129793	0.367384	0.714286	0.0575893	0.263876	RNA-DDA
P05067	APP	-0.0787879	0.838004	0.913902	0.714286	0.136111	0.393626	RNA-DDA
P05090	APOD	0.82967	0.000777927	0.040908	0.833333	0.015377	0.162484	RNA-DDA
P05091	ALDH2	0.0769231	0.80653	0.893769	-0.285714	0.500794	0.738896	RNA-DDA
P05107	ITGB2	0.791209	0.00208191	0.0648764	0.833333	0.015377	0.162484	RNA-DDA
P05109	S100A8	0.576923	0.0425372	0.210528	0.738095	0.0458333	0.250613	RNA-DDA
P05141	SLC25A5	0.120879	0.696085	0.832506	0.547619	0.170982	0.43528	RNA-DDA
P05154	SERPINA5	0.681818	0.0254756	0.166482	0.464286	0.302381	0.565211	RNA-DDA
P05155	SERPING1	0.615385	0.0285399	0.173065	0.5	0.216171	0.489914	RNA-DDA
P05156	CFI	-0.013986	0.973694	0.990918	0.666667	0.0830853	0.319611	RNA-DDA
P05161	ISG15	0.835165	0.000651748	0.0365576	0.928571	0.00223214	0.100523	RNA-DDA
P05165	PCCA	0.379121	0.202388	0.457295	0.785714	0.0279266	0.196625	RNA-DDA
P05166	PCCB	0.203297	0.505255	0.712523	0.190476	0.664583	0.853522	RNA-DDA
P05198	EIF2S1	-0.043956	0.891847	0.947297	0.785714	0.0279266	0.196625	RNA-DDA
P05362	ICAM1	0.505495	0.0812151	0.279786	0.547619	0.170982	0.43528	RNA-DDA
P05387	RPLP2	-0.401099	0.175774	0.433223	0.404762	0.326835	0.588374	RNA-DDA
P05388	RPLP0	-0.126374	0.682632	0.821674	-0.333333	0.427877	0.685561	RNA-DDA
P05413	FABP3	0.576923	0.0425372	0.210528	0.642857	0.0961806	0.338771	RNA-DDA
P05452	CLEC3B	-0.159341	0.603931	0.767717	0.571429	0.151141	0.410876	RNA-DDA
P05455	SSB	0.681319	0.0129293	0.122338	0.595238	0.132292	0.391409	RNA-DDA
P05546	SERPIND1	0.265734	0.403977	0.642629	-0.107143	0.839683	0.945163	RNA-DDA
P05556	ITGB1	0.554945	0.0525325	0.224791	0.404762	0.326835	0.588374	RNA-DDA
P05783	KRT18	-0.0549451	0.863236	0.929075	0.619048	0.11498	0.359133	RNA-DDA
P05997	COL5A2	0.763736	0.00360204	0.0839475	0.952381	0.00114087	0.100523	RNA-DDA
P06132	UROD	0.636364	0.0301143	0.178844	0.571429	0.151141	0.410876	RNA-DDA
P06280	GLA	0.818182	0.00373447	0.0860847	-0.047619	0.934871	0.983221	RNA-DDA
P06576	ATP5F1B	0.582418	0.0402767	0.203322	0.47619	0.243056	0.511732	RNA-DDA
P06681	C2	0.265734	0.403977	0.642629	-0.666667	0.0830853	0.319611	RNA-DDA
P06702	S100A9	0.510989	0.0775693	0.272932	0.333333	0.427877	0.685561	RNA-DDA
P06703	S100A6	0.309091	0.35604	0.599276	-0.214286	0.619097	0.825014	RNA-DDA
P06730	EIF4E	-0.285714	0.343646	0.591278	0.214286	0.619097	0.825014	RNA-DDA
P06733	ENO1	0.423077	0.1516	0.406058	0.833333	0.015377	0.162484	RNA-DDA
P06737	PYGL	0.708791	0.00882856	0.117044	0.97619	0.000396825	0.0741953	RNA-DDA
P06744	GPI	0.126374	0.682632	0.821674	-0.0952381	0.840129	0.945163	RNA-DDA
P06748	NPM1	-0.043956	0.891847	0.947297	-0.166667	0.703323	0.875102	RNA-DDA
P06753	TPM3	0.307692	0.330863	0.581624	-0.261905	0.536409	0.771819	RNA-DDA
P06756	ITGAV	0.456044	0.119749	0.350143	0.928571	0.00223214	0.100523	RNA-DDA
P06865	HEXA	-0.104396	0.736951	0.858055	0.428571	0.299206	0.565211	RNA-DDA
P07099	EPHX1	0.538462	0.0610936	0.241185	0.357143	0.389385	0.653115	RNA-DDA
P07108	DBI	0.678322	0.0188251	0.145981	0.371429	0.497222	0.738896	RNA-DDA
P07195	LDHB	0.692308	0.0111472	0.117421	0.833333	0.015377	0.162484	RNA-DDA
P07203	GPX1	0.192308	0.529185	0.730955	0.142857	0.752034	0.901182	RNA-DDA
P07225	PROS1	0.637363	0.0222885	0.156275	0.785714	0.0279266	0.196625	RNA-DDA
P07237	P4HB	0.21978	0.470353	0.688698	0.261905	0.536409	0.771819	RNA-DDA
P07305	H1F0	-0.159341	0.603931	0.767717	-0.047619	0.934871	0.983221	RNA-DDA
P07339	CTSD	0.483516	0.0970371	0.307657	0.47619	0.243056	0.511732	RNA-DDA
P07355	ANXA2	0.571429	0.0448907	0.21506	0.0238095	0.976786	0.999353	RNA-DDA
P07360	C8G	-0.274725	0.363262	0.606728	-0.214286	0.619097	0.825014	RNA-DDA
P07384	CAPN1	0.489011	0.0928917	0.299882	0.690476	0.0693948	0.282575	RNA-DDA
P07437	TUBB	0.571429	0.0448907	0.21506	0.571429	0.151141	0.410876	RNA-DDA
P07585	DCN	0.208791	0.493486	0.704636	0.52381	0.196627	0.463409	RNA-DDA
P07602	PSAP	-0.0769231	0.80653	0.893769	0.595238	0.132292	0.391409	RNA-DDA
P07686	HEXB	0.450549	0.124701	0.358395	-0.428571	0.299206	0.565211	RNA-DDA
P07737	PFN1	-0.571429	0.0448907	0.21506	-0.309524	0.461806	0.714414	RNA-DDA
P07738	BPGM	0.489011	0.0928917	0.299882	-0.828571	0.0583333	0.26494	RNA-DDA
P07741	APRT	-0.0769231	0.80653	0.893769	0.357143	0.389385	0.653115	RNA-DDA
P07814	EPRS	-0.236264	0.436693	0.659794	0.642857	0.0961806	0.338771	RNA-DDA
P07858	CTSB	0.769231	0.00325008	0.0804276	-0.047619	0.934871	0.983221	RNA-DDA
P07900	HSP90AA1	0	1	1	0.119048	0.793006	0.923641	RNA-DDA
P07910	HNRNPC	0.021978	0.949418	0.975654	0.547619	0.170982	0.43528	RNA-DDA
P07942	LAMB1	0.434066	0.140407	0.384351	0.619048	0.11498	0.359133	RNA-DDA
P07948	LYN	0.433333	0.249917	0.508677	0.761905	0.036756	0.223088	RNA-DDA
P07951	TPM2	0	1	1	0.214286	0.661508	0.853522	RNA-DDA
P07954	FH	0.417582	0.157419	0.407376	0.619048	0.11498	0.359133	RNA-DDA
P08123	COL1A2	0.648352	0.0195814	0.148259	0.714286	0.0575893	0.263876	RNA-DDA
P08133	ANXA6	0.291209	0.334071	0.585429	0.595238	0.132292	0.391409	RNA-DDA
P08134	RHOC	-0.192308	0.529185	0.730955	-0.0952381	0.840129	0.945163	RNA-DDA
P08185	SERPINA6	0.0545455	0.891639	0.947297	-0.142857	0.802778	0.931156	RNA-DDA
P08195	SLC3A2	0.56044	0.0498861	0.22091	0.785714	0.0279266	0.196625	RNA-DDA
P08236	GUSB	0.401099	0.175774	0.433223	0.428571	0.299206	0.565211	RNA-DDA
P08237	PFKM	0.203297	0.505255	0.712523	0.404762	0.326835	0.588374	RNA-DDA
P08238	HSP90AB1	0.357143	0.231501	0.485991	0.904762	0.00456349	0.104125	RNA-DDA
P08240	SRPRA	0.703297	0.00955664	0.117044	0.357143	0.389385	0.653115	RNA-DDA
P08253	MMP2	0.307692	0.330863	0.581624	0.809524	0.0217758	0.179844	RNA-DDA
P08294	SOD3	0.636364	0.0544451	0.231796	-0.714286	0.136111	0.393626	RNA-DDA
P08311	CTSG	0.851648	0.00034352	0.0212131	0.642857	0.0961806	0.338771	RNA-DDA
P08559	PDHA1	0.379121	0.202388	0.457295	0.0238095	0.976786	0.999353	RNA-DDA
P08571	CD14	0.809091	0.00442802	0.0905847	0.571429	0.151141	0.410876	RNA-DDA
P08572	COL4A2	0.034965	0.921184	0.958938	0.0952381	0.840129	0.945163	RNA-DDA
P08574	CYC1	0.72028	0.0110205	0.117421	-0.0714286	0.881994	0.967362	RNA-DDA
P08575	PTPRC	0.763736	0.00360204	0.0839475	0.952381	0.00114087	0.100523	RNA-DDA
P08603	CFH	0.489011	0.0928917	0.299882	0.428571	0.299206	0.565211	RNA-DDA
P08648	ITGA5	-0.2	0.613404	0.776094	0.571429	0.151141	0.410876	RNA-DDA
P08670	VIM	0.741758	0.00529008	0.0941998	0.547619	0.170982	0.43528	RNA-DDA
P08697	SERPINF2	0.208791	0.493486	0.704636	-0.964286	0.00277778	0.100523	RNA-DDA
P08708	RPS17	-0.314685	0.319472	0.573431	-0.428571	0.299206	0.565211	RNA-DDA
P08754	GNAI3	-0.021978	0.949418	0.975654	0.190476	0.664583	0.853522	RNA-DDA
P08758	ANXA5	0.134801	0.66061	0.810677	0.619048	0.11498	0.359133	RNA-DDA
P08865	RPSA	-0.505495	0.0812151	0.279786	-0.595238	0.132292	0.391409	RNA-DDA
P09012	SNRPA	-0.021978	0.949418	0.975654	-0.380952	0.359871	0.618721	RNA-DDA
P09104	ENO2	0.747253	0.00482317	0.0906837	0.833333	0.015377	0.162484	RNA-DDA
P09110	ACAA1	0.708791	0.00882856	0.117044	0.047619	0.934871	0.983221	RNA-DDA
P09211	GSTP1	-0.461538	0.114936	0.341054	-0.285714	0.500794	0.738896	RNA-DDA
P09382	LGALS1	0.164835	0.591181	0.76333	0.0952381	0.840129	0.945163	RNA-DDA
P09417	QDPR	0.769231	0.00325008	0.0804276	0.880952	0.00724206	0.123097	RNA-DDA
P09429	HMGB1	0.195804	0.542874	0.733162	0.321429	0.497619	0.738896	RNA-DDA
P09455	RBP1	0.60989	0.03029	0.178844	0.857143	0.0238095	0.186135	RNA-DDA
P09467	FBP1	0.208791	0.493486	0.704636	0.309524	0.461806	0.714414	RNA-DDA
P09486	SPARC	0.622378	0.0348001	0.195689	0.309524	0.461806	0.714414	RNA-DDA
P09488	GSTM1	0.373626	0.209431	0.463396	0.428571	0.353571	0.618721	RNA-DDA
P09493	TPM1	-0.181818	0.572958	0.755712	0.5	0.266667	0.532941	RNA-DDA
P09496	CLTA	0.175758	0.631967	0.793022	0	1	1	RNA-DDA
P09497	CLTB	0.0909091	0.796592	0.88802	0.0952381	0.840129	0.945163	RNA-DDA
P09525	ANXA4	0.346154	0.247007	0.505634	-0.238095	0.582143	0.801146	RNA-DDA
P09543	CNP	0.543956	0.058134	0.236864	0.833333	0.015377	0.162484	RNA-DDA
P09601	HMOX1	0.333333	0.348846	0.598543	0.0238095	0.976786	0.999353	RNA-DDA
P09619	PDGFRB	0.258741	0.416938	0.652453	-0.0285714	1	1	RNA-DDA
P09622	DLD	0.368132	0.21663	0.4725	-0.285714	0.500794	0.738896	RNA-DDA
P09651	HNRNPA1	-0.0769231	0.80653	0.893769	-0.047619	0.934871	0.983221	RNA-DDA
P09661	SNRPA1	0.379121	0.202388	0.457295	0.52381	0.196627	0.463409	RNA-DDA
P09668	CTSH	0.620879	0.0268669	0.170927	0.547619	0.170982	0.43528	RNA-DDA
P09669	COX6C	0.660606	0.0440266	0.214586	0.380952	0.359871	0.618721	RNA-DDA
P09758	TACSTD2	0.418182	0.203068	0.457295	-0.1	0.95	0.996952	RNA-DDA
P09871	C1S	0.406593	0.169504	0.42477	-0.595238	0.132292	0.391409	RNA-DDA
P09874	PARP1	0.489011	0.0928917	0.299882	-0.285714	0.500794	0.738896	RNA-DDA
P09914	IFIT1	0.958042	0	0	0.857143	0.0107143	0.155092	RNA-DDA
P09917	ALOX5	0.509091	0.114016	0.341054	0.52381	0.196627	0.463409	RNA-DDA
P09936	UCHL1	0.763636	0.00921599	0.117044	0.428571	0.353571	0.618721	RNA-DDA
P09960	LTA4H	0.159341	0.603931	0.767717	0.380952	0.359871	0.618721	RNA-DDA
P09972	ALDOC	-0.0879121	0.778501	0.876123	0.333333	0.427877	0.685561	RNA-DDA
P0C0L4	C4A	0.148352	0.629758	0.791431	-0.404762	0.326835	0.588374	RNA-DDA
P0C0L5	C4B	0.559441	0.0627487	0.246131	0.0714286	0.906349	0.983221	RNA-DDA
P0DMV9	HSPA1B	0.373626	0.209431	0.463396	0.309524	0.461806	0.714414	RNA-DDA
P0DN76	U2AF1L5	0.636364	0.0544451	0.231796	0.485714	0.355556	0.618721	RNA-DDA
P0DP25	CALM3	0.131868	0.669269	0.814915	0.428571	0.299206	0.565211	RNA-DDA
P10155	RO60	0.637363	0.0222885	0.156275	0.428571	0.299206	0.565211	RNA-DDA
P10253	GAA	0.406593	0.169504	0.42477	-0.619048	0.11498	0.359133	RNA-DDA
P10301	RRAS	0.0659341	0.834786	0.911722	0.190476	0.664583	0.853522	RNA-DDA
P10398	ARAF	-0.104396	0.736951	0.858055	0.380952	0.359871	0.618721	RNA-DDA
P10515	DLAT	0.521978	0.0706348	0.257714	0.785714	0.0279266	0.196625	RNA-DDA
P10586	PTPRF	0.131868	0.669269	0.814915	0.5	0.266667	0.532941	RNA-DDA
P10599	TXN	0.142857	0.642829	0.79935	0.595238	0.132292	0.391409	RNA-DDA
P10606	COX5B	0.406593	0.169504	0.42477	0.178571	0.713095	0.875102	RNA-DDA
P10619	CTSA	0.209091	0.539114	0.733162	0.547619	0.170982	0.43528	RNA-DDA
P10620	MGST1	0.516484	0.0740432	0.264676	0.428571	0.299206	0.565211	RNA-DDA
P10636	MAPT	0.703297	0.00955664	0.117044	0.5	1	1	RNA-DDA
P10643	C7	0.58042	0.0520862	0.224791	0.571429	0.2	0.467106	RNA-DDA
P10644	PRKAR1A	-0.181319	0.553622	0.74469	-0.238095	0.582143	0.801146	RNA-DDA
P10768	ESD	0.615385	0.0285399	0.173065	0.714286	0.0575893	0.263876	RNA-DDA
P10809	HSPD1	0.0934066	0.764582	0.871707	0.547619	0.170982	0.43528	RNA-DDA
P10909	CLU	-0.192308	0.529185	0.730955	-0.452381	0.26746	0.532941	RNA-DDA
P11021	HSPA5	0.346154	0.247007	0.505634	0.547619	0.170982	0.43528	RNA-DDA
P11047	LAMC1	0.208791	0.493486	0.704636	-0.666667	0.0830853	0.319611	RNA-DDA
P11117	ACP2	0.1	0.775665	0.876123	0.547619	0.170982	0.43528	RNA-DDA
P11142	HSPA8	-0.0164835	0.96386	0.984333	0.857143	0.0107143	0.155092	RNA-DDA
P11172	UMPS	0.285714	0.343646	0.591278	0.785714	0.0279266	0.196625	RNA-DDA
P11177	PDHB	0.0989011	0.75073	0.866604	-0.0714286	0.881994	0.967362	RNA-DDA
P11182	DBT	0.538462	0.0610936	0.241185	0.761905	0.036756	0.223088	RNA-DDA
P11215	ITGAM	0.34965	0.266004	0.525837	0.857143	0.0107143	0.155092	RNA-DDA
P11216	PYGB	-0.423077	0.1516	0.406058	-0.238095	0.582143	0.801146	RNA-DDA
P11233	RALA	0.111888	0.732775	0.858055	0.166667	0.703323	0.875102	RNA-DDA
P11234	RALB	-0.0979021	0.766288	0.871707	0.119048	0.793006	0.923641	RNA-DDA
P11277	SPTB	0.0989011	0.75073	0.866604	0.428571	0.353571	0.618721	RNA-DDA
P11279	LAMP1	-0.238095	0.582143	0.758058	-0.261905	0.536409	0.771819	RNA-DDA
P11310	ACADM	0.549451	0.055281	0.231836	0.166667	0.703323	0.875102	RNA-DDA
P11413	G6PD	0.626374	0.0252688	0.166423	0.738095	0.0458333	0.250613	RNA-DDA
P11498	PC	0.681319	0.0129293	0.122338	0.714286	0.0575893	0.263876	RNA-DDA
P11586	MTHFD1	0.824176	0.000917231	0.0453962	0.833333	0.015377	0.162484	RNA-DDA
P11717	IGF2R	-0.0494505	0.877523	0.939047	0.571429	0.151141	0.410876	RNA-DDA
P11766	ADH5	0.0494505	0.877523	0.939047	-0.285714	0.500794	0.738896	RNA-DDA
P11940	PABPC1	0.445055	0.129793	0.367384	0.595238	0.132292	0.391409	RNA-DDA
P12004	PCNA	0.489011	0.0928917	0.299882	0.666667	0.0830853	0.319611	RNA-DDA
P12081	HARS	0.401099	0.175774	0.433223	0.333333	0.427877	0.685561	RNA-DDA
P12109	COL6A1	0.467033	0.11026	0.332508	0.119048	0.793006	0.923641	RNA-DDA
P12110	COL6A2	0.39011	0.188772	0.44756	0	1	1	RNA-DDA
P12111	COL6A3	0.357143	0.231501	0.485991	0.904762	0.00456349	0.104125	RNA-DDA
P12235	SLC25A4	0.418182	0.203068	0.457295	-0.1	0.95	0.996952	RNA-DDA
P12236	SLC25A6	-0.274725	0.363262	0.606728	0.333333	0.427877	0.685561	RNA-DDA
P12268	IMPDH2	0.192308	0.529185	0.730955	0.619048	0.11498	0.359133	RNA-DDA
P12270	TPR	-0.0989011	0.75073	0.866604	0.666667	0.0830853	0.319611	RNA-DDA
P12273	PIP	0.818182	0.00373447	0.0860847	0.714286	0.136111	0.393626	RNA-DDA
P12277	CKB	0.697802	0.0103289	0.117044	0.714286	0.0880952	0.332755	RNA-DDA
P12429	ANXA3	0.965035	0	0	0.809524	0.0217758	0.179844	RNA-DDA
P12532	CKMT1A	0.890909	0.000428361	0.0254813	1	0.00277778	0.100523	RNA-DDA
P12694	BCKDHA	-0.434066	0.140407	0.384351	0.166667	0.703323	0.875102	RNA-DDA
P12814	ACTN1	0.357143	0.231501	0.485991	0.642857	0.0961806	0.338771	RNA-DDA
P12830	CDH1	0.629371	0.0323947	0.185258	0.0238095	0.976786	0.999353	RNA-DDA
P12931	SRC	0.56044	0.0498861	0.22091	0.52381	0.196627	0.463409	RNA-DDA
P12955	PEPD	0.675824	0.013897	0.122435	0.0238095	0.976786	0.999353	RNA-DDA
P12956	XRCC6	-0.00549451	0.99277	0.996768	-0.0952381	0.840129	0.945163	RNA-DDA
P13010	XRCC5	0.142857	0.642829	0.79935	0.285714	0.500794	0.738896	RNA-DDA
P13073	COX4I1	0.807692	0.0014231	0.0547939	0.119048	0.793006	0.923641	RNA-DDA
P13284	IFI30	0.0989011	0.75073	0.866604	0.642857	0.0961806	0.338771	RNA-DDA
P13473	LAMP2	0.00606061	1	1	0.2	0.713889	0.875102	RNA-DDA
P13489	RNH1	0.598901	0.0340307	0.192004	-0.428571	0.299206	0.565211	RNA-DDA
P13611	VCAN	-0.0824176	0.792486	0.884467	0.404762	0.326835	0.588374	RNA-DDA
P13639	EEF2	0.379121	0.202388	0.457295	0.333333	0.427877	0.685561	RNA-DDA
P13667	PDIA4	-0.43956	0.135028	0.37744	0.0952381	0.840129	0.945163	RNA-DDA
P13671	C6	0.160839	0.619356	0.779814	0.642857	0.138889	0.393626	RNA-DDA
P13674	P4HA1	0.818681	0.00107056	0.0486889	0.809524	0.0217758	0.179844	RNA-DDA
P13693	TPT1	-0.659341	0.0171303	0.139256	0.0238095	0.976786	0.999353	RNA-DDA
P13716	ALAD	0.472527	0.105719	0.325227	0.904762	0.00456349	0.104125	RNA-DDA
P13796	LCP1	-0.197802	0.517155	0.723394	0.928571	0.00223214	0.100523	RNA-DDA
P13797	PLS3	0.631868	0.0237434	0.160454	0.428571	0.299206	0.565211	RNA-DDA
P13798	APEH	0.752747	0.00438717	0.0905847	0.571429	0.151141	0.410876	RNA-DDA
P13804	ETFA	-0.263736	0.383492	0.627287	0.809524	0.0217758	0.179844	RNA-DDA
P13807	GYS1	0.615385	0.0285399	0.173065	0.5	0.216171	0.489914	RNA-DDA
P13861	PRKAR2A	0.461538	0.114936	0.341054	0.666667	0.0830853	0.319611	RNA-DDA
P13987	CD59	0.582418	0.0402767	0.203322	0.880952	0.00724206	0.123097	RNA-DDA
P14314	PRKCSH	0.258242	0.393835	0.633884	0.904762	0.00456349	0.104125	RNA-DDA
P14317	HCLS1	0.593407	0.0360257	0.196985	0.357143	0.389385	0.653115	RNA-DDA
P14324	FDPS	0.524476	0.0838846	0.285742	-0.285714	0.500794	0.738896	RNA-DDA
P14543	NID1	0.379121	0.202388	0.457295	0.619048	0.11498	0.359133	RNA-DDA
P14550	AKR1A1	0.32967	0.271458	0.528851	-0.47619	0.243056	0.511732	RNA-DDA
P14618	PKM	0.137363	0.656	0.806052	0.52381	0.196627	0.463409	RNA-DDA
P14625	HSP90B1	0.131868	0.669269	0.814915	0.309524	0.461806	0.714414	RNA-DDA
P14735	IDE	0.72028	0.0110205	0.117421	0.904762	0.00456349	0.104125	RNA-DDA
P14854	COX6B1	0.0333333	0.948391	0.975654	-0.857143	0.0238095	0.186135	RNA-DDA
P14866	HNRNPL	-0.137363	0.656	0.806052	-0.595238	0.132292	0.391409	RNA-DDA
P14868	DARS	0.417582	0.157419	0.407376	0.5	0.216171	0.489914	RNA-DDA
P14923	JUP	0.0714286	0.820632	0.899328	-0.0357143	0.963492	0.999353	RNA-DDA
P14927	UQCRB	0.034965	0.921184	0.958938	0.892857	0.0123016	0.162484	RNA-DDA
P15088	CPA3	-0.0934066	0.764582	0.871707	0.214286	0.619097	0.825014	RNA-DDA
P15090	FABP4	0.918182	0	0	0.892857	0.0123016	0.162484	RNA-DDA
P15104	GLUL	0.274725	0.363262	0.606728	0.238095	0.582143	0.801146	RNA-DDA
P15121	AKR1B1	0.434066	0.140407	0.384351	0.285714	0.500794	0.738896	RNA-DDA
P15144	ANPEP	0.494505	0.0888743	0.292382	0.47619	0.243056	0.511732	RNA-DDA
P15153	RAC2	0.34965	0.266004	0.525837	0.785714	0.0279266	0.196625	RNA-DDA
P15170	GSPT1	0.631868	0.0237434	0.160454	0.52381	0.196627	0.463409	RNA-DDA
P15289	ARSA	-0.034965	0.921184	0.958938	0.178571	0.713095	0.875102	RNA-DDA
P15311	EZR	0.642857	0.0209019	0.151889	0.666667	0.0830853	0.319611	RNA-DDA
P15313	ATP6V1B1	0.483516	0.0970371	0.307657	-0.285714	0.500794	0.738896	RNA-DDA
P15374	UCHL3	0.363636	0.246255	0.505634	-0.0952381	0.840129	0.945163	RNA-DDA
P15498	VAV1	-0.366667	0.33626	0.588958	0.714286	0.0575893	0.263876	RNA-DDA
P15531	NME1	0.412088	0.163386	0.416415	0.690476	0.0693948	0.282575	RNA-DDA
P15559	NQO1	0.2	0.613404	0.776094	0.642857	0.138889	0.393626	RNA-DDA
P15586	GNS	0.468531	0.127473	0.364959	-0.0952381	0.840129	0.945163	RNA-DDA
P15880	RPS2	-0.263736	0.383492	0.627287	0.357143	0.389385	0.653115	RNA-DDA
P15924	DSP	0.807692	0.0014231	0.0547939	0.0952381	0.840129	0.945163	RNA-DDA
P15927	RPA2	0.340659	0.254998	0.514548	0.261905	0.536409	0.771819	RNA-DDA
P15941	MUC1	0.72028	0.0110205	0.117421	-0.0285714	1	1	RNA-DDA
P16070	CD44	0.32967	0.271458	0.528851	0.380952	0.359871	0.618721	RNA-DDA
P16083	NQO2	0.463636	0.154327	0.407376	0.0357143	0.963492	0.999353	RNA-DDA
P16144	ITGB4	0.593407	0.0360257	0.196985	0.714286	0.0575893	0.263876	RNA-DDA
P16152	CBR1	-0.0659341	0.834786	0.911722	0.595238	0.132292	0.391409	RNA-DDA
P16157	ANK1	0	1	1	0	1	1	RNA-DDA
P16219	ACADS	0.60989	0.03029	0.178844	0.404762	0.326835	0.588374	RNA-DDA
P16278	GLB1	0.433566	0.161446	0.416415	0	1	1	RNA-DDA
P16284	PECAM1	0.582418	0.0402767	0.203322	0.404762	0.326835	0.588374	RNA-DDA
P16333	NCK1	-0.181818	0.572958	0.755712	0.595238	0.132292	0.391409	RNA-DDA
P16401	HIST1H1B	0.55	0.132777	0.374229	0.380952	0.359871	0.618721	RNA-DDA
P16403	HIST1H1C	0.263736	0.383492	0.627287	-0.142857	0.752034	0.901182	RNA-DDA
P16435	POR	0.653846	0.0183249	0.144456	0.47619	0.243056	0.511732	RNA-DDA
P16455	MGMT	0.0666667	0.864754	0.929075	-0.0714286	0.906349	0.983221	RNA-DDA
P16615	ATP2A2	0.785714	0.00234054	0.0670389	0.880952	0.00724206	0.123097	RNA-DDA
P16671	CD36	0.466667	0.178219	0.435741	0.928571	0.00223214	0.100523	RNA-DDA
P16885	PLCG2	0.0909091	0.811417	0.896381	0.928571	0.00223214	0.100523	RNA-DDA
P16930	FAH	0.0934066	0.764582	0.871707	0.52381	0.196627	0.463409	RNA-DDA
P17050	NAGA	-0.109091	0.75488	0.868416	-0.485714	0.355556	0.618721	RNA-DDA
P17174	GOT1	0.582418	0.0402767	0.203322	0.738095	0.0458333	0.250613	RNA-DDA
P17301	ITGA2	0.450549	0.124701	0.358395	0.857143	0.0238095	0.186135	RNA-DDA
P17612	PRKACA	-0.0714286	0.820632	0.899328	-0.333333	0.427877	0.685561	RNA-DDA
P17655	CAPN2	0.5	0.0849828	0.286439	0.642857	0.0961806	0.338771	RNA-DDA
P17812	CTPS1	0.559441	0.0627487	0.246131	0.928571	0.00223214	0.100523	RNA-DDA
P17813	ENG	0.363636	0.273173	0.530656	-0.142857	0.78254	0.923641	RNA-DDA
P17844	DDX5	0.472527	0.105719	0.325227	-0.571429	0.151141	0.410876	RNA-DDA
P17858	PFKL	0.17033	0.578544	0.755712	0.404762	0.326835	0.588374	RNA-DDA
P17900	GM2A	0.309091	0.35604	0.599276	0	1	1	RNA-DDA
P17931	LGALS3	0.549451	0.055281	0.231836	0.357143	0.389385	0.653115	RNA-DDA
P17980	PSMC3	0.543956	0.058134	0.236864	0.428571	0.299206	0.565211	RNA-DDA
P17987	TCP1	0.104396	0.736951	0.858055	0.595238	0.132292	0.391409	RNA-DDA
P18031	PTPN1	0.895604	0	0	0.595238	0.132292	0.391409	RNA-DDA
P18077	RPL35A	0.237762	0.457102	0.679345	-0.380952	0.359871	0.618721	RNA-DDA
P18084	ITGB5	0.503497	0.0987516	0.312211	0.0952381	0.840129	0.945163	RNA-DDA
P18085	ARF4	0.0769231	0.80653	0.893769	0.238095	0.582143	0.801146	RNA-DDA
P18124	RPL7	-0.0879121	0.778501	0.876123	-0.690476	0.0693948	0.282575	RNA-DDA
P18206	VCL	0.0467676	0.879413	0.940582	-0.785714	0.0279266	0.196625	RNA-DDA
P18428	LBP	0.69697	0.0311411	0.181954	-0.0357143	0.963492	0.999353	RNA-DDA
P18433	PTPRA	-0.0636364	0.860104	0.929075	0.285714	0.555952	0.79148	RNA-DDA
P18440	NAT1	0.909091	0	0	0.9	0.0833333	0.319611	RNA-DDA
P18583	SON	0.224242	0.536688	0.733162	-0.0857143	0.919444	0.983221	RNA-DDA
P18621	RPL17	-0.195804	0.542874	0.733162	-0.214286	0.619097	0.825014	RNA-DDA
P18669	PGAM1	0.159341	0.603931	0.767717	0.47619	0.243056	0.511732	RNA-DDA
P18754	RCC1	0.0989011	0.75073	0.866604	-0.047619	0.934871	0.983221	RNA-DDA
P19105	MYL12A	0.10989	0.723248	0.850041	-0.428571	0.299206	0.565211	RNA-DDA
P19338	NCL	-0.010989	0.978311	0.990973	-0.047619	0.934871	0.983221	RNA-DDA
P19367	HK1	0.60989	0.03029	0.178844	0.404762	0.326835	0.588374	RNA-DDA
P19404	NDUFV2	0.445055	0.129793	0.367384	0.428571	0.299206	0.565211	RNA-DDA
P19474	TRIM21	0.757576	0.0159208	0.131943	-0.309524	0.461806	0.714414	RNA-DDA
P19525	EIF2AK2	0.835165	0.000651748	0.0365576	0.690476	0.0693948	0.282575	RNA-DDA
P19623	SRM	0.357143	0.231501	0.485991	0.666667	0.0830853	0.319611	RNA-DDA
P19652	ORM2	0.118182	0.734252	0.858055	-0.607143	0.166667	0.43528	RNA-DDA
P19784	CSNK2A2	-0.316667	0.41008	0.649471	0.0714286	0.906349	0.983221	RNA-DDA
P19823	ITIH2	0.426573	0.1689	0.42477	0.261905	0.536409	0.771819	RNA-DDA
P19827	ITIH1	-0.552448	0.066629	0.249191	-0.285714	0.555952	0.79148	RNA-DDA
P19838	NFKB1	0.324176	0.279927	0.536194	-0.214286	0.619097	0.825014	RNA-DDA
P19971	TYMP	0.71978	0.00749781	0.114439	-0.190476	0.664583	0.853522	RNA-DDA
P20036	HLA-DPA1	0.587879	0.0802151	0.279786	0	1	1	RNA-DDA
P20042	EIF2S2	0.39011	0.188772	0.44756	0.619048	0.11498	0.359133	RNA-DDA
P20073	ANXA7	0.532967	0.0641622	0.247635	-0.285714	0.500794	0.738896	RNA-DDA
P20340	RAB6A	0.115385	0.709625	0.842265	0.714286	0.0575893	0.263876	RNA-DDA
P20591	MX1	0.961538	0	0	0.238095	0.582143	0.801146	RNA-DDA
P20592	MX2	0.454545	0.163386	0.416415	0.678571	0.109524	0.359133	RNA-DDA
P20618	PSMB1	-0.0604396	0.848989	0.921403	0.547619	0.170982	0.43528	RNA-DDA
P20645	M6PR	0.236364	0.485476	0.703193	0.547619	0.170982	0.43528	RNA-DDA
P20674	COX5A	0.636364	0.0301143	0.178844	-0.214286	0.661508	0.853522	RNA-DDA
P20700	LMNB1	0.538462	0.0610936	0.241185	0.357143	0.389385	0.653115	RNA-DDA
P20701	ITGAL	0.490909	0.154443	0.407376	0.928571	0.00674603	0.123097	RNA-DDA
P20702	ITGAX	0.554545	0.0815541	0.279786	0.571429	0.151141	0.410876	RNA-DDA
P20774	OGN	0.258242	0.393835	0.633884	0.642857	0.0961806	0.338771	RNA-DDA
P20810	CAST	0.549451	0.055281	0.231836	0.642857	0.0961806	0.338771	RNA-DDA
P20908	COL5A1	0.489011	0.0928917	0.299882	0.761905	0.036756	0.223088	RNA-DDA
P20933	AGA	0.346154	0.247007	0.505634	0.0357143	0.963492	0.999353	RNA-DDA
P20936	RASA1	0.418182	0.203068	0.457295	0.547619	0.170982	0.43528	RNA-DDA
P21266	GSTM3	0.631868	0.0237434	0.160454	0.928571	0.00674603	0.123097	RNA-DDA
P21281	ATP6V1B2	0.681319	0.0129293	0.122338	0.904762	0.00456349	0.104125	RNA-DDA
P21283	ATP6V1C1	0.384615	0.218387	0.47403	0.595238	0.132292	0.391409	RNA-DDA
P21291	CSRP1	-0.5	0.0849828	0.286439	0.142857	0.752034	0.901182	RNA-DDA
P21333	FLNA	0.406593	0.169504	0.42477	0.166667	0.703323	0.875102	RNA-DDA
P21397	MAOA	0.945455	0	0	0.785714	0.0480159	0.254084	RNA-DDA
P21399	ACO1	0.516484	0.0740432	0.264676	0.52381	0.196627	0.463409	RNA-DDA
P21589	NT5E	0.660606	0.0440266	0.214586	0.107143	0.839683	0.945163	RNA-DDA
P21695	GPD1	0.972028	0	0	0.542857	0.297222	0.565211	RNA-DDA
P21796	VDAC1	-0.60989	0.03029	0.178844	-0.0714286	0.881994	0.967362	RNA-DDA
P21810	BGN	0.5	0.0849828	0.286439	0.52381	0.196627	0.463409	RNA-DDA
P21912	SDHB	0.357143	0.231501	0.485991	0.214286	0.619097	0.825014	RNA-DDA
P21926	CD9	0.377622	0.227443	0.485991	0.285714	0.555952	0.79148	RNA-DDA
P21953	BCKDHB	0.395604	0.182196	0.43895	0.2	0.783333	0.923641	RNA-DDA
P21964	COMT	0.618182	0.0478169	0.22091	-0.0238095	0.976786	0.999353	RNA-DDA
P21980	TGM2	0.368132	0.21663	0.4725	0.238095	0.582143	0.801146	RNA-DDA
P22033	MMUT	0.423077	0.1516	0.406058	0.928571	0.00223214	0.100523	RNA-DDA
P22059	OSBP	0.428571	0.14593	0.394798	0.619048	0.11498	0.359133	RNA-DDA
P22061	PCMT1	0.538462	0.0749023	0.266473	0.761905	0.036756	0.223088	RNA-DDA
P22087	FBL	0.175824	0.566024	0.752202	0.690476	0.0693948	0.282575	RNA-DDA
P22102	GART	0.554945	0.0525325	0.224791	0.714286	0.0575893	0.263876	RNA-DDA
P22105	TNXB	0.671329	0.0204419	0.151889	0.738095	0.0458333	0.250613	RNA-DDA
P22234	PAICS	0.620879	0.0268669	0.170927	0.238095	0.582143	0.801146	RNA-DDA
P22307	SCP2	0.313187	0.297341	0.553414	0.904762	0.00456349	0.104125	RNA-DDA
P22314	UBA1	0.197802	0.517155	0.723394	0.714286	0.0575893	0.263876	RNA-DDA
P22352	GPX3	0.576923	0.0425372	0.210528	0.107143	0.839683	0.945163	RNA-DDA
P22392	NME2	-0.208791	0.493486	0.704636	-0.047619	0.934871	0.983221	RNA-DDA
P22570	FDXR	0.314685	0.319472	0.573431	-0.285714	0.555952	0.79148	RNA-DDA
P22626	HNRNPA2B1	0.186813	0.541341	0.733162	0.285714	0.500794	0.738896	RNA-DDA
P22676	CALB2	0.423077	0.1516	0.406058	0.485714	0.355556	0.618721	RNA-DDA
P22695	UQCRC2	0.527473	0.0673418	0.249191	-0.047619	0.934871	0.983221	RNA-DDA
P22830	FECH	0.391608	0.209564	0.463396	0.785714	0.0279266	0.196625	RNA-DDA
P22897	MRC1	0.472727	0.145606	0.394798	0.857143	0.0107143	0.155092	RNA-DDA
P23141	CES1	0.748252	0.00735321	0.114306	0.771429	0.102778	0.357703	RNA-DDA
P23142	FBLN1	0.10989	0.723248	0.850041	0.642857	0.0961806	0.338771	RNA-DDA
P23193	TCEA1	0.566434	0.0590341	0.239662	0.190476	0.664583	0.853522	RNA-DDA
P23229	ITGA6	0.454545	0.140413	0.384351	0.821429	0.034127	0.223088	RNA-DDA
P23246	SFPQ	-0.357143	0.231501	0.485991	0.261905	0.536409	0.771819	RNA-DDA
P23258	TUBG1	0.104895	0.749479	0.866604	0.214286	0.661508	0.853522	RNA-DDA
P23284	PPIB	0.0274725	0.934992	0.970011	-0.547619	0.170982	0.43528	RNA-DDA
P23368	ME2	0.697802	0.0103289	0.117044	0.738095	0.0458333	0.250613	RNA-DDA
P23381	WARS	0.192308	0.529185	0.730955	0.47619	0.243056	0.511732	RNA-DDA
P23396	RPS3	-0.192308	0.529185	0.730955	-0.452381	0.26746	0.532941	RNA-DDA
P23497	SP100	0.839161	0.00119187	0.0520942	0.333333	0.427877	0.685561	RNA-DDA
P23526	AHCY	-0.214286	0.481851	0.701263	0.404762	0.326835	0.588374	RNA-DDA
P23528	CFL1	0.434066	0.140407	0.384351	0.428571	0.299206	0.565211	RNA-DDA
P23588	EIF4B	0.020979	0.956169	0.979302	0.642857	0.0961806	0.338771	RNA-DDA
P23634	ATP2B4	0.527473	0.0673418	0.249191	0.142857	0.752034	0.901182	RNA-DDA
P23743	DGKA	0.697802	0.0103289	0.117044	0.833333	0.015377	0.162484	RNA-DDA
P23786	CPT2	0.785714	0.00234054	0.0670389	0.809524	0.0217758	0.179844	RNA-DDA
P23919	DTYMK	0.745455	0.0118659	0.12051	-0.392857	0.395635	0.659163	RNA-DDA
P23921	RRM1	0.587879	0.0802151	0.279786	0.771429	0.102778	0.357703	RNA-DDA
P23946	CMA1	0.615385	0.0373345	0.200076	0	1	1	RNA-DDA
P24534	EEF1B2	-0.285714	0.343646	0.591278	0	1	1	RNA-DDA
P24539	ATP5PB	0.461538	0.114936	0.341054	0.142857	0.752034	0.901182	RNA-DDA
P24557	TBXAS1	0.164835	0.591181	0.76333	0.761905	0.036756	0.223088	RNA-DDA
P24593	IGFBP5	0.883333	0.0030754	0.0802345	0.892857	0.0123016	0.162484	RNA-DDA
P24666	ACP1	0.681818	0.0254756	0.166482	0.142857	0.752034	0.901182	RNA-DDA
P24752	ACAT1	0.774725	0.00292338	0.0765652	0.880952	0.00724206	0.123097	RNA-DDA
P24821	TNC	0.67033	0.0149184	0.126948	0.52381	0.196627	0.463409	RNA-DDA
P24844	MYL9	-0.126374	0.682632	0.821674	0.0238095	0.976786	0.999353	RNA-DDA
P24928	POLR2A	0.0699301	0.834447	0.911722	0.47619	0.243056	0.511732	RNA-DDA
P25205	MCM3	0.690909	0.0230589	0.160454	0.738095	0.0458333	0.250613	RNA-DDA
P25311	AZGP1	0.445055	0.129793	0.367384	0.47619	0.243056	0.511732	RNA-DDA
P25325	MPST	0.209091	0.539114	0.733162	0	1	1	RNA-DDA
P25398	RPS12	-0.401099	0.175774	0.433223	-0.380952	0.359871	0.618721	RNA-DDA
P25685	DNAJB1	0.706294	0.0132861	0.122338	0.0714286	0.881994	0.967362	RNA-DDA
P25705	ATP5F1A	0.346154	0.247007	0.505634	-0.166667	0.703323	0.875102	RNA-DDA
P25774	CTSS	0.690909	0.0230589	0.160454	0.47619	0.243056	0.511732	RNA-DDA
P25786	PSMA1	0.450549	0.124701	0.358395	-0.452381	0.26746	0.532941	RNA-DDA
P25787	PSMA2	0.218182	0.520949	0.727491	0.357143	0.444444	0.708228	RNA-DDA
P25788	PSMA3	0.0934066	0.764582	0.871707	0.690476	0.0693948	0.282575	RNA-DDA
P25789	PSMA4	0.302198	0.315391	0.568988	0.642857	0.0961806	0.338771	RNA-DDA
P26038	MSN	0.0769231	0.80653	0.893769	-0.571429	0.151141	0.410876	RNA-DDA
P26196	DDX6	0.565934	0.0473396	0.22082	0.52381	0.196627	0.463409	RNA-DDA
P26232	CTNNA2	0.309524	0.461806	0.683318	-0.3	0.683333	0.875102	RNA-DDA
P26358	DNMT1	-0.372727	0.260598	0.521274	0.5	0.45	0.714414	RNA-DDA
P26368	U2AF2	0.398601	0.200973	0.457295	0.52381	0.196627	0.463409	RNA-DDA
P26373	RPL13	0.483516	0.0970371	0.307657	0.238095	0.582143	0.801146	RNA-DDA
P26440	IVD	0.879121	1.9007e-05	0.00161945	0.142857	0.752034	0.901182	RNA-DDA
P26447	S100A4	0.741758	0.00529008	0.0941998	0.785714	0.0279266	0.196625	RNA-DDA
P26583	HMGB2	0.159341	0.603931	0.767717	0.0357143	0.963492	0.999353	RNA-DDA
P26599	PTBP1	0.373626	0.209431	0.463396	0.0714286	0.881994	0.967362	RNA-DDA
P26639	TARS	0.373626	0.209431	0.463396	0.761905	0.036756	0.223088	RNA-DDA
P26640	VARS	0.208791	0.493486	0.704636	0.428571	0.299206	0.565211	RNA-DDA
P26885	FKBP2	0.167832	0.603728	0.767717	0.333333	0.427877	0.685561	RNA-DDA
P27105	STOM	0.225275	0.458992	0.680052	0.5	0.216171	0.489914	RNA-DDA
P27144	AK4	0.807692	0.0014231	0.0547939	0.942857	0.0166667	0.171797	RNA-DDA
P27169	PON1	0.212121	0.559908	0.749998	-0.8	0.333333	0.598311	RNA-DDA
P27338	MAOB	0.912088	0	0	0.97619	0.000396825	0.0741953	RNA-DDA
P27348	YWHAQ	0.0934066	0.764582	0.871707	0.261905	0.536409	0.771819	RNA-DDA
P27361	MAPK3	0.285714	0.343646	0.591278	0.0952381	0.840129	0.945163	RNA-DDA
P27487	DPP4	0.549451	0.055281	0.231836	0.357143	0.444444	0.708228	RNA-DDA
P27635	RPL10	-0.335165	0.263148	0.52203	0.142857	0.752034	0.901182	RNA-DDA
P27694	RPA1	0.362637	0.223987	0.483067	0.47619	0.243056	0.511732	RNA-DDA
P27695	APEX1	0.197802	0.517155	0.723394	0.666667	0.0830853	0.319611	RNA-DDA
P27708	CAD	0.620879	0.0268669	0.170927	0.642857	0.0961806	0.338771	RNA-DDA
P27797	CALR	-0.0879121	0.778501	0.876123	0.547619	0.170982	0.43528	RNA-DDA
P27816	MAP4	0.626374	0.0252688	0.166423	0.0238095	0.976786	0.999353	RNA-DDA
P27824	CANX	-0.214286	0.481851	0.701263	-0.357143	0.389385	0.653115	RNA-DDA
P28062	PSMB8	0.747253	0.00482317	0.0906837	0.690476	0.0693948	0.282575	RNA-DDA
P28065	PSMB9	0.755245	0.00659654	0.109904	0.904762	0.00456349	0.104125	RNA-DDA
P28066	PSMA5	-0.032967	0.920585	0.958938	0.809524	0.0217758	0.179844	RNA-DDA
P28070	PSMB4	0.0659341	0.834786	0.911722	0.190476	0.664583	0.853522	RNA-DDA
P28072	PSMB6	0.566667	0.120574	0.352404	0.690476	0.0693948	0.282575	RNA-DDA
P28074	PSMB5	-0.020979	0.956169	0.979302	0.0952381	0.840129	0.945163	RNA-DDA
P28161	GSTM2	-0.00909091	0.98919	0.996768	0.657143	0.175	0.443162	RNA-DDA
P28288	ABCD3	0.368132	0.21663	0.4725	0.761905	0.036756	0.223088	RNA-DDA
P28331	NDUFS1	-0.313187	0.297341	0.553414	0.214286	0.619097	0.825014	RNA-DDA
P28482	MAPK1	0.010989	0.978311	0.990973	0.0238095	0.976786	0.999353	RNA-DDA
P28676	GCA	0.328671	0.297385	0.553414	0.619048	0.11498	0.359133	RNA-DDA
P28838	LAP3	0.901099	0	0	0.0952381	0.840129	0.945163	RNA-DDA
P29144	TPP2	0.604396	0.0321195	0.184311	0.833333	0.015377	0.162484	RNA-DDA
P29218	IMPA1	0.648352	0.0195814	0.148259	0.595238	0.132292	0.391409	RNA-DDA
P29350	PTPN6	0.104396	0.736951	0.858055	0.785714	0.0279266	0.196625	RNA-DDA
P29353	SHC1	0.309091	0.387055	0.627322	0.2	0.713889	0.875102	RNA-DDA
P29372	MPG	0.357576	0.3128	0.568378	-0.0285714	1	1	RNA-DDA
P29373	CRABP2	0.582418	0.0402767	0.203322	0.166667	0.703323	0.875102	RNA-DDA
P29401	TKT	0.274725	0.363262	0.606728	-0.261905	0.536409	0.771819	RNA-DDA
P29466	CASP1	0.692308	0.0158777	0.131943	0.785714	0.0279266	0.196625	RNA-DDA
P29590	PML	0.494505	0.0888743	0.292382	0.785714	0.0279266	0.196625	RNA-DDA
P29692	EEF1D	-0.236264	0.436693	0.659794	0.714286	0.0575893	0.263876	RNA-DDA
P29728	OAS2	0.927273	0.000130162	0.0097347	0.97619	0.000396825	0.0741953	RNA-DDA
P29992	GNA11	0.120879	0.696085	0.832506	-0.047619	0.934871	0.983221	RNA-DDA
P30038	ALDH4A1	0.730769	0.00632275	0.105604	0.333333	0.427877	0.685561	RNA-DDA
P30040	ERP29	0.527473	0.0673418	0.249191	0.357143	0.389385	0.653115	RNA-DDA
P30041	PRDX6	0.258242	0.393835	0.633884	0.52381	0.196627	0.463409	RNA-DDA
P30043	BLVRB	0.67033	0.0149184	0.126948	0.52381	0.196627	0.463409	RNA-DDA
P30044	PRDX5	0.587912	0.038107	0.200076	0.357143	0.389385	0.653115	RNA-DDA
P30046	DDT	0.154545	0.653539	0.806052	0.392857	0.395635	0.659163	RNA-DDA
P30048	PRDX3	0.186813	0.541341	0.733162	-0.309524	0.461806	0.714414	RNA-DDA
P30050	RPL12	-0.0384615	0.906202	0.952921	-0.261905	0.536409	0.771819	RNA-DDA
P30084	ECHS1	0.186813	0.541341	0.733162	0.5	0.216171	0.489914	RNA-DDA
P30085	CMPK1	0.230769	0.447772	0.670665	0.047619	0.934871	0.983221	RNA-DDA
P30086	PEBP1	0.0714286	0.820632	0.899328	0.285714	0.500794	0.738896	RNA-DDA
P30101	PDIA3	0	1	1	0.833333	0.015377	0.162484	RNA-DDA
P30153	PPP2R1A	0.230769	0.447772	0.670665	-0.261905	0.536409	0.771819	RNA-DDA
P30405	PPIF	0.709091	0.0187284	0.145981	0.928571	0.00674603	0.123097	RNA-DDA
P30419	NMT1	0.354545	0.286103	0.545119	0.309524	0.461806	0.714414	RNA-DDA
P30519	HMOX2	0.697802	0.0103289	0.117044	0.642857	0.0961806	0.338771	RNA-DDA
P30520	ADSS	0.450549	0.124701	0.358395	0.761905	0.036756	0.223088	RNA-DDA
P30533	LRPAP1	0.551515	0.104298	0.323069	-0.119048	0.793006	0.923641	RNA-DDA
P30536	TSPO	-0.284848	0.42736	0.654805	-0.142857	0.78254	0.923641	RNA-DDA
P30566	ADSL	0.423077	0.1516	0.406058	0.5	0.216171	0.489914	RNA-DDA
P30626	SRI	0.324176	0.279927	0.536194	0.428571	0.299206	0.565211	RNA-DDA
P30740	SERPINB1	0.582418	0.0402767	0.203322	0.666667	0.0830853	0.319611	RNA-DDA
P30837	ALDH1B1	0.72028	0.0110205	0.117421	0.666667	0.0830853	0.319611	RNA-DDA
P30876	POLR2B	0.131868	0.669269	0.814915	0.190476	0.664583	0.853522	RNA-DDA
P31040	SDHA	0.346154	0.247007	0.505634	0.285714	0.500794	0.738896	RNA-DDA
P31146	CORO1A	0.379121	0.202388	0.457295	0.238095	0.582143	0.801146	RNA-DDA
P31150	GDI1	0.587912	0.038107	0.200076	0.166667	0.703323	0.875102	RNA-DDA
P31153	MAT2A	0.615385	0.0285399	0.173065	0.238095	0.582143	0.801146	RNA-DDA
P31323	PRKAR2B	0.763736	0.00360204	0.0839475	0.738095	0.0458333	0.250613	RNA-DDA
P31689	DNAJA1	0.527273	0.122803	0.356903	0.0952381	0.840129	0.945163	RNA-DDA
P31749	AKT1	0.0824176	0.792486	0.884467	-0.333333	0.427877	0.685561	RNA-DDA
P31930	UQCRC1	0.445055	0.129793	0.367384	-0.190476	0.664583	0.853522	RNA-DDA
P31937	HIBADH	0.120879	0.696085	0.832506	0.190476	0.664583	0.853522	RNA-DDA
P31939	ATIC	0.543956	0.058134	0.236864	0.142857	0.752034	0.901182	RNA-DDA
P31942	HNRNPH3	0.10989	0.723248	0.850041	0.595238	0.132292	0.391409	RNA-DDA
P31943	HNRNPH1	0.395604	0.182196	0.43895	-0.333333	0.427877	0.685561	RNA-DDA
P31946	YWHAB	0.395604	0.182196	0.43895	0.285714	0.500794	0.738896	RNA-DDA
P31947	SFN	0.318681	0.288555	0.545119	0.857143	0.0107143	0.155092	RNA-DDA
P31948	STIP1	0.384615	0.195502	0.450197	0.309524	0.461806	0.714414	RNA-DDA
P31949	S100A11	0.363636	0.246255	0.505634	0.238095	0.582143	0.801146	RNA-DDA
P32119	PRDX2	0.175824	0.566024	0.752202	0.452381	0.26746	0.532941	RNA-DDA
P32322	PYCR1	0.692308	0.0111472	0.117421	0.809524	0.0217758	0.179844	RNA-DDA
P32455	GBP1	0.796703	0.00184354	0.0620445	0.285714	0.500794	0.738896	RNA-DDA
P32456	GBP2	0.125874	0.699712	0.834768	0.809524	0.0217758	0.179844	RNA-DDA
P32969	RPL9	-0.0934066	0.764582	0.871707	-0.047619	0.934871	0.983221	RNA-DDA
P33121	ACSL1	0.032967	0.920585	0.958938	0.714286	0.0575893	0.263876	RNA-DDA
P33176	KIF5B	0.450549	0.124701	0.358395	0.285714	0.500794	0.738896	RNA-DDA
P33240	CSTF2	-0.218182	0.520949	0.727491	0.52381	0.196627	0.463409	RNA-DDA
P33241	LSP1	0.307692	0.330863	0.581624	0.690476	0.0693948	0.282575	RNA-DDA
P33316	DUT	0.48951	0.109632	0.332404	0.190476	0.664583	0.853522	RNA-DDA
P33991	MCM4	0.119048	0.793006	0.884754	0.309524	0.461806	0.714414	RNA-DDA
P33992	MCM5	0.648485	0.0490426	0.22091	0.928571	0.00674603	0.123097	RNA-DDA
P33993	MCM7	0.377622	0.227443	0.485991	0.785714	0.0279266	0.196625	RNA-DDA
P34896	SHMT1	0.752747	0.00438717	0.0905847	0.690476	0.0693948	0.282575	RNA-DDA
P34897	SHMT2	0.697802	0.0103289	0.117044	0.904762	0.00456349	0.104125	RNA-DDA
P34913	EPHX2	0.713287	0.0121144	0.120624	0.964286	0.00277778	0.100523	RNA-DDA
P34932	HSPA4	0.357143	0.231501	0.485991	0.309524	0.461806	0.714414	RNA-DDA
P34949	MPI	0.575758	0.087768	0.292382	0.257143	0.658333	0.853522	RNA-DDA
P35221	CTNNA1	0.181319	0.553622	0.74469	0.285714	0.500794	0.738896	RNA-DDA
P35222	CTNNB1	-0.241758	0.425759	0.654805	0.714286	0.0575893	0.263876	RNA-DDA
P35232	PHB	0.104396	0.736951	0.858055	0.214286	0.619097	0.825014	RNA-DDA
P35237	SERPINB6	0.208791	0.493486	0.704636	0.595238	0.132292	0.391409	RNA-DDA
P35241	RDX	0.672727	0.0393814	0.203322	0.0714286	0.906349	0.983221	RNA-DDA
P35244	RPA3	0.244755	0.443504	0.669183	0.285714	0.500794	0.738896	RNA-DDA
P35249	RFC4	0.1	0.809981	0.896266	0.857143	0.0238095	0.186135	RNA-DDA
P35268	RPL22	0.285714	0.343646	0.591278	-0.309524	0.461806	0.714414	RNA-DDA
P35270	SPR	0.791209	0.00208191	0.0648764	0.714286	0.136111	0.393626	RNA-DDA
P35442	THBS2	0.357143	0.231501	0.485991	0.571429	0.151141	0.410876	RNA-DDA
P35555	FBN1	-0.274725	0.363262	0.606728	0	1	1	RNA-DDA
P35573	AGL	0.802198	0.00162431	0.0587808	0.761905	0.036756	0.223088	RNA-DDA
P35579	MYH9	-0.153846	0.616791	0.77804	0.571429	0.151141	0.410876	RNA-DDA
P35580	MYH10	0.510989	0.0775693	0.272932	0.833333	0.015377	0.162484	RNA-DDA
P35606	COPB2	0.148352	0.629758	0.791431	0.166667	0.703323	0.875102	RNA-DDA
P35611	ADD1	-0.159341	0.603931	0.767717	0.595238	0.132292	0.391409	RNA-DDA
P35613	BSG	-0.0629371	0.851682	0.923135	0.214286	0.619097	0.825014	RNA-DDA
P35637	FUS	0.428571	0.14593	0.394798	-0.214286	0.619097	0.825014	RNA-DDA
P35658	NUP214	0.293706	0.354333	0.599276	0.619048	0.11498	0.359133	RNA-DDA
P35659	DEK	0.866667	0.00450838	0.0905847	0.607143	0.166667	0.43528	RNA-DDA
P35749	MYH11	-0.401099	0.175774	0.433223	0.952381	0.00114087	0.100523	RNA-DDA
P35754	GLRX	0.733333	0.0211665	0.151889	0.75	0.0662698	0.282575	RNA-DDA
P35813	PPM1A	0.593407	0.0360257	0.196985	0.619048	0.11498	0.359133	RNA-DDA
P35858	IGFALS	-0.187879	0.607567	0.770447	0.3	0.683333	0.875102	RNA-DDA
P35914	HMGCL	0.825175	0.0017186	0.0615312	-0.190476	0.664583	0.853522	RNA-DDA
P35998	PSMC2	0.494505	0.0888743	0.292382	0.52381	0.196627	0.463409	RNA-DDA
P36269	GGT5	0.188811	0.557828	0.74736	0.25	0.594841	0.813631	RNA-DDA
P36405	ARL3	0.517483	0.0886509	0.292382	0.392857	0.395635	0.659163	RNA-DDA
P36507	MAP2K2	-0.164835	0.591181	0.76333	0.47619	0.243056	0.511732	RNA-DDA
P36542	ATP5F1C	0.181319	0.553622	0.74469	-0.0714286	0.881994	0.967362	RNA-DDA
P36543	ATP6V1E1	-0.0272727	0.945984	0.975654	0.380952	0.359871	0.618721	RNA-DDA
P36551	CPOX	0.139394	0.707204	0.842265	0.52381	0.196627	0.463409	RNA-DDA
P36578	RPL4	-0.115385	0.709625	0.842265	0.0714286	0.881994	0.967362	RNA-DDA
P36776	LONP1	0.159341	0.603931	0.767717	0.642857	0.0961806	0.338771	RNA-DDA
P36871	PGM1	0.00549451	0.99277	0.996768	0.666667	0.0830853	0.319611	RNA-DDA
P36873	PPP1CC	0.224242	0.536688	0.733162	-0.142857	0.78254	0.923641	RNA-DDA
P36915	GNL1	0.362637	0.223987	0.483067	0.857143	0.0107143	0.155092	RNA-DDA
P36952	SERPINB5	0.845455	0.00207769	0.0648764	0.942857	0.0166667	0.171797	RNA-DDA
P36955	SERPINF1	0.10989	0.723248	0.850041	0.0238095	0.976786	0.999353	RNA-DDA
P36957	DLST	-0.159341	0.603931	0.767717	0.238095	0.582143	0.801146	RNA-DDA
P36969	GPX4	0.604396	0.0321195	0.184311	0	1	1	RNA-DDA
P37108	SRP14	0.216783	0.499115	0.711616	0.333333	0.427877	0.685561	RNA-DDA
P37198	NUP62	0.260606	0.469675	0.688698	-0.904762	0.00456349	0.104125	RNA-DDA
P37235	HPCAL1	0.3	0.371068	0.614732	-0.607143	0.166667	0.43528	RNA-DDA
P37802	TAGLN2	-0.043956	0.891847	0.947297	0.428571	0.299206	0.565211	RNA-DDA
P37837	TALDO1	0.379121	0.202388	0.457295	0.357143	0.389385	0.653115	RNA-DDA
P38117	ETFB	0.615385	0.0285399	0.173065	0.809524	0.0217758	0.179844	RNA-DDA
P38159	RBMX	0.445055	0.129793	0.367384	-0.261905	0.536409	0.771819	RNA-DDA
P38606	ATP6V1A	0.197802	0.517155	0.723394	0.761905	0.036756	0.223088	RNA-DDA
P38646	HSPA9	0.142857	0.642829	0.79935	0.0714286	0.881994	0.967362	RNA-DDA
P38919	EIF4A3	0.0549451	0.863236	0.929075	0.928571	0.00223214	0.100523	RNA-DDA
P39019	RPS19	0.241758	0.425759	0.654805	0.642857	0.0961806	0.338771	RNA-DDA
P39023	RPL3	0.203297	0.505255	0.712523	-0.619048	0.11498	0.359133	RNA-DDA
P39059	COL15A1	0.494505	0.0888743	0.292382	0	1	1	RNA-DDA
P39060	COL18A1	0.587912	0.038107	0.200076	-0.357143	0.389385	0.653115	RNA-DDA
P39656	DDOST	0.0769231	0.80653	0.893769	0.595238	0.132292	0.391409	RNA-DDA
P39687	ANP32A	-0.472527	0.105719	0.325227	-0.0238095	0.976786	0.999353	RNA-DDA
P39748	FEN1	0.377622	0.227443	0.485991	0.404762	0.326835	0.588374	RNA-DDA
P40121	CAPG	0.10989	0.723248	0.850041	0.0238095	0.976786	0.999353	RNA-DDA
P40123	CAP2	0.818182	0.0020272	0.0648764	0.9	0.0833333	0.319611	RNA-DDA
P40227	CCT6A	0.126374	0.682632	0.821674	0.785714	0.0279266	0.196625	RNA-DDA
P40261	NNMT	0.543956	0.058134	0.236864	0.761905	0.036756	0.223088	RNA-DDA
P40306	PSMB10	0.594406	0.0457531	0.217951	0.619048	0.11498	0.359133	RNA-DDA
P40429	RPL13A	0.175824	0.566024	0.752202	-0.238095	0.582143	0.801146	RNA-DDA
P40616	ARL1	0.181818	0.595219	0.765021	-0.166667	0.703323	0.875102	RNA-DDA
P40763	STAT3	0.357143	0.231501	0.485991	0.238095	0.582143	0.801146	RNA-DDA
P40818	USP8	-0.881818	0.00066829	0.0365712	0.321429	0.497619	0.738896	RNA-DDA
P40925	MDH1	0.142857	0.642829	0.79935	-0.619048	0.11498	0.359133	RNA-DDA
P40926	MDH2	0.417582	0.157419	0.407376	0.52381	0.196627	0.463409	RNA-DDA
P40939	HADHA	-0.21978	0.470353	0.688698	0.404762	0.326835	0.588374	RNA-DDA
P41091	EIF2S3	-0.021978	0.949418	0.975654	0.357143	0.389385	0.653115	RNA-DDA
P41218	MNDA	0.554945	0.0525325	0.224791	0.833333	0.015377	0.162484	RNA-DDA
P41226	UBA7	0.713287	0.0121144	0.120624	0.690476	0.0693948	0.282575	RNA-DDA
P41227	NAA10	0.478022	0.101312	0.316002	0.785714	0.0279266	0.196625	RNA-DDA
P41236	PPP1R2	0.916667	0.00131173	0.0547939	0.285714	0.500794	0.738896	RNA-DDA
P41240	CSK	0.208791	0.493486	0.704636	0.738095	0.0458333	0.250613	RNA-DDA
P41250	GARS	0.785714	0.00234054	0.0670389	0.857143	0.0107143	0.155092	RNA-DDA
P41252	IARS	-0.148352	0.629758	0.791431	0.5	0.216171	0.489914	RNA-DDA
P41567	EIF1	-0.260606	0.469675	0.688698	-0.166667	0.703323	0.875102	RNA-DDA
P41743	PRKCI	0.393939	0.262887	0.52203	0.371429	0.497222	0.738896	RNA-DDA
P42025	ACTR1B	0.111888	0.732775	0.858055	0.547619	0.170982	0.43528	RNA-DDA
P42126	ECI1	0.804196	0.00274614	0.0742339	0.52381	0.196627	0.463409	RNA-DDA
P42166	TMPO	0.142857	0.642829	0.79935	0.595238	0.132292	0.391409	RNA-DDA
P42167	TMPO	0.120879	0.696085	0.832506	0.404762	0.326835	0.588374	RNA-DDA
P42224	STAT1	0.131868	0.669269	0.814915	-0.119048	0.793006	0.923641	RNA-DDA
P42226	STAT6	0.300699	0.342483	0.591278	0.142857	0.78254	0.923641	RNA-DDA
P42285	MTREX	0.043956	0.891847	0.947297	0.571429	0.151141	0.410876	RNA-DDA
P42331	ARHGAP25	0.52381	0.196627	0.452014	0.690476	0.0693948	0.282575	RNA-DDA
P42345	MTOR	0.536364	0.0936425	0.300289	0.52381	0.196627	0.463409	RNA-DDA
P42566	EPS15	0.434066	0.140407	0.384351	0.52381	0.196627	0.463409	RNA-DDA
P42574	CASP3	0.427273	0.192625	0.449882	0.571429	0.151141	0.410876	RNA-DDA
P42677	RPS27	0.571429	0.0448907	0.21506	0.0238095	0.976786	0.999353	RNA-DDA
P42704	LRPPRC	0.032967	0.920585	0.958938	0.809524	0.0217758	0.179844	RNA-DDA
P42765	ACAA2	0.785714	0.00234054	0.0670389	0.285714	0.500794	0.738896	RNA-DDA
P42766	RPL35	-0.048951	0.886335	0.945321	0.321429	0.497619	0.738896	RNA-DDA
P42785	PRCP	0.412587	0.184481	0.441743	0.0952381	0.840129	0.945163	RNA-DDA
P42858	HTT	0.573427	0.0554813	0.231953	0.404762	0.326835	0.588374	RNA-DDA
P43034	PAFAH1B1	0.324176	0.279927	0.536194	0.285714	0.500794	0.738896	RNA-DDA
P43121	MCAM	0.678322	0.0188251	0.145981	0.452381	0.26746	0.532941	RNA-DDA
P43155	CRAT	0.713287	0.0121144	0.120624	0.833333	0.015377	0.162484	RNA-DDA
P43243	MATR3	-0.346154	0.247007	0.505634	-0.309524	0.461806	0.714414	RNA-DDA
P43246	MSH2	0.0769231	0.80653	0.893769	0.761905	0.036756	0.223088	RNA-DDA
P43304	GPD2	0.450549	0.124701	0.358395	0.880952	0.00724206	0.123097	RNA-DDA
P43307	SSR1	0.345455	0.299388	0.554993	0.333333	0.427877	0.685561	RNA-DDA
P43405	SYK	0.186813	0.541341	0.733162	0.452381	0.26746	0.532941	RNA-DDA
P43487	RANBP1	0	1	1	0.309524	0.461806	0.714414	RNA-DDA
P43490	NAMPT	0.664835	0.0159955	0.131943	0.880952	0.00724206	0.123097	RNA-DDA
P43686	PSMC4	0.78022	0.00262062	0.07259	0.119048	0.793006	0.923641	RNA-DDA
P43897	TSFM	0.624242	0.060249	0.241185	0.357143	0.444444	0.708228	RNA-DDA
P45880	VDAC2	0.791209	0.00208191	0.0648764	0.619048	0.11498	0.359133	RNA-DDA
P45954	ACADSB	0.697802	0.0103289	0.117044	0.97619	0.000396825	0.0741953	RNA-DDA
P45973	CBX5	0.163636	0.63387	0.793634	0.214286	0.619097	0.825014	RNA-DDA
P45974	USP5	0.60989	0.03029	0.178844	0.857143	0.0107143	0.155092	RNA-DDA
P45985	MAP2K4	0.618182	0.0478169	0.22091	0.714286	0.136111	0.393626	RNA-DDA
P46060	RANGAP1	0.368132	0.21663	0.4725	0.642857	0.0961806	0.338771	RNA-DDA
P46063	RECQL	0.230769	0.447772	0.670665	0.761905	0.036756	0.223088	RNA-DDA
P46087	NOP2	0.583333	0.107997	0.328333	0.535714	0.235714	0.511732	RNA-DDA
P46108	CRK	0.0699301	0.834447	0.911722	0.309524	0.461806	0.714414	RNA-DDA
P46109	CRKL	0.516484	0.0740432	0.264676	0.214286	0.619097	0.825014	RNA-DDA
P46379	BAG6	0.290909	0.386435	0.627322	0.333333	0.427877	0.685561	RNA-DDA
P46459	NSF	0.340659	0.254998	0.514548	-0.0952381	0.840129	0.945163	RNA-DDA
P46776	RPL27A	0.373626	0.209431	0.463396	0.619048	0.11498	0.359133	RNA-DDA
P46777	RPL5	0.0989011	0.75073	0.866604	-0.0714286	0.881994	0.967362	RNA-DDA
P46778	RPL21	-0.163636	0.63387	0.793634	0.595238	0.132292	0.391409	RNA-DDA
P46781	RPS9	0.247253	0.41497	0.652453	0.309524	0.461806	0.714414	RNA-DDA
P46782	RPS5	0.0934066	0.764582	0.871707	-0.119048	0.793006	0.923641	RNA-DDA
P46783	RPS10	-0.307692	0.306287	0.562976	-0.0238095	0.976786	0.999353	RNA-DDA
P46821	MAP1B	0.543956	0.058134	0.236864	0.857143	0.0107143	0.155092	RNA-DDA
P46926	GNPDA1	0.642857	0.0209019	0.151889	0.714286	0.0575893	0.263876	RNA-DDA
P46939	UTRN	0.21978	0.470353	0.688698	0.0952381	0.840129	0.945163	RNA-DDA
P46940	IQGAP1	0.659341	0.0171303	0.139256	-0.0714286	0.881994	0.967362	RNA-DDA
P46976	GYG1	0.67033	0.0149184	0.126948	0.619048	0.11498	0.359133	RNA-DDA
P46977	STT3A	0.181319	0.553622	0.74469	0.380952	0.359871	0.618721	RNA-DDA
P47755	CAPZA2	-0.532967	0.0641622	0.247635	-0.904762	0.00456349	0.104125	RNA-DDA
P47756	CAPZB	0.186813	0.541341	0.733162	-0.142857	0.752034	0.901182	RNA-DDA
P47813	EIF1AX	0.230769	0.447772	0.670665	0.107143	0.839683	0.945163	RNA-DDA
P47895	ALDH1A3	0.642857	0.0961806	0.306385	0.761905	0.036756	0.223088	RNA-DDA
P47897	QARS	0.461538	0.114936	0.341054	-0.52381	0.196627	0.463409	RNA-DDA
P47985	UQCRFS1	0.214286	0.481851	0.701263	-0.238095	0.582143	0.801146	RNA-DDA
P48047	ATP5PO	0.346154	0.247007	0.505634	-0.595238	0.132292	0.391409	RNA-DDA
P48059	LIMS1	0.230769	0.447772	0.670665	0.0714286	0.881994	0.967362	RNA-DDA
P48147	PREP	0.285714	0.343646	0.591278	0.428571	0.299206	0.565211	RNA-DDA
P48163	ME1	0.7	0.0208124	0.151889	0.5	0.216171	0.489914	RNA-DDA
P48426	PIP4K2A	0.216667	0.580941	0.757226	-0.607143	0.166667	0.43528	RNA-DDA
P48444	ARCN1	0.192308	0.529185	0.730955	0.166667	0.703323	0.875102	RNA-DDA
P48449	LSS	0.10989	0.723248	0.850041	-0.047619	0.934871	0.983221	RNA-DDA
P48506	GCLC	0.412088	0.163386	0.416415	0.190476	0.664583	0.853522	RNA-DDA
P48556	PSMD8	0.131868	0.669269	0.814915	0.380952	0.359871	0.618721	RNA-DDA
P48637	GSS	0.549451	0.055281	0.231836	-0.0238095	0.976786	0.999353	RNA-DDA
P48643	CCT5	0.5	0.0849828	0.286439	-0.190476	0.664583	0.853522	RNA-DDA
P48681	NES	0.571429	0.0448907	0.21506	0.285714	0.500794	0.738896	RNA-DDA
P48723	HSPA13	0.142857	0.752034	0.867959	0.333333	0.427877	0.685561	RNA-DDA
P48735	IDH2	-0.115385	0.709625	0.842265	-0.047619	0.934871	0.983221	RNA-DDA
P48739	PITPNB	0.335165	0.263148	0.52203	-0.238095	0.582143	0.801146	RNA-DDA
P49023	PXN	0.252747	0.404328	0.642629	-0.678571	0.109524	0.359133	RNA-DDA
P49189	ALDH9A1	0.478022	0.101312	0.316002	0.547619	0.170982	0.43528	RNA-DDA
P49207	RPL34	0.120879	0.696085	0.832506	-0.619048	0.11498	0.359133	RNA-DDA
P49257	LMAN1	0.532967	0.0641622	0.247635	-0.309524	0.461806	0.714414	RNA-DDA
P49321	NASP	0.379121	0.202388	0.457295	0.761905	0.036756	0.223088	RNA-DDA
P49327	FASN	0.879121	1.9007e-05	0.00161945	0.309524	0.461806	0.714414	RNA-DDA
P49354	FNTA	0.496503	0.104093	0.323069	0.25	0.594841	0.813631	RNA-DDA
P49368	CCT3	0.10989	0.723248	0.850041	0.452381	0.26746	0.532941	RNA-DDA
P49407	ARRB1	0.637363	0.0222885	0.156275	0.761905	0.036756	0.223088	RNA-DDA
P49411	TUFM	-0.126374	0.682632	0.821674	-0.761905	0.036756	0.223088	RNA-DDA
P49419	ALDH7A1	0.0494505	0.877523	0.939047	0.857143	0.0107143	0.155092	RNA-DDA
P49458	SRP9	-0.174825	0.58826	0.762924	-0.690476	0.0693948	0.282575	RNA-DDA
P49585	PCYT1A	0.636364	0.0301143	0.178844	0.595238	0.132292	0.391409	RNA-DDA
P49588	AARS	0.401099	0.175774	0.433223	0.619048	0.11498	0.359133	RNA-DDA
P49589	CARS	0.494505	0.0888743	0.292382	0.809524	0.0217758	0.179844	RNA-DDA
P49591	SARS	0.10989	0.723248	0.850041	0.357143	0.389385	0.653115	RNA-DDA
P49720	PSMB3	0.28022	0.353376	0.599276	0.47619	0.243056	0.511732	RNA-DDA
P49721	PSMB2	0.467033	0.11026	0.332508	0.904762	0.00456349	0.104125	RNA-DDA
P49736	MCM2	0.545455	0.0706789	0.257714	0.785714	0.0279266	0.196625	RNA-DDA
P49746	THBS3	0.445055	0.129793	0.367384	0.542857	0.297222	0.565211	RNA-DDA
P49747	COMP	0.67033	0.0149184	0.126948	0.571429	0.151141	0.410876	RNA-DDA
P49748	ACADVL	0.461538	0.114936	0.341054	0.619048	0.11498	0.359133	RNA-DDA
P49750	YLPM1	0.357576	0.3128	0.568378	0.166667	0.703323	0.875102	RNA-DDA
P49755	TMED10	-0.175824	0.566024	0.752202	0.214286	0.619097	0.825014	RNA-DDA
P49770	EIF2B2	0.718182	0.0167992	0.138066	0.595238	0.132292	0.391409	RNA-DDA
P49773	HINT1	0.71978	0.00749781	0.114439	0.547619	0.170982	0.43528	RNA-DDA
P49790	NUP153	-0.260606	0.469675	0.688698	0.97619	0.000396825	0.0741953	RNA-DDA
P49792	RANBP2	-0.159341	0.603931	0.767717	-0.333333	0.427877	0.685561	RNA-DDA
P49821	NDUFV1	-0.384615	0.195502	0.450197	0.047619	0.934871	0.983221	RNA-DDA
P49840	GSK3A	0.769697	0.0136718	0.122435	-0.428571	0.353571	0.618721	RNA-DDA
P49902	NT5C2	-0.159341	0.603931	0.767717	0.880952	0.00724206	0.123097	RNA-DDA
P49903	SEPHS1	-0.0909091	0.796592	0.88802	-0.214286	0.619097	0.825014	RNA-DDA
P49915	GMPS	0.43956	0.135028	0.37744	0.880952	0.00724206	0.123097	RNA-DDA
P49916	LIG3	0.335165	0.263148	0.52203	0.261905	0.536409	0.771819	RNA-DDA
P49959	MRE11	0.324176	0.279927	0.536194	0.738095	0.0458333	0.250613	RNA-DDA
P49961	ENTPD1	0.6	0.0731199	0.264676	0.535714	0.235714	0.511732	RNA-DDA
P50135	HNMT	0.314685	0.319472	0.573431	0.666667	0.0830853	0.319611	RNA-DDA
P50148	GNAQ	0.363636	0.273173	0.530656	0.107143	0.839683	0.945163	RNA-DDA
P50213	IDH3A	0.269231	0.373301	0.616157	0.833333	0.015377	0.162484	RNA-DDA
P50225	SULT1A1	0.450549	0.124701	0.358395	0.119048	0.793006	0.923641	RNA-DDA
P50281	MMP14	0.790909	0.00606083	0.104024	0.392857	0.395635	0.659163	RNA-DDA
P50395	GDI2	0.0164835	0.96386	0.984333	0.857143	0.0107143	0.155092	RNA-DDA
P50402	EMD	-0.153846	0.616791	0.77804	0.0952381	0.840129	0.945163	RNA-DDA
P50416	CPT1A	0.672727	0.0280703	0.173065	0.642857	0.138889	0.393626	RNA-DDA
P50453	SERPINB9	0.736264	0.00578942	0.100955	0.595238	0.132292	0.391409	RNA-DDA
P50454	SERPINH1	0.384615	0.195502	0.450197	0.309524	0.461806	0.714414	RNA-DDA
P50479	PDLIM4	0.181818	0.595219	0.765021	0.464286	0.302381	0.565211	RNA-DDA
P50502	ST13	0.0659341	0.834786	0.911722	0.571429	0.151141	0.410876	RNA-DDA
P50552	VASP	0.293706	0.354333	0.599276	-0.5	0.216171	0.489914	RNA-DDA
P50570	DNM2	0.203297	0.505255	0.712523	0.809524	0.0217758	0.179844	RNA-DDA
P50579	METAP2	0.369697	0.295604	0.553414	0.214286	0.661508	0.853522	RNA-DDA
P50583	NUDT2	0.290909	0.386435	0.627322	0.714286	0.136111	0.393626	RNA-DDA
P50851	LRBA	0.71978	0.00749781	0.114439	0.166667	0.703323	0.875102	RNA-DDA
P50895	BCAM	0.741758	0.00529008	0.0941998	0.595238	0.132292	0.391409	RNA-DDA
P50897	PPT1	0.566434	0.0590341	0.239662	0.761905	0.036756	0.223088	RNA-DDA
P50914	RPL14	-0.324176	0.279927	0.536194	-0.0714286	0.881994	0.967362	RNA-DDA
P50990	CCT8	0.0989011	0.75073	0.866604	0.166667	0.703323	0.875102	RNA-DDA
P50991	CCT4	0.142857	0.642829	0.79935	0.619048	0.11498	0.359133	RNA-DDA
P50995	ANXA11	0.686813	0.0120134	0.12051	0.571429	0.151141	0.410876	RNA-DDA
P51003	PAPOLA	0.0181818	0.972841	0.990918	0.547619	0.170982	0.43528	RNA-DDA
P51114	FXR1	0.285714	0.343646	0.591278	0.809524	0.0217758	0.179844	RNA-DDA
P51148	RAB5C	0.00549451	0.99277	0.996768	0.666667	0.0830853	0.319611	RNA-DDA
P51149	RAB7A	-0.538462	0.0610936	0.241185	0.166667	0.703323	0.875102	RNA-DDA
P51151	RAB9A	0.163636	0.656721	0.806052	0.642857	0.0961806	0.338771	RNA-DDA
P51153	RAB13	0.427273	0.192625	0.449882	0.666667	0.0830853	0.319611	RNA-DDA
P51159	RAB27A	-0.2	0.613404	0.776094	0.178571	0.713095	0.875102	RNA-DDA
P51178	PLCD1	-0.10303	0.785018	0.881688	0.321429	0.497619	0.738896	RNA-DDA
P51398	DAP3	0.709091	0.0275141	0.173065	0.885714	0.0333333	0.223088	RNA-DDA
P51452	DUSP3	0.241758	0.425759	0.654805	-0.0952381	0.840129	0.945163	RNA-DDA
P51531	SMARCA2	-0.116667	0.775628	0.876123	-0.107143	0.839683	0.945163	RNA-DDA
P51553	IDH3G	0.172727	0.614426	0.776512	0	1	1	RNA-DDA
P51570	GALK1	0.357143	0.231501	0.485991	-0.142857	0.752034	0.901182	RNA-DDA
P51571	SSR4	-0.318681	0.288555	0.545119	0.547619	0.170982	0.43528	RNA-DDA
P51572	BCAP31	0.247253	0.41497	0.652453	-0.0238095	0.976786	0.999353	RNA-DDA
P51580	TPMT	0.51049	0.0936054	0.300289	0.309524	0.461806	0.714414	RNA-DDA
P51606	RENBP	-0.25	0.520635	0.727491	0.642857	0.138889	0.393626	RNA-DDA
P51608	MECP2	0.357143	0.231501	0.485991	0.047619	0.934871	0.983221	RNA-DDA
P51610	HCFC1	-0.516484	0.0740432	0.264676	-0.238095	0.582143	0.801146	RNA-DDA
P51648	ALDH3A2	0.796703	0.00184354	0.0620445	0.833333	0.015377	0.162484	RNA-DDA
P51649	ALDH5A1	0.79021	0.00361681	0.0839475	0.5	0.266667	0.532941	RNA-DDA
P51659	HSD17B4	0.362637	0.223987	0.483067	0.428571	0.299206	0.565211	RNA-DDA
P51665	PSMD7	0.517483	0.0886509	0.292382	-0.571429	0.2	0.467106	RNA-DDA
P51688	SGSH	0.195804	0.542874	0.733162	-0.571429	0.2	0.467106	RNA-DDA
P51692	STAT5B	0.318681	0.288555	0.545119	0.428571	0.299206	0.565211	RNA-DDA
P51812	RPS6KA3	-0.313187	0.297341	0.553414	0.357143	0.389385	0.653115	RNA-DDA
P51858	HDGF	-0.0549451	0.863236	0.929075	0.404762	0.326835	0.588374	RNA-DDA
P51884	LUM	-0.0384615	0.906202	0.952921	0.428571	0.299206	0.565211	RNA-DDA
P51888	PRELP	-0.0824176	0.792486	0.884467	0.238095	0.582143	0.801146	RNA-DDA
P51911	CNN1	0.582418	0.0402767	0.203322	0.964286	0.00277778	0.100523	RNA-DDA
P51970	NDUFA8	0.0636364	0.860104	0.929075	-0.542857	0.297222	0.565211	RNA-DDA
P51991	HNRNPA3	-0.307692	0.306287	0.562976	-0.166667	0.703323	0.875102	RNA-DDA
P52209	PGD	0.203297	0.505255	0.712523	-0.785714	0.0279266	0.196625	RNA-DDA
P52272	HNRNPM	0.467033	0.11026	0.332508	0.047619	0.934871	0.983221	RNA-DDA
P52292	KPNA2	0.442424	0.204201	0.458005	0.75	0.0662698	0.282575	RNA-DDA
P52306	RAP1GDS1	0.928571	0	0	0.97619	0.000396825	0.0741953	RNA-DDA
P52565	ARHGDIA	-0.318681	0.288555	0.545119	-0.880952	0.00724206	0.123097	RNA-DDA
P52566	ARHGDIB	-0.137363	0.656	0.806052	-0.047619	0.934871	0.983221	RNA-DDA
P52594	AGFG1	0.263636	0.434523	0.659794	0.0714286	0.881994	0.967362	RNA-DDA
P52597	HNRNPF	0.192308	0.529185	0.730955	0.404762	0.326835	0.588374	RNA-DDA
P52630	STAT2	0.478022	0.101312	0.316002	0.166667	0.703323	0.875102	RNA-DDA
P52758	RIDA	0.727273	0.0100009	0.117044	1	0.0166667	0.171797	RNA-DDA
P52788	SMS	0.6	0.0561789	0.232702	0.321429	0.497619	0.738896	RNA-DDA
P52789	HK2	0.538462	0.0610936	0.241185	0.785714	0.0480159	0.254084	RNA-DDA
P52815	MRPL12	0.620879	0.0268669	0.170927	0.52381	0.196627	0.463409	RNA-DDA
P52888	THOP1	0.699301	0.0145393	0.126948	0.738095	0.0458333	0.250613	RNA-DDA
P52907	CAPZA1	-0.236264	0.436693	0.659794	-0.047619	0.934871	0.983221	RNA-DDA
P52943	CRIP2	0.00549451	0.99277	0.996768	0.761905	0.036756	0.223088	RNA-DDA
P52948	NUP98	-0.175824	0.566024	0.752202	0.880952	0.00724206	0.123097	RNA-DDA
P53004	BLVRA	0.879121	1.9007e-05	0.00161945	0.904762	0.00456349	0.104125	RNA-DDA
P53007	SLC25A1	0.524476	0.0838846	0.285742	0.714286	0.0575893	0.263876	RNA-DDA
P53041	PPP5C	0.027972	0.938663	0.97277	0.214286	0.661508	0.853522	RNA-DDA
P53365	ARFIP2	0.041958	0.903739	0.952921	0.261905	0.536409	0.771819	RNA-DDA
P53367	ARFIP1	0.554945	0.0525325	0.224791	0.785714	0.0279266	0.196625	RNA-DDA
P53384	NUBP1	0.636364	0.0544451	0.231796	0.285714	0.555952	0.79148	RNA-DDA
P53396	ACLY	0.269231	0.373301	0.616157	0.809524	0.0217758	0.179844	RNA-DDA
P53582	METAP1	0.609091	0.0518776	0.224791	0.666667	0.0830853	0.319611	RNA-DDA
P53597	SUCLG1	0.708791	0.00882856	0.117044	-0.166667	0.703323	0.875102	RNA-DDA
P53618	COPB1	-0.247253	0.41497	0.652453	0.833333	0.015377	0.162484	RNA-DDA
P53621	COPA	0.0604396	0.848989	0.921403	0.619048	0.11498	0.359133	RNA-DDA
P53634	CTSC	0.730769	0.00632275	0.105604	0.619048	0.11498	0.359133	RNA-DDA
P53680	AP2S1	0.318681	0.288555	0.545119	0.190476	0.664583	0.853522	RNA-DDA
P53990	IST1	0.293706	0.354333	0.599276	0.190476	0.664583	0.853522	RNA-DDA
P53992	SEC24C	0.39011	0.188772	0.44756	0.809524	0.0217758	0.179844	RNA-DDA
P53999	SUB1	0.909091	5.55408e-05	0.00445054	0.119048	0.793006	0.923641	RNA-DDA
P54136	RARS	-0.302198	0.315391	0.568988	0	1	1	RNA-DDA
P54252	ATXN3	-0.284848	0.42736	0.654805	0.714286	0.136111	0.393626	RNA-DDA
P54577	YARS	0.384615	0.195502	0.450197	0.97619	0.000396825	0.0741953	RNA-DDA
P54578	USP14	0.78022	0.00262062	0.07259	0.261905	0.536409	0.771819	RNA-DDA
P54619	PRKAG1	0.020979	0.956169	0.979302	-0.190476	0.664583	0.853522	RNA-DDA
P54652	HSPA2	0.93956	0	0	0.928571	0.00223214	0.100523	RNA-DDA
P54709	ATP1B3	-0.195804	0.542874	0.733162	0.714286	0.0575893	0.263876	RNA-DDA
P54727	RAD23B	0.120879	0.696085	0.832506	0.595238	0.132292	0.391409	RNA-DDA
P54802	NAGLU	-0.0181818	0.967576	0.98708	0.6	0.35	0.618721	RNA-DDA
P54819	AK2	0.379121	0.202388	0.457295	-0.404762	0.326835	0.588374	RNA-DDA
P54886	ALDH18A1	0.802198	0.00162431	0.0587808	0.833333	0.015377	0.162484	RNA-DDA
P54920	NAPA	0.5	0.0849828	0.286439	0.333333	0.427877	0.685561	RNA-DDA
P55001	MFAP2	0.13986	0.667151	0.814915	0.52381	0.196627	0.463409	RNA-DDA
P55010	EIF5	-0.13986	0.667151	0.814915	0.452381	0.26746	0.532941	RNA-DDA
P55011	SLC12A2	0.783217	0.00411545	0.0905265	0.857143	0.0107143	0.155092	RNA-DDA
P55036	PSMD4	-0.587912	0.038107	0.200076	-0.214286	0.619097	0.825014	RNA-DDA
P55039	DRG2	0.406061	0.247371	0.505634	-0.238095	0.582143	0.801146	RNA-DDA
P55060	CSE1L	0.587912	0.038107	0.200076	0.690476	0.0693948	0.282575	RNA-DDA
P55072	VCP	0.032967	0.920585	0.958938	0.404762	0.326835	0.588374	RNA-DDA
P55084	HADHB	0.598901	0.0340307	0.192004	0.190476	0.664583	0.853522	RNA-DDA
P55145	MANF	0.573427	0.0554813	0.231953	0.5	0.216171	0.489914	RNA-DDA
P55160	NCKAP1L	0.354545	0.286103	0.545119	0.666667	0.0830853	0.319611	RNA-DDA
P55196	AFDN	0.895604	0	0	0.857143	0.0238095	0.186135	RNA-DDA
P55209	NAP1L1	-0.236364	0.485476	0.703193	0.404762	0.326835	0.588374	RNA-DDA
P55212	CASP6	0.391608	0.209564	0.463396	0.142857	0.78254	0.923641	RNA-DDA
P55263	ADK	0.461538	0.114936	0.341054	0.52381	0.196627	0.463409	RNA-DDA
P55265	ADAR	0.56044	0.0498861	0.22091	0.642857	0.0961806	0.338771	RNA-DDA
P55268	LAMB2	0.285714	0.343646	0.591278	0.309524	0.461806	0.714414	RNA-DDA
P55290	CDH13	0.418182	0.232418	0.485991	0.75	0.0662698	0.282575	RNA-DDA
P55327	TPD52	0.516484	0.0740432	0.264676	-0.333333	0.427877	0.685561	RNA-DDA
P55735	SEC13	-0.203297	0.505255	0.712523	-0.309524	0.461806	0.714414	RNA-DDA
P55769	SNU13	-0.010989	0.978311	0.990973	0.571429	0.151141	0.410876	RNA-DDA
P55786	NPEPPS	0.708791	0.00882856	0.117044	0.190476	0.664583	0.853522	RNA-DDA
P55795	HNRNPH2	0.164835	0.591181	0.76333	0.738095	0.0458333	0.250613	RNA-DDA
P55809	OXCT1	0.527473	0.0673418	0.249191	0.404762	0.326835	0.588374	RNA-DDA
P55884	EIF3B	0.247253	0.41497	0.652453	0.833333	0.015377	0.162484	RNA-DDA
P56134	ATP5MF	-0.227273	0.503067	0.712523	0.571429	0.2	0.467106	RNA-DDA
P56192	MARS	0.384615	0.195502	0.450197	-0.0238095	0.976786	0.999353	RNA-DDA
P56199	ITGA1	0.747253	0.00482317	0.0906837	0.690476	0.0693948	0.282575	RNA-DDA
P56385	ATP5ME	0.393939	0.262887	0.52203	-0.357143	0.444444	0.708228	RNA-DDA
P56537	EIF6	0.615385	0.0285399	0.173065	0.642857	0.0961806	0.338771	RNA-DDA
P56545	CTBP2	0.398601	0.200973	0.457295	0.857143	0.0107143	0.155092	RNA-DDA
P56556	NDUFA6	-0.309091	0.387055	0.627322	0.214286	0.619097	0.825014	RNA-DDA
P57088	TMEM33	0.0454545	0.902918	0.952921	0	1	1	RNA-DDA
P57735	RAB25	0.218182	0.520949	0.727491	0.714286	0.136111	0.393626	RNA-DDA
P57737	CORO7	0.296703	0.324652	0.577646	0.5	0.216171	0.489914	RNA-DDA
P57740	NUP107	-0.0699301	0.834447	0.911722	0.190476	0.664583	0.853522	RNA-DDA
P57764	GSDMD	0.6	0.0731199	0.264676	0.452381	0.26746	0.532941	RNA-DDA
P57772	EEFSEC	0.672727	0.0393814	0.203322	0.0952381	0.840129	0.945163	RNA-DDA
P58107	EPPK1	0.587912	0.038107	0.200076	-0.0952381	0.840129	0.945163	RNA-DDA
P58546	MTPN	-0.0769231	0.817283	0.899328	0.47619	0.243056	0.511732	RNA-DDA
P59998	ARPC4	0.423077	0.1516	0.406058	-0.380952	0.359871	0.618721	RNA-DDA
P60033	CD81	0.136364	0.693511	0.832506	0.047619	0.934871	0.983221	RNA-DDA
P60174	TPI1	-0.0549451	0.863236	0.929075	0.428571	0.299206	0.565211	RNA-DDA
P60228	EIF3E	-0.104396	0.736951	0.858055	0.119048	0.793006	0.923641	RNA-DDA
P60468	SEC61B	-0.115152	0.758833	0.871622	0	1	1	RNA-DDA
P60660	MYL6	-0.104396	0.736951	0.858055	0.333333	0.427877	0.685561	RNA-DDA
P60709	ACTB	0.164835	0.591181	0.76333	0.047619	0.934871	0.983221	RNA-DDA
P60842	EIF4A1	0.043956	0.891847	0.947297	0.047619	0.934871	0.983221	RNA-DDA
P60866	RPS20	-0.195804	0.542874	0.733162	0.285714	0.500794	0.738896	RNA-DDA
P60891	PRPS1	-0.032967	0.920585	0.958938	0.547619	0.170982	0.43528	RNA-DDA
P60900	PSMA6	0.714286	0.00814287	0.116027	0.428571	0.299206	0.565211	RNA-DDA
P60903	S100A10	-0.384615	0.195502	0.450197	0.238095	0.582143	0.801146	RNA-DDA
P60953	CDC42	0.302198	0.315391	0.568988	0	1	1	RNA-DDA
P60981	DSTN	0.247253	0.41497	0.652453	0.595238	0.132292	0.391409	RNA-DDA
P60983	GMFB	0.390909	0.236519	0.492578	0.261905	0.536409	0.771819	RNA-DDA
P61006	RAB8A	0.0979021	0.766288	0.871707	-0.047619	0.934871	0.983221	RNA-DDA
P61009	SPCS3	-0.357143	0.389385	0.630946	0.761905	0.036756	0.223088	RNA-DDA
P61011	SRP54	-0.0384615	0.906202	0.952921	0.452381	0.26746	0.532941	RNA-DDA
P61019	RAB2A	0.5	0.0849828	0.286439	0.214286	0.619097	0.825014	RNA-DDA
P61020	RAB5B	0.545455	0.0706789	0.257714	0.1	0.95	0.996952	RNA-DDA
P61026	RAB10	0.214286	0.481851	0.701263	0.285714	0.500794	0.738896	RNA-DDA
P61081	UBE2M	0.17033	0.578544	0.755712	0.571429	0.151141	0.410876	RNA-DDA
P61086	UBE2K	0.293706	0.354333	0.599276	0.619048	0.11498	0.359133	RNA-DDA
P61088	UBE2N	0.0839161	0.800198	0.890858	0.166667	0.703323	0.875102	RNA-DDA
P61106	RAB14	0.0384615	0.906202	0.952921	0.380952	0.359871	0.618721	RNA-DDA
P61158	ACTR3	0.115385	0.709625	0.842265	-0.880952	0.00724206	0.123097	RNA-DDA
P61160	ACTR2	0.0164835	0.96386	0.984333	0.5	0.216171	0.489914	RNA-DDA
P61163	ACTR1A	0.0604396	0.848989	0.921403	0.047619	0.934871	0.983221	RNA-DDA
P61201	COPS2	-0.324176	0.279927	0.536194	0.285714	0.500794	0.738896	RNA-DDA
P61221	ABCE1	-0.137363	0.656	0.806052	0.714286	0.0575893	0.263876	RNA-DDA
P61224	RAP1B	0.340659	0.254998	0.514548	0.238095	0.582143	0.801146	RNA-DDA
P61225	RAP2B	0.478022	0.101312	0.316002	0.714286	0.0575893	0.263876	RNA-DDA
P61247	RPS3A	-0.0164835	0.96386	0.984333	-0.238095	0.582143	0.801146	RNA-DDA
P61254	RPL26	0.406593	0.169504	0.42477	0.309524	0.461806	0.714414	RNA-DDA
P61289	PSME3	-0.0454545	0.902918	0.952921	0.892857	0.0123016	0.162484	RNA-DDA
P61313	RPL15	0.434066	0.140407	0.384351	0.0714286	0.881994	0.967362	RNA-DDA
P61353	RPL27	-0.00549451	0.99277	0.996768	-0.0714286	0.881994	0.967362	RNA-DDA
P61421	ATP6V0D1	0.251748	0.430115	0.65753	0.357143	0.444444	0.708228	RNA-DDA
P61457	PCBD1	0.552448	0.066629	0.249191	0.0714286	0.881994	0.967362	RNA-DDA
P61513	RPL37A	-0.132867	0.683366	0.821674	0.47619	0.243056	0.511732	RNA-DDA
P61604	HSPE1	0.318681	0.288555	0.545119	0.0238095	0.976786	0.999353	RNA-DDA
P61619	SEC61A1	-0.307692	0.330863	0.581624	0.5	0.216171	0.489914	RNA-DDA
P61626	LYZ	0.685315	0.017305	0.139497	-0.404762	0.326835	0.588374	RNA-DDA
P61758	VBP1	0.354545	0.286103	0.545119	0.452381	0.26746	0.532941	RNA-DDA
P61764	STXBP1	-0.727273	0.0150174	0.126987	0.142857	0.78254	0.923641	RNA-DDA
P61769	B2M	0.0629371	0.851682	0.923135	0.357143	0.389385	0.653115	RNA-DDA
P61803	DAD1	0.258242	0.393835	0.633884	0.428571	0.299206	0.565211	RNA-DDA
P61916	NPC2	-0.357576	0.3128	0.568378	0.714286	0.136111	0.393626	RNA-DDA
P61923	COPZ1	0.236264	0.436693	0.659794	0.309524	0.461806	0.714414	RNA-DDA
P61960	UFM1	0.524476	0.0838846	0.285742	0.857143	0.0238095	0.186135	RNA-DDA
P61962	DCAF7	-0.127273	0.732887	0.858055	-0.285714	0.500794	0.738896	RNA-DDA
P61964	WDR5	-0.284848	0.42736	0.654805	0.47619	0.243056	0.511732	RNA-DDA
P61966	AP1S1	0.313187	0.297341	0.553414	0.285714	0.555952	0.79148	RNA-DDA
P61970	NUTF2	0.291209	0.334071	0.585429	-0.107143	0.839683	0.945163	RNA-DDA
P61978	HNRNPK	-0.302198	0.315391	0.568988	-0.928571	0.00223214	0.100523	RNA-DDA
P61981	YWHAG	0.132867	0.683366	0.821674	-0.0714286	0.881994	0.967362	RNA-DDA
P62081	RPS7	-0.104396	0.736951	0.858055	-0.166667	0.703323	0.875102	RNA-DDA
P62136	PPP1CA	0.648352	0.0195814	0.148259	-0.357143	0.389385	0.653115	RNA-DDA
P62140	PPP1CB	0.39011	0.188772	0.44756	0.214286	0.619097	0.825014	RNA-DDA
P62191	PSMC1	0.17033	0.578544	0.755712	-0.0238095	0.976786	0.999353	RNA-DDA
P62195	PSMC5	0.186813	0.541341	0.733162	0.190476	0.664583	0.853522	RNA-DDA
P62241	RPS8	0.417582	0.157419	0.407376	0.52381	0.196627	0.463409	RNA-DDA
P62244	RPS15A	0.32967	0.271458	0.528851	0.904762	0.00456349	0.104125	RNA-DDA
P62249	RPS16	0.324176	0.279927	0.536194	0.047619	0.934871	0.983221	RNA-DDA
P62258	YWHAE	0.593407	0.0360257	0.196985	0	1	1	RNA-DDA
P62263	RPS14	0.296703	0.324652	0.577646	0.285714	0.500794	0.738896	RNA-DDA
P62266	RPS23	-0.174825	0.58826	0.762924	-0.404762	0.326835	0.588374	RNA-DDA
P62269	RPS18	-0.0769231	0.80653	0.893769	0.333333	0.427877	0.685561	RNA-DDA
P62277	RPS13	-0.615385	0.0285399	0.173065	0.047619	0.934871	0.983221	RNA-DDA
P62280	RPS11	0.302198	0.315391	0.568988	-0.619048	0.11498	0.359133	RNA-DDA
P62308	SNRPG	0.263636	0.434523	0.659794	-0.785714	0.0279266	0.196625	RNA-DDA
P62310	LSM3	0.159341	0.603931	0.767717	-0.190476	0.664583	0.853522	RNA-DDA
P62312	LSM6	0.1	0.775665	0.876123	0.178571	0.713095	0.875102	RNA-DDA
P62314	SNRPD1	0.395604	0.182196	0.43895	-0.190476	0.664583	0.853522	RNA-DDA
P62316	SNRPD2	0.0824176	0.792486	0.884467	-0.0714286	0.881994	0.967362	RNA-DDA
P62318	SNRPD3	-0.0934066	0.764582	0.871707	0.619048	0.11498	0.359133	RNA-DDA
P62328	TMSB4X	-0.27972	0.378709	0.623707	-0.857143	0.0238095	0.186135	RNA-DDA
P62330	ARF6	0.7	0.0208124	0.151889	-0.190476	0.664583	0.853522	RNA-DDA
P62333	PSMC6	-0.021978	0.949418	0.975654	0.547619	0.170982	0.43528	RNA-DDA
P62424	RPL7A	0.538462	0.0610936	0.241185	0.404762	0.326835	0.588374	RNA-DDA
P62495	ETF1	0.0659341	0.834786	0.911722	0.738095	0.0458333	0.250613	RNA-DDA
P62701	RPS4X	-0.538462	0.0610936	0.241185	-0.142857	0.752034	0.901182	RNA-DDA
P62750	RPL23A	0.456044	0.119749	0.350143	0.142857	0.752034	0.901182	RNA-DDA
P62753	RPS6	0.302198	0.315391	0.568988	-0.52381	0.196627	0.463409	RNA-DDA
P62820	RAB1A	0.0549451	0.863236	0.929075	0.547619	0.170982	0.43528	RNA-DDA
P62826	RAN	-0.0879121	0.778501	0.876123	-0.119048	0.793006	0.923641	RNA-DDA
P62829	RPL23	-0.489011	0.0928917	0.299882	0.5	0.216171	0.489914	RNA-DDA
P62834	RAP1A	0.263736	0.383492	0.627287	0.0238095	0.976786	0.999353	RNA-DDA
P62841	RPS15	-0.318182	0.341355	0.591278	-0.371429	0.497222	0.738896	RNA-DDA
P62847	RPS24	-0.115385	0.709625	0.842265	-0.142857	0.752034	0.901182	RNA-DDA
P62851	RPS25	-0.142857	0.642829	0.79935	0.357143	0.389385	0.653115	RNA-DDA
P62854	RPS26	-0.832168	0.00144087	0.0547939	-0.52381	0.196627	0.463409	RNA-DDA
P62857	RPS28	0.0166667	0.98157	0.993675	-0.357143	0.444444	0.708228	RNA-DDA
P62873	GNB1	0.192308	0.529185	0.730955	-0.309524	0.461806	0.714414	RNA-DDA
P62879	GNB2	-0.32967	0.271458	0.528851	-0.238095	0.582143	0.801146	RNA-DDA
P62888	RPL30	0.324176	0.279927	0.536194	-0.428571	0.299206	0.565211	RNA-DDA
P62899	RPL31	-0.356643	0.256013	0.514548	0.214286	0.661508	0.853522	RNA-DDA
P62906	RPL10A	-0.521978	0.0706348	0.257714	0.142857	0.752034	0.901182	RNA-DDA
P62910	RPL32	-0.230769	0.447772	0.670665	-0.285714	0.500794	0.738896	RNA-DDA
P62913	RPL11	0.0824176	0.792486	0.884467	-0.214286	0.619097	0.825014	RNA-DDA
P62917	RPL8	-0.230769	0.447772	0.670665	0.809524	0.0217758	0.179844	RNA-DDA
P62937	PPIA	-0.0549451	0.863236	0.929075	-0.047619	0.934871	0.983221	RNA-DDA
P62942	FKBP1A	0.636364	0.0403864	0.203322	-0.178571	0.713095	0.875102	RNA-DDA
P62979	RPS27A	-0.214286	0.481851	0.701263	0.0952381	0.840129	0.945163	RNA-DDA
P62993	GRB2	0.17033	0.578544	0.755712	0.52381	0.196627	0.463409	RNA-DDA
P63000	RAC1	0.472527	0.105719	0.325227	-0.166667	0.703323	0.875102	RNA-DDA
P63010	AP2B1	-0.21978	0.470353	0.688698	-0.0952381	0.840129	0.945163	RNA-DDA
P63104	YWHAZ	0.565934	0.0473396	0.22082	0.190476	0.664583	0.853522	RNA-DDA
P63151	PPP2R2A	0.302198	0.315391	0.568988	0.690476	0.0693948	0.282575	RNA-DDA
P63162	SNRPN	-0.28022	0.353376	0.599276	-0.238095	0.582143	0.801146	RNA-DDA
P63165	SUMO1	0.612121	0.0664691	0.249191	0.571429	0.151141	0.410876	RNA-DDA
P63167	DYNLL1	0.0545455	0.881472	0.940582	-0.309524	0.461806	0.714414	RNA-DDA
P63173	RPL38	-0.868132	0.000124577	0.00963827	0.142857	0.802778	0.931156	RNA-DDA
P63208	SKP1	0.203297	0.505255	0.712523	0.809524	0.0217758	0.179844	RNA-DDA
P63220	RPS21	-0.159341	0.603931	0.767717	-0.214286	0.619097	0.825014	RNA-DDA
P63241	EIF5A	0.32967	0.271458	0.528851	-0.166667	0.703323	0.875102	RNA-DDA
P63244	RACK1	0.445055	0.129793	0.367384	0.738095	0.0458333	0.250613	RNA-DDA
P63279	UBE2I	0.159341	0.603931	0.767717	0.119048	0.793006	0.923641	RNA-DDA
P67775	PPP2CA	0.362637	0.223987	0.483067	0.761905	0.036756	0.223088	RNA-DDA
P67809	YBX1	-0.483516	0.0970371	0.307657	-0.047619	0.934871	0.983221	RNA-DDA
P67812	SEC11A	-0.020979	0.956169	0.979302	-0.0952381	0.840129	0.945163	RNA-DDA
P67870	CSNK2B	0.291209	0.334071	0.585429	-0.0238095	0.976786	0.999353	RNA-DDA
P67936	TPM4	-0.125874	0.699712	0.834768	0.285714	0.500794	0.738896	RNA-DDA
P68032	ACTC1	0.627273	0.0439891	0.214586	0.75	0.0662698	0.282575	RNA-DDA
P68036	UBE2L3	-0.032967	0.920585	0.958938	-0.571429	0.151141	0.410876	RNA-DDA
P68104	EEF1A1	0.126374	0.682632	0.821674	-0.333333	0.427877	0.685561	RNA-DDA
P68363	TUBA1B	0.10303	0.785018	0.881688	0.678571	0.109524	0.359133	RNA-DDA
P68366	TUBA4A	-0.154545	0.653539	0.806052	0.761905	0.036756	0.223088	RNA-DDA
P68371	TUBB4B	0.291209	0.334071	0.585429	-0.0714286	0.881994	0.967362	RNA-DDA
P68400	CSNK2A1	0.272727	0.418167	0.652453	0.261905	0.536409	0.771819	RNA-DDA
P68871	HBB	0.571429	0.0448907	0.21506	0.690476	0.0693948	0.282575	RNA-DDA
P69849	NOMO3	0.291209	0.334071	0.585429	0	1	1	RNA-DDA
P69905	HBA2	0.379121	0.202388	0.457295	0.690476	0.0693948	0.282575	RNA-DDA
P78330	PSPH	0.683333	0.0503197	0.221663	0.785714	0.0480159	0.254084	RNA-DDA
P78344	EIF4G2	0.510989	0.0775693	0.272932	0.666667	0.0830853	0.319611	RNA-DDA
P78347	GTF2I	0.434066	0.140407	0.384351	0.880952	0.00724206	0.123097	RNA-DDA
P78371	CCT2	0.417582	0.157419	0.407376	0.52381	0.196627	0.463409	RNA-DDA
P78406	RAE1	0.104895	0.749479	0.866604	0.214286	0.661508	0.853522	RNA-DDA
P78417	GSTO1	0.401099	0.175774	0.433223	0.880952	0.00724206	0.123097	RNA-DDA
P78527	PRKDC	-0.302198	0.315391	0.568988	-0.809524	0.0217758	0.179844	RNA-DDA
P80217	IFI35	0.595238	0.132292	0.374141	0.309524	0.461806	0.714414	RNA-DDA
P80303	NUCB2	0.494505	0.0888743	0.292382	0.5	0.266667	0.532941	RNA-DDA
P80404	ABAT	0.545455	0.0706789	0.257714	0.8	0.333333	0.598311	RNA-DDA
P82673	MRPS35	0.516667	0.1618	0.416415	0.285714	0.555952	0.79148	RNA-DDA
P82979	SARNP	0.0272727	0.945984	0.975654	-0.571429	0.2	0.467106	RNA-DDA
P83111	LACTB	0.895105	5.94154e-06	0.000540439	0.714286	0.0575893	0.263876	RNA-DDA
P83436	COG7	0.467033	0.11026	0.332508	-0.142857	0.78254	0.923641	RNA-DDA
P83731	RPL24	-0.774725	0.00292338	0.0765652	-0.214286	0.619097	0.825014	RNA-DDA
P83881	RPL36A	0.393939	0.262887	0.52203	-0.214286	0.661508	0.853522	RNA-DDA
P83916	CBX1	0.714286	0.0575893	0.236864	-0.142857	0.752034	0.901182	RNA-DDA
P84077	ARF1	0.21978	0.470353	0.688698	0.714286	0.0575893	0.263876	RNA-DDA
P84085	ARF5	0.202797	0.5281	0.730955	0.309524	0.461806	0.714414	RNA-DDA
P84090	ERH	-0.203297	0.505255	0.712523	0.5	0.216171	0.489914	RNA-DDA
P84095	RHOG	0.159341	0.603931	0.767717	-0.047619	0.934871	0.983221	RNA-DDA
P84098	RPL19	-0.384615	0.195502	0.450197	-0.047619	0.934871	0.983221	RNA-DDA
P84243	H3F3B	-0.604396	0.0321195	0.184311	-0.738095	0.0458333	0.250613	RNA-DDA
P98082	DAB2	0.552448	0.066629	0.249191	-0.52381	0.196627	0.463409	RNA-DDA
P98095	FBLN2	0.554945	0.0525325	0.224791	0.214286	0.619097	0.825014	RNA-DDA
P98160	HSPG2	-0.120879	0.696085	0.832506	0.142857	0.752034	0.901182	RNA-DDA
P98164	LRP2	0.79021	0.00361681	0.0839475	1	0.0166667	0.171797	RNA-DDA
P98194	ATP2C1	0.209091	0.539114	0.733162	0.892857	0.0123016	0.162484	RNA-DDA
P99999	CYCS	0.21978	0.470353	0.688698	0.261905	0.536409	0.771819	RNA-DDA
Q00059	TFAM	0.5	0.177662	0.435741	-0.357143	0.389385	0.653115	RNA-DDA
Q00169	PITPNA	0.362637	0.223987	0.483067	0.52381	0.196627	0.463409	RNA-DDA
Q00325	SLC25A3	0.357143	0.231501	0.485991	0.52381	0.196627	0.463409	RNA-DDA
Q00341	HDLBP	0.686813	0.0120134	0.12051	0.952381	0.00114087	0.100523	RNA-DDA
Q00535	CDK5	0.785714	0.00234054	0.0670389	0.619048	0.11498	0.359133	RNA-DDA
Q00577	PURA	0.2	0.583541	0.759144	-0.380952	0.359871	0.618721	RNA-DDA
Q00610	CLTC	0.296703	0.324652	0.577646	-0.261905	0.536409	0.771819	RNA-DDA
Q00688	FKBP3	0.368132	0.21663	0.4725	0.261905	0.536409	0.771819	RNA-DDA
Q00765	REEP5	-0.00549451	0.99277	0.996768	0.714286	0.0575893	0.263876	RNA-DDA
Q00796	SORD	0.593407	0.0360257	0.196985	0.714286	0.0575893	0.263876	RNA-DDA
Q00839	HNRNPU	0.0879121	0.778501	0.876123	-0.619048	0.11498	0.359133	RNA-DDA
Q00978	IRF9	0.3	0.436624	0.659794	-0.047619	0.934871	0.983221	RNA-DDA
Q01082	SPTBN1	-0.428571	0.14593	0.394798	0.0238095	0.976786	0.999353	RNA-DDA
Q01085	TIAL1	0.0979021	0.766288	0.871707	0.0714286	0.881994	0.967362	RNA-DDA
Q01105	SET	0.285714	0.343646	0.591278	0.52381	0.196627	0.463409	RNA-DDA
Q01415	GALK2	0.427273	0.192625	0.449882	0.535714	0.235714	0.511732	RNA-DDA
Q01432	AMPD3	0.145455	0.673423	0.817902	0.7	0.233333	0.511732	RNA-DDA
Q01433	AMPD2	0.137363	0.656	0.806052	0.428571	0.299206	0.565211	RNA-DDA
Q01459	CTBS	0.636364	0.0301143	0.178844	0.380952	0.359871	0.618721	RNA-DDA
Q01469	FABP5	0.648352	0.0195814	0.148259	0.238095	0.582143	0.801146	RNA-DDA
Q01484	ANK2	0.316667	0.41008	0.649471	-0.214286	0.661508	0.853522	RNA-DDA
Q01518	CAP1	-0.313187	0.297341	0.553414	0.404762	0.326835	0.588374	RNA-DDA
Q01780	EXOSC10	-0.0545455	0.891639	0.947297	-0.428571	0.353571	0.618721	RNA-DDA
Q01813	PFKP	0.747253	0.00482317	0.0906837	0.857143	0.0107143	0.155092	RNA-DDA
Q01844	EWSR1	-0.300699	0.342483	0.591278	-0.428571	0.353571	0.618721	RNA-DDA
Q01970	PLCB3	-0.034965	0.921184	0.958938	0.904762	0.00456349	0.104125	RNA-DDA
Q01995	TAGLN	0.115385	0.709625	0.842265	0.142857	0.752034	0.901182	RNA-DDA
Q02218	OGDH	0.368132	0.21663	0.4725	0.52381	0.196627	0.463409	RNA-DDA
Q02252	ALDH6A1	0.763736	0.00360204	0.0839475	0.952381	0.00114087	0.100523	RNA-DDA
Q02338	BDH1	0.692308	0.0111472	0.117421	0.952381	0.00114087	0.100523	RNA-DDA
Q02543	RPL18A	0.0909091	0.783197	0.880818	0.428571	0.299206	0.565211	RNA-DDA
Q02750	MAP2K1	0.0879121	0.778501	0.876123	0.642857	0.0961806	0.338771	RNA-DDA
Q02790	FKBP4	0.774725	0.00292338	0.0765652	0.928571	0.00223214	0.100523	RNA-DDA
Q02809	PLOD1	0.489011	0.0928917	0.299882	0.428571	0.299206	0.565211	RNA-DDA
Q02818	NUCB1	0.021978	0.949418	0.975654	-0.52381	0.196627	0.463409	RNA-DDA
Q02878	RPL6	0.153846	0.616791	0.77804	0.0238095	0.976786	0.999353	RNA-DDA
Q02880	TOP2B	0.41958	0.176577	0.433774	0.2	0.713889	0.875102	RNA-DDA
Q02952	AKAP12	0.445055	0.129793	0.367384	0.857143	0.0107143	0.155092	RNA-DDA
Q02978	SLC25A11	0.565934	0.0473396	0.22082	0.761905	0.036756	0.223088	RNA-DDA
Q03154	ACY1	0.703297	0.00955664	0.117044	0.190476	0.664583	0.853522	RNA-DDA
Q03169	TNFAIP2	0.769697	0.0136718	0.122435	0.75	0.0662698	0.282575	RNA-DDA
Q03252	LMNB2	-0.0604396	0.848989	0.921403	-0.333333	0.427877	0.685561	RNA-DDA
Q03518	TAP1	0.816667	0.0107694	0.117421	0.904762	0.00456349	0.104125	RNA-DDA
Q03519	TAP2	0.290909	0.386435	0.627322	0.714286	0.0880952	0.332755	RNA-DDA
Q03591	CFHR1	0.51049	0.0936054	0.300289	0.547619	0.170982	0.43528	RNA-DDA
Q04206	RELA	-0.010989	0.978311	0.990973	-0.357143	0.389385	0.653115	RNA-DDA
Q04323	UBXN1	-0.2	0.557553	0.74736	0.452381	0.26746	0.532941	RNA-DDA
Q04446	GBE1	0.478022	0.101312	0.316002	0.571429	0.151141	0.410876	RNA-DDA
Q04637	EIF4G1	0.697802	0.0103289	0.117044	0.809524	0.0217758	0.179844	RNA-DDA
Q04760	GLO1	0.527473	0.0673418	0.249191	0.619048	0.11498	0.359133	RNA-DDA
Q04828	AKR1C1	0.902098	0	0	0.619048	0.11498	0.359133	RNA-DDA
Q04837	SSBP1	0.142857	0.642829	0.79935	0.785714	0.0279266	0.196625	RNA-DDA
Q04917	YWHAH	-0.406593	0.169504	0.42477	-0.0238095	0.976786	0.999353	RNA-DDA
Q05086	UBE3A	0.127273	0.713791	0.845273	0.464286	0.302381	0.565211	RNA-DDA
Q05193	DNM1	0.552448	0.066629	0.249191	0.785714	0.0279266	0.196625	RNA-DDA
Q05209	PTPN12	0.345455	0.299388	0.554993	0.690476	0.0693948	0.282575	RNA-DDA
Q05397	PTK2	0.34965	0.266004	0.525837	0.785714	0.0279266	0.196625	RNA-DDA
Q05469	LIPE	0.618182	0.0478169	0.22091	0.464286	0.302381	0.565211	RNA-DDA
Q05655	PRKCD	0.417582	0.157419	0.407376	0.47619	0.243056	0.511732	RNA-DDA
Q05682	CALD1	0.120879	0.696085	0.832506	0.619048	0.11498	0.359133	RNA-DDA
Q05707	COL14A1	0.857143	0.000261586	0.0164554	0.785714	0.0279266	0.196625	RNA-DDA
Q06033	ITIH3	0.461538	0.133836	0.376926	0.821429	0.034127	0.223088	RNA-DDA
Q06124	PTPN11	-0.32967	0.271458	0.528851	-0.190476	0.664583	0.853522	RNA-DDA
Q06136	KDSR	0.390909	0.236519	0.492578	0	1	1	RNA-DDA
Q06210	GFPT1	0.450549	0.124701	0.358395	0.571429	0.151141	0.410876	RNA-DDA
Q06323	PSME1	0.318681	0.288555	0.545119	-0.380952	0.359871	0.618721	RNA-DDA
Q06587	RING1	-0.0909091	0.811417	0.896381	-0.428571	0.419444	0.685561	RNA-DDA
Q06828	FMOD	0.626374	0.0252688	0.166423	0.321429	0.497619	0.738896	RNA-DDA
Q06830	PRDX1	0.56044	0.0498861	0.22091	0.738095	0.0458333	0.250613	RNA-DDA
Q07020	RPL18	0.247253	0.41497	0.652453	0.452381	0.26746	0.532941	RNA-DDA
Q07021	C1QBP	0.672727	0.0280703	0.173065	0.619048	0.11498	0.359133	RNA-DDA
Q07065	CKAP4	0.340659	0.254998	0.514548	0.166667	0.703323	0.875102	RNA-DDA
Q07157	TJP1	-0.0659341	0.834786	0.911722	0.607143	0.166667	0.43528	RNA-DDA
Q07507	DPT	0.0559441	0.86898	0.932872	0.642857	0.138889	0.393626	RNA-DDA
Q07666	KHDRBS1	-0.0604396	0.848989	0.921403	0.261905	0.536409	0.771819	RNA-DDA
Q07812	BAX	-0.181818	0.572958	0.755712	-0.5	0.216171	0.489914	RNA-DDA
Q07866	KLC1	-0.237762	0.457102	0.679345	0.0238095	0.976786	0.999353	RNA-DDA
Q07954	LRP1	0.43956	0.135028	0.37744	0.119048	0.793006	0.923641	RNA-DDA
Q07955	SRSF1	0.263636	0.434523	0.659794	0.595238	0.132292	0.391409	RNA-DDA
Q07960	ARHGAP1	0.565934	0.0473396	0.22082	0.928571	0.00223214	0.100523	RNA-DDA
Q08209	PPP3CA	0.642857	0.0209019	0.151889	0.0714286	0.881994	0.967362	RNA-DDA
Q08211	DHX9	0.0879121	0.778501	0.876123	0.595238	0.132292	0.391409	RNA-DDA
Q08257	CRYZ	0.697802	0.0103289	0.117044	0.357143	0.389385	0.653115	RNA-DDA
Q08378	GOLGA3	0.0454545	0.902918	0.952921	0.452381	0.26746	0.532941	RNA-DDA
Q08379	GOLGA2	0.690909	0.0230589	0.160454	0.571429	0.151141	0.410876	RNA-DDA
Q08380	LGALS3BP	0.604396	0.0321195	0.184311	0.190476	0.664583	0.853522	RNA-DDA
Q08431	MFGE8	0.034965	0.921184	0.958938	-0.25	0.594841	0.813631	RNA-DDA
Q08722	CD47	0.428571	0.299206	0.554993	0.928571	0.00223214	0.100523	RNA-DDA
Q08752	PPID	0.195804	0.542874	0.733162	0.238095	0.582143	0.801146	RNA-DDA
Q08AF3	SLFN5	0.643357	0.0279546	0.173065	0.666667	0.0830853	0.319611	RNA-DDA
Q08AM6	VAC14	0.736264	0.00578942	0.100955	-0.119048	0.793006	0.923641	RNA-DDA
Q08J23	NSUN2	0.395604	0.182196	0.43895	0.690476	0.0693948	0.282575	RNA-DDA
Q09028	RBBP4	0.401099	0.175774	0.433223	0.52381	0.196627	0.463409	RNA-DDA
Q09161	NCBP1	0.377622	0.227443	0.485991	0.404762	0.326835	0.588374	RNA-DDA
Q09666	AHNAK	0.236264	0.436693	0.659794	0.571429	0.151141	0.410876	RNA-DDA
Q0VD83	APOBR	0.684848	0.0350915	0.196343	0.5	0.216171	0.489914	RNA-DDA
Q10471	GALNT2	0.620879	0.0268669	0.170927	0.75	0.0662698	0.282575	RNA-DDA
Q10567	AP1B1	0.758242	0.00398061	0.089911	0.595238	0.132292	0.391409	RNA-DDA
Q10570	CPSF1	0.0824176	0.792486	0.884467	0.261905	0.536409	0.771819	RNA-DDA
Q10713	PMPCA	0.230769	0.470906	0.689208	0.666667	0.0830853	0.319611	RNA-DDA
Q12765	SCRN1	0.391608	0.209564	0.463396	0.0714286	0.881994	0.967362	RNA-DDA
Q12768	WASHC5	0.456044	0.119749	0.350143	0.238095	0.582143	0.801146	RNA-DDA
Q12769	NUP160	-0.125874	0.699712	0.834768	0.428571	0.299206	0.565211	RNA-DDA
Q12792	TWF1	0.302198	0.315391	0.568988	0.666667	0.0830853	0.319611	RNA-DDA
Q12797	ASPH	0.565934	0.0473396	0.22082	-0.047619	0.934871	0.983221	RNA-DDA
Q12802	AKAP13	0.416667	0.269582	0.528851	0.642857	0.138889	0.393626	RNA-DDA
Q12805	EFEMP1	0.10989	0.723248	0.850041	0.52381	0.196627	0.463409	RNA-DDA
Q12824	SMARCB1	0.190909	0.576258	0.755712	-0.321429	0.497619	0.738896	RNA-DDA
Q12846	STX4	-0.0909091	0.811417	0.896381	-0.642857	0.138889	0.393626	RNA-DDA
Q12849	GRSF1	0.381818	0.278965	0.536194	-0.857143	0.0238095	0.186135	RNA-DDA
Q12874	SF3A3	0.368132	0.21663	0.4725	0.571429	0.151141	0.410876	RNA-DDA
Q12882	DPYD	0.642857	0.0209019	0.151889	0.261905	0.536409	0.771819	RNA-DDA
Q12884	FAP	0.531469	0.0793029	0.27816	0.809524	0.0217758	0.179844	RNA-DDA
Q12888	TP53BP1	0.60989	0.03029	0.178844	0.52381	0.196627	0.463409	RNA-DDA
Q12904	AIMP1	0.186813	0.541341	0.733162	0.357143	0.389385	0.653115	RNA-DDA
Q12905	ILF2	0.142857	0.642829	0.79935	0.571429	0.151141	0.410876	RNA-DDA
Q12906	ILF3	-0.0989011	0.75073	0.866604	0.880952	0.00724206	0.123097	RNA-DDA
Q12907	LMAN2	-0.164835	0.591181	0.76333	0.0952381	0.840129	0.945163	RNA-DDA
Q12931	TRAP1	0.620879	0.0268669	0.170927	0.47619	0.243056	0.511732	RNA-DDA
Q12955	ANK3	0.745455	0.0184138	0.144456	0.392857	0.395635	0.659163	RNA-DDA
Q12959	DLG1	-0.0879121	0.778501	0.876123	0.285714	0.500794	0.738896	RNA-DDA
Q12965	MYO1E	0.518182	0.106918	0.327568	0.142857	0.752034	0.901182	RNA-DDA
Q12996	CSTF3	0.345455	0.299388	0.554993	-0.166667	0.703323	0.875102	RNA-DDA
Q13011	ECH1	0.274725	0.363262	0.606728	0.0952381	0.840129	0.945163	RNA-DDA
Q13043	STK4	0.456044	0.119749	0.350143	0.833333	0.015377	0.162484	RNA-DDA
Q13045	FLII	0.307692	0.306287	0.562976	0.52381	0.196627	0.463409	RNA-DDA
Q13057	COASY	0.681319	0.0129293	0.122338	0.52381	0.196627	0.463409	RNA-DDA
Q13085	ACACA	0.67033	0.0149184	0.126948	0.714286	0.0575893	0.263876	RNA-DDA
Q13098	GPS1	-0.0274725	0.934992	0.970011	0.285714	0.500794	0.738896	RNA-DDA
Q13123	IK	0.6	0.0731199	0.264676	-0.0714286	0.906349	0.983221	RNA-DDA
Q13126	MTAP	0.697802	0.0103289	0.117044	0.5	0.216171	0.489914	RNA-DDA
Q13131	PRKAA1	0.456044	0.119749	0.350143	0.0238095	0.976786	0.999353	RNA-DDA
Q13144	EIF2B5	-0.47619	0.243056	0.503542	0.52381	0.196627	0.463409	RNA-DDA
Q13148	TARDBP	0.631868	0.0237434	0.160454	0.309524	0.461806	0.714414	RNA-DDA
Q13151	HNRNPA0	0.111888	0.732775	0.858055	0.0238095	0.976786	0.999353	RNA-DDA
Q13153	PAK1	0.762238	0.00589748	0.102046	0.857143	0.0107143	0.155092	RNA-DDA
Q13155	AIMP2	0.468531	0.127473	0.364959	0.047619	0.934871	0.983221	RNA-DDA
Q13162	PRDX4	0.467033	0.11026	0.332508	0.047619	0.934871	0.983221	RNA-DDA
Q13177	PAK2	0.543956	0.058134	0.236864	0.452381	0.26746	0.532941	RNA-DDA
Q13185	CBX3	0.175824	0.566024	0.752202	0.119048	0.793006	0.923641	RNA-DDA
Q13190	STX5	0.490909	0.129162	0.367384	0.0714286	0.906349	0.983221	RNA-DDA
Q13200	PSMD2	0.175824	0.566024	0.752202	0.904762	0.00456349	0.104125	RNA-DDA
Q13217	DNAJC3	0.538462	0.0749023	0.266473	0.285714	0.500794	0.738896	RNA-DDA
Q13228	SELENBP1	0.192308	0.529185	0.730955	0.833333	0.015377	0.162484	RNA-DDA
Q13232	NME3	0.203297	0.505255	0.712523	0.678571	0.109524	0.359133	RNA-DDA
Q13242	SRSF9	0.175824	0.566024	0.752202	-0.535714	0.235714	0.511732	RNA-DDA
Q13263	TRIM28	-0.0714286	0.820632	0.899328	0.190476	0.664583	0.853522	RNA-DDA
Q13283	G3BP1	-0.020979	0.956169	0.979302	0.619048	0.11498	0.359133	RNA-DDA
Q13287	NMI	0.381818	0.278965	0.536194	0.761905	0.036756	0.223088	RNA-DDA
Q13308	PTK7	0.796703	0.00184354	0.0620445	0.690476	0.0693948	0.282575	RNA-DDA
Q13310	PABPC4	0.241758	0.425759	0.654805	0.833333	0.015377	0.162484	RNA-DDA
Q13315	ATM	0.245455	0.468184	0.688698	0.357143	0.444444	0.708228	RNA-DDA
Q13347	EIF3I	0.021978	0.949418	0.975654	-0.357143	0.389385	0.653115	RNA-DDA
Q13363	CTBP1	0.225275	0.458992	0.680052	0.571429	0.151141	0.410876	RNA-DDA
Q13404	UBE2V1	0.241758	0.425759	0.654805	0.547619	0.170982	0.43528	RNA-DDA
Q13405	MRPL49	-0.25	0.520635	0.727491	-0.678571	0.109524	0.359133	RNA-DDA
Q13409	DYNC1I2	0.318681	0.288555	0.545119	0.809524	0.0217758	0.179844	RNA-DDA
Q13418	ILK	0.175824	0.566024	0.752202	-0.309524	0.461806	0.714414	RNA-DDA
Q13423	NNT	0.538462	0.0610936	0.241185	0.714286	0.0575893	0.263876	RNA-DDA
Q13425	SNTB2	0.0164835	0.96386	0.984333	-0.142857	0.752034	0.901182	RNA-DDA
Q13435	SF3B2	0.426573	0.1689	0.42477	0.321429	0.497619	0.738896	RNA-DDA
Q13442	PDAP1	0.190909	0.576258	0.755712	-0.392857	0.395635	0.659163	RNA-DDA
Q13445	TMED1	0.590909	0.0607283	0.241185	-0.428571	0.353571	0.618721	RNA-DDA
Q13451	FKBP5	0.659341	0.0171303	0.139256	0.119048	0.793006	0.923641	RNA-DDA
Q13459	MYO9B	0.236364	0.485476	0.703193	0.380952	0.359871	0.618721	RNA-DDA
Q13464	ROCK1	0.139394	0.707204	0.842265	0.785714	0.0480159	0.254084	RNA-DDA
Q13488	TCIRG1	0.685315	0.017305	0.139497	0.642857	0.0961806	0.338771	RNA-DDA
Q13492	PICALM	-0.104396	0.736951	0.858055	0.714286	0.0575893	0.263876	RNA-DDA
Q13501	SQSTM1	0.466667	0.178219	0.435741	0.885714	0.0333333	0.223088	RNA-DDA
Q13509	TUBB3	-0.0714286	0.820632	0.899328	0.571429	0.151141	0.410876	RNA-DDA
Q13510	ASAH1	-0.28022	0.353376	0.599276	0.595238	0.132292	0.391409	RNA-DDA
Q13546	RIPK1	0.563636	0.0957916	0.305725	0.380952	0.359871	0.618721	RNA-DDA
Q13547	HDAC1	-0.00606061	1	1	0.678571	0.109524	0.359133	RNA-DDA
Q13555	CAMK2G	0.336364	0.313026	0.568378	-0.178571	0.713095	0.875102	RNA-DDA
Q13557	CAMK2D	0.456044	0.119749	0.350143	0.619048	0.11498	0.359133	RNA-DDA
Q13561	DCTN2	-0.214286	0.481851	0.701263	-0.238095	0.582143	0.801146	RNA-DDA
Q13564	NAE1	0.363636	0.246255	0.505634	0.380952	0.359871	0.618721	RNA-DDA
Q13573	SNW1	0.131868	0.669269	0.814915	0.904762	0.00456349	0.104125	RNA-DDA
Q13576	IQGAP2	0.912088	0	0	0.880952	0.00724206	0.123097	RNA-DDA
Q13586	STIM1	0.258741	0.416938	0.652453	0.428571	0.299206	0.565211	RNA-DDA
Q13596	SNX1	0.373626	0.209431	0.463396	0.809524	0.0217758	0.179844	RNA-DDA
Q13616	CUL1	-0.125874	0.699712	0.834768	0.857143	0.0107143	0.155092	RNA-DDA
Q13617	CUL2	0.384615	0.195502	0.450197	0.642857	0.0961806	0.338771	RNA-DDA
Q13618	CUL3	0.412088	0.163386	0.416415	0.285714	0.500794	0.738896	RNA-DDA
Q13619	CUL4A	0.418182	0.203068	0.457295	0.0714286	0.906349	0.983221	RNA-DDA
Q13620	CUL4B	0.51049	0.0936054	0.300289	0.52381	0.196627	0.463409	RNA-DDA
Q13630	TSTA3	0.467033	0.11026	0.332508	0.690476	0.0693948	0.282575	RNA-DDA
Q13636	RAB31	0.781818	0.00701211	0.114306	0.321429	0.497619	0.738896	RNA-DDA
Q13642	FHL1	0.748252	0.00735321	0.114306	0.928571	0.00223214	0.100523	RNA-DDA
Q13643	FHL3	0.3	0.436624	0.659794	-0.75	0.0662698	0.282575	RNA-DDA
Q13724	MOGS	0.538462	0.0610936	0.241185	0.214286	0.619097	0.825014	RNA-DDA
Q13740	ALCAM	0.56044	0.0498861	0.22091	0.964286	0.00277778	0.100523	RNA-DDA
Q13765	NACA	0.478022	0.101312	0.316002	-0.428571	0.299206	0.565211	RNA-DDA
Q13813	SPTAN1	-0.010989	0.978311	0.990973	-0.333333	0.427877	0.685561	RNA-DDA
Q13838	DDX39B	0.21978	0.470353	0.688698	-0.547619	0.170982	0.43528	RNA-DDA
Q13867	BLMH	0.703297	0.00955664	0.117044	0.47619	0.243056	0.511732	RNA-DDA
Q13885	TUBB2A	0.39011	0.188772	0.44756	0.261905	0.536409	0.771819	RNA-DDA
Q13895	BYSL	0.307692	0.330863	0.581624	0.0714286	0.881994	0.967362	RNA-DDA
Q13951	CBFB	0.309091	0.35604	0.599276	0.5	0.216171	0.489914	RNA-DDA
Q14005	IL16	0.685315	0.017305	0.139497	0.952381	0.00114087	0.100523	RNA-DDA
Q14008	CKAP5	0.884615	0	0	0.738095	0.0458333	0.250613	RNA-DDA
Q14011	CIRBP	0.214286	0.481851	0.701263	0.238095	0.582143	0.801146	RNA-DDA
Q14012	CAMK1	-0.381818	0.278965	0.536194	0.142857	0.78254	0.923641	RNA-DDA
Q14019	COTL1	0.357143	0.231501	0.485991	-0.357143	0.389385	0.653115	RNA-DDA
Q14103	HNRNPD	0.576923	0.0425372	0.210528	-0.404762	0.326835	0.588374	RNA-DDA
Q14108	SCARB2	0.28022	0.353376	0.599276	-0.238095	0.582143	0.801146	RNA-DDA
Q14112	NID2	0.120879	0.696085	0.832506	0.261905	0.536409	0.771819	RNA-DDA
Q14118	DAG1	0.482517	0.115374	0.341054	0.142857	0.78254	0.923641	RNA-DDA
Q14126	DSG2	0.532967	0.0641622	0.247635	0.904762	0.00456349	0.104125	RNA-DDA
Q14139	UBE4A	0.115152	0.758833	0.871622	0.771429	0.102778	0.357703	RNA-DDA
Q14141	2020-09-06	0.781818	0.0116513	0.12051	0.809524	0.0217758	0.179844	RNA-DDA
Q14152	EIF3A	0.58042	0.0520862	0.224791	0.690476	0.0693948	0.282575	RNA-DDA
Q14155	ARHGEF7	0.35	0.358581	0.602198	0.309524	0.461806	0.714414	RNA-DDA
Q14157	UBAP2L	0.714286	0.00814287	0.116027	0.761905	0.036756	0.223088	RNA-DDA
Q14160	SCRIB	0.251748	0.430115	0.65753	0.714286	0.136111	0.393626	RNA-DDA
Q14165	MLEC	0.467033	0.11026	0.332508	0.833333	0.015377	0.162484	RNA-DDA
Q14166	TTLL12	0.445055	0.129793	0.367384	0.642857	0.0961806	0.338771	RNA-DDA
Q14192	FHL2	0.0879121	0.778501	0.876123	0.642857	0.138889	0.393626	RNA-DDA
Q14195	DPYSL3	0.164835	0.591181	0.76333	-0.0952381	0.840129	0.945163	RNA-DDA
Q14203	DCTN1	0.368132	0.21663	0.4725	0.5	0.216171	0.489914	RNA-DDA
Q14204	DYNC1H1	-0.379121	0.202388	0.457295	-0.47619	0.243056	0.511732	RNA-DDA
Q14232	EIF2B1	0.0559441	0.86898	0.932872	-0.142857	0.752034	0.901182	RNA-DDA
Q14240	EIF4A2	0.527473	0.0673418	0.249191	0.666667	0.0830853	0.319611	RNA-DDA
Q14247	CTTN	0.164835	0.591181	0.76333	0.571429	0.151141	0.410876	RNA-DDA
Q14254	FLOT2	0.153846	0.63514	0.793895	-0.285714	0.500794	0.738896	RNA-DDA
Q14257	RCN2	0.115152	0.758833	0.871622	0.314286	0.563889	0.801146	RNA-DDA
Q14258	TRIM25	0.587912	0.038107	0.200076	0.47619	0.243056	0.511732	RNA-DDA
Q14315	FLNC	0.752747	0.00438717	0.0905847	0.833333	0.015377	0.162484	RNA-DDA
Q14318	FKBP8	0.518182	0.106918	0.327568	-0.166667	0.703323	0.875102	RNA-DDA
Q14320	FAM50A	0.806061	0.00823557	0.116702	0.25	0.594841	0.813631	RNA-DDA
Q14344	GNA13	0.395604	0.182196	0.43895	0.285714	0.500794	0.738896	RNA-DDA
Q14376	GALE	0.346154	0.247007	0.505634	0.0714286	0.881994	0.967362	RNA-DDA
Q14444	CAPRIN1	0.027972	0.938663	0.97277	0.928571	0.00223214	0.100523	RNA-DDA
Q14498	RBM39	-0.346154	0.247007	0.505634	-0.619048	0.11498	0.359133	RNA-DDA
Q14520	HABP2	-0.0839161	0.800198	0.890858	-0.452381	0.26746	0.532941	RNA-DDA
Q14554	PDIA5	0.582418	0.0402767	0.203322	0.595238	0.132292	0.391409	RNA-DDA
Q14558	PRPSAP1	-0.174825	0.58826	0.762924	-0.357143	0.389385	0.653115	RNA-DDA
Q14571	ITPR2	0.324176	0.279927	0.536194	0.857143	0.0107143	0.155092	RNA-DDA
Q14573	ITPR3	0.0979021	0.766288	0.871707	0.642857	0.0961806	0.338771	RNA-DDA
Q14624	ITIH4	-0.391608	0.209564	0.463396	0.6	0.241667	0.511732	RNA-DDA
Q14643	ITPR1	0.418182	0.232418	0.485991	0.619048	0.11498	0.359133	RNA-DDA
Q14669	TRIP12	-0.013986	0.973694	0.990918	-0.0238095	0.976786	0.999353	RNA-DDA
Q14677	CLINT1	0.159341	0.603931	0.767717	0.357143	0.389385	0.653115	RNA-DDA
Q14683	SMC1A	0.192308	0.529185	0.730955	0.714286	0.0575893	0.263876	RNA-DDA
Q14690	PDCD11	-0.030303	0.94571	0.975654	0.678571	0.109524	0.359133	RNA-DDA
Q14696	MESD	0.593407	0.0360257	0.196985	0.309524	0.461806	0.714414	RNA-DDA
Q14697	GANAB	-0.0824176	0.792486	0.884467	-0.452381	0.26746	0.532941	RNA-DDA
Q14699	RFTN1	0.904762	0.00456349	0.0906837	0.190476	0.664583	0.853522	RNA-DDA
Q14738	PPP2R5D	0.412587	0.184481	0.441743	0.619048	0.11498	0.359133	RNA-DDA
Q14746	COG2	-0.254545	0.451197	0.673095	-0.0952381	0.840129	0.945163	RNA-DDA
Q14764	MVP	-0.571429	0.0448907	0.21506	0.666667	0.0830853	0.319611	RNA-DDA
Q14766	LTBP1	0.554545	0.0815541	0.279786	0.619048	0.11498	0.359133	RNA-DDA
Q14767	LTBP2	0.5	0.0849828	0.286439	0.47619	0.243056	0.511732	RNA-DDA
Q14789	GOLGB1	0.494505	0.0888743	0.292382	0.404762	0.326835	0.588374	RNA-DDA
Q14839	CHD4	-0.0181818	0.967576	0.98708	-0.0857143	0.919444	0.983221	RNA-DDA
Q14847	LASP1	0.576923	0.0425372	0.210528	0.785714	0.0279266	0.196625	RNA-DDA
Q14914	PTGR1	0.703297	0.00955664	0.117044	0.75	0.0662698	0.282575	RNA-DDA
Q14919	DRAP1	0.175758	0.631967	0.793022	-0.738095	0.0458333	0.250613	RNA-DDA
Q14966	ZNF638	0.430303	0.218028	0.47403	-0.404762	0.326835	0.588374	RNA-DDA
Q14974	KPNB1	0.604396	0.0321195	0.184311	0.857143	0.0107143	0.155092	RNA-DDA
Q14980	NUMA1	0.0824176	0.792486	0.884467	0.404762	0.326835	0.588374	RNA-DDA
Q14C86	GAPVD1	0.20979	0.513513	0.721086	-0.047619	0.934871	0.983221	RNA-DDA
Q14CX7	NAA25	0.181818	0.595219	0.765021	0.535714	0.235714	0.511732	RNA-DDA
Q15005	SPCS2	-0.104396	0.736951	0.858055	0.547619	0.170982	0.43528	RNA-DDA
Q15006	EMC2	0.0454545	0.902918	0.952921	0.47619	0.243056	0.511732	RNA-DDA
Q15008	PSMD6	0.461538	0.114936	0.341054	0.714286	0.0575893	0.263876	RNA-DDA
Q15018	ABRAXAS2	0.265734	0.403977	0.642629	-0.261905	0.536409	0.771819	RNA-DDA
Q15019	2020-09-02	0.571429	0.0448907	0.21506	0.119048	0.793006	0.923641	RNA-DDA
Q15020	SART3	0.314685	0.319472	0.573431	0.0238095	0.976786	0.999353	RNA-DDA
Q15029	EFTUD2	0.0879121	0.778501	0.876123	0.809524	0.0217758	0.179844	RNA-DDA
Q15036	SNX17	-0.126374	0.682632	0.821674	-0.142857	0.802778	0.931156	RNA-DDA
Q15041	ARL6IP1	0.132867	0.683366	0.821674	-0.7	0.233333	0.511732	RNA-DDA
Q15042	RAB3GAP1	0.7	0.0208124	0.151889	0.119048	0.793006	0.923641	RNA-DDA
Q15046	KARS	0.785714	0.00234054	0.0670389	0.952381	0.00114087	0.100523	RNA-DDA
Q15052	ARHGEF6	0.254545	0.451197	0.673095	0.666667	0.0830853	0.319611	RNA-DDA
Q15056	EIF4H	0.032967	0.920585	0.958938	0.690476	0.0693948	0.282575	RNA-DDA
Q15057	ACAP2	0.636364	0.0403864	0.203322	-0.714286	0.0575893	0.263876	RNA-DDA
Q15067	ACOX1	0.216667	0.580941	0.757226	0.464286	0.302381	0.565211	RNA-DDA
Q15075	EEA1	0.227273	0.503067	0.712523	0.761905	0.036756	0.223088	RNA-DDA
Q15084	PDIA6	0.489011	0.0928917	0.299882	-0.238095	0.582143	0.801146	RNA-DDA
Q15102	PAFAH1B3	0.615385	0.0285399	0.173065	0.535714	0.235714	0.511732	RNA-DDA
Q15113	PCOLCE	0.244755	0.443504	0.669183	0.0952381	0.840129	0.945163	RNA-DDA
Q15120	PDK3	-0.653846	0.0183249	0.144456	0.738095	0.0458333	0.250613	RNA-DDA
Q15124	PGM5	0.783217	0.00411545	0.0905265	0.714286	0.0880952	0.332755	RNA-DDA
Q15126	PMVK	-0.335165	0.263148	0.52203	0.285714	0.500794	0.738896	RNA-DDA
Q15149	PLEC	0.434066	0.140407	0.384351	0.0714286	0.881994	0.967362	RNA-DDA
Q15165	PON2	-0.139394	0.707204	0.842265	0.257143	0.658333	0.853522	RNA-DDA
Q15172	PPP2R5A	0.321678	0.308312	0.565617	0.885714	0.0333333	0.223088	RNA-DDA
Q15181	PPA1	0.269231	0.373301	0.616157	0.785714	0.0279266	0.196625	RNA-DDA
Q15185	PTGES3	0.0384615	0.906202	0.952921	0.0714286	0.881994	0.967362	RNA-DDA
Q15208	STK38	-0.536364	0.0936425	0.300289	0.607143	0.166667	0.43528	RNA-DDA
Q15233	NONO	0.225275	0.458992	0.680052	0.619048	0.11498	0.359133	RNA-DDA
Q15257	PTPA	0.214286	0.481851	0.701263	0.880952	0.00724206	0.123097	RNA-DDA
Q15276	RABEP1	0.116667	0.775628	0.876123	0.892857	0.0123016	0.162484	RNA-DDA
Q15293	RCN1	0.593407	0.0360257	0.196985	0.0952381	0.840129	0.945163	RNA-DDA
Q15363	TMED2	-0.230769	0.447772	0.670665	0.47619	0.243056	0.511732	RNA-DDA
Q15365	PCBP1	-0.252747	0.404328	0.642629	0.142857	0.752034	0.901182	RNA-DDA
Q15366	PCBP2	0.17033	0.578544	0.755712	-0.333333	0.427877	0.685561	RNA-DDA
Q15369	ELOC	0.72028	0.0110205	0.117421	0.142857	0.752034	0.901182	RNA-DDA
Q15370	ELOB	0.181319	0.553622	0.74469	-0.047619	0.934871	0.983221	RNA-DDA
Q15382	RHEB	0.663636	0.0308509	0.181836	0.942857	0.0166667	0.171797	RNA-DDA
Q15386	UBE3C	0.0494505	0.877523	0.939047	0.904762	0.00456349	0.104125	RNA-DDA
Q15393	SF3B3	0.208791	0.493486	0.704636	-0.047619	0.934871	0.983221	RNA-DDA
Q15404	RSU1	0.132867	0.683366	0.821674	-0.190476	0.664583	0.853522	RNA-DDA
Q15417	CNN3	0.39011	0.188772	0.44756	0.52381	0.196627	0.463409	RNA-DDA
Q15418	RPS6KA1	0.672727	0.0393814	0.203322	0.75	0.0662698	0.282575	RNA-DDA
Q15424	SAFB	-0.285714	0.343646	0.591278	0.214286	0.619097	0.825014	RNA-DDA
Q15428	SF3A2	-0.104895	0.749479	0.866604	-0.190476	0.664583	0.853522	RNA-DDA
Q15435	PPP1R7	0.208791	0.493486	0.704636	0.285714	0.500794	0.738896	RNA-DDA
Q15436	SEC23A	0.703297	0.00955664	0.117044	0.214286	0.619097	0.825014	RNA-DDA
Q15437	SEC23B	0.0384615	0.906202	0.952921	0.857143	0.0107143	0.155092	RNA-DDA
Q15459	SF3A1	-0.115385	0.709625	0.842265	0.5	0.216171	0.489914	RNA-DDA
Q15477	SKIV2L	0.0164835	0.96386	0.984333	-0.0952381	0.840129	0.945163	RNA-DDA
Q15555	MAPRE2	0.0909091	0.811417	0.896381	0.47619	0.243056	0.511732	RNA-DDA
Q15582	TGFBI	-0.774725	0.00292338	0.0765652	-0.238095	0.582143	0.801146	RNA-DDA
Q15628	TRADD	0.612121	0.0664691	0.249191	-0.771429	0.102778	0.357703	RNA-DDA
Q15631	TSN	0.126374	0.682632	0.821674	0.928571	0.00223214	0.100523	RNA-DDA
Q15637	SF1	0.00699301	0.99123	0.996768	-0.0714286	0.881994	0.967362	RNA-DDA
Q15661	TPSAB1	0.137363	0.656	0.806052	0.952381	0.00114087	0.100523	RNA-DDA
Q15691	MAPRE1	0.697802	0.0103289	0.117044	0.047619	0.934871	0.983221	RNA-DDA
Q15717	ELAVL1	0.472527	0.105719	0.325227	0	1	1	RNA-DDA
Q15738	NSDHL	0.612121	0.0664691	0.249191	0.428571	0.353571	0.618721	RNA-DDA
Q15746	MYLK	0.241758	0.425759	0.654805	0.738095	0.0458333	0.250613	RNA-DDA
Q15750	TAB1	0.6	0.0561789	0.232702	-0.828571	0.0583333	0.26494	RNA-DDA
Q15758	SLC1A5	0.866667	0.00450838	0.0905847	0.642857	0.138889	0.393626	RNA-DDA
Q15785	TOMM34	0.609091	0.0518776	0.224791	0.0857143	0.919444	0.983221	RNA-DDA
Q15833	STXBP2	0.730769	0.00632275	0.105604	-0.738095	0.0458333	0.250613	RNA-DDA
Q15836	VAMP3	-0.153846	0.63514	0.793895	0.238095	0.582143	0.801146	RNA-DDA
Q15843	NEDD8	0.683333	0.0503197	0.221663	-0.678571	0.109524	0.359133	RNA-DDA
Q15904	ATP6AP1	0.563636	0.0957916	0.305725	0.178571	0.713095	0.875102	RNA-DDA
Q15907	RAB11B	0.335165	0.263148	0.52203	0.261905	0.536409	0.771819	RNA-DDA
Q15942	ZYX	-0.00549451	0.99277	0.996768	0.214286	0.619097	0.825014	RNA-DDA
Q16134	ETFDH	0.336364	0.313026	0.568378	0.809524	0.0217758	0.179844	RNA-DDA
Q16181	2020-09-07	0.434066	0.140407	0.384351	0.309524	0.461806	0.714414	RNA-DDA
Q16186	ADRM1	0.160839	0.619356	0.779814	-0.190476	0.664583	0.853522	RNA-DDA
Q16204	CCDC6	0.21978	0.470353	0.688698	0.785714	0.0279266	0.196625	RNA-DDA
Q16222	UAP1	0.00606061	1	1	0.761905	0.036756	0.223088	RNA-DDA
Q16270	IGFBP7	0.0363636	0.924426	0.961718	-0.0357143	0.963492	0.999353	RNA-DDA
Q16363	LAMA4	0.532967	0.0641622	0.247635	0.809524	0.0217758	0.179844	RNA-DDA
Q16401	PSMD5	0.197802	0.517155	0.723394	0.52381	0.196627	0.463409	RNA-DDA
Q16512	PKN1	0.490909	0.154443	0.407376	-0.261905	0.536409	0.771819	RNA-DDA
Q16513	PKN2	0.390909	0.236519	0.492578	0.52381	0.196627	0.463409	RNA-DDA
Q16527	CSRP2	0.309091	0.387055	0.627322	0.0714286	0.906349	0.983221	RNA-DDA
Q16531	DDB1	0.368132	0.21663	0.4725	-0.261905	0.536409	0.771819	RNA-DDA
Q16537	PPP2R5E	-0.266667	0.493331	0.704636	0.75	0.0662698	0.282575	RNA-DDA
Q16539	MAPK14	-0.272727	0.448272	0.670665	0	1	1	RNA-DDA
Q16543	CDC37	-0.164835	0.591181	0.76333	0.047619	0.934871	0.983221	RNA-DDA
Q16555	DPYSL2	0.252747	0.404328	0.642629	0.47619	0.243056	0.511732	RNA-DDA
Q16563	SYPL1	0.296703	0.324652	0.577646	0.214286	0.619097	0.825014	RNA-DDA
Q16576	RBBP7	0.426573	0.1689	0.42477	0.357143	0.389385	0.653115	RNA-DDA
Q16610	ECM1	-0.131868	0.669269	0.814915	0.0714286	0.881994	0.967362	RNA-DDA
Q16630	CPSF6	0.010989	0.978311	0.990973	0.404762	0.326835	0.588374	RNA-DDA
Q16643	DBN1	0.241758	0.425759	0.654805	0.690476	0.0693948	0.282575	RNA-DDA
Q16647	PTGIS	0.4	0.225014	0.483579	0.595238	0.132292	0.391409	RNA-DDA
Q16658	FSCN1	0.417582	0.157419	0.407376	0.0952381	0.840129	0.945163	RNA-DDA
Q16666	IFI16	0.697802	0.0103289	0.117044	0.595238	0.132292	0.391409	RNA-DDA
Q16698	DECR1	0.653846	0.0183249	0.144456	0.738095	0.0458333	0.250613	RNA-DDA
Q16706	MAN2A1	0.467033	0.11026	0.332508	0.142857	0.752034	0.901182	RNA-DDA
Q16718	NDUFA5	0.478788	0.166058	0.422106	-0.166667	0.703323	0.875102	RNA-DDA
Q16719	KYNU	0.642857	0.0961806	0.306385	0.952381	0.00114087	0.100523	RNA-DDA
Q16740	CLPP	0.466667	0.178219	0.435741	-0.357143	0.389385	0.653115	RNA-DDA
Q16762	TST	0.736264	0.00578942	0.100955	0.666667	0.0830853	0.319611	RNA-DDA
Q16774	GUK1	-0.581818	0.0655332	0.249191	0.333333	0.427877	0.685561	RNA-DDA
Q16775	HAGH	0.681319	0.0129293	0.122338	0.809524	0.0217758	0.179844	RNA-DDA
Q16778	HIST2H2BE	0.285714	0.343646	0.591278	0.047619	0.934871	0.983221	RNA-DDA
Q16795	NDUFA9	0.131868	0.669269	0.814915	0.738095	0.0458333	0.250613	RNA-DDA
Q16799	RTN1	0.505495	0.0812151	0.279786	-0.357143	0.389385	0.653115	RNA-DDA
Q16822	PCK2	0.631868	0.0237434	0.160454	0.97619	0.000396825	0.0741953	RNA-DDA
Q16836	HADH	0.032967	0.920585	0.958938	0.047619	0.934871	0.983221	RNA-DDA
Q16851	UGP2	-0.252747	0.404328	0.642629	0	1	1	RNA-DDA
Q16853	AOC3	0.785714	0.00234054	0.0670389	0.619048	0.11498	0.359133	RNA-DDA
Q16881	TXNRD1	0.342657	0.276231	0.535053	0.428571	0.299206	0.565211	RNA-DDA
Q16890	TPD52L1	0.307692	0.330863	0.581624	-0.2	0.916667	0.983221	RNA-DDA
Q16891	IMMT	0.340659	0.254998	0.514548	0.142857	0.752034	0.901182	RNA-DDA
Q1KMD3	HNRNPUL2	-0.0934066	0.764582	0.871707	0	1	1	RNA-DDA
Q27J81	INF2	0.181818	0.572958	0.755712	0.738095	0.0458333	0.250613	RNA-DDA
Q29RF7	PDS5A	0.307692	0.330863	0.581624	0.190476	0.664583	0.853522	RNA-DDA
Q2M2I8	AAK1	0.416667	0.269582	0.528851	-0.0714286	0.881994	0.967362	RNA-DDA
Q2M389	WASHC4	-0.398601	0.200973	0.457295	-0.119048	0.793006	0.923641	RNA-DDA
Q2TAA2	IAH1	0.527273	0.100129	0.315085	-0.119048	0.793006	0.923641	RNA-DDA
Q2TAY7	SMU1	-0.0274725	0.934992	0.970011	0.404762	0.326835	0.588374	RNA-DDA
Q32MZ4	LRRFIP1	0.309091	0.35604	0.599276	0.309524	0.461806	0.714414	RNA-DDA
Q32P28	P3H1	0.543956	0.058134	0.236864	0.190476	0.664583	0.853522	RNA-DDA
Q32P44	EML3	-0.126374	0.682632	0.821674	0.571429	0.151141	0.410876	RNA-DDA
Q3LXA3	TKFC	0.543956	0.058134	0.236864	0.333333	0.427877	0.685561	RNA-DDA
Q3SY69	ALDH1L2	0.645455	0.037001	0.200076	0.214286	0.619097	0.825014	RNA-DDA
Q3ZCM7	TUBB8	-0.260606	0.469675	0.688698	-0.6	0.241667	0.511732	RNA-DDA
Q460N5	PARP14	0.783217	0.00411545	0.0905265	0.880952	0.00724206	0.123097	RNA-DDA
Q49A26	GLYR1	-0.247253	0.41497	0.652453	0.47619	0.243056	0.511732	RNA-DDA
Q4G0F5	VPS26B	0.527273	0.100129	0.315085	0.485714	0.355556	0.618721	RNA-DDA
Q4G0N4	NADK2	0.043956	0.891847	0.947297	0.452381	0.26746	0.532941	RNA-DDA
Q4G176	ACSF3	0.172727	0.614426	0.776512	0.785714	0.0480159	0.254084	RNA-DDA
Q4KMP7	TBC1D10B	-0.545455	0.0874531	0.292382	-0.6	0.35	0.618721	RNA-DDA
Q52LJ0	FAM98B	0.236264	0.436693	0.659794	0.428571	0.299206	0.565211	RNA-DDA
Q53EL6	PDCD4	0.802198	0.00162431	0.0587808	0.761905	0.036756	0.223088	RNA-DDA
Q53FA7	TP53I3	0.209091	0.539114	0.733162	-0.142857	0.78254	0.923641	RNA-DDA
Q53GG5	PDLIM3	0.531469	0.0793029	0.27816	0.964286	0.00277778	0.100523	RNA-DDA
Q53GL7	PARP10	0.587879	0.0802151	0.279786	0.714286	0.136111	0.393626	RNA-DDA
Q53GQ0	HSD17B12	0.236264	0.436693	0.659794	0.47619	0.243056	0.511732	RNA-DDA
Q53GS9	USP39	-0.230769	0.447772	0.670665	0.642857	0.0961806	0.338771	RNA-DDA
Q53H12	AGK	0.203297	0.505255	0.712523	0.535714	0.235714	0.511732	RNA-DDA
Q53H96	PYCR3	0.741758	0.00529008	0.0941998	0.619048	0.11498	0.359133	RNA-DDA
Q53T59	HS1BP3	0.692308	0.0111472	0.117421	0.547619	0.170982	0.43528	RNA-DDA
Q567U6	CCDC93	-0.151515	0.681808	0.821674	0.52381	0.196627	0.463409	RNA-DDA
Q5BKZ1	ZNF326	0.463636	0.154327	0.407376	0.214286	0.619097	0.825014	RNA-DDA
Q5EBM0	CMPK2	0.85	0.00607363	0.104024	0.892857	0.0123016	0.162484	RNA-DDA
Q5GLZ8	HERC4	0.545455	0.0706789	0.257714	0.2	0.713889	0.875102	RNA-DDA
Q5H9R7	PPP6R3	0.747253	0.00482317	0.0906837	0.52381	0.196627	0.463409	RNA-DDA
Q5JRA6	MIA3	0.727273	0.0150174	0.126987	-0.0357143	0.963492	0.999353	RNA-DDA
Q5JRX3	PITRM1	0.21978	0.470353	0.688698	0.714286	0.0575893	0.263876	RNA-DDA
Q5JSH3	WDR44	0.563636	0.0957916	0.305725	0.0238095	0.976786	0.999353	RNA-DDA
Q5JSL3	DOCK11	0.633333	0.0760362	0.268802	0.285714	0.555952	0.79148	RNA-DDA
Q5JTH9	RRP12	0.472727	0.145606	0.394798	0.333333	0.427877	0.685561	RNA-DDA
Q5JTV8	TOR1AIP1	0.554945	0.0525325	0.224791	-0.0238095	0.976786	0.999353	RNA-DDA
Q5JWF2	GNAS	0.43956	0.135028	0.37744	-0.285714	0.500794	0.738896	RNA-DDA
Q5R3I4	TTC38	0.67033	0.0149184	0.126948	-0.0714286	0.881994	0.967362	RNA-DDA
Q5RKV6	EXOSC6	0.109091	0.75488	0.868416	0.657143	0.175	0.443162	RNA-DDA
Q5SNT2	TMEM201	-0.618182	0.0478169	0.22091	0.428571	0.419444	0.685561	RNA-DDA
Q5SRE7	PHYHD1	0.881119	0.000192153	0.0125571	0.9	0.0833333	0.319611	RNA-DDA
Q5SSJ5	HP1BP3	0.39011	0.188772	0.44756	-0.142857	0.752034	0.901182	RNA-DDA
Q5T1M5	FKBP15	0.482517	0.115374	0.341054	0.52381	0.196627	0.463409	RNA-DDA
Q5T447	HECTD3	0.272727	0.391233	0.632266	0.428571	0.353571	0.618721	RNA-DDA
Q5T4S7	UBR4	0.159341	0.603931	0.767717	0.619048	0.11498	0.359133	RNA-DDA
Q5T5P2	KIAA1217	0.10989	0.723248	0.850041	0.619048	0.11498	0.359133	RNA-DDA
Q5T6V5	C9orf64	0.324176	0.279927	0.536194	0.0714286	0.881994	0.967362	RNA-DDA
Q5TDH0	DDI2	0.447552	0.147205	0.398087	0.0285714	1	1	RNA-DDA
Q5TFE4	NT5DC1	0.454545	0.190932	0.449882	0.142857	0.78254	0.923641	RNA-DDA
Q5VSL9	STRIP1	-0.0952381	0.840129	0.915626	0.142857	0.752034	0.901182	RNA-DDA
Q5VW32	BROX	0.265734	0.403977	0.642629	0.833333	0.015377	0.162484	RNA-DDA
Q5VWZ2	LYPLAL1	0.104895	0.749479	0.866604	0.1	0.95	0.996952	RNA-DDA
Q5VYK3	ECPAS	0.269231	0.373301	0.616157	0.309524	0.461806	0.714414	RNA-DDA
Q5W0V3	FAM160B1	0.272727	0.448272	0.670665	0.321429	0.497619	0.738896	RNA-DDA
Q63ZY3	KANK2	0.41958	0.176577	0.433774	0.261905	0.536409	0.771819	RNA-DDA
Q66K14	TBC1D9B	-0.0604396	0.848989	0.921403	0.321429	0.497619	0.738896	RNA-DDA
Q66K74	MAP1S	0.0164835	0.96386	0.984333	0.238095	0.582143	0.801146	RNA-DDA
Q687X5	STEAP4	0.645455	0.037001	0.200076	0.257143	0.658333	0.853522	RNA-DDA
Q68CZ2	TNS3	0.309091	0.35604	0.599276	0.857143	0.0107143	0.155092	RNA-DDA
Q68EM7	ARHGAP17	0.209091	0.539114	0.733162	-0.166667	0.703323	0.875102	RNA-DDA
Q69YN2	CWF19L1	0.0272727	0.945984	0.975654	-0.214286	0.619097	0.825014	RNA-DDA
Q6DD88	ATL3	0.230769	0.447772	0.670665	0.666667	0.0830853	0.319611	RNA-DDA
Q6FHJ7	SFRP4	0.745455	0.0184138	0.144456	0.428571	0.419444	0.685561	RNA-DDA
Q6IA86	ELP2	0.224242	0.536688	0.733162	0	1	1	RNA-DDA
Q6IAA8	LAMTOR1	0.151515	0.681808	0.821674	-0.452381	0.26746	0.532941	RNA-DDA
Q6IAN0	DHRS7B	0.454545	0.190932	0.449882	0.809524	0.0217758	0.179844	RNA-DDA
Q6IBS0	TWF2	0.230769	0.447772	0.670665	0.166667	0.703323	0.875102	RNA-DDA
Q6L8Q7	PDE12	0.357576	0.3128	0.568378	0.619048	0.11498	0.359133	RNA-DDA
Q6NUK1	SLC25A24	0.401099	0.175774	0.433223	0.452381	0.26746	0.532941	RNA-DDA
Q6NUM9	RETSAT	0.686813	0.0120134	0.12051	0.5	0.266667	0.532941	RNA-DDA
Q6NUQ4	TMEM214	0.202797	0.5281	0.730955	0.714286	0.0880952	0.332755	RNA-DDA
Q6NVY1	HIBCH	0.142857	0.642829	0.79935	0.357143	0.389385	0.653115	RNA-DDA
Q6NXG1	ESRP1	0.706294	0.0132861	0.122338	0.964286	0.00277778	0.100523	RNA-DDA
Q6NZI2	CAVIN1	0.538462	0.0610936	0.241185	0	1	1	RNA-DDA
Q6P1J9	CDC73	0.010989	0.978311	0.990973	0.607143	0.166667	0.43528	RNA-DDA
Q6P1N0	CC2D1A	0.307692	0.306287	0.562976	0.5	0.216171	0.489914	RNA-DDA
Q6P1N9	TATDN1	0.372727	0.260598	0.521274	0.714286	0.136111	0.393626	RNA-DDA
Q6P2E9	EDC4	0.475524	0.121319	0.353354	0.464286	0.302381	0.565211	RNA-DDA
Q6P2Q9	PRPF8	-0.021978	0.949418	0.975654	0.428571	0.299206	0.565211	RNA-DDA
Q6P3W7	SCYL2	0.020979	0.956169	0.979302	-0.0952381	0.840129	0.945163	RNA-DDA
Q6P587	FAHD1	0.181818	0.595219	0.765021	-0.107143	0.839683	0.945163	RNA-DDA
Q6P996	PDXDC1	0.532967	0.0641622	0.247635	0.904762	0.00456349	0.104125	RNA-DDA
Q6PCB7	SLC27A1	0.510989	0.0775693	0.272932	-0.107143	0.839683	0.945163	RNA-DDA
Q6PCE3	PGM2L1	0.681818	0.0254756	0.166482	0.828571	0.0583333	0.26494	RNA-DDA
Q6PGP7	TTC37	0.296703	0.324652	0.577646	0.52381	0.196627	0.463409	RNA-DDA
Q6PI48	DARS2	-0.0659341	0.834786	0.911722	0.857143	0.0107143	0.155092	RNA-DDA
Q6PIU2	NCEH1	0.324176	0.279927	0.536194	0.833333	0.015377	0.162484	RNA-DDA
Q6PJT7	ZC3H14	-0.254545	0.451197	0.673095	0.47619	0.243056	0.511732	RNA-DDA
Q6PKG0	LARP1	0.664336	0.0221592	0.156275	0.452381	0.26746	0.532941	RNA-DDA
Q6UVK1	CSPG4	-0.0545455	0.881472	0.940582	0.485714	0.355556	0.618721	RNA-DDA
Q6UW02	CYP20A1	0.708791	0.00882856	0.117044	0.892857	0.0123016	0.162484	RNA-DDA
Q6UW68	TMEM205	0.20979	0.513513	0.721086	0.428571	0.299206	0.565211	RNA-DDA
Q6UWY5	OLFML1	0.186813	0.541341	0.733162	0.321429	0.497619	0.738896	RNA-DDA
Q6UX71	PLXDC2	0.785714	0.00234054	0.0670389	0.5	0.266667	0.532941	RNA-DDA
Q6UXG2	KIAA1324	0.615385	0.0373345	0.200076	0.1	0.95	0.996952	RNA-DDA
Q6UXN9	WDR82	0.672727	0.0393814	0.203322	0.142857	0.802778	0.931156	RNA-DDA
Q6UXV4	APOOL	0.335165	0.263148	0.52203	0.52381	0.196627	0.463409	RNA-DDA
Q6VY07	PACS1	-0.160839	0.619356	0.779814	0.666667	0.0830853	0.319611	RNA-DDA
Q6WCQ1	MPRIP	0.345455	0.299388	0.554993	0.0714286	0.881994	0.967362	RNA-DDA
Q6XQN6	NAPRT	0.318182	0.341355	0.591278	0.904762	0.00456349	0.104125	RNA-DDA
Q6Y7W6	GIGYF2	-0.00699301	0.99123	0.996768	-0.892857	0.0123016	0.162484	RNA-DDA
Q6YHK3	CD109	0.748252	0.00735321	0.114306	0.619048	0.11498	0.359133	RNA-DDA
Q6YN16	HSDL2	0.637363	0.0222885	0.156275	0.761905	0.036756	0.223088	RNA-DDA
Q6YP21	KYAT3	0.631868	0.0237434	0.160454	0.309524	0.461806	0.714414	RNA-DDA
Q6ZMI0	PPP1R21	0.551515	0.104298	0.323069	0.261905	0.536409	0.771819	RNA-DDA
Q709C8	VPS13C	0.401099	0.175774	0.433223	0.595238	0.132292	0.391409	RNA-DDA
Q71U36	TUBA1A	0.587912	0.038107	0.200076	0.642857	0.0961806	0.338771	RNA-DDA
Q71UI9	H2AFV	0.166667	0.677745	0.821674	-0.107143	0.839683	0.945163	RNA-DDA
Q76M96	CCDC80	0.5	0.121429	0.353368	0.542857	0.297222	0.565211	RNA-DDA
Q7KZ85	SUPT6H	0.489011	0.0928917	0.299882	0.833333	0.015377	0.162484	RNA-DDA
Q7KZF4	SND1	0.010989	0.978311	0.990973	0.0714286	0.881994	0.967362	RNA-DDA
Q7KZI7	MARK2	0.351648	0.239175	0.495654	0.380952	0.359871	0.618721	RNA-DDA
Q7L014	DDX46	0.013986	0.973694	0.990918	0.761905	0.036756	0.223088	RNA-DDA
Q7L0Y3	TRMT10C	0.601399	0.0428069	0.211707	0.571429	0.151141	0.410876	RNA-DDA
Q7L1Q6	BZW1	0.681319	0.0129293	0.122338	0.0714286	0.881994	0.967362	RNA-DDA
Q7L2E3	DHX30	0.406593	0.169504	0.42477	0.571429	0.151141	0.410876	RNA-DDA
Q7L2H7	EIF3M	-0.0824176	0.792486	0.884467	0.047619	0.934871	0.983221	RNA-DDA
Q7L523	RRAGA	-0.2	0.583541	0.759144	-0.809524	0.0217758	0.179844	RNA-DDA
Q7L576	CYFIP1	-0.17033	0.578544	0.755712	-0.142857	0.752034	0.901182	RNA-DDA
Q7L5D6	GET4	0.472727	0.145606	0.394798	0.452381	0.26746	0.532941	RNA-DDA
Q7L5N1	COPS6	0.351648	0.239175	0.495654	0.52381	0.196627	0.463409	RNA-DDA
Q7L5N7	LPCAT2	0.0636364	0.860104	0.929075	0.178571	0.713095	0.875102	RNA-DDA
Q7L775	EPM2AIP1	0.247253	0.41497	0.652453	0.8	0.133333	0.393626	RNA-DDA
Q7RTV0	PHF5A	-0.433333	0.249917	0.508677	-0.25	0.594841	0.813631	RNA-DDA
Q7Z2K6	ERMP1	0.681319	0.0129293	0.122338	0.666667	0.0830853	0.319611	RNA-DDA
Q7Z2W4	ZC3HAV1	0.357143	0.231501	0.485991	0.833333	0.015377	0.162484	RNA-DDA
Q7Z2Z2	EFL1	0.281818	0.402136	0.642629	0.0857143	0.919444	0.983221	RNA-DDA
Q7Z3B4	NUP54	-0.187879	0.607567	0.770447	-0.238095	0.582143	0.801146	RNA-DDA
Q7Z3J2	VPS35L	-0.160839	0.619356	0.779814	0.142857	0.752034	0.901182	RNA-DDA
Q7Z3K3	POGZ	0.436364	0.182532	0.43895	0.214286	0.661508	0.853522	RNA-DDA
Q7Z406	MYH14	0.538462	0.0610936	0.241185	0.833333	0.015377	0.162484	RNA-DDA
Q7Z434	MAVS	0.468531	0.127473	0.364959	0.595238	0.132292	0.391409	RNA-DDA
Q7Z4H8	KDELC2	0.69697	0.0311411	0.181954	0.0714286	0.906349	0.983221	RNA-DDA
Q7Z4W1	DCXR	0.620879	0.0268669	0.170927	0.714286	0.0575893	0.263876	RNA-DDA
Q7Z5K2	WAPL	0.0363636	0.924426	0.961718	0.942857	0.0166667	0.171797	RNA-DDA
Q7Z5L7	PODN	0.524476	0.0838846	0.285742	0.785714	0.0480159	0.254084	RNA-DDA
Q7Z5L9	IRF2BP2	-0.0979021	0.766288	0.871707	0.642857	0.0961806	0.338771	RNA-DDA
Q7Z6Z7	HUWE1	0.285714	0.343646	0.591278	0.595238	0.132292	0.391409	RNA-DDA
Q7Z739	YTHDF3	0.490909	0.129162	0.367384	0.52381	0.196627	0.463409	RNA-DDA
Q7Z7G0	ABI3BP	0.125874	0.699712	0.834768	0.357143	0.389385	0.653115	RNA-DDA
Q7Z7H5	TMED4	0.608392	0.040002	0.203322	0.25	0.594841	0.813631	RNA-DDA
Q86SF2	GALNT7	0.686813	0.0120134	0.12051	1	0.00277778	0.100523	RNA-DDA
Q86TI2	DPP9	0.706294	0.0132861	0.122338	0.714286	0.0575893	0.263876	RNA-DDA
Q86TX2	ACOT1	0.736264	0.00578942	0.100955	0.619048	0.11498	0.359133	RNA-DDA
Q86U42	PABPN1	-0.175824	0.566024	0.752202	0.357143	0.389385	0.653115	RNA-DDA
Q86U44	METTL3	0.381818	0.248381	0.506314	0.2	0.783333	0.923641	RNA-DDA
Q86U86	PBRM1	0.281818	0.402136	0.642629	-0.380952	0.359871	0.618721	RNA-DDA
Q86UE4	MTDH	0.423077	0.1516	0.406058	0.738095	0.0458333	0.250613	RNA-DDA
Q86UP2	KTN1	0.434066	0.140407	0.384351	0.690476	0.0693948	0.282575	RNA-DDA
Q86UU1	PHLDB1	0.153846	0.63514	0.793895	-0.142857	0.78254	0.923641	RNA-DDA
Q86UX7	FERMT3	0.857143	0.000261586	0.0164554	0.952381	0.00114087	0.100523	RNA-DDA
Q86V21	AACS	0.454545	0.163386	0.416415	0.657143	0.175	0.443162	RNA-DDA
Q86VB7	CD163	0.434066	0.140407	0.384351	0.738095	0.0458333	0.250613	RNA-DDA
Q86VN1	VPS36	0.166667	0.677745	0.821674	0.714286	0.0880952	0.332755	RNA-DDA
Q86VP6	CAND1	-0.335165	0.263148	0.52203	0.833333	0.015377	0.162484	RNA-DDA
Q86W92	PPFIBP1	0.563636	0.0759391	0.2686	0.166667	0.703323	0.875102	RNA-DDA
Q86WQ0	NR2C2AP	0.1	0.809981	0.896266	0.392857	0.395635	0.659163	RNA-DDA
Q86WV6	TMEM173	0.181818	0.595219	0.765021	0.690476	0.0693948	0.282575	RNA-DDA
Q86X55	CARM1	0.454545	0.190932	0.449882	0.821429	0.034127	0.223088	RNA-DDA
Q86X76	NIT1	0.440559	0.154216	0.407376	0.785714	0.0480159	0.254084	RNA-DDA
Q86XP3	DDX42	0.296703	0.324652	0.577646	0.738095	0.0458333	0.250613	RNA-DDA
Q86Y39	NDUFA11	-0.35	0.358581	0.602198	0.142857	0.78254	0.923641	RNA-DDA
Q86Y82	STX12	-0.395604	0.182196	0.43895	0.333333	0.427877	0.685561	RNA-DDA
Q86YP4	GATAD2A	0.309091	0.387055	0.627322	0	1	1	RNA-DDA
Q8IUR7	ARMC8	0.109091	0.75488	0.868416	0.607143	0.166667	0.43528	RNA-DDA
Q8IUX7	AEBP1	0.417582	0.157419	0.407376	0.904762	0.00456349	0.104125	RNA-DDA
Q8IV08	PLD3	0.538462	0.0749023	0.266473	0.964286	0.00277778	0.100523	RNA-DDA
Q8IVF2	AHNAK2	0.175824	0.566024	0.752202	0.666667	0.0830853	0.319611	RNA-DDA
Q8IW45	NAXD	0.637363	0.0222885	0.156275	0.904762	0.00456349	0.104125	RNA-DDA
Q8IWB7	WDFY1	0.517483	0.0886509	0.292382	0.47619	0.243056	0.511732	RNA-DDA
Q8IWE2	FAM114A1	0.653846	0.0183249	0.144456	0.452381	0.26746	0.532941	RNA-DDA
Q8IWZ3	ANKHD1	0.284848	0.42736	0.654805	0.464286	0.302381	0.565211	RNA-DDA
Q8IX01	SUGP2	0.6	0.0561789	0.232702	0.166667	0.703323	0.875102	RNA-DDA
Q8IXB1	DNAJC10	0.683333	0.0503197	0.221663	0.714286	0.0880952	0.332755	RNA-DDA
Q8IXH7	NELFCD	-0.154545	0.653539	0.806052	0.547619	0.170982	0.43528	RNA-DDA
Q8IXI1	RHOT2	0.657343	0.0239811	0.160454	0	1	1	RNA-DDA
Q8IXM2	C17orf49	-0.357576	0.3128	0.568378	0.047619	0.934871	0.983221	RNA-DDA
Q8IXQ6	PARP9	0.916084	0	0	0.928571	0.00223214	0.100523	RNA-DDA
Q8IY21	DDX60	0.895105	5.94154e-06	0.000540439	0.833333	0.015377	0.162484	RNA-DDA
Q8IY67	RAVER1	0.15	0.708069	0.842265	0.678571	0.109524	0.359133	RNA-DDA
Q8IYI6	EXOC8	-0.160839	0.619356	0.779814	-0.119048	0.793006	0.923641	RNA-DDA
Q8IZ83	ALDH16A1	0.362637	0.223987	0.483067	-0.142857	0.752034	0.901182	RNA-DDA
Q8IZP0	ABI1	0.186813	0.541341	0.733162	0.0952381	0.840129	0.945163	RNA-DDA
Q8N163	CCAR2	0.335165	0.263148	0.52203	0.238095	0.582143	0.801146	RNA-DDA
Q8N1B4	VPS52	0.699301	0.0145393	0.126948	0.119048	0.793006	0.923641	RNA-DDA
Q8N1F7	NUP93	0.10989	0.723248	0.850041	0.547619	0.170982	0.43528	RNA-DDA
Q8N1G4	LRRC47	-0.648352	0.0195814	0.148259	0.642857	0.0961806	0.338771	RNA-DDA
Q8N2G8	GHDC	0.769697	0.0136718	0.122435	0.357143	0.389385	0.653115	RNA-DDA
Q8N2K0	ABHD12	0.515152	0.132823	0.374229	0.657143	0.175	0.443162	RNA-DDA
Q8N335	GPD1L	0.445055	0.129793	0.367384	0.857143	0.0107143	0.155092	RNA-DDA
Q8N392	ARHGAP18	0.1	0.775665	0.876123	0.392857	0.395635	0.659163	RNA-DDA
Q8N3C0	ASCC3	0.238095	0.582143	0.758058	0.738095	0.0458333	0.250613	RNA-DDA
Q8N3U4	STAG2	0.426573	0.1689	0.42477	0.190476	0.664583	0.853522	RNA-DDA
Q8N573	OXR1	0.4	0.225014	0.483579	0.392857	0.395635	0.659163	RNA-DDA
Q8N5K1	CISD2	-0.0272727	0.945984	0.975654	-0.714286	0.0575893	0.263876	RNA-DDA
Q8N684	CPSF7	-0.309091	0.35604	0.599276	0.119048	0.793006	0.923641	RNA-DDA
Q8N6H7	ARFGAP2	-0.0494505	0.877523	0.939047	0.404762	0.326835	0.588374	RNA-DDA
Q8N6T3	ARFGAP1	0.151515	0.681808	0.821674	0.25	0.594841	0.813631	RNA-DDA
Q8N766	EMC1	0.0494505	0.877523	0.939047	0.571429	0.151141	0.410876	RNA-DDA
Q8N8A2	ANKRD44	0.587912	0.038107	0.200076	0.738095	0.0458333	0.250613	RNA-DDA
Q8N8S7	ENAH	0.8	0.0138283	0.122435	0.47619	0.243056	0.511732	RNA-DDA
Q8N9N7	LRRC57	0.354545	0.286103	0.545119	0.3	0.683333	0.875102	RNA-DDA
Q8NBF2	NHLRC2	0.678322	0.0188251	0.145981	-0.142857	0.752034	0.901182	RNA-DDA
Q8NBJ4	GOLM1	0.51049	0.0936054	0.300289	0.6	0.241667	0.511732	RNA-DDA
Q8NBJ5	COLGALT1	0.197802	0.517155	0.723394	0.309524	0.461806	0.714414	RNA-DDA
Q8NBJ7	SUMF2	0.0494505	0.877523	0.939047	0.214286	0.619097	0.825014	RNA-DDA
Q8NBN3	TMEM87A	0.136364	0.693511	0.832506	0.885714	0.0333333	0.223088	RNA-DDA
Q8NBQ5	HSD17B11	0.582418	0.0402767	0.203322	0.52381	0.196627	0.463409	RNA-DDA
Q8NBS9	TXNDC5	0.346154	0.247007	0.505634	0.880952	0.00724206	0.123097	RNA-DDA
Q8NBX0	SCCPDH	0.274725	0.363262	0.606728	0.904762	0.00456349	0.104125	RNA-DDA
Q8NC51	SERBP1	0.136364	0.693511	0.832506	-0.285714	0.500794	0.738896	RNA-DDA
Q8NC56	LEMD2	0.247253	0.41497	0.652453	-0.619048	0.11498	0.359133	RNA-DDA
Q8NCA5	FAM98A	-0.0424242	0.918633	0.958938	0.880952	0.00724206	0.123097	RNA-DDA
Q8NCL4	GALNT6	0.863636	0.00127452	0.0546419	0.657143	0.175	0.443162	RNA-DDA
Q8NCN5	PDPR	0.532967	0.0641622	0.247635	0.428571	0.299206	0.565211	RNA-DDA
Q8NCW5	NAXE	0.00549451	0.99277	0.996768	0.738095	0.0458333	0.250613	RNA-DDA
Q8ND56	LSM14A	0.115152	0.758833	0.871622	-0.404762	0.326835	0.588374	RNA-DDA
Q8NDH3	NPEPL1	0.67033	0.0149184	0.126948	0.5	0.216171	0.489914	RNA-DDA
Q8NE62	CHDH	0.263636	0.434523	0.659794	0.9	0.0833333	0.319611	RNA-DDA
Q8NE71	ABCF1	0.216783	0.499115	0.711616	0.714286	0.136111	0.393626	RNA-DDA
Q8NEB9	PIK3C3	0.272727	0.448272	0.670665	0.428571	0.419444	0.685561	RNA-DDA
Q8NEU8	APPL2	-0.373626	0.209431	0.463396	0.571429	0.151141	0.410876	RNA-DDA
Q8NEW0	SLC30A7	0.527273	0.122803	0.356903	0.261905	0.536409	0.771819	RNA-DDA
Q8NEZ5	FBXO22	0.427273	0.192625	0.449882	0.0357143	0.963492	0.999353	RNA-DDA
Q8NF50	DOCK8	0.505495	0.0812151	0.279786	0.857143	0.0107143	0.155092	RNA-DDA
Q8NF91	SYNE1	0.356643	0.256013	0.514548	0.047619	0.934871	0.983221	RNA-DDA
Q8NFH3	NUP43	-0.127273	0.713791	0.845273	0.047619	0.934871	0.983221	RNA-DDA
[truncated: 3,498 more rows]
