# Supplementary material for: Proteogenomic Workflow Reveals Molecular Phenotypes Related to Breast Cancer Mammographic Appearance
Source: J Proteome Res. 2021 Apr 15;20(5):2983–3001. doi: 10.1021/acs.jproteome.1c00243 (PMC8155562; doi:10.1021/acs.jproteome.1c00243)
Supplement: Supplementary file 11 — pr1c00243_si_011.xlsx [file pr1c00243_si_011.xlsx]

## Sheet: RNADDA_ERstatus
Table S11. Correlations between RNA and protein data by Appearance.
Uniprot ID	Gene Name	Spiculated			Non-spiculated			Data Layer
		Spearman Rho	Spearman p-value	Spearman adjusted p-value	Spearman Rho	Spearman p-value	Spearman adjusted p-value
A0AV96	RBM47	0.285714	0.555952	0.845708	-0.132867	0.683366	0.812674	RNA-DDA
A0AVT1	UBA6	0.75	0.0662698	0.469539	0.476923	0.0871837	0.244209	RNA-DDA
A0FGR8	ESYT2	0.0714286	0.906349	1	0.384615	0.175453	0.373607	RNA-DDA
A0MZ66	SHTN1	1	0.0166667	0.3178	0.192308	0.529185	0.711121	RNA-DDA
A1L0T0	ILVBL	1	0.0166667	0.3178	0.375824	0.186181	0.385122	RNA-DDA
A1X283	SH3PXD2B	0.2	0.713889	0.913707	0.69697	0.0311411	0.13854	RNA-DDA
A2RRP1	NBAS	0.4	0.75	0.948312	-0.401099	0.175774	0.373817	RNA-DDA
A3KMH1	VWA8	0.357143	0.444444	0.77845	0.204396	0.482691	0.671557	RNA-DDA
A5YKK6	CNOT1	0.642857	0.138889	0.540382	-0.235165	0.417484	0.616922	RNA-DDA
A6NDG6	PGP	0.885714	0.0333333	0.364617	0.898901	0	0	RNA-DDA
A6NHR9	SMCHD1	-0.392857	0.395635	0.756325	0.758242	0.00398061	0.04468	RNA-DDA
A6NMZ7	COL6A6	0.571429	0.2	0.625267	0.384615	0.218387	0.420952	RNA-DDA
B0I1T2	MYO1G	0.6	0.35	0.710794	0.818182	0.00373447	0.0427495	RNA-DDA
B9A064	IGLL5	0.142857	0.78254	0.948312	0.336264	0.239828	0.443363	RNA-DDA
L0R6Q1	SLC35A4	0.485714	0.355556	0.710794	0.163636	0.656721	0.798914	RNA-DDA
O00116	AGPS	0.75	0.0662698	0.469539	0.564835	0.0383546	0.153304	RNA-DDA
O00139	KIF2A	-0.3	0.683333	0.911698	0.481818	0.137219	0.322269	RNA-DDA
O00148	DDX39A	0.5	0.45	0.77845	0.576923	0.0425372	0.161579	RNA-DDA
O00151	PDLIM1	0.892857	0.0123016	0.3178	0.648352	0.0145264	0.0877705	RNA-DDA
O00154	ACOT7	0.9	0.0833333	0.483662	0.828571	0.000397439	0.012385	RNA-DDA
O00159	MYO1C	0.357143	0.444444	0.77845	0.204396	0.482691	0.671557	RNA-DDA
O00160	MYO1F	0.392857	0.395635	0.756325	0.769231	0.00325008	0.0381274	RNA-DDA
O00161	SNAP23	0.571429	0.2	0.625267	-0.226374	0.435614	0.630904	RNA-DDA
O00170	AIP	0.857143	0.0238095	0.31798	-0.221978	0.444832	0.639232	RNA-DDA
O00178	GTPBP1	0	1	1	0	1	1	RNA-DDA
O00182	LGALS9	0.678571	0.109524	0.508768	0.034965	0.921184	0.959531	RNA-DDA
O00186	STXBP3	0.714286	0.0880952	0.483662	0.0813187	0.784861	0.878317	RNA-DDA
O00193	C11orf58	0.2	0.916667	1	0.216783	0.499115	0.685061	RNA-DDA
O00194	RAB27B	0.5	0.45	0.77845	0.524476	0.0838846	0.241338	RNA-DDA
O00214	LGALS8	0.828571	0.0583333	0.469539	0.367033	0.19734	0.393918	RNA-DDA
O00217	NDUFS8	0.0857143	0.919444	1	-0.427273	0.192625	0.391119	RNA-DDA
O00231	PSMD11	-0.142857	0.78254	0.948312	0.674725	0.0101486	0.0759843	RNA-DDA
O00232	PSMD12	0.714286	0.0880952	0.483662	-0.182418	0.532152	0.711121	RNA-DDA
O00233	PSMD9	-0.5	0.45	0.77845	-0.131868	0.669269	0.804176	RNA-DDA
O00244	ATOX1	0.0714286	0.906349	1	0.0901099	0.761584	0.864456	RNA-DDA
O00264	PGRMC1	0.607143	0.166667	0.587655	0.793407	0.0011509	0.0230558	RNA-DDA
O00267	SUPT5H	-0.3	0.683333	0.911698	0.281818	0.402136	0.605458	RNA-DDA
O00273	DFFA	0.214286	0.661508	0.906845	-0.173626	0.552566	0.726857	RNA-DDA
O00291	HIP1	0.314286	0.563889	0.845708	0.701099	0.00686211	0.0603222	RNA-DDA
O00299	CLIC1	-0.357143	0.444444	0.77845	-0.292308	0.309938	0.520767	RNA-DDA
O00303	EIF3F	0.107143	0.839683	0.962518	-0.345055	0.227139	0.430034	RNA-DDA
O00330	PDHX	0.8	0.133333	0.540382	0.321678	0.308312	0.519852	RNA-DDA
O00339	MATN2	0.4	0.516667	0.826839	0.783217	0.00411545	0.04468	RNA-DDA
O00391	QSOX1	0.535714	0.235714	0.641427	0.67033	0.0149184	0.089497	RNA-DDA
O00401	WASL	0.3	0.683333	0.911698	-0.245455	0.468184	0.662464	RNA-DDA
O00410	IPO5	0.0357143	0.963492	1	0.0285714	0.927566	0.963792	RNA-DDA
O00429	DNM1L	0.785714	0.0480159	0.434986	0.182418	0.532152	0.711121	RNA-DDA
O00442	RTCA	0.6	0.241667	0.641427	0.156044	0.59441	0.757186	RNA-DDA
O00468	AGRN	0	1	1	0.274725	0.341083	0.549154	RNA-DDA
O00471	EXOC5	-0.371429	0.497222	0.807881	-0.137363	0.656	0.798181	RNA-DDA
O00483	NDUFA4	0.371429	0.497222	0.807881	0.131868	0.669269	0.804176	RNA-DDA
O00487	PSMD14	-0.6	0.241667	0.641427	-0.169231	0.562903	0.73343	RNA-DDA
O00499	BIN1	0.257143	0.658333	0.906845	0.274725	0.341083	0.549154	RNA-DDA
O00505	KPNA3	0	1	1	0.476923	0.0871837	0.244209	RNA-DDA
O00534	VWA5A	0.857143	0.0238095	0.31798	0.573626	0.0349735	0.144776	RNA-DDA
O00560	SDCBP	0.142857	0.802778	0.955864	0.461538	0.114936	0.289967	RNA-DDA
O00567	NOP56	-0.285714	0.555952	0.845708	0.0681319	0.820101	0.899914	RNA-DDA
O00571	DDX3X	0.107143	0.839683	0.962518	-0.643956	0.0153782	0.0904026	RNA-DDA
O00584	RNASET2	0.257143	0.658333	0.906845	0.384615	0.218387	0.420952	RNA-DDA
O00592	PODXL	0.5	0.266667	0.662093	0.709091	0.0275141	0.127811	RNA-DDA
O00629	KPNA4	0.371429	0.497222	0.807881	0.261538	0.365589	0.571961	RNA-DDA
O00743	PPP6C	-0.1	0.95	1	-0.296703	0.302427	0.512497	RNA-DDA
O00754	MAN2B1	0.714286	0.136111	0.540382	-0.0813187	0.784861	0.878317	RNA-DDA
O00764	PDXK	0.321429	0.497619	0.807881	0.802198	0.000914789	0.0200451	RNA-DDA
O14497	ARID1A	0.4	0.516667	0.826839	0.131868	0.669269	0.804176	RNA-DDA
O14498	ISLR	0.464286	0.302381	0.694651	0.594406	0.0457531	0.167097	RNA-DDA
O14561	NDUFAB1	0.6	0.241667	0.641427	0.153846	0.63514	0.783909	RNA-DDA
O14579	COPE	0.714286	0.136111	0.540382	0.0549451	0.863236	0.923767	RNA-DDA
O14617	AP3D1	0.6	0.241667	0.641427	0.327473	0.252961	0.461556	RNA-DDA
O14618	CCS	-0.214286	0.661508	0.906845	-0.0373626	0.903515	0.946339	RNA-DDA
O14672	ADAM10	-0.464286	0.302381	0.694651	-0.446154	0.111894	0.285829	RNA-DDA
O14737	PDCD5	0.657143	0.175	0.593413	0.17033	0.578544	0.747157	RNA-DDA
O14744	PRMT5	0.857143	0.0238095	0.31798	0.248352	0.391062	0.593648	RNA-DDA
O14745	SLC9A3R1	1	0.000396825	0.0763152	0.78022	0.00157791	0.0277308	RNA-DDA
O14773	TPP1	0.0857143	0.919444	1	0.263736	0.383492	0.589469	RNA-DDA
O14776	TCERG1	0.485714	0.355556	0.710794	0.147253	0.615812	0.772682	RNA-DDA
O14818	PSMA7	0.785714	0.0480159	0.434986	0.626374	0.0191759	0.102276	RNA-DDA
O14828	SCAMP3	0.214286	0.661508	0.906845	0.362637	0.203081	0.40204	RNA-DDA
O14841	OPLAH	0.214286	0.661508	0.906845	0.60989	0.03029	0.135028	RNA-DDA
O14879	IFIT3	0.8	0.133333	0.540382	0.846154	0.000435351	0.0130819	RNA-DDA
O14880	MGST3	0.7	0.233333	0.641427	0.398601	0.200973	0.400459	RNA-DDA
O14908	GIPC1	0.4	0.75	0.948312	0.48951	0.109632	0.283712	RNA-DDA
O14920	IKBKB	0.75	0.0662698	0.469539	-0.556044	0.0419772	0.160266	RNA-DDA
O14925	TIMM23	0.1	0.95	1	0.839161	0.00119187	0.0235264	RNA-DDA
O14929	HAT1	0.142857	0.802778	0.955864	0.476923	0.0871837	0.244209	RNA-DDA
O14936	CASK	0.785714	0.0480159	0.434986	0.476923	0.0871837	0.244209	RNA-DDA
O14964	HGS	0.6	0.241667	0.641427	-0.236264	0.436693	0.630904	RNA-DDA
O14974	PPP1R12A	0.5	0.266667	0.662093	-0.195604	0.502198	0.686494	RNA-DDA
O14976	GAK	0.357143	0.444444	0.77845	0.617582	0.0213254	0.110162	RNA-DDA
O14979	HNRNPDL	0.142857	0.802778	0.955864	0.0714286	0.820632	0.899914	RNA-DDA
O14980	XPO1	0.535714	0.235714	0.641427	0.274725	0.341083	0.549154	RNA-DDA
O15020	SPTBN2	0.3	0.683333	0.911698	0.354545	0.286103	0.500327	RNA-DDA
O15027	SEC16A	0.642857	0.138889	0.540382	0.696703	0.00734327	0.0639463	RNA-DDA
O15031	PLXNB2	-0.285714	0.555952	0.845708	0.279121	0.333132	0.542933	RNA-DDA
O15067	PFAS	0.428571	0.353571	0.710794	0.402198	0.155263	0.349289	RNA-DDA
O15075	DCLK1	0.928571	0.00674603	0.292952	0.920879	0	0	RNA-DDA
O15084	ANKRD28	0.8	0.333333	0.710794	0.202797	0.5281	0.711121	RNA-DDA
O15111	CHUK	0.0857143	0.919444	1	0.481818	0.137219	0.322269	RNA-DDA
O15126	SCAMP1	-0.0285714	1	1	-0.0699301	0.834447	0.90892	RNA-DDA
O15127	SCAMP2	0.371429	0.497222	0.807881	-0.0659341	0.834786	0.90892	RNA-DDA
O15143	ARPC1B	0.642857	0.138889	0.540382	0.173626	0.552566	0.726857	RNA-DDA
O15144	ARPC2	0.357143	0.444444	0.77845	0.116484	0.692996	0.820214	RNA-DDA
O15145	ARPC3	0.542857	0.297222	0.694651	-0.377622	0.227443	0.430034	RNA-DDA
O15173	PGRMC2	-0.0357143	0.963492	1	0.0241758	0.939615	0.969725	RNA-DDA
O15212	PFDN6	0.771429	0.102778	0.508768	0.13986	0.667151	0.804176	RNA-DDA
O15230	LAMA5	-0.142857	0.78254	0.948312	-0.173626	0.552566	0.726857	RNA-DDA
O15247	CLIC2	0.535714	0.235714	0.641427	0.615385	0.0285399	0.130438	RNA-DDA
O15254	ACOX3	0.0285714	1	1	0.679121	0.00953098	0.0731506	RNA-DDA
O15294	OGT	-0.485714	0.355556	0.710794	-0.2	0.492398	0.677223	RNA-DDA
O15305	PMM2	0.0714286	0.906349	1	0.406593	0.150475	0.344038	RNA-DDA
O15327	INPP4B	0.885714	0.0333333	0.364617	0.290909	0.386435	0.592099	RNA-DDA
O15355	PPM1G	-0.1	0.95	1	0.472527	0.0904461	0.250326	RNA-DDA
O15357	INPPL1	0.3	0.683333	0.911698	0.559441	0.0627487	0.201701	RNA-DDA
O15371	EIF3D	-0.5	0.266667	0.662093	-0.0593407	0.843784	0.913888	RNA-DDA
O15372	EIF3H	0.142857	0.78254	0.948312	0.358242	0.208931	0.411127	RNA-DDA
O15382	BCAT2	0.892857	0.0123016	0.3178	0.78022	0.00262062	0.034655	RNA-DDA
O15400	STX7	0.3	0.683333	0.911698	0.450549	0.124701	0.305444	RNA-DDA
O15460	P4HA2	0.5	0.45	0.77845	0.615385	0.0285399	0.130438	RNA-DDA
O15498	YKT6	0.535714	0.235714	0.641427	0.503497	0.0987516	0.26556	RNA-DDA
O15511	ARPC5	-0.0857143	0.919444	1	-0.0714286	0.820632	0.899914	RNA-DDA
O15533	TAPBP	0.142857	0.78254	0.948312	0.762637	0.00230609	0.0324057	RNA-DDA
O15551	CLDN3	0	1	1	0.618182	0.0478169	0.17136	RNA-DDA
O43143	DHX15	0.642857	0.138889	0.540382	0.371429	0.191707	0.389607	RNA-DDA
O43148	RNMT	0.371429	0.497222	0.807881	0.225275	0.458992	0.653857	RNA-DDA
O43149	ZZEF1	-0.3	0.683333	0.911698	0.58042	0.0520862	0.182667	RNA-DDA
O43172	PRPF4	0.25	0.594841	0.868143	-0.236264	0.436693	0.630904	RNA-DDA
O43175	PHGDH	0.821429	0.034127	0.364617	0.797802	0.00102833	0.0213632	RNA-DDA
O43237	DYNC1LI2	0.464286	0.302381	0.694651	0.481319	0.0840075	0.241338	RNA-DDA
O43242	PSMD3	0.75	0.0662698	0.469539	0.296703	0.302427	0.512497	RNA-DDA
O43252	PAPSS1	0.535714	0.235714	0.641427	0.353846	0.214891	0.416718	RNA-DDA
O43264	ZW10	-0.2	0.713889	0.913707	0.393407	0.165148	0.35928	RNA-DDA
O43278	SPINT1	0.0857143	0.919444	1	0.521978	0.0706348	0.215462	RNA-DDA
O43290	SART1	0	1	1	0.261538	0.365589	0.571961	RNA-DDA
O43301	HSPA12A	0.142857	0.802778	0.955864	-0.0629371	0.851682	0.916494	RNA-DDA
O43324	EEF1E1	0.942857	0.0166667	0.3178	0.0909091	0.783197	0.878317	RNA-DDA
O43390	HNRNPR	0.607143	0.166667	0.587655	0.0461538	0.879545	0.933494	RNA-DDA
O43395	PRPF3	-0.257143	0.658333	0.906845	0.32967	0.271458	0.481979	RNA-DDA
O43396	TXNL1	0.785714	0.0480159	0.434986	-0.125275	0.670604	0.804176	RNA-DDA
O43399	TPD52L2	0.571429	0.2	0.625267	0.314286	0.273494	0.483172	RNA-DDA
O43447	PPIH	-0.371429	0.497222	0.807881	0.154545	0.653539	0.797059	RNA-DDA
O43464	HTRA2	0.4	0.516667	0.826839	-0.181818	0.595219	0.757786	RNA-DDA
O43488	AKR7A2	0.857143	0.0238095	0.31798	0.578022	0.0333702	0.142251	RNA-DDA
O43491	EPB41L2	0.392857	0.395635	0.756325	0.454945	0.10438	0.274984	RNA-DDA
O43570	CA12	0.7	0.233333	0.641427	0.657343	0.0239811	0.117822	RNA-DDA
O43583	DENR	0.2	0.713889	0.913707	0.139394	0.707204	0.829879	RNA-DDA
O43592	XPOT	0.1	0.95	1	0.459341	0.100762	0.26818	RNA-DDA
O43615	TIMM44	0.771429	0.102778	0.508768	0.498901	0.0721394	0.218824	RNA-DDA
O43617	TRAPPC3	0	1	1	0.00699301	0.99123	0.997603	RNA-DDA
O43633	CHMP2A	0.6	0.241667	0.641427	0.481818	0.137219	0.322269	RNA-DDA
O43660	PLRG1	0.392857	0.395635	0.756325	-0.00659341	0.987913	0.997603	RNA-DDA
O43665	RGS10	0.9	0.0833333	0.483662	-0.043956	0.891847	0.939146	RNA-DDA
O43670	ZNF207	0.2	0.713889	0.913707	0.0164835	0.96386	0.982544	RNA-DDA
O43681	ASNA1	0.392857	0.395635	0.756325	0.375824	0.186181	0.385122	RNA-DDA
O43684	BUB3	-0.392857	0.395635	0.756325	0.248352	0.391062	0.593648	RNA-DDA
O43707	ACTN4	-0.357143	0.444444	0.77845	0.178022	0.542316	0.719024	RNA-DDA
O43708	GSTZ1	1	0.0166667	0.3178	0.954545	0	0	RNA-DDA
O43747	AP1G1	0.75	0.0662698	0.469539	0.213187	0.463566	0.656759	RNA-DDA
O43765	SGTA	-0.657143	0.175	0.593413	0.556044	0.0419772	0.160266	RNA-DDA
O43772	SLC25A20	0.392857	0.395635	0.756325	0.532967	0.0641622	0.204777	RNA-DDA
O43776	NARS	0.321429	0.497619	0.807881	0.56044	0.040135	0.156681	RNA-DDA
O43795	MYO1B	0.392857	0.395635	0.756325	0.345055	0.227139	0.430034	RNA-DDA
O43809	NUDT21	0.285714	0.555952	0.845708	-0.0725275	0.808314	0.893393	RNA-DDA
O43813	LANCL1	0.535714	0.235714	0.641427	0.802198	0.00162431	0.0279808	RNA-DDA
O43815	STRN	0.642857	0.138889	0.540382	0.147253	0.615812	0.772682	RNA-DDA
O43837	IDH3B	0.928571	0.00674603	0.292952	0.349451	0.22096	0.422163	RNA-DDA
O43847	NRDC	0.371429	0.497222	0.807881	0.391608	0.209564	0.411127	RNA-DDA
O43852	CALU	0.714286	0.0880952	0.483662	0.296703	0.302427	0.512497	RNA-DDA
O43865	AHCYL1	0.857143	0.0238095	0.31798	0.942857	0	0	RNA-DDA
O43920	NDUFS5	-0.7	0.233333	0.641427	0.048951	0.886335	0.939146	RNA-DDA
O60216	RAD21	0.428571	0.419444	0.777121	0.305495	0.287738	0.500586	RNA-DDA
O60234	GMFG	0.1	0.95	1	0.576923	0.0425372	0.161579	RNA-DDA
O60240	PLIN1	-0.428571	0.419444	0.777121	0.52967	0.0543996	0.188162	RNA-DDA
O60256	PRPSAP2	0	1	1	0.483516	0.0970371	0.262107	RNA-DDA
O60264	SMARCA5	0.142857	0.78254	0.948312	-0.0021978	1	1	RNA-DDA
O60271	SPAG9	-0.428571	0.353571	0.710794	0.446154	0.111894	0.285829	RNA-DDA
O60306	AQR	0.142857	0.802778	0.955864	-0.27972	0.378709	0.586268	RNA-DDA
O60313	OPA1	0.142857	0.78254	0.948312	0.551648	0.0438823	0.162203	RNA-DDA
O60341	KDM1A	0.357143	0.444444	0.77845	0.525275	0.0567106	0.189721	RNA-DDA
O60437	PPL	-0.571429	0.2	0.625267	0.397802	0.160153	0.356479	RNA-DDA
O60488	ACSL4	0.0714286	0.906349	1	0.423077	0.1516	0.345204	RNA-DDA
O60493	SNX3	0.142857	0.78254	0.948312	0.485714	0.0809161	0.235472	RNA-DDA
O60502	OGA	0.428571	0.353571	0.710794	0.463736	0.097234	0.262107	RNA-DDA
O60504	SORBS3	0.6	0.241667	0.641427	-0.0769231	0.817283	0.899914	RNA-DDA
O60506	SYNCRIP	0.0357143	0.963492	1	0.349451	0.22096	0.422163	RNA-DDA
O60547	GMDS	0.321429	0.497619	0.807881	0.657143	0.0129319	0.0841014	RNA-DDA
O60568	PLOD3	-0.5	0.266667	0.662093	0.813187	0.00123886	0.0239619	RNA-DDA
O60610	DIAPH1	0.535714	0.235714	0.641427	0.538462	0.0499891	0.17756	RNA-DDA
O60613	SELENOF	0.2	0.916667	1	-0.223776	0.484911	0.673671	RNA-DDA
O60645	EXOC3	-0.371429	0.497222	0.807881	-0.0857143	0.773199	0.870447	RNA-DDA
O60664	PLIN3	0.428571	0.353571	0.710794	0.173626	0.552566	0.726857	RNA-DDA
O60684	KPNA6	-0.1	0.95	1	-0.0494505	0.877523	0.933494	RNA-DDA
O60701	UGDH	-0.428571	0.353571	0.710794	0.23956	0.408572	0.608294	RNA-DDA
O60716	CTNND1	-0.285714	0.555952	0.845708	0.661538	0.012187	0.0821129	RNA-DDA
O60749	SNX2	0.25	0.594841	0.868143	0.679121	0.00953098	0.0731506	RNA-DDA
O60762	DPM1	0.0857143	0.919444	1	0.032967	0.920585	0.959531	RNA-DDA
O60763	USO1	0.142857	0.78254	0.948312	0.30989	0.28056	0.491145	RNA-DDA
O60784	TOM1	0.428571	0.419444	0.777121	-0.204396	0.482691	0.671557	RNA-DDA
O60826	CCDC22	0.142857	0.802778	0.955864	-0.112088	0.704285	0.826887	RNA-DDA
O60832	DKC1	0.5	0.266667	0.662093	0.292308	0.309938	0.520767	RNA-DDA
O60884	DNAJA2	0.1	0.95	1	0.740659	0.00352663	0.0407865	RNA-DDA
O60888	CUTA	0.485714	0.355556	0.710794	0.00699301	0.99123	0.997603	RNA-DDA
O60934	NBN	0.485714	0.355556	0.710794	0.243956	0.399765	0.605086	RNA-DDA
O75083	WDR1	-0.0714286	0.906349	1	-0.0769231	0.796566	0.887432	RNA-DDA
O75093	SLIT1	0.0857143	0.919444	1	0.156044	0.59441	0.757186	RNA-DDA
O75116	ROCK2	-0.107143	0.839683	0.962518	0.296703	0.302427	0.512497	RNA-DDA
O75122	CLASP2	0	1	1	0.21978	0.470353	0.663673	RNA-DDA
O75131	CPNE3	-0.428571	0.353571	0.710794	0.753846	0.00274901	0.0354474	RNA-DDA
O75146	HIP1R	-0.1	0.95	1	0.197802	0.517155	0.701243	RNA-DDA
O75165	DNAJC13	1	0.000396825	0.0763152	0.415385	0.141207	0.329222	RNA-DDA
O75223	GGCT	0.107143	0.839683	0.962518	0.556044	0.0419772	0.160266	RNA-DDA
O75251	NDUFS7	-0.542857	0.297222	0.694651	-0.1	0.775665	0.872202	RNA-DDA
O75306	NDUFS2	-0.0714286	0.906349	1	-0.147253	0.615812	0.772682	RNA-DDA
O75323	NIPSNAP2	0.942857	0.0166667	0.3178	0.327473	0.252961	0.461556	RNA-DDA
O75339	CILP	0.428571	0.353571	0.710794	0.412587	0.184481	0.385122	RNA-DDA
O75340	PDCD6	0.321429	0.497619	0.807881	0.38022	0.180764	0.380106	RNA-DDA
O75347	TBCA	0.142857	0.78254	0.948312	0.6	0.0261743	0.12495	RNA-DDA
O75348	ATP6V1G1	0.9	0.0833333	0.483662	0.127273	0.713791	0.835258	RNA-DDA
O75351	VPS4B	-0.535714	0.235714	0.641427	0.173626	0.552566	0.726857	RNA-DDA
O75367	H2AFY	0.571429	0.2	0.625267	0.0417582	0.891519	0.939146	RNA-DDA
O75368	SH3BGRL	0.642857	0.138889	0.540382	0.424176	0.132342	0.317008	RNA-DDA
O75369	FLNB	0.821429	0.034127	0.364617	0.714286	0.00556165	0.054333	RNA-DDA
O75380	NDUFS6	-0.5	0.45	0.77845	-0.356643	0.256013	0.465987	RNA-DDA
O75390	CS	0.642857	0.138889	0.540382	-0.0989011	0.738503	0.853221	RNA-DDA
O75396	SEC22B	0.75	0.0662698	0.469539	0.318681	0.266538	0.475502	RNA-DDA
O75427	LRCH4	0.6	0.416667	0.777121	0.426573	0.1689	0.366139	RNA-DDA
O75436	VPS26A	0.142857	0.78254	0.948312	0.0681319	0.820101	0.899914	RNA-DDA
O75439	PMPCB	0.142857	0.78254	0.948312	0.296703	0.302427	0.512497	RNA-DDA
O75489	NDUFS3	0.642857	0.138889	0.540382	0.0725275	0.808314	0.893393	RNA-DDA
O75503	CLN5	0.6	0.35	0.710794	0.653846	0.0183249	0.101518	RNA-DDA
O75521	ECI2	-0.257143	0.658333	0.906845	0.428571	0.14593	0.337197	RNA-DDA
O75531	BANF1	0.1	0.95	1	-0.0549451	0.863236	0.923767	RNA-DDA
O75533	SF3B1	-0.428571	0.353571	0.710794	-0.0813187	0.784861	0.878317	RNA-DDA
O75534	CSDE1	0.428571	0.353571	0.710794	0.208791	0.47308	0.663673	RNA-DDA
O75569	PRKRA	0.785714	0.0480159	0.434986	0.373626	0.209431	0.411127	RNA-DDA
O75608	LYPLA1	0.25	0.594841	0.868143	0.727473	0.00445727	0.0465145	RNA-DDA
O75643	SNRNP200	0.607143	0.166667	0.587655	0.358242	0.208931	0.411127	RNA-DDA
O75663	TIPRL	0.2	0.783333	0.948312	0.433566	0.161446	0.356996	RNA-DDA
O75688	PPM1B	-0.642857	0.138889	0.540382	0.103297	0.727041	0.844617	RNA-DDA
O75694	NUP155	0.75	0.0662698	0.469539	-0.221978	0.444832	0.639232	RNA-DDA
O75695	RP2	-0.542857	0.297222	0.694651	0.260606	0.469675	0.663673	RNA-DDA
O75718	CRTAP	0.142857	0.802778	0.955864	0.027972	0.938663	0.969725	RNA-DDA
O75746	SLC25A12	0.678571	0.109524	0.508768	0.393407	0.165148	0.35928	RNA-DDA
O75752	B3GALNT1	-0.714286	0.0880952	0.483662	0.0604396	0.848989	0.913888	RNA-DDA
O75781	PALM	-0.0357143	0.963492	1	0	1	1	RNA-DDA
O75821	EIF3G	-0.142857	0.78254	0.948312	-0.159341	0.603931	0.764547	RNA-DDA
O75822	EIF3J	0.857143	0.0238095	0.31798	0.0989011	0.75073	0.856033	RNA-DDA
O75828	CBR3	0.25	0.594841	0.868143	0.525275	0.0567106	0.189721	RNA-DDA
O75832	PSMD10	0.7	0.233333	0.641427	-0.345455	0.299388	0.512497	RNA-DDA
O75843	AP1G2	0.714286	0.0880952	0.483662	0.675824	0.013897	0.0869337	RNA-DDA
O75844	ZMPSTE24	0.7	0.233333	0.641427	0.151648	0.605072	0.764547	RNA-DDA
O75874	IDH1	0	1	1	0.731868	0.0041288	0.04468	RNA-DDA
O75886	STAM2	-0.214286	0.661508	0.906845	-0.209091	0.539114	0.719024	RNA-DDA
O75891	ALDH1L1	0.0357143	0.963492	1	0.174825	0.58826	0.753631	RNA-DDA
O75915	ARL6IP5	0.0357143	0.963492	1	-0.0681319	0.820101	0.899914	RNA-DDA
O75935	DCTN3	-0.314286	0.563889	0.845708	-0.559441	0.0627487	0.201701	RNA-DDA
O75937	DNAJC8	0.5	0.45	0.77845	0.454545	0.163386	0.359044	RNA-DDA
O75947	ATP5PD	0.678571	0.109524	0.508768	-0.226374	0.435614	0.630904	RNA-DDA
O75955	FLOT1	0.785714	0.0480159	0.434986	0.841758	0.000225486	0.00867282	RNA-DDA
O75964	ATP5MG	0.535714	0.235714	0.641427	0.151648	0.605072	0.764547	RNA-DDA
O75976	CPD	-0.314286	0.563889	0.845708	0.272727	0.418167	0.617661	RNA-DDA
O76003	GLRX3	-0.464286	0.302381	0.694651	0.459341	0.100762	0.26818	RNA-DDA
O76021	RSL1D1	0.6	0.241667	0.641427	0.182418	0.532152	0.711121	RNA-DDA
O76031	CLPX	0.464286	0.302381	0.694651	0.116484	0.692996	0.820214	RNA-DDA
O76070	SNCG	0.771429	0.102778	0.508768	0.890909	0.000428361	0.0130819	RNA-DDA
O76094	SRP72	0.5	0.266667	0.662093	0.134066	0.648476	0.793184	RNA-DDA
O94760	DDAH1	0.0714286	0.906349	1	0.725275	0.00689166	0.0603222	RNA-DDA
O94776	MTA2	-0.214286	0.661508	0.906845	0.0769231	0.796566	0.887432	RNA-DDA
O94804	STK10	1	0.0166667	0.3178	0.0629371	0.851682	0.916494	RNA-DDA
O94826	TOMM70	0.107143	0.839683	0.962518	0.626374	0.0191759	0.102276	RNA-DDA
O94832	MYO1D	0.535714	0.235714	0.641427	0.837363	0.000277387	0.00998446	RNA-DDA
O94855	SEC24D	0.642857	0.138889	0.540382	0.375824	0.186181	0.385122	RNA-DDA
O94874	UFL1	0.714286	0.0880952	0.483662	0.0857143	0.773199	0.870447	RNA-DDA
O94875	SORBS2	0.714286	0.136111	0.540382	0.846154	0.000178547	0.00719642	RNA-DDA
O94888	UBXN7	0.142857	0.802778	0.955864	0.137363	0.656	0.798181	RNA-DDA
O94901	SUN1	0.6	0.416667	0.777121	0.0989011	0.75073	0.856033	RNA-DDA
O94903	PLPBP	0.464286	0.302381	0.694651	0.456044	0.119749	0.297515	RNA-DDA
O94905	ERLIN2	0.892857	0.0123016	0.3178	0.912088	0	0	RNA-DDA
O94906	PRPF6	-0.928571	0.00674603	0.292952	0.454945	0.10438	0.274984	RNA-DDA
O94925	GLS	-0.214286	0.661508	0.906845	0.533333	0.147525	0.339485	RNA-DDA
O94973	AP2A2	-0.357143	0.444444	0.77845	0.542857	0.047887	0.17136	RNA-DDA
O94979	SEC31A	0.214286	0.661508	0.906845	0.353846	0.214891	0.416718	RNA-DDA
O94985	CLSTN1	-0.142857	0.78254	0.948312	-0.244755	0.443504	0.639232	RNA-DDA
O95154	AKR7A3	1	0.00277778	0.219967	0.917582	0	0	RNA-DDA
O95159	ZFPL1	0.7	0.233333	0.641427	0.434066	0.140407	0.329066	RNA-DDA
O95168	NDUFB4	0.6	0.241667	0.641427	0.25532	0.476493	0.668183	RNA-DDA
O95197	RTN3	0.5	1	1	0.5	0.0849828	0.242176	RNA-DDA
O95202	LETM1	0.785714	0.0480159	0.434986	0.828571	0.000397439	0.012385	RNA-DDA
O95219	SNX4	-0.2	0.713889	0.913707	-0.258242	0.393835	0.597724	RNA-DDA
O95292	VAPB	0.542857	0.297222	0.694651	0.683516	0.00894266	0.0700734	RNA-DDA
O95298	NDUFC2	0.142857	0.802778	0.955864	0.406061	0.247371	0.452829	RNA-DDA
O95299	NDUFA10	0.857143	0.0238095	0.31798	0.134066	0.648476	0.793184	RNA-DDA
O95302	FKBP9	0.607143	0.166667	0.587655	0.727473	0.00445727	0.0465145	RNA-DDA
O95336	PGLS	-0.107143	0.839683	0.962518	0.397802	0.160153	0.356479	RNA-DDA
O95340	PAPSS2	0.571429	0.2	0.625267	0.903297	0	0	RNA-DDA
O95352	ATG7	-0.214286	0.661508	0.906845	0.652747	0.0137114	0.0860124	RNA-DDA
O95372	LYPLA2	0.0285714	1	1	-0.0274725	0.934992	0.969725	RNA-DDA
O95373	IPO7	0.357143	0.444444	0.77845	0.424176	0.132342	0.317008	RNA-DDA
O95394	PGM3	0.714286	0.0880952	0.483662	0.810989	0.000712893	0.0176415	RNA-DDA
O95396	MOCS3	0.8	0.333333	0.710794	0.51049	0.0936054	0.256955	RNA-DDA
O95425	SVIL	0.0285714	1	1	0.774725	0.00292338	0.0364394	RNA-DDA
O95433	AHSA1	0.928571	0.00674603	0.292952	0.265934	0.357312	0.562721	RNA-DDA
O95456	PSMG1	0.464286	0.302381	0.694651	-0.0181818	0.967576	0.985139	RNA-DDA
O95466	FMNL1	0.314286	0.563889	0.845708	0.48951	0.109632	0.283712	RNA-DDA
O95470	SGPL1	0.857143	0.0238095	0.31798	0.428571	0.128058	0.309945	RNA-DDA
O95479	H6PD	0.857143	0.0238095	0.31798	0.331868	0.246339	0.452532	RNA-DDA
O95486	SEC24A	0.657143	0.175	0.593413	-0.00549451	0.99277	0.998555	RNA-DDA
O95487	SEC24B	0.2	0.783333	0.948312	-0.172727	0.614426	0.772682	RNA-DDA
O95571	ETHE1	0.214286	0.661508	0.906845	0.505495	0.0812151	0.23624	RNA-DDA
O95573	ACSL3	-0.142857	0.78254	0.948312	-0.116484	0.692996	0.820214	RNA-DDA
O95630	STAMBP	-0.9	0.0833333	0.483662	0.402803	0.194202	0.393845	RNA-DDA
O95671	ASMTL	0.857143	0.0238095	0.31798	0.784615	0.00142517	0.0259265	RNA-DDA
O95674	CDS2	0.485714	0.355556	0.710794	0.393939	0.262887	0.473849	RNA-DDA
O95716	RAB3D	0.678571	0.109524	0.508768	0.230769	0.426498	0.624621	RNA-DDA
O95721	SNAP29	-0.142857	0.802778	0.955864	0.0454545	0.902918	0.946339	RNA-DDA
O95747	OXSR1	-0.678571	0.109524	0.508768	-0.0637363	0.831925	0.90892	RNA-DDA
O95749	GGPS1	0.657143	0.175	0.593413	0.384615	0.218387	0.420952	RNA-DDA
O95758	PTBP3	0.9	0.0833333	0.483662	0.236264	0.436693	0.630904	RNA-DDA
O95777	LSM8	-0.257143	0.658333	0.906845	0.309091	0.387055	0.592645	RNA-DDA
O95782	AP2A1	0.892857	0.0123016	0.3178	0.178022	0.542316	0.719024	RNA-DDA
O95786	DDX58	0.75	0.0662698	0.469539	0.824176	0.000466305	0.0138881	RNA-DDA
O95793	STAU1	-0.107143	0.839683	0.962518	0.854945	9.82919e-05	0.0045007	RNA-DDA
O95816	BAG2	0	1	1	0.563636	0.0957916	0.262107	RNA-DDA
O95831	AIFM1	0.75	0.0662698	0.469539	0.173626	0.552566	0.726857	RNA-DDA
O95834	EML2	0.714286	0.0880952	0.483662	0.714286	0.00556165	0.054333	RNA-DDA
O95861	BPNT1	0.571429	0.2	0.625267	0.393407	0.165148	0.35928	RNA-DDA
O95865	DDAH2	0.642857	0.138889	0.540382	0.507692	0.0666902	0.209469	RNA-DDA
O95870	ABHD16A	0.371429	0.497222	0.807881	0.571429	0.0448907	0.165205	RNA-DDA
O95989	NUDT3	-0.257143	0.658333	0.906845	-0.142857	0.626627	0.77791	RNA-DDA
O95994	AGR2	0.0857143	0.919444	1	0.873626	6.81738e-05	0.00370063	RNA-DDA
O96008	TOMM40	0.5	0.266667	0.662093	0.525275	0.0567106	0.189721	RNA-DDA
O96011	PEX11B	0.8	0.133333	0.540382	0.314685	0.319472	0.528735	RNA-DDA
O96019	ACTL6A	0.0714286	0.906349	1	-0.0241758	0.939615	0.969725	RNA-DDA
P00167	CYB5A	0.392857	0.395635	0.756325	0.393407	0.165148	0.35928	RNA-DDA
P00325	ADH1B	0.107143	0.839683	0.962518	0.467033	0.11026	0.284352	RNA-DDA
P00338	LDHA	-0.0714286	0.906349	1	-0.0417582	0.891519	0.939146	RNA-DDA
P00352	ALDH1A1	-0.25	0.594841	0.868143	0.107692	0.715634	0.835258	RNA-DDA
P00367	GLUD1	-0.714286	0.0880952	0.483662	-0.0945055	0.750018	0.856033	RNA-DDA
P00387	CYB5R3	-0.0714286	0.906349	1	-0.0021978	1	1	RNA-DDA
P00390	GSR	0.857143	0.0238095	0.31798	0.626374	0.0191759	0.102276	RNA-DDA
P00403	MT-CO2	0.321429	0.497619	0.807881	0.301099	0.295027	0.509448	RNA-DDA
P00441	SOD1	0.678571	0.109524	0.508768	0.213187	0.463566	0.656759	RNA-DDA
P00450	CP	0.392857	0.395635	0.756325	0.186813	0.522077	0.705501	RNA-DDA
P00488	F13A1	-0.107143	0.839683	0.962518	-0.0285714	0.927566	0.963792	RNA-DDA
P00491	PNP	0.571429	0.2	0.625267	0.679121	0.00953098	0.0731506	RNA-DDA
P00492	HPRT1	-0.0714286	0.906349	1	0.402198	0.155263	0.349289	RNA-DDA
P00505	GOT2	0.642857	0.138889	0.540382	0.327473	0.252961	0.461556	RNA-DDA
P00558	PGK1	0.857143	0.0238095	0.31798	0.0901099	0.761584	0.864456	RNA-DDA
P00568	AK1	0.535714	0.235714	0.641427	0.349451	0.22096	0.422163	RNA-DDA
P00738	HP	0.464286	0.302381	0.694651	-0.373626	0.209431	0.411127	RNA-DDA
P00746	CFD	-0.6	0.241667	0.641427	-0.345455	0.330549	0.541595	RNA-DDA
P00748	F12	-0.178571	0.713095	0.913707	0.118881	0.716184	0.835755	RNA-DDA
P00751	CFB	-0.285714	0.555952	0.845708	0.520879	0.0590939	0.195556	RNA-DDA
P00813	ADA	0.1	0.95	1	0.379121	0.202388	0.40204	RNA-DDA
P00918	CA2	0.428571	0.353571	0.710794	0.63956	0.0162679	0.0923267	RNA-DDA
P00966	ASS1	0.542857	0.297222	0.694651	0.815385	0.000623627	0.0172742	RNA-DDA
P01008	SERPINC1	0.6	0.35	0.710794	-0.030303	0.94571	0.975401	RNA-DDA
P01009	SERPINA1	0.214286	0.661508	0.906845	0.12967	0.659506	0.799268	RNA-DDA
P01011	SERPINA3	0.0285714	1	1	-0.0901099	0.761584	0.864456	RNA-DDA
P01019	AGT	-0.142857	0.78254	0.948312	0.314286	0.273494	0.483172	RNA-DDA
P01023	A2M	0.857143	0.0238095	0.31798	0.547253	0.0458518	0.167097	RNA-DDA
P01024	C3	0.464286	0.302381	0.694651	0.349451	0.22096	0.422163	RNA-DDA
P01031	C5	0.428571	0.353571	0.710794	-0.151648	0.605072	0.764547	RNA-DDA
P01033	TIMP1	0.371429	0.497222	0.807881	0.527273	0.100129	0.26818	RNA-DDA
P01034	CST3	0.5	0.266667	0.662093	0.0666667	0.864754	0.923767	RNA-DDA
P01111	NRAS	-0.214286	0.661508	0.906845	0.192308	0.529185	0.711121	RNA-DDA
P01591	JCHAIN	-0.107143	0.839683	0.962518	0.503297	0.0693754	0.212935	RNA-DDA
P01833	PIGR	0.657143	0.175	0.593413	0.454545	0.163386	0.359044	RNA-DDA
P01903	HLA-DRA	0.285714	0.555952	0.845708	-0.192308	0.529185	0.711121	RNA-DDA
P01911	HLA-DRB1	-0.107143	0.839683	0.962518	0.832967	0.000334588	0.011669	RNA-DDA
P02452	COL1A1	0.392857	0.395635	0.756325	0.375824	0.186181	0.385122	RNA-DDA
P02461	COL3A1	0.0357143	0.963492	1	0.683516	0.00894266	0.0700734	RNA-DDA
P02462	COL4A1	0.464286	0.302381	0.694651	-0.373626	0.209431	0.411127	RNA-DDA
P02545	LMNA	0.214286	0.661508	0.906845	-0.0549451	0.855675	0.917856	RNA-DDA
P02549	SPTA1	-0.371429	0.497222	0.807881	-0.281818	0.402136	0.605458	RNA-DDA
P02647	APOA1	-0.178571	0.713095	0.913707	0.321678	0.308312	0.519852	RNA-DDA
P02649	APOE	0.392857	0.395635	0.756325	0.0725275	0.808314	0.893393	RNA-DDA
P02730	SLC4A1	1	0.333333	0.710794	0.214286	0.481851	0.671557	RNA-DDA
P02746	C1QB	0.942857	0.0166667	0.3178	0.412088	0.163386	0.359044	RNA-DDA
P02747	C1QC	0.785714	0.0480159	0.434986	0.424176	0.132342	0.317008	RNA-DDA
P02750	LRG1	-0.892857	0.0123016	0.3178	0.636364	0.0544451	0.188223	RNA-DDA
P02751	FN1	-0.571429	0.2	0.625267	0.771429	0.00191738	0.0293316	RNA-DDA
P02760	AMBP	0.642857	0.138889	0.540382	0.331868	0.246339	0.452532	RNA-DDA
P02763	ORM1	0.8	0.133333	0.540382	-0.17033	0.578544	0.747157	RNA-DDA
P02786	TFRC	0.392857	0.395635	0.756325	0.573626	0.0349735	0.144776	RNA-DDA
P02787	TF	0.678571	0.109524	0.508768	0.534066	0.0521596	0.182667	RNA-DDA
P02788	LTF	0.857143	0.0238095	0.31798	-0.0384615	0.906202	0.947886	RNA-DDA
P02790	HPX	0.642857	0.138889	0.540382	0.520879	0.0590939	0.195556	RNA-DDA
P02792	FTL	-0.357143	0.444444	0.77845	0.116484	0.692996	0.820214	RNA-DDA
P02794	FTH1	0.0357143	0.963492	1	-0.0021978	1	1	RNA-DDA
P03952	KLKB1	-0.0285714	1	1	-0.195604	0.502198	0.686494	RNA-DDA
P04003	C4BPA	0.0857143	0.919444	1	-0.139394	0.707204	0.829879	RNA-DDA
P04004	VTN	0.314286	0.563889	0.845708	-0.151648	0.605072	0.764547	RNA-DDA
P04040	CAT	0.321429	0.497619	0.807881	0.56044	0.040135	0.156681	RNA-DDA
P04062	GBA	0.214286	0.661508	0.906845	0.424176	0.132342	0.317008	RNA-DDA
P04066	FUCA1	0.535714	0.235714	0.641427	0.78022	0.00157791	0.0277308	RNA-DDA
P04075	ALDOA	0.571429	0.2	0.625267	-0.156044	0.59441	0.757186	RNA-DDA
P04080	CSTB	0.392857	0.395635	0.756325	0.0549451	0.855675	0.917856	RNA-DDA
P04083	ANXA1	0.464286	0.302381	0.694651	0.450549	0.108091	0.281019	RNA-DDA
P04114	APOB	0.7	0.233333	0.641427	-0.236364	0.485476	0.674178	RNA-DDA
P04179	SOD2	0.321429	0.497619	0.807881	0.56044	0.040135	0.156681	RNA-DDA
P04181	OAT	0.642857	0.138889	0.540382	0.621978	0.0202287	0.106209	RNA-DDA
P04216	THY1	0.885714	0.0333333	0.364617	0.813187	0.00123886	0.0239619	RNA-DDA
P04217	A1BG	0	1	1	-0.0549451	0.863236	0.923767	RNA-DDA
P04233	CD74	1	0.000396825	0.0763152	0.510989	0.0775693	0.228597	RNA-DDA
P04275	VWF	0.928571	0.00674603	0.292952	0.389011	0.170248	0.366348	RNA-DDA
P04406	GAPDH	0.428571	0.353571	0.710794	0.353846	0.214891	0.416718	RNA-DDA
P04424	ASL	0.142857	0.802778	0.955864	0.318681	0.266538	0.475502	RNA-DDA
P04626	ERBB2	0.107143	0.839683	0.962518	0.472527	0.0904461	0.250326	RNA-DDA
P04632	CAPNS1	0.142857	0.78254	0.948312	0.103297	0.727041	0.844617	RNA-DDA
P04792	HSPB1	0.714286	0.0880952	0.483662	0.204396	0.482691	0.671557	RNA-DDA
P04839	CYBB	0.3	0.683333	0.911698	0.763636	0.00921599	0.0717142	RNA-DDA
P04843	RPN1	0.535714	0.235714	0.641427	0.151648	0.605072	0.764547	RNA-DDA
P04844	RPN2	0.357143	0.444444	0.77845	0.12967	0.659506	0.799268	RNA-DDA
P04899	GNAI2	0.357143	0.444444	0.77845	0.151648	0.605072	0.764547	RNA-DDA
P05023	ATP1A1	0.107143	0.839683	0.962518	0.446154	0.111894	0.285829	RNA-DDA
P05026	ATP1B1	0.178571	0.713095	0.913707	0.701099	0.00686211	0.0603222	RNA-DDA
P05067	APP	0.3	0.683333	0.911698	0.290909	0.386435	0.592099	RNA-DDA
P05090	APOD	0.892857	0.0123016	0.3178	0.538462	0.0499891	0.17756	RNA-DDA
P05091	ALDH2	-0.607143	0.166667	0.587655	0.41978	0.136724	0.322118	RNA-DDA
P05107	ITGB2	0.857143	0.0238095	0.31798	0.89011	0	0	RNA-DDA
P05109	S100A8	0.857143	0.0238095	0.31798	0.745055	0.0032514	0.0381274	RNA-DDA
P05141	SLC25A5	0.0357143	0.963492	1	0.195604	0.502198	0.686494	RNA-DDA
P05154	SERPINA5	0.771429	0.102778	0.508768	0.706294	0.0132861	0.0857419	RNA-DDA
P05155	SERPING1	0.428571	0.353571	0.710794	0.27033	0.349143	0.554789	RNA-DDA
P05156	CFI	-0.0714286	0.906349	1	0.494505	0.0888743	0.248221	RNA-DDA
P05161	ISG15	0.857143	0.0238095	0.31798	0.850549	0.000136252	0.00591683	RNA-DDA
P05165	PCCA	-0.0357143	0.963492	1	0.687912	0.00838258	0.0672505	RNA-DDA
P05166	PCCB	0.107143	0.839683	0.962518	0.30989	0.28056	0.491145	RNA-DDA
P05198	EIF2S1	0.0714286	0.906349	1	0.459341	0.100762	0.26818	RNA-DDA
P05362	ICAM1	0.607143	0.166667	0.587655	0.52967	0.0543996	0.188162	RNA-DDA
P05387	RPLP2	-0.285714	0.555952	0.845708	-0.151648	0.605072	0.764547	RNA-DDA
P05388	RPLP0	-0.571429	0.2	0.625267	-0.0461538	0.879545	0.933494	RNA-DDA
P05413	FABP3	0.0714286	0.906349	1	0.503297	0.0693754	0.212935	RNA-DDA
P05452	CLEC3B	-0.642857	0.138889	0.540382	0.371429	0.191707	0.389607	RNA-DDA
P05455	SSB	0.714286	0.0880952	0.483662	0.591209	0.0288937	0.130438	RNA-DDA
P05546	SERPIND1	0.821429	0.034127	0.364617	-0.160839	0.619356	0.774598	RNA-DDA
P05556	ITGB1	0.178571	0.713095	0.913707	0.476923	0.0871837	0.244209	RNA-DDA
P05783	KRT18	0.214286	0.661508	0.906845	0.283516	0.325291	0.534032	RNA-DDA
P05997	COL5A2	-0.214286	0.661508	0.906845	0.96044	0	0	RNA-DDA
P06132	UROD	0.371429	0.497222	0.807881	0.696703	0.00734327	0.0639463	RNA-DDA
P06280	GLA	0.714286	0.136111	0.540382	0.423077	0.1516	0.345204	RNA-DDA
P06576	ATP5F1B	0.178571	0.713095	0.913707	0.683516	0.00894266	0.0700734	RNA-DDA
P06681	C2	-0.178571	0.713095	0.913707	-0.21978	0.470353	0.663673	RNA-DDA
P06702	S100A9	0.857143	0.0238095	0.31798	0.534066	0.0521596	0.182667	RNA-DDA
P06703	S100A6	0.464286	0.302381	0.694651	0.153846	0.63514	0.783909	RNA-DDA
P06730	EIF4E	-0.285714	0.555952	0.845708	-0.134066	0.648476	0.793184	RNA-DDA
P06733	ENO1	0.464286	0.302381	0.694651	0.701099	0.00686211	0.0603222	RNA-DDA
P06737	PYGL	0.714286	0.0880952	0.483662	0.894505	0	0	RNA-DDA
P06744	GPI	0.535714	0.235714	0.641427	-0.010989	0.975828	0.990843	RNA-DDA
P06748	NPM1	-0.357143	0.444444	0.77845	0.0417582	0.891519	0.939146	RNA-DDA
P06753	TPM3	0.6	0.241667	0.641427	-0.138462	0.637516	0.783909	RNA-DDA
P06756	ITGAV	0.535714	0.235714	0.641427	0.551648	0.0438823	0.162203	RNA-DDA
P06865	HEXA	0.714286	0.0880952	0.483662	-0.0901099	0.761584	0.864456	RNA-DDA
P07099	EPHX1	0.464286	0.302381	0.694651	0.542857	0.047887	0.17136	RNA-DDA
P07108	DBI	0.771429	0.102778	0.508768	0.447552	0.147205	0.339096	RNA-DDA
P07195	LDHB	0.464286	0.302381	0.694651	0.797802	0.00102833	0.0213632	RNA-DDA
P07203	GPX1	0.0357143	0.963492	1	0.252747	0.382464	0.588831	RNA-DDA
P07225	PROS1	0.464286	0.302381	0.694651	0.692308	0.00784977	0.0663779	RNA-DDA
P07237	P4HB	0.285714	0.555952	0.845708	-0.0373626	0.903515	0.946339	RNA-DDA
P07305	H1F0	0.428571	0.353571	0.710794	-0.0637363	0.831925	0.90892	RNA-DDA
P07339	CTSD	0.392857	0.395635	0.756325	0.547253	0.0458518	0.167097	RNA-DDA
P07355	ANXA2	0.821429	0.034127	0.364617	0.173626	0.552566	0.726857	RNA-DDA
P07360	C8G	0	1	1	-0.41978	0.136724	0.322118	RNA-DDA
P07384	CAPN1	0.178571	0.713095	0.913707	0.652747	0.0137114	0.0860124	RNA-DDA
P07437	TUBB	0.5	0.266667	0.662093	0.450549	0.108091	0.281019	RNA-DDA
P07585	DCN	0.0357143	0.963492	1	0.340659	0.233428	0.43754	RNA-DDA
P07602	PSAP	0	1	1	0.472527	0.0904461	0.250326	RNA-DDA
P07686	HEXB	0.107143	0.839683	0.962518	0.0285714	0.927566	0.963792	RNA-DDA
P07737	PFN1	0.285714	0.555952	0.845708	-0.516484	0.0615507	0.198514	RNA-DDA
P07738	BPGM	-0.0357143	0.963492	1	0.286713	0.366408	0.571961	RNA-DDA
P07741	APRT	0.571429	0.2	0.625267	0.0373626	0.903515	0.946339	RNA-DDA
P07814	EPRS	-0.535714	0.235714	0.641427	0.52967	0.0543996	0.188162	RNA-DDA
P07858	CTSB	0.571429	0.2	0.625267	0.248352	0.391062	0.593648	RNA-DDA
P07900	HSP90AA1	-0.607143	0.166667	0.587655	0.243956	0.399765	0.605086	RNA-DDA
P07910	HNRNPC	0.142857	0.78254	0.948312	0.274725	0.341083	0.549154	RNA-DDA
P07942	LAMB1	0	1	1	0.56044	0.040135	0.156681	RNA-DDA
P07948	LYN	-0.257143	0.658333	0.906845	0.845455	0.00207769	0.030344	RNA-DDA
P07951	TPM2	0.6	0.35	0.710794	-0.247253	0.41497	0.616865	RNA-DDA
P07954	FH	0.142857	0.78254	0.948312	0.745055	0.0032514	0.0381274	RNA-DDA
P08123	COL1A2	0.107143	0.839683	0.962518	0.652747	0.0137114	0.0860124	RNA-DDA
P08133	ANXA6	-0.0357143	0.963492	1	0.661538	0.012187	0.0821129	RNA-DDA
P08134	RHOC	0.5	0.266667	0.662093	0.0021978	1	1	RNA-DDA
P08185	SERPINA6	-0.214286	0.661508	0.906845	0.7	0.043254	0.162203	RNA-DDA
P08195	SLC3A2	0.821429	0.034127	0.364617	0.516484	0.0615507	0.198514	RNA-DDA
P08236	GUSB	0.571429	0.2	0.625267	0.41978	0.136724	0.322118	RNA-DDA
P08237	PFKM	0.178571	0.713095	0.913707	0.476923	0.0871837	0.244209	RNA-DDA
P08238	HSP90AB1	0.357143	0.444444	0.77845	0.578022	0.0333702	0.142251	RNA-DDA
P08240	SRPRA	0.678571	0.109524	0.508768	0.345055	0.227139	0.430034	RNA-DDA
P08253	MMP2	-0.321429	0.497619	0.807881	0.730769	0.00632275	0.0587394	RNA-DDA
P08294	SOD3	0.8	0.133333	0.540382	0.472727	0.145606	0.337197	RNA-DDA
P08311	CTSG	0.857143	0.0238095	0.31798	0.714286	0.00556165	0.054333	RNA-DDA
P08559	PDHA1	0.214286	0.661508	0.906845	0.314286	0.273494	0.483172	RNA-DDA
P08571	CD14	0.657143	0.175	0.593413	0.813187	0.00123886	0.0239619	RNA-DDA
P08572	COL4A2	0.285714	0.555952	0.845708	0.010989	0.978311	0.992018	RNA-DDA
P08574	CYC1	0.714286	0.136111	0.540382	0.331868	0.246339	0.452532	RNA-DDA
P08575	PTPRC	0.964286	0.00277778	0.219967	0.907692	0	0	RNA-DDA
P08603	CFH	0.142857	0.78254	0.948312	0.120879	0.681768	0.812232	RNA-DDA
P08648	ITGA5	-0.4	0.516667	0.826839	0.384615	0.218387	0.420952	RNA-DDA
P08670	VIM	0.607143	0.166667	0.587655	0.661538	0.012187	0.0821129	RNA-DDA
P08697	SERPINF2	0.464286	0.302381	0.694651	-0.252747	0.404328	0.605458	RNA-DDA
P08708	RPS17	-0.0857143	0.919444	1	-0.569231	0.0366345	0.149356	RNA-DDA
P08754	GNAI3	-0.107143	0.839683	0.962518	-0.0197802	0.951677	0.975741	RNA-DDA
P08758	ANXA5	0.342356	0.452251	0.782144	0.494505	0.0749833	0.223522	RNA-DDA
P08865	RPSA	-0.535714	0.235714	0.641427	-0.507692	0.0666902	0.209469	RNA-DDA
P09012	SNRPA	-0.214286	0.661508	0.906845	-0.112088	0.704285	0.826887	RNA-DDA
P09104	ENO2	0.642857	0.138889	0.540382	0.806593	0.000809798	0.0187957	RNA-DDA
P09110	ACAA1	-0.0357143	0.963492	1	0.687912	0.00838258	0.0672505	RNA-DDA
P09211	GSTP1	-0.714286	0.0880952	0.483662	-0.327473	0.252961	0.461556	RNA-DDA
P09382	LGALS1	-0.321429	0.497619	0.807881	0.327473	0.252961	0.461556	RNA-DDA
P09417	QDPR	0.964286	0.00277778	0.219967	0.828571	0.000397439	0.012385	RNA-DDA
P09429	HMGB1	0.428571	0.419444	0.777121	0.362637	0.223987	0.426976	RNA-DDA
P09455	RBP1	0.642857	0.138889	0.540382	0.906593	0	0	RNA-DDA
P09467	FBP1	0.142857	0.78254	0.948312	0.186813	0.522077	0.705501	RNA-DDA
P09486	SPARC	-0.107143	0.839683	0.962518	0.791209	0.00208191	0.030344	RNA-DDA
P09488	GSTM1	0.714286	0.136111	0.540382	0.481319	0.0840075	0.241338	RNA-DDA
P09493	TPM1	0.371429	0.497222	0.807881	-0.252747	0.404328	0.605458	RNA-DDA
P09496	CLTA	0.657143	0.175	0.593413	-0.426573	0.1689	0.366139	RNA-DDA
P09497	CLTB	0.392857	0.395635	0.756325	-0.00699301	0.99123	0.997603	RNA-DDA
P09525	ANXA4	0.107143	0.839683	0.962518	0.217582	0.454149	0.649157	RNA-DDA
P09543	CNP	0.285714	0.555952	0.845708	0.692308	0.00784977	0.0663779	RNA-DDA
P09601	HMOX1	-0.4	0.516667	0.826839	0.263736	0.383492	0.589469	RNA-DDA
P09619	PDGFRB	0.535714	0.235714	0.641427	0.263636	0.434523	0.630904	RNA-DDA
P09622	DLD	-0.0357143	0.963492	1	0.156044	0.59441	0.757186	RNA-DDA
P09651	HNRNPA1	0.25	0.594841	0.868143	0.0901099	0.761584	0.864456	RNA-DDA
P09661	SNRPA1	0.428571	0.353571	0.710794	0.384615	0.175453	0.373607	RNA-DDA
P09668	CTSH	0.392857	0.395635	0.756325	0.832967	0.000334588	0.011669	RNA-DDA
P09669	COX6C	0.9	0.0833333	0.483662	0.274725	0.363262	0.570489	RNA-DDA
P09758	TACSTD2	0.1	0.95	1	0.563636	0.0759391	0.225971	RNA-DDA
P09871	C1S	0	1	1	0.283516	0.325291	0.534032	RNA-DDA
P09874	PARP1	0.535714	0.235714	0.641427	0.0417582	0.891519	0.939146	RNA-DDA
P09914	IFIT1	0.678571	0.109524	0.508768	0.923077	0	0	RNA-DDA
P09917	ALOX5	0.1	0.95	1	0.617582	0.0213254	0.110162	RNA-DDA
P09936	UCHL1	0.771429	0.102778	0.508768	0.629371	0.0323947	0.140859	RNA-DDA
P09960	LTA4H	0.357143	0.444444	0.77845	0.23956	0.408572	0.608294	RNA-DDA
P09972	ALDOC	0.107143	0.839683	0.962518	0.16044	0.583826	0.750952	RNA-DDA
P0C0L4	C4A	0.285714	0.555952	0.845708	-0.156044	0.59441	0.757186	RNA-DDA
P0C0L5	C4B	0.392857	0.395635	0.756325	0.755245	0.00659654	0.0595991	RNA-DDA
P0DMV9	HSPA1B	0.678571	0.109524	0.508768	0.279121	0.333132	0.542933	RNA-DDA
P0DN76	U2AF1L5	-0.7	0.233333	0.641427	0.854545	0.00164924	0.0279808	RNA-DDA
P0DP25	CALM3	-0.214286	0.661508	0.906845	0.125275	0.670604	0.804176	RNA-DDA
P10155	RO60	0.571429	0.2	0.625267	0.296703	0.302427	0.512497	RNA-DDA
P10253	GAA	-0.107143	0.839683	0.962518	0.208791	0.47308	0.663673	RNA-DDA
P10301	RRAS	0.142857	0.78254	0.948312	0.248352	0.391062	0.593648	RNA-DDA
P10398	ARAF	0.392857	0.395635	0.756325	-0.112088	0.704285	0.826887	RNA-DDA
P10515	DLAT	0.535714	0.235714	0.641427	0.591209	0.0288937	0.130438	RNA-DDA
P10586	PTPRF	0.178571	0.713095	0.913707	-0.0384615	0.906202	0.947886	RNA-DDA
P10599	TXN	0	1	1	0.446154	0.111894	0.285829	RNA-DDA
P10606	COX5B	0.75	0.0662698	0.469539	0.021978	0.949418	0.975741	RNA-DDA
P10619	CTSA	0.4	0.516667	0.826839	0.349451	0.22096	0.422163	RNA-DDA
P10620	MGST1	0.678571	0.109524	0.508768	0.428571	0.128058	0.309945	RNA-DDA
P10636	MAPT	0.5	0.45	0.77845	0.881818	0.00066829	0.0173678	RNA-DDA
P10643	C7	0.314286	0.563889	0.845708	0.538462	0.0610936	0.198514	RNA-DDA
P10644	PRKAR1A	0.785714	0.0480159	0.434986	0.23956	0.408572	0.608294	RNA-DDA
P10768	ESD	0.0357143	0.963492	1	0.859341	6.43755e-05	0.00361093	RNA-DDA
P10809	HSPD1	-0.464286	0.302381	0.694651	0.481319	0.0840075	0.241338	RNA-DDA
P10909	CLU	-0.5	0.266667	0.662093	0.147253	0.615812	0.772682	RNA-DDA
P11021	HSPA5	0.535714	0.235714	0.641427	0.195604	0.502198	0.686494	RNA-DDA
P11047	LAMC1	0.714286	0.0880952	0.483662	-0.323077	0.259694	0.468507	RNA-DDA
P11117	ACP2	0.885714	0.0333333	0.364617	0.263736	0.383492	0.589469	RNA-DDA
P11142	HSPA8	0.285714	0.555952	0.845708	-0.0241758	0.939615	0.969725	RNA-DDA
P11172	UMPS	0.178571	0.713095	0.913707	0.428571	0.128058	0.309945	RNA-DDA
P11177	PDHB	0.428571	0.353571	0.710794	-0.142857	0.626627	0.77791	RNA-DDA
P11182	DBT	0	1	1	0.336264	0.239828	0.443363	RNA-DDA
P11215	ITGAM	-0.607143	0.166667	0.587655	0.785714	0.00234054	0.0326173	RNA-DDA
P11216	PYGB	-0.892857	0.0123016	0.3178	0.0461538	0.879545	0.933494	RNA-DDA
P11233	RALA	-0.0714286	0.906349	1	0.456044	0.119749	0.297515	RNA-DDA
P11234	RALB	0.0357143	0.963492	1	-0.0769231	0.80653	0.893393	RNA-DDA
P11277	SPTB	-0.142857	0.78254	0.948312	0.39011	0.188772	0.388095	RNA-DDA
P11279	LAMP1	0.4	0.516667	0.826839	-0.572727	0.0706011	0.215462	RNA-DDA
P11310	ACADM	0.571429	0.2	0.625267	0.279121	0.333132	0.542933	RNA-DDA
P11413	G6PD	0.857143	0.0238095	0.31798	0.564835	0.0383546	0.153304	RNA-DDA
P11498	PC	0.785714	0.0480159	0.434986	0.815385	0.000623627	0.0172742	RNA-DDA
P11586	MTHFD1	0.714286	0.0880952	0.483662	0.78022	0.00157791	0.0277308	RNA-DDA
P11717	IGF2R	-0.214286	0.661508	0.906845	0.0989011	0.738503	0.853221	RNA-DDA
P11766	ADH5	-0.214286	0.661508	0.906845	0.178022	0.542316	0.719024	RNA-DDA
P11940	PABPC1	0	1	1	0.578022	0.0333702	0.142251	RNA-DDA
P12004	PCNA	0.857143	0.0238095	0.31798	0.643956	0.0153782	0.0904026	RNA-DDA
P12081	HARS	0.357143	0.444444	0.77845	0.450549	0.108091	0.281019	RNA-DDA
P12109	COL6A1	0.535714	0.235714	0.641427	0.331868	0.246339	0.452532	RNA-DDA
P12110	COL6A2	0.25	0.594841	0.868143	0.265934	0.357312	0.562721	RNA-DDA
P12111	COL6A3	0.285714	0.555952	0.845708	0.520879	0.0590939	0.195556	RNA-DDA
P12235	SLC25A4	0.0714286	0.906349	1	0.533333	0.147525	0.339485	RNA-DDA
P12236	SLC25A6	-0.75	0.0662698	0.469539	0.0725275	0.808314	0.893393	RNA-DDA
P12268	IMPDH2	0.714286	0.0880952	0.483662	0.107692	0.715634	0.835258	RNA-DDA
P12270	TPR	-0.571429	0.2	0.625267	0.402198	0.155263	0.349289	RNA-DDA
P12273	PIP	0.892857	0.0123016	0.3178	0.818182	0.00681113	0.0603222	RNA-DDA
P12277	CKB	0.857143	0.0238095	0.31798	0.527473	0.0673418	0.209948	RNA-DDA
P12429	ANXA3	0.642857	0.138889	0.540382	0.950549	0	0	RNA-DDA
P12532	CKMT1A	0.828571	0.0583333	0.469539	0.963636	0	0	RNA-DDA
P12694	BCKDHA	0.285714	0.555952	0.845708	-0.23956	0.408572	0.608294	RNA-DDA
P12814	ACTN1	0	1	1	0.353846	0.214891	0.416718	RNA-DDA
P12830	CDH1	0.542857	0.297222	0.694651	0.169231	0.562903	0.73343	RNA-DDA
P12931	SRC	0	1	1	0.692308	0.00784977	0.0663779	RNA-DDA
P12955	PEPD	0.142857	0.78254	0.948312	0.613187	0.022467	0.112519	RNA-DDA
P12956	XRCC6	-0.714286	0.0880952	0.483662	-0.120879	0.681768	0.812232	RNA-DDA
P13010	XRCC5	0.464286	0.302381	0.694651	0.30989	0.28056	0.491145	RNA-DDA
P13073	COX4I1	0.0714286	0.906349	1	0.538462	0.0499891	0.17756	RNA-DDA
P13284	IFI30	0.214286	0.661508	0.906845	0.257143	0.373973	0.579469	RNA-DDA
P13473	LAMP2	0.2	0.783333	0.948312	0.00909091	0.98919	0.997603	RNA-DDA
P13489	RNH1	0.75	0.0662698	0.469539	-0.0197802	0.951677	0.975741	RNA-DDA
P13611	VCAN	-0.142857	0.78254	0.948312	-0.0373626	0.903515	0.946339	RNA-DDA
P13639	EEF2	0.25	0.594841	0.868143	0.283516	0.325291	0.534032	RNA-DDA
P13667	PDIA4	0.107143	0.839683	0.962518	-0.410989	0.14579	0.337197	RNA-DDA
P13671	C6	0.571429	0.2	0.625267	0.0979021	0.766288	0.865708	RNA-DDA
P13674	P4HA1	0.428571	0.353571	0.710794	0.872527	0	0	RNA-DDA
P13693	TPT1	-0.285714	0.555952	0.845708	-0.503297	0.0693754	0.212935	RNA-DDA
P13716	ALAD	0.75	0.0662698	0.469539	0.674725	0.0101486	0.0759843	RNA-DDA
P13796	LCP1	0.107143	0.839683	0.962518	0.49011	0.0779085	0.228597	RNA-DDA
P13797	PLS3	0.357143	0.444444	0.77845	0.665934	0.0114755	0.0821129	RNA-DDA
P13798	APEH	0.428571	0.353571	0.710794	0.512088	0.0640824	0.204777	RNA-DDA
P13804	ETFA	0.571429	0.2	0.625267	0.441758	0.115791	0.290709	RNA-DDA
P13807	GYS1	0.642857	0.138889	0.540382	0.56044	0.040135	0.156681	RNA-DDA
P13861	PRKAR2A	0.535714	0.235714	0.641427	0.41978	0.136724	0.322118	RNA-DDA
P13987	CD59	0.535714	0.235714	0.641427	0.67033	0.0107964	0.0783932	RNA-DDA
P14314	PRKCSH	-0.107143	0.839683	0.962518	0.498901	0.0721394	0.218824	RNA-DDA
P14317	HCLS1	0.642857	0.138889	0.540382	0.749451	0.00299242	0.0366885	RNA-DDA
P14324	FDPS	0.485714	0.355556	0.710794	0.345055	0.227139	0.430034	RNA-DDA
P14543	NID1	0.607143	0.166667	0.587655	0.287912	0.317559	0.527776	RNA-DDA
P14550	AKR1A1	-0.357143	0.444444	0.77845	0.494505	0.0749833	0.223522	RNA-DDA
P14618	PKM	0.285714	0.555952	0.845708	0.213187	0.463566	0.656759	RNA-DDA
P14625	HSP90B1	0.428571	0.353571	0.710794	0.0725275	0.808314	0.893393	RNA-DDA
P14735	IDE	0.885714	0.0333333	0.364617	0.797802	0.00102833	0.0213632	RNA-DDA
P14854	COX6B1	0.3	0.683333	0.911698	-0.436364	0.182532	0.382272	RNA-DDA
P14866	HNRNPL	-0.75	0.0662698	0.469539	-0.0725275	0.808314	0.893393	RNA-DDA
P14868	DARS	0.607143	0.166667	0.587655	0.476923	0.0871837	0.244209	RNA-DDA
P14923	JUP	-0.214286	0.661508	0.906845	0.368132	0.21663	0.418764	RNA-DDA
P14927	UQCRB	0.6	0.241667	0.641427	0.335165	0.263148	0.473849	RNA-DDA
P15088	CPA3	0.428571	0.353571	0.710794	-0.0857143	0.773199	0.870447	RNA-DDA
P15090	FABP4	0.942857	0.0166667	0.3178	0.888112	9.16586e-05	0.0045007	RNA-DDA
P15104	GLUL	0.142857	0.78254	0.948312	0.371429	0.191707	0.389607	RNA-DDA
P15121	AKR1B1	0.678571	0.109524	0.508768	0.30989	0.28056	0.491145	RNA-DDA
P15144	ANPEP	0.214286	0.661508	0.906845	0.613187	0.022467	0.112519	RNA-DDA
P15153	RAC2	0.964286	0.00277778	0.219967	0.56044	0.0498861	0.17756	RNA-DDA
P15170	GSPT1	0.535714	0.235714	0.641427	0.525275	0.0567106	0.189721	RNA-DDA
P15289	ARSA	0.314286	0.563889	0.845708	0.340659	0.254998	0.464517	RNA-DDA
P15311	EZR	0.75	0.0662698	0.469539	0.494505	0.0749833	0.223522	RNA-DDA
P15313	ATP6V1B1	0.285714	0.555952	0.845708	0.213187	0.463566	0.656759	RNA-DDA
P15374	UCHL3	-0.0285714	1	1	0.463736	0.097234	0.262107	RNA-DDA
P15498	VAV1	0.3	0.683333	0.911698	0.265734	0.403977	0.605458	RNA-DDA
P15531	NME1	0.571429	0.2	0.625267	0.551648	0.0438823	0.162203	RNA-DDA
P15559	NQO1	-0.0857143	0.919444	1	0.539394	0.113298	0.288758	RNA-DDA
P15586	GNS	0.428571	0.353571	0.710794	-0.104396	0.736951	0.853221	RNA-DDA
P15880	RPS2	0.214286	0.661508	0.906845	-0.0373626	0.903515	0.946339	RNA-DDA
P15924	DSP	0.678571	0.109524	0.508768	0.507692	0.0666902	0.209469	RNA-DDA
P15927	RPA2	-0.0357143	0.963492	1	0.397802	0.160153	0.356479	RNA-DDA
P15941	MUC1	0.0357143	0.963492	1	0.836364	0.00256466	0.0341836	RNA-DDA
P16070	CD44	-0.107143	0.839683	0.962518	0.503297	0.0693754	0.212935	RNA-DDA
P16083	NQO2	-0.828571	0.0583333	0.469539	0.440559	0.154216	0.349289	RNA-DDA
P16144	ITGB4	0.642857	0.138889	0.540382	0.705495	0.00640539	0.0587394	RNA-DDA
P16152	CBR1	-0.214286	0.661508	0.906845	0.551648	0.0438823	0.162203	RNA-DDA
P16157	ANK1	0.0857143	0.919444	1	-0.10303	0.785018	0.878317	RNA-DDA
P16219	ACADS	0.535714	0.235714	0.641427	0.485714	0.0809161	0.235472	RNA-DDA
P16278	GLB1	-0.0285714	1	1	0.353846	0.214891	0.416718	RNA-DDA
P16284	PECAM1	0.714286	0.0880952	0.483662	0.608791	0.0236549	0.11768	RNA-DDA
P16333	NCK1	-0.828571	0.0583333	0.469539	0.705495	0.00640539	0.0587394	RNA-DDA
P16401	HIST1H1B	-0.1	0.95	1	0.657343	0.0239811	0.117822	RNA-DDA
P16403	HIST1H1C	-0.428571	0.353571	0.710794	0.424176	0.132342	0.317008	RNA-DDA
P16435	POR	0.75	0.0662698	0.469539	0.437363	0.119784	0.297515	RNA-DDA
P16455	MGMT	0.3	0.683333	0.911698	0.013986	0.973694	0.990769	RNA-DDA
P16615	ATP2A2	0.714286	0.0880952	0.483662	0.854945	9.82919e-05	0.0045007	RNA-DDA
P16671	CD36	1	0.0166667	0.3178	0.565934	0.0473396	0.17136	RNA-DDA
P16885	PLCG2	0.2	0.713889	0.913707	0.825175	0.0017186	0.0279808	RNA-DDA
P16930	FAH	0.321429	0.497619	0.807881	0.393407	0.165148	0.35928	RNA-DDA
P17050	NAGA	-0.714286	0.136111	0.540382	-0.0181818	0.967576	0.985139	RNA-DDA
P17174	GOT1	0.178571	0.713095	0.913707	0.78022	0.00157791	0.0277308	RNA-DDA
P17301	ITGA2	0.607143	0.166667	0.587655	0.335165	0.263148	0.473849	RNA-DDA
P17612	PRKACA	0.392857	0.395635	0.756325	-0.217582	0.454149	0.649157	RNA-DDA
P17655	CAPN2	0.642857	0.138889	0.540382	0.41978	0.136724	0.322118	RNA-DDA
P17812	CTPS1	0.0857143	0.919444	1	0.89011	0	0	RNA-DDA
P17813	ENG	0.428571	0.419444	0.777121	-0.153846	0.63514	0.783909	RNA-DDA
P17844	DDX5	0.857143	0.0238095	0.31798	0.112088	0.704285	0.826887	RNA-DDA
P17858	PFKL	0.785714	0.0480159	0.434986	-0.103297	0.727041	0.844617	RNA-DDA
P17900	GM2A	0.371429	0.497222	0.807881	0.0824176	0.792486	0.885495	RNA-DDA
P17931	LGALS3	0.392857	0.395635	0.756325	0.353846	0.214891	0.416718	RNA-DDA
P17980	PSMC3	0.321429	0.497619	0.807881	0.463736	0.097234	0.262107	RNA-DDA
P17987	TCP1	0.321429	0.497619	0.807881	0.103297	0.727041	0.844617	RNA-DDA
P18031	PTPN1	0.857143	0.0238095	0.31798	0.762637	0.00230609	0.0324057	RNA-DDA
P18077	RPL35A	-0.285714	0.555952	0.845708	0.126374	0.682632	0.812232	RNA-DDA
P18084	ITGB5	0.542857	0.297222	0.694651	0.195604	0.502198	0.686494	RNA-DDA
P18085	ARF4	0.571429	0.2	0.625267	-0.0593407	0.843784	0.913888	RNA-DDA
P18124	RPL7	0.321429	0.497619	0.807881	-0.441758	0.115791	0.290709	RNA-DDA
P18206	VCL	-0.214286	0.661508	0.906845	-0.432967	0.123872	0.303968	RNA-DDA
P18428	LBP	0.2	0.783333	0.948312	0.251748	0.430115	0.628824	RNA-DDA
P18433	PTPRA	0.771429	0.102778	0.508768	-0.216783	0.499115	0.685061	RNA-DDA
P18440	NAT1	0.964286	0.00277778	0.219967	0.90303	0.000880225	0.0200451	RNA-DDA
P18583	SON	1	0.0833333	0.483662	0.0979021	0.766288	0.865708	RNA-DDA
P18621	RPL17	0.2	0.713889	0.913707	-0.252747	0.382464	0.588831	RNA-DDA
P18669	PGAM1	0.25	0.594841	0.868143	0.261538	0.365589	0.571961	RNA-DDA
P18754	RCC1	0.142857	0.78254	0.948312	-0.0241758	0.939615	0.969725	RNA-DDA
P19105	MYL12A	-0.607143	0.166667	0.587655	0.213187	0.463566	0.656759	RNA-DDA
P19338	NCL	-0.464286	0.302381	0.694651	-0.0945055	0.750018	0.856033	RNA-DDA
P19367	HK1	0.392857	0.395635	0.756325	0.525275	0.0567106	0.189721	RNA-DDA
P19404	NDUFV2	-0.0714286	0.906349	1	0.494505	0.0749833	0.223522	RNA-DDA
P19474	TRIM21	0.8	0.133333	0.540382	0.412088	0.163386	0.359044	RNA-DDA
P19525	EIF2AK2	0.5	0.266667	0.662093	0.731868	0.0041288	0.04468	RNA-DDA
P19623	SRM	0.642857	0.138889	0.540382	0.353846	0.214891	0.416718	RNA-DDA
P19652	ORM2	0.542857	0.297222	0.694651	-0.426573	0.1689	0.366139	RNA-DDA
P19784	CSNK2A2	0.6	0.35	0.710794	0.236364	0.485476	0.674178	RNA-DDA
P19823	ITIH2	-0.0357143	0.963492	1	0.32967	0.271458	0.481979	RNA-DDA
P19827	ITIH1	-0.828571	0.0583333	0.469539	-0.302198	0.315391	0.527776	RNA-DDA
P19838	NFKB1	0.607143	0.166667	0.587655	-0.112088	0.704285	0.826887	RNA-DDA
P19971	TYMP	1	0.000396825	0.0763152	0.164835	0.573323	0.741838	RNA-DDA
P20036	HLA-DPA1	0.6	0.35	0.710794	0.39011	0.188772	0.388095	RNA-DDA
P20042	EIF2S2	0.5	0.266667	0.662093	0.432967	0.123872	0.303968	RNA-DDA
P20073	ANXA7	0.464286	0.302381	0.694651	0.191209	0.512092	0.69592	RNA-DDA
P20340	RAB6A	0.607143	0.166667	0.587655	0.314286	0.273494	0.483172	RNA-DDA
P20591	MX1	0.964286	0.00277778	0.219967	0.591209	0.0288937	0.130438	RNA-DDA
P20592	MX2	-1	0.0166667	0.3178	0.802198	0.00162431	0.0279808	RNA-DDA
P20618	PSMB1	0.642857	0.138889	0.540382	-0.463736	0.097234	0.262107	RNA-DDA
P20645	M6PR	0.371429	0.497222	0.807881	0.571429	0.0448907	0.165205	RNA-DDA
P20674	COX5A	0.371429	0.497222	0.807881	0.225275	0.458992	0.653857	RNA-DDA
P20700	LMNB1	0.5	0.266667	0.662093	0.648352	0.0145264	0.0877705	RNA-DDA
P20701	ITGAL	0.7	0.233333	0.641427	0.482517	0.115374	0.290419	RNA-DDA
P20702	ITGAX	0.9	0.0833333	0.483662	0.349451	0.22096	0.422163	RNA-DDA
P20774	OGN	0.285714	0.555952	0.845708	0.134066	0.648476	0.793184	RNA-DDA
P20810	CAST	0.392857	0.395635	0.756325	0.595604	0.0275084	0.127811	RNA-DDA
P20908	COL5A1	-0.642857	0.138889	0.540382	0.78022	0.00157791	0.0277308	RNA-DDA
P20933	AGA	0.571429	0.2	0.625267	0.335165	0.263148	0.473849	RNA-DDA
P20936	RASA1	0.821429	0.034127	0.364617	0.202797	0.5281	0.711121	RNA-DDA
P21266	GSTM3	0.892857	0.0123016	0.3178	0.620879	0.0268669	0.127803	RNA-DDA
P21281	ATP6V1B2	0.5	0.266667	0.662093	0.63956	0.0162679	0.0923267	RNA-DDA
P21283	ATP6V1C1	0.142857	0.802778	0.955864	0.397802	0.160153	0.356479	RNA-DDA
P21291	CSRP1	-0.75	0.0662698	0.469539	-0.230769	0.426498	0.624621	RNA-DDA
P21333	FLNA	-0.107143	0.839683	0.962518	0.481319	0.0840075	0.241338	RNA-DDA
P21397	MAOA	0.714286	0.136111	0.540382	0.797203	0.00316125	0.0381274	RNA-DDA
P21399	ACO1	0.321429	0.497619	0.807881	0.446154	0.111894	0.285829	RNA-DDA
P21589	NT5E	0.7	0.233333	0.641427	0.41958	0.176577	0.374225	RNA-DDA
P21695	GPD1	0.964286	0.00277778	0.219967	0.954545	0	0	RNA-DDA
P21796	VDAC1	-0.714286	0.0880952	0.483662	-0.204396	0.482691	0.671557	RNA-DDA
P21810	BGN	0.464286	0.302381	0.694651	0.520879	0.0590939	0.195556	RNA-DDA
P21912	SDHB	0.607143	0.166667	0.587655	0.151648	0.605072	0.764547	RNA-DDA
P21926	CD9	0.0357143	0.963492	1	0.524476	0.0838846	0.241338	RNA-DDA
P21953	BCKDHB	-0.2	0.713889	0.913707	0.27972	0.378709	0.586268	RNA-DDA
P21964	COMT	1	0.0166667	0.3178	0.248352	0.391062	0.593648	RNA-DDA
P21980	TGM2	0.428571	0.353571	0.710794	0.318681	0.266538	0.475502	RNA-DDA
P22033	MMUT	-0.142857	0.78254	0.948312	0.740659	0.00352663	0.0407865	RNA-DDA
P22059	OSBP	0.571429	0.2	0.625267	0.692308	0.00784977	0.0663779	RNA-DDA
P22061	PCMT1	0.0857143	0.919444	1	0.67033	0.0107964	0.0783932	RNA-DDA
P22087	FBL	0.428571	0.353571	0.710794	0.30989	0.28056	0.491145	RNA-DDA
P22102	GART	0.607143	0.166667	0.587655	0.551648	0.0438823	0.162203	RNA-DDA
P22105	TNXB	0.607143	0.166667	0.587655	0.752747	0.00438717	0.0465145	RNA-DDA
P22234	PAICS	0.642857	0.138889	0.540382	0.494505	0.0749833	0.223522	RNA-DDA
P22307	SCP2	0.428571	0.353571	0.710794	0.661538	0.012187	0.0821129	RNA-DDA
P22314	UBA1	-0.142857	0.78254	0.948312	0.630769	0.0181656	0.100885	RNA-DDA
P22352	GPX3	0.214286	0.661508	0.906845	0.0824176	0.792486	0.885495	RNA-DDA
P22392	NME2	-0.107143	0.839683	0.962518	-0.0945055	0.750018	0.856033	RNA-DDA
P22570	FDXR	-0.257143	0.658333	0.906845	0.620879	0.0268669	0.127803	RNA-DDA
P22626	HNRNPA2B1	0.178571	0.713095	0.913707	0.30143	0.294957	0.509448	RNA-DDA
P22676	CALB2	0.428571	0.353571	0.710794	0.286713	0.366408	0.571961	RNA-DDA
P22695	UQCRC2	-0.214286	0.661508	0.906845	0.235165	0.417484	0.616922	RNA-DDA
P22830	FECH	0.371429	0.497222	0.807881	0.472527	0.0904461	0.250326	RNA-DDA
P22897	MRC1	0.9	0.0833333	0.483662	0.582418	0.0318233	0.139274	RNA-DDA
P23141	CES1	0.642857	0.138889	0.540382	0.727273	0.0150174	0.0898506	RNA-DDA
P23142	FBLN1	0.321429	0.497619	0.807881	0.274725	0.341083	0.549154	RNA-DDA
P23193	TCEA1	0.821429	0.034127	0.364617	0.159341	0.603931	0.764547	RNA-DDA
P23229	ITGA6	0.428571	0.353571	0.710794	0.622378	0.0348001	0.144776	RNA-DDA
P23246	SFPQ	-0.678571	0.109524	0.508768	0.0989011	0.738503	0.853221	RNA-DDA
P23258	TUBG1	0.285714	0.555952	0.845708	-0.13986	0.667151	0.804176	RNA-DDA
P23284	PPIB	-0.857143	0.0238095	0.31798	-0.107692	0.715634	0.835258	RNA-DDA
P23368	ME2	0.571429	0.2	0.625267	0.789011	0.00128301	0.0246038	RNA-DDA
P23381	WARS	0.107143	0.839683	0.962518	0.516484	0.0615507	0.198514	RNA-DDA
P23396	RPS3	0.214286	0.661508	0.906845	-0.375824	0.186181	0.385122	RNA-DDA
P23497	SP100	0.771429	0.102778	0.508768	0.67033	0.0107964	0.0783932	RNA-DDA
P23526	AHCY	-0.321429	0.497619	0.807881	0.305495	0.287738	0.500586	RNA-DDA
P23528	CFL1	0.892857	0.0123016	0.3178	0.235165	0.417484	0.616922	RNA-DDA
P23588	EIF4B	-0.607143	0.166667	0.587655	0.412088	0.163386	0.359044	RNA-DDA
P23634	ATP2B4	0.714286	0.0880952	0.483662	0.538462	0.0499891	0.17756	RNA-DDA
P23743	DGKA	0.75	0.0662698	0.469539	0.578022	0.0333702	0.142251	RNA-DDA
P23786	CPT2	0.678571	0.109524	0.508768	0.850549	0.000136252	0.00591683	RNA-DDA
P23919	DTYMK	0.485714	0.355556	0.710794	0.321678	0.308312	0.519852	RNA-DDA
P23921	RRM1	0.314286	0.563889	0.845708	0.781818	0.0116513	0.0821129	RNA-DDA
P23946	CMA1	0.928571	0.00674603	0.292952	0.0909091	0.783197	0.878317	RNA-DDA
P24534	EEF1B2	-0.214286	0.661508	0.906845	-0.16044	0.583826	0.750952	RNA-DDA
P24539	ATP5PB	0.678571	0.109524	0.508768	-0.010989	0.975828	0.990843	RNA-DDA
P24557	TBXAS1	0.107143	0.839683	0.962518	0.428571	0.128058	0.309945	RNA-DDA
P24593	IGFBP5	1	0.0166667	0.3178	0.827273	0.00311518	0.0379859	RNA-DDA
P24666	ACP1	0.9	0.0833333	0.483662	0.424176	0.132342	0.317008	RNA-DDA
P24752	ACAT1	0.642857	0.138889	0.540382	0.701099	0.00686211	0.0603222	RNA-DDA
P24821	TNC	0.857143	0.0238095	0.31798	0.389011	0.170248	0.366348	RNA-DDA
P24844	MYL9	0.0357143	0.963492	1	-0.0153846	0.963749	0.982544	RNA-DDA
P24928	POLR2A	0.142857	0.802778	0.955864	0.450549	0.108091	0.281019	RNA-DDA
P25205	MCM3	0.771429	0.102778	0.508768	0.791209	0.00208191	0.030344	RNA-DDA
P25311	AZGP1	0.357143	0.444444	0.77845	0.573626	0.0349735	0.144776	RNA-DDA
P25325	MPST	0.5	0.45	0.77845	0.0659341	0.834786	0.90892	RNA-DDA
P25398	RPS12	-0.464286	0.302381	0.694651	-0.221978	0.444832	0.639232	RNA-DDA
P25685	DNAJB1	0.6	0.241667	0.641427	0.630769	0.0181656	0.100885	RNA-DDA
P25705	ATP5F1A	0.75	0.0662698	0.469539	-0.00659341	0.987913	0.997603	RNA-DDA
P25774	CTSS	0.75	0.0662698	0.469539	0.699301	0.0145393	0.0877705	RNA-DDA
P25786	PSMA1	0.321429	0.497619	0.807881	0.112088	0.704285	0.826887	RNA-DDA
P25787	PSMA2	0.2	0.713889	0.913707	0.188811	0.557828	0.731063	RNA-DDA
P25788	PSMA3	0.107143	0.839683	0.962518	0.617582	0.0213254	0.110162	RNA-DDA
P25789	PSMA4	-0.0714286	0.906349	1	0.806593	0.000809798	0.0187957	RNA-DDA
P26038	MSN	-0.571429	0.2	0.625267	-0.345055	0.227139	0.430034	RNA-DDA
P26196	DDX6	0.357143	0.444444	0.77845	0.608791	0.0236549	0.11768	RNA-DDA
P26232	CTNNA2	0.5	1	1	0.0666667	0.864754	0.923767	RNA-DDA
P26358	DNMT1	0.5	1	1	-0.175824	0.566024	0.735929	RNA-DDA
P26368	U2AF2	-0.0285714	1	1	0.591209	0.0288937	0.130438	RNA-DDA
P26373	RPL13	0.714286	0.0880952	0.483662	0.142857	0.626627	0.77791	RNA-DDA
P26440	IVD	0.214286	0.661508	0.906845	0.802198	0.000914789	0.0200451	RNA-DDA
P26447	S100A4	0.785714	0.0480159	0.434986	0.635165	0.0171966	0.0962984	RNA-DDA
P26583	HMGB2	0.357143	0.444444	0.77845	0.313187	0.297341	0.509727	RNA-DDA
P26599	PTBP1	0.178571	0.713095	0.913707	-0.00659341	0.987913	0.997603	RNA-DDA
P26639	TARS	0.0714286	0.906349	1	0.687912	0.00838258	0.0672505	RNA-DDA
P26640	VARS	0.357143	0.444444	0.77845	0.353846	0.214891	0.416718	RNA-DDA
P26885	FKBP2	0.257143	0.658333	0.906845	0.257143	0.373973	0.579469	RNA-DDA
P27105	STOM	0.285714	0.555952	0.845708	0.301099	0.295027	0.509448	RNA-DDA
P27144	AK4	0.828571	0.0583333	0.469539	0.769231	0.00325008	0.0381274	RNA-DDA
P27169	PON1	0.4	0.516667	0.826839	-0.15	0.708069	0.83075	RNA-DDA
P27338	MAOB	1	0.000396825	0.0763152	0.89011	0	0	RNA-DDA
P27348	YWHAQ	-0.214286	0.661508	0.906845	0.375824	0.186181	0.385122	RNA-DDA
P27361	MAPK3	-0.464286	0.302381	0.694651	0.30989	0.28056	0.491145	RNA-DDA
P27487	DPP4	0.607143	0.166667	0.587655	0.428571	0.14593	0.337197	RNA-DDA
P27635	RPL10	-0.892857	0.0123016	0.3178	0.0241758	0.939615	0.969725	RNA-DDA
P27694	RPA1	0.857143	0.0238095	0.31798	0.463736	0.097234	0.262107	RNA-DDA
P27695	APEX1	-0.428571	0.353571	0.710794	0.27033	0.349143	0.554789	RNA-DDA
P27708	CAD	0.785714	0.0480159	0.434986	0.415385	0.141207	0.329222	RNA-DDA
P27797	CALR	0.357143	0.444444	0.77845	0.125275	0.670604	0.804176	RNA-DDA
P27816	MAP4	0.285714	0.555952	0.845708	0.30989	0.28056	0.491145	RNA-DDA
P27824	CANX	0	1	1	-0.336264	0.239828	0.443363	RNA-DDA
P28062	PSMB8	-0.25	0.594841	0.868143	0.863736	3.42233e-05	0.00198584	RNA-DDA
P28065	PSMB9	0.828571	0.0583333	0.469539	0.775824	0.00174179	0.0279808	RNA-DDA
P28066	PSMA5	0.642857	0.138889	0.540382	0.274725	0.341083	0.549154	RNA-DDA
P28070	PSMB4	-0.392857	0.395635	0.756325	0.279121	0.333132	0.542933	RNA-DDA
P28072	PSMB6	0.607143	0.166667	0.587655	0.490909	0.154443	0.349289	RNA-DDA
P28074	PSMB5	0.285714	0.555952	0.845708	-0.0659341	0.834786	0.90892	RNA-DDA
P28161	GSTM2	0.9	0.0833333	0.483662	-0.265734	0.403977	0.605458	RNA-DDA
P28288	ABCD3	0.5	0.266667	0.662093	0.437363	0.119784	0.297515	RNA-DDA
P28331	NDUFS1	0.428571	0.353571	0.710794	-0.265934	0.357312	0.562721	RNA-DDA
P28482	MAPK1	-0.0357143	0.963492	1	0.032967	0.915532	0.955862	RNA-DDA
P28676	GCA	0.942857	0.0166667	0.3178	0.428571	0.128058	0.309945	RNA-DDA
P28838	LAP3	0	1	1	0.485714	0.0809161	0.235472	RNA-DDA
P29144	TPP2	0.642857	0.138889	0.540382	0.687912	0.00838258	0.0672505	RNA-DDA
P29218	IMPA1	0.642857	0.138889	0.540382	0.745055	0.0032514	0.0381274	RNA-DDA
P29350	PTPN6	0.678571	0.109524	0.508768	0.578022	0.0333702	0.142251	RNA-DDA
P29353	SHC1	0.9	0.0833333	0.483662	0.263636	0.434523	0.630904	RNA-DDA
P29372	MPG	0	1	1	0.13986	0.667151	0.804176	RNA-DDA
P29373	CRABP2	0.25	0.594841	0.868143	0.582418	0.0318233	0.139274	RNA-DDA
P29401	TKT	-0.428571	0.353571	0.710794	0.252747	0.382464	0.588831	RNA-DDA
P29466	CASP1	0.892857	0.0123016	0.3178	0.598901	0.0340307	0.142628	RNA-DDA
P29590	PML	-0.0714286	0.906349	1	0.775824	0.00174179	0.0279808	RNA-DDA
P29692	EEF1D	-0.0714286	0.906349	1	0.235165	0.417484	0.616922	RNA-DDA
P29728	OAS2	0.942857	0.0166667	0.3178	0.923077	0	0	RNA-DDA
P29992	GNA11	-0.142857	0.78254	0.948312	-0.0505495	0.867596	0.925335	RNA-DDA
P30038	ALDH4A1	0.928571	0.00674603	0.292952	0.384615	0.175453	0.373607	RNA-DDA
P30040	ERP29	0.785714	0.0480159	0.434986	0.498901	0.0721394	0.218824	RNA-DDA
P30041	PRDX6	-0.214286	0.661508	0.906845	0.468132	0.0937958	0.256955	RNA-DDA
P30043	BLVRB	0.642857	0.138889	0.540382	0.604396	0.0248902	0.121668	RNA-DDA
P30044	PRDX5	0.892857	0.0123016	0.3178	0.507692	0.0666902	0.209469	RNA-DDA
P30046	DDT	0.8	0.333333	0.710794	-0.103297	0.727041	0.844617	RNA-DDA
P30048	PRDX3	0.428571	0.353571	0.710794	0.0417582	0.891519	0.939146	RNA-DDA
P30050	RPL12	-0.107143	0.839683	0.962518	-0.0901099	0.761584	0.864456	RNA-DDA
P30084	ECHS1	0.607143	0.166667	0.587655	0.213187	0.463566	0.656759	RNA-DDA
P30085	CMPK1	0.25	0.594841	0.868143	0.0285714	0.927566	0.963792	RNA-DDA
P30086	PEBP1	0.142857	0.78254	0.948312	0.107692	0.715634	0.835258	RNA-DDA
P30101	PDIA3	0.392857	0.395635	0.756325	0.424176	0.132342	0.317008	RNA-DDA
P30153	PPP2R1A	0.107143	0.839683	0.962518	0.402198	0.155263	0.349289	RNA-DDA
P30405	PPIF	0.214286	0.661508	0.906845	0.963636	0	0	RNA-DDA
P30419	NMT1	0.1	0.95	1	0.274725	0.341083	0.549154	RNA-DDA
P30519	HMOX2	0.642857	0.138889	0.540382	0.525275	0.0567106	0.189721	RNA-DDA
P30520	ADSS	0.75	0.0662698	0.469539	0.617582	0.0213254	0.110162	RNA-DDA
P30533	LRPAP1	0.6	0.241667	0.641427	0.237762	0.457102	0.652685	RNA-DDA
P30536	TSPO	-0.314286	0.563889	0.845708	-0.0727273	0.838825	0.912137	RNA-DDA
P30566	ADSL	0.714286	0.0880952	0.483662	0.318681	0.266538	0.475502	RNA-DDA
P30626	SRI	0.75	0.0662698	0.469539	0.191209	0.512092	0.69592	RNA-DDA
P30740	SERPINB1	0.464286	0.302381	0.694651	0.806593	0.000809798	0.0187957	RNA-DDA
P30837	ALDH1B1	0.5	0.266667	0.662093	0.725275	0.00689166	0.0603222	RNA-DDA
P30876	POLR2B	-0.178571	0.713095	0.913707	-0.0197802	0.951677	0.975741	RNA-DDA
P31040	SDHA	0	1	1	0.389011	0.170248	0.366348	RNA-DDA
P31146	CORO1A	0.821429	0.034127	0.364617	0.384615	0.175453	0.373607	RNA-DDA
P31150	GDI1	0.357143	0.444444	0.77845	0.63956	0.0162679	0.0923267	RNA-DDA
P31153	MAT2A	0.714286	0.0880952	0.483662	0.292308	0.309938	0.520767	RNA-DDA
P31323	PRKAR2B	0.928571	0.00674603	0.292952	0.564835	0.0383546	0.153304	RNA-DDA
P31689	DNAJA1	-0.2	0.783333	0.948312	0.362637	0.223987	0.426976	RNA-DDA
P31749	AKT1	-0.285714	0.555952	0.845708	-0.265934	0.357312	0.562721	RNA-DDA
P31930	UQCRC1	0.0714286	0.906349	1	0.336264	0.239828	0.443363	RNA-DDA
P31937	HIBADH	-0.0357143	0.963492	1	0.257143	0.373973	0.579469	RNA-DDA
P31939	ATIC	0.321429	0.497619	0.807881	0.569231	0.0366345	0.149356	RNA-DDA
P31942	HNRNPH3	-0.0714286	0.906349	1	0.0725275	0.808314	0.893393	RNA-DDA
P31943	HNRNPH1	0.892857	0.0123016	0.3178	-0.0505495	0.867596	0.925335	RNA-DDA
P31946	YWHAB	0.428571	0.353571	0.710794	0.498901	0.0721394	0.218824	RNA-DDA
P31947	SFN	0.392857	0.395635	0.756325	0.569231	0.0366345	0.149356	RNA-DDA
P31948	STIP1	0.642857	0.138889	0.540382	0.485714	0.0809161	0.235472	RNA-DDA
P31949	S100A11	-0.25	0.594841	0.868143	0.615385	0.0285399	0.130438	RNA-DDA
P32119	PRDX2	0	1	1	0.41978	0.136724	0.322118	RNA-DDA
P32322	PYCR1	0.821429	0.034127	0.364617	0.674725	0.0101486	0.0759843	RNA-DDA
P32455	GBP1	0.642857	0.138889	0.540382	0.547253	0.0458518	0.167097	RNA-DDA
P32456	GBP2	0.771429	0.102778	0.508768	0.516484	0.0615507	0.198514	RNA-DDA
P32969	RPL9	0.107143	0.839683	0.962518	-0.0901099	0.761584	0.864456	RNA-DDA
P33121	ACSL1	-0.428571	0.353571	0.710794	0.569231	0.0366345	0.149356	RNA-DDA
P33176	KIF5B	0.857143	0.0238095	0.31798	0.16044	0.583826	0.750952	RNA-DDA
P33240	CSTF2	-0.4	0.516667	0.826839	0.454945	0.10438	0.274984	RNA-DDA
P33241	LSP1	-0.2	0.713889	0.913707	0.687912	0.00838258	0.0672505	RNA-DDA
P33316	DUT	0.0857143	0.919444	1	0.305495	0.287738	0.500586	RNA-DDA
P33991	MCM4	-0.5	0.45	0.77845	0.327273	0.327016	0.536603	RNA-DDA
P33992	MCM5	0.942857	0.0166667	0.3178	0.872727	0.000948977	0.0206717	RNA-DDA
P33993	MCM7	0.371429	0.497222	0.807881	0.674725	0.0101486	0.0759843	RNA-DDA
P34896	SHMT1	0.785714	0.0480159	0.434986	0.705495	0.00640539	0.0587394	RNA-DDA
P34897	SHMT2	0.75	0.0662698	0.469539	0.762637	0.00230609	0.0324057	RNA-DDA
P34913	EPHX2	0.678571	0.109524	0.508768	0.699301	0.0145393	0.0877705	RNA-DDA
P34932	HSPA4	0.785714	0.0480159	0.434986	0.112088	0.704285	0.826887	RNA-DDA
P34949	MPI	1	0.0833333	0.483662	0.713287	0.0121144	0.0821129	RNA-DDA
P35221	CTNNA1	-0.142857	0.78254	0.948312	0.0637363	0.831925	0.90892	RNA-DDA
P35222	CTNNB1	-0.5	0.266667	0.662093	0.2	0.492398	0.677223	RNA-DDA
P35232	PHB	0.535714	0.235714	0.641427	0.0945055	0.750018	0.856033	RNA-DDA
P35237	SERPINB6	0.678571	0.109524	0.508768	0.582418	0.0318233	0.139274	RNA-DDA
P35241	RDX	0.6	0.35	0.710794	0.41958	0.176577	0.374225	RNA-DDA
P35244	RPA3	0.892857	0.0123016	0.3178	-0.307692	0.306287	0.517474	RNA-DDA
P35249	RFC4	1	0.0833333	0.483662	0.65035	0.0259115	0.12495	RNA-DDA
P35268	RPL22	0.285714	0.555952	0.845708	-0.195604	0.502198	0.686494	RNA-DDA
P35270	SPR	0.857143	0.0238095	0.31798	0.755245	0.00659654	0.0595991	RNA-DDA
P35442	THBS2	0	1	1	0.459341	0.100762	0.26818	RNA-DDA
P35555	FBN1	0.428571	0.353571	0.710794	-0.323077	0.259694	0.468507	RNA-DDA
P35573	AGL	0.428571	0.353571	0.710794	0.881319	0	0	RNA-DDA
P35579	MYH9	0.107143	0.839683	0.962518	0.208791	0.47308	0.663673	RNA-DDA
P35580	MYH10	-0.785714	0.0480159	0.434986	0.70989	0.0059722	0.0566182	RNA-DDA
P35606	COPB2	0.357143	0.444444	0.77845	-0.327473	0.252961	0.461556	RNA-DDA
P35611	ADD1	-0.678571	0.109524	0.508768	0.116484	0.692996	0.820214	RNA-DDA
P35613	BSG	0.257143	0.658333	0.906845	0.0417582	0.891519	0.939146	RNA-DDA
P35637	FUS	0.678571	0.109524	0.508768	0.257143	0.373973	0.579469	RNA-DDA
P35658	NUP214	0.142857	0.802778	0.955864	0.428571	0.128058	0.309945	RNA-DDA
P35659	DEK	1	0.0166667	0.3178	0.563636	0.0759391	0.225971	RNA-DDA
P35749	MYH11	-0.214286	0.661508	0.906845	0.556044	0.0419772	0.160266	RNA-DDA
P35754	GLRX	0.9	0.0833333	0.483662	0.440559	0.154216	0.349289	RNA-DDA
P35813	PPM1A	0.678571	0.109524	0.508768	0.520879	0.0590939	0.195556	RNA-DDA
P35858	IGFALS	1	0.0833333	0.483662	0.154545	0.653539	0.797059	RNA-DDA
P35914	HMGCL	0.485714	0.355556	0.710794	0.683516	0.00894266	0.0700734	RNA-DDA
P35998	PSMC2	-0.178571	0.713095	0.913707	0.749451	0.00299242	0.0366885	RNA-DDA
P36269	GGT5	0.657143	0.175	0.593413	0.21978	0.470353	0.663673	RNA-DDA
P36405	ARL3	0.828571	0.0583333	0.469539	0.664835	0.0159955	0.0923267	RNA-DDA
P36507	MAP2K2	0.285714	0.555952	0.845708	0.0417582	0.891519	0.939146	RNA-DDA
P36542	ATP5F1C	0.607143	0.166667	0.587655	-0.169231	0.562903	0.73343	RNA-DDA
P36543	ATP6V1E1	0.6	0.35	0.710794	0.151648	0.605072	0.764547	RNA-DDA
P36551	CPOX	0.0857143	0.919444	1	0.461538	0.133836	0.319791	RNA-DDA
P36578	RPL4	-0.214286	0.661508	0.906845	-0.0505495	0.867596	0.925335	RNA-DDA
P36776	LONP1	0.214286	0.661508	0.906845	0.446154	0.111894	0.285829	RNA-DDA
P36871	PGM1	0.607143	0.166667	0.587655	0.279121	0.333132	0.542933	RNA-DDA
P36873	PPP1CC	0.3	0.683333	0.911698	-0.013986	0.973694	0.990769	RNA-DDA
P36915	GNL1	0.285714	0.555952	0.845708	0.52967	0.0543996	0.188162	RNA-DDA
P36952	SERPINB5	0.942857	0.0166667	0.3178	0.963636	0	0	RNA-DDA
P36955	SERPINF1	0.142857	0.78254	0.948312	-0.00659341	0.987913	0.997603	RNA-DDA
P36957	DLST	0.535714	0.235714	0.641427	0.0725275	0.808314	0.893393	RNA-DDA
P36969	GPX4	0.321429	0.497619	0.807881	0.569231	0.0366345	0.149356	RNA-DDA
P37108	SRP14	0.257143	0.658333	0.906845	0.221978	0.444832	0.639232	RNA-DDA
P37198	NUP62	0.4	0.516667	0.826839	-0.395604	0.182196	0.382044	RNA-DDA
P37235	HPCAL1	0.0857143	0.919444	1	-0.167832	0.603728	0.764547	RNA-DDA
P37802	TAGLN2	-0.285714	0.555952	0.845708	0.349451	0.22096	0.422163	RNA-DDA
P37837	TALDO1	0.321429	0.497619	0.807881	0.402198	0.155263	0.349289	RNA-DDA
P38117	ETFB	0.964286	0.00277778	0.219967	0.459341	0.100762	0.26818	RNA-DDA
P38159	RBMX	-0.0357143	0.963492	1	0.323077	0.259694	0.468507	RNA-DDA
P38606	ATP6V1A	0.107143	0.839683	0.962518	0.353846	0.214891	0.416718	RNA-DDA
P38646	HSPA9	-0.214286	0.661508	0.906845	0.226374	0.435614	0.630904	RNA-DDA
P38919	EIF4A3	0.857143	0.0238095	0.31798	0.331868	0.246339	0.452532	RNA-DDA
P39019	RPS19	0.535714	0.235714	0.641427	0.428571	0.128058	0.309945	RNA-DDA
P39023	RPL3	-0.214286	0.661508	0.906845	-0.125275	0.670604	0.804176	RNA-DDA
P39059	COL15A1	0.821429	0.034127	0.364617	0.417582	0.157419	0.35296	RNA-DDA
P39060	COL18A1	0.714286	0.0880952	0.483662	-0.0505495	0.867596	0.925335	RNA-DDA
P39656	DDOST	0.357143	0.444444	0.77845	0.432967	0.123872	0.303968	RNA-DDA
P39687	ANP32A	-0.5	0.266667	0.662093	0.010989	0.975828	0.990843	RNA-DDA
P39748	FEN1	0.771429	0.102778	0.508768	0.661538	0.012187	0.0821129	RNA-DDA
P40121	CAPG	0.428571	0.353571	0.710794	0.125275	0.670604	0.804176	RNA-DDA
P40123	CAP2	0.942857	0.0166667	0.3178	0.527273	0.100129	0.26818	RNA-DDA
P40227	CCT6A	-0.0714286	0.906349	1	0.547253	0.0458518	0.167097	RNA-DDA
P40261	NNMT	0.5	0.266667	0.662093	0.942857	0	0	RNA-DDA
P40306	PSMB10	0.942857	0.0166667	0.3178	0.564835	0.0383546	0.153304	RNA-DDA
P40429	RPL13A	-0.142857	0.78254	0.948312	0.0681319	0.820101	0.899914	RNA-DDA
P40616	ARL1	0.428571	0.419444	0.777121	-0.115385	0.709625	0.831271	RNA-DDA
P40763	STAT3	0.928571	0.00674603	0.292952	0.0197802	0.951677	0.975741	RNA-DDA
P40818	USP8	0.3	0.683333	0.911698	-0.417582	0.157419	0.35296	RNA-DDA
P40925	MDH1	-0.0714286	0.906349	1	-0.56044	0.040135	0.156681	RNA-DDA
P40926	MDH2	0.535714	0.235714	0.641427	0.340659	0.233428	0.43754	RNA-DDA
P40939	HADHA	-0.464286	0.302381	0.694651	0.208791	0.47308	0.663673	RNA-DDA
P41091	EIF2S3	-0.107143	0.839683	0.962518	-0.120879	0.681768	0.812232	RNA-DDA
P41218	MNDA	0.714286	0.0880952	0.483662	0.762637	0.00230609	0.0324057	RNA-DDA
P41226	UBA7	0.214286	0.661508	0.906845	0.664835	0.0159955	0.0923267	RNA-DDA
P41227	NAA10	0.285714	0.555952	0.845708	0.652747	0.0137114	0.0860124	RNA-DDA
P41236	PPP1R2	0.7	0.233333	0.641427	0.34965	0.266004	0.475502	RNA-DDA
P41240	CSK	0.5	0.266667	0.662093	0.556044	0.0419772	0.160266	RNA-DDA
P41250	GARS	0.607143	0.166667	0.587655	0.657143	0.0129319	0.0841014	RNA-DDA
P41252	IARS	0.178571	0.713095	0.913707	-0.120879	0.681768	0.812232	RNA-DDA
P41567	EIF1	-0.6	0.35	0.710794	0.032967	0.920585	0.959531	RNA-DDA
P41743	PRKCI	0.1	0.95	1	0.209091	0.539114	0.719024	RNA-DDA
P42025	ACTR1B	0.714286	0.136111	0.540382	0.261538	0.365589	0.571961	RNA-DDA
P42126	ECI1	0.771429	0.102778	0.508768	0.832967	0.000334588	0.011669	RNA-DDA
P42166	TMPO	0.785714	0.0480159	0.434986	0.648352	0.0145264	0.0877705	RNA-DDA
P42167	TMPO	0.428571	0.353571	0.710794	0.2	0.492398	0.677223	RNA-DDA
P42224	STAT1	0.928571	0.00674603	0.292952	-0.221978	0.444832	0.639232	RNA-DDA
P42226	STAT6	0.714286	0.136111	0.540382	0.32967	0.271458	0.481979	RNA-DDA
P42285	MTREX	0.464286	0.302381	0.694651	0.283516	0.325291	0.534032	RNA-DDA
P42331	ARHGAP25	1	0.333333	0.710794	0.681319	0.0129293	0.0841014	RNA-DDA
P42345	MTOR	0.142857	0.802778	0.955864	-0.0714286	0.820632	0.899914	RNA-DDA
P42566	EPS15	-0.178571	0.713095	0.913707	0.428571	0.128058	0.309945	RNA-DDA
P42574	CASP3	0.542857	0.297222	0.694651	0.120879	0.696085	0.823291	RNA-DDA
P42677	RPS27	0.464286	0.302381	0.694651	0.331868	0.246339	0.452532	RNA-DDA
P42704	LRPPRC	0	1	1	0.375824	0.186181	0.385122	RNA-DDA
P42765	ACAA2	0.857143	0.0238095	0.31798	0.657143	0.0129319	0.0841014	RNA-DDA
P42766	RPL35	0.257143	0.658333	0.906845	0.214286	0.481851	0.671557	RNA-DDA
P42785	PRCP	-0.0857143	0.919444	1	0.371429	0.191707	0.389607	RNA-DDA
P42858	HTT	-0.142857	0.802778	0.955864	0.613187	0.022467	0.112519	RNA-DDA
P43034	PAFAH1B1	0.0357143	0.963492	1	0.287912	0.317559	0.527776	RNA-DDA
P43121	MCAM	0.964286	0.00277778	0.219967	0.39011	0.188772	0.388095	RNA-DDA
P43155	CRAT	0.714286	0.136111	0.540382	0.806593	0.000809798	0.0187957	RNA-DDA
P43243	MATR3	-0.571429	0.2	0.625267	-0.305495	0.287738	0.500586	RNA-DDA
P43246	MSH2	0.0714286	0.906349	1	0.564835	0.0383546	0.153304	RNA-DDA
P43304	GPD2	0.535714	0.235714	0.641427	0.626374	0.0191759	0.102276	RNA-DDA
P43307	SSR1	0.5	0.45	0.77845	0.191209	0.512092	0.69592	RNA-DDA
P43405	SYK	-0.464286	0.302381	0.694651	0.692308	0.00784977	0.0663779	RNA-DDA
P43487	RANBP1	0.107143	0.839683	0.962518	0.257143	0.373973	0.579469	RNA-DDA
P43490	NAMPT	0.785714	0.0480159	0.434986	0.578022	0.0333702	0.142251	RNA-DDA
P43686	PSMC4	0.357143	0.444444	0.77845	0.49011	0.0779085	0.228597	RNA-DDA
P43897	TSFM	0.3	0.683333	0.911698	0.727273	0.0100009	0.0759843	RNA-DDA
P45880	VDAC2	0.75	0.0662698	0.469539	0.63956	0.0162679	0.0923267	RNA-DDA
P45954	ACADSB	0.857143	0.0238095	0.31798	0.894505	0	0	RNA-DDA
P45973	CBX5	0.4	0.516667	0.826839	0.406593	0.150475	0.344038	RNA-DDA
P45974	USP5	0.321429	0.497619	0.807881	0.806593	0.000809798	0.0187957	RNA-DDA
P45985	MAP2K4	-0.4	0.75	0.948312	0.774725	0.00292338	0.0364394	RNA-DDA
P46060	RANGAP1	0.392857	0.395635	0.756325	0.578022	0.0333702	0.142251	RNA-DDA
P46063	RECQL	0.142857	0.78254	0.948312	0.125275	0.670604	0.804176	RNA-DDA
P46087	NOP2	-0.1	0.95	1	0.709091	0.0187284	0.102276	RNA-DDA
P46108	CRK	-0.357143	0.444444	0.77845	0.384615	0.195502	0.393918	RNA-DDA
P46109	CRKL	0.178571	0.713095	0.913707	0.665934	0.0114755	0.0821129	RNA-DDA
P46379	BAG6	0.3	0.683333	0.911698	0.120879	0.681768	0.812232	RNA-DDA
P46459	NSF	0.107143	0.839683	0.962518	0.318681	0.266538	0.475502	RNA-DDA
P46776	RPL27A	0.321429	0.497619	0.807881	0.397802	0.160153	0.356479	RNA-DDA
P46777	RPL5	-0.321429	0.497619	0.807881	0.23956	0.408572	0.608294	RNA-DDA
P46778	RPL21	-0.5	0.45	0.77845	0.248352	0.391062	0.593648	RNA-DDA
P46781	RPS9	0	1	1	0.367033	0.19734	0.393918	RNA-DDA
P46782	RPS5	0.535714	0.235714	0.641427	-0.0725275	0.808314	0.893393	RNA-DDA
P46783	RPS10	-0.0714286	0.906349	1	-0.204396	0.482691	0.671557	RNA-DDA
P46821	MAP1B	0.892857	0.0123016	0.3178	0.621978	0.0202287	0.106209	RNA-DDA
P46926	GNPDA1	0.571429	0.2	0.625267	0.731868	0.0041288	0.04468	RNA-DDA
P46939	UTRN	-0.392857	0.395635	0.756325	0.173626	0.552566	0.726857	RNA-DDA
P46940	IQGAP1	0.607143	0.166667	0.587655	0.331868	0.246339	0.452532	RNA-DDA
P46976	GYG1	0.857143	0.0238095	0.31798	0.604396	0.0248902	0.121668	RNA-DDA
P46977	STT3A	0.642857	0.138889	0.540382	0.120879	0.681768	0.812232	RNA-DDA
P47755	CAPZA2	-0.678571	0.109524	0.508768	-0.731868	0.0041288	0.04468	RNA-DDA
P47756	CAPZB	0.464286	0.302381	0.694651	0.30989	0.28056	0.491145	RNA-DDA
P47813	EIF1AX	0.0714286	0.906349	1	0.225275	0.458992	0.653857	RNA-DDA
P47895	ALDH1A3	-0.5	0.45	0.77845	0.245455	0.468184	0.662464	RNA-DDA
P47897	QARS	0.214286	0.661508	0.906845	0.186813	0.522077	0.705501	RNA-DDA
P47985	UQCRFS1	0.857143	0.0238095	0.31798	-0.0989011	0.738503	0.853221	RNA-DDA
P48047	ATP5PO	0.75	0.0662698	0.469539	-0.410989	0.14579	0.337197	RNA-DDA
P48059	LIMS1	-0.357143	0.444444	0.77845	0.2	0.492398	0.677223	RNA-DDA
P48147	PREP	0.75	0.0662698	0.469539	0.0813187	0.784861	0.878317	RNA-DDA
P48163	ME1	0.771429	0.102778	0.508768	0.703297	0.00955664	0.0732639	RNA-DDA
P48426	PIP4K2A	-0.107143	0.839683	0.962518	-0.25	0.520635	0.705501	RNA-DDA
P48444	ARCN1	0.25	0.594841	0.868143	0.221978	0.444832	0.639232	RNA-DDA
P48449	LSS	-0.392857	0.395635	0.756325	0.30989	0.28056	0.491145	RNA-DDA
P48506	GCLC	0.571429	0.2	0.625267	0.551648	0.0438823	0.162203	RNA-DDA
P48556	PSMD8	0.285714	0.555952	0.845708	0.226374	0.435614	0.630904	RNA-DDA
P48637	GSS	0.571429	0.2	0.625267	0.274725	0.341083	0.549154	RNA-DDA
P48643	CCT5	0.464286	0.302381	0.694651	-0.0373626	0.903515	0.946339	RNA-DDA
P48681	NES	0.464286	0.302381	0.694651	0.463736	0.097234	0.262107	RNA-DDA
P48723	HSPA13	0.6	0.416667	0.777121	0.160839	0.619356	0.774598	RNA-DDA
P48735	IDH2	-0.75	0.0662698	0.469539	-0.0461538	0.879545	0.933494	RNA-DDA
P48739	PITPNB	0.25	0.594841	0.868143	0.569231	0.0366345	0.149356	RNA-DDA
P49023	PXN	0.25	0.594841	0.868143	0.291209	0.334071	0.543804	RNA-DDA
P49189	ALDH9A1	0.785714	0.0480159	0.434986	0.331868	0.246339	0.452532	RNA-DDA
P49207	RPL34	0.107143	0.839683	0.962518	-0.230769	0.426498	0.624621	RNA-DDA
P49257	LMAN1	0.535714	0.235714	0.641427	0.0989011	0.738503	0.853221	RNA-DDA
P49321	NASP	0.5	0.266667	0.662093	0.674725	0.0101486	0.0759843	RNA-DDA
P49327	FASN	0.607143	0.166667	0.587655	0.797802	0.00102833	0.0213632	RNA-DDA
P49354	FNTA	0.657143	0.175	0.593413	0.428571	0.14593	0.337197	RNA-DDA
P49368	CCT3	-0.428571	0.353571	0.710794	0.362637	0.203081	0.40204	RNA-DDA
P49407	ARRB1	0.642857	0.138889	0.540382	0.771429	0.00191738	0.0293316	RNA-DDA
P49411	TUFM	0.25	0.594841	0.868143	-0.476923	0.0871837	0.244209	RNA-DDA
P49419	ALDH7A1	0.321429	0.497619	0.807881	0.287912	0.317559	0.527776	RNA-DDA
P49458	SRP9	-0.428571	0.419444	0.777121	-0.485714	0.0809161	0.235472	RNA-DDA
P49585	PCYT1A	0.771429	0.102778	0.508768	0.463736	0.097234	0.262107	RNA-DDA
P49588	AARS	0.607143	0.166667	0.587655	0.674725	0.0101486	0.0759843	RNA-DDA
P49589	CARS	0.857143	0.0238095	0.31798	0.863736	3.42233e-05	0.00198584	RNA-DDA
P49591	SARS	-0.107143	0.839683	0.962518	0.446154	0.111894	0.285829	RNA-DDA
P49720	PSMB3	0.0357143	0.963492	1	0.498901	0.0721394	0.218824	RNA-DDA
P49721	PSMB2	0.5	0.266667	0.662093	0.718681	0.00517287	0.0523588	RNA-DDA
P49736	MCM2	0.678571	0.109524	0.508768	0.494505	0.0888743	0.248221	RNA-DDA
P49746	THBS3	-0.214286	0.661508	0.906845	0.251748	0.430115	0.628824	RNA-DDA
P49747	COMP	0.678571	0.109524	0.508768	0.534066	0.0521596	0.182667	RNA-DDA
P49748	ACADVL	0.642857	0.138889	0.540382	0.384615	0.175453	0.373607	RNA-DDA
P49750	YLPM1	0.3	0.683333	0.911698	0.115385	0.709625	0.831271	RNA-DDA
P49755	TMED10	0	1	1	-0.125275	0.670604	0.804176	RNA-DDA
P49770	EIF2B2	0.8	0.133333	0.540382	0.731868	0.0041288	0.04468	RNA-DDA
P49773	HINT1	0.5	0.266667	0.662093	0.771429	0.00191738	0.0293316	RNA-DDA
P49790	NUP153	-0.0857143	0.919444	1	0.503497	0.0987516	0.26556	RNA-DDA
P49792	RANBP2	0.428571	0.353571	0.710794	-0.630769	0.0181656	0.100885	RNA-DDA
P49821	NDUFV1	-0.714286	0.0880952	0.483662	-0.182418	0.532152	0.711121	RNA-DDA
P49840	GSK3A	-0.7	0.233333	0.641427	0.552448	0.066629	0.209469	RNA-DDA
P49902	NT5C2	0.0357143	0.963492	1	0.252747	0.382464	0.588831	RNA-DDA
P49903	SEPHS1	0.0857143	0.919444	1	-0.0824176	0.792486	0.885495	RNA-DDA
P49915	GMPS	0.321429	0.497619	0.807881	0.749451	0.00299242	0.0366885	RNA-DDA
P49916	LIG3	0.75	0.0662698	0.469539	0.367033	0.19734	0.393918	RNA-DDA
P49959	MRE11	0.178571	0.713095	0.913707	0.336264	0.239828	0.443363	RNA-DDA
P49961	ENTPD1	0.771429	0.102778	0.508768	0.518182	0.106918	0.280244	RNA-DDA
P50135	HNMT	0.6	0.241667	0.641427	0.534066	0.0521596	0.182667	RNA-DDA
P50148	GNAQ	0.6	0.241667	0.641427	0.0839161	0.800198	0.88924	RNA-DDA
P50213	IDH3A	0.857143	0.0238095	0.31798	0.468132	0.0937958	0.256955	RNA-DDA
P50225	SULT1A1	0.25	0.594841	0.868143	0.520879	0.0590939	0.195556	RNA-DDA
P50281	MMP14	0.0285714	1	1	0.755245	0.00659654	0.0595991	RNA-DDA
P50395	GDI2	0	1	1	0.432967	0.123872	0.303968	RNA-DDA
P50402	EMD	0.428571	0.353571	0.710794	-0.0681319	0.820101	0.899914	RNA-DDA
P50416	CPT1A	-0.0357143	0.963492	1	0.572727	0.0706011	0.215462	RNA-DDA
P50453	SERPINB9	0.928571	0.00674603	0.292952	0.824176	0.000466305	0.0138881	RNA-DDA
P50454	SERPINH1	0.75	0.0662698	0.469539	0.472527	0.0904461	0.250326	RNA-DDA
P50479	PDLIM4	0.0285714	1	1	0.342657	0.276231	0.487751	RNA-DDA
P50502	ST13	-0.107143	0.839683	0.962518	0.287912	0.317559	0.527776	RNA-DDA
P50552	VASP	-0.0285714	1	1	0.0197802	0.951677	0.975741	RNA-DDA
P50570	DNM2	0	1	1	0.6	0.0261743	0.12495	RNA-DDA
P50579	METAP2	0.5	0.45	0.77845	-0.027972	0.938663	0.969725	RNA-DDA
P50583	NUDT2	0.828571	0.0583333	0.469539	0.154545	0.653539	0.797059	RNA-DDA
P50851	LRBA	0.928571	0.00674603	0.292952	0.261538	0.365589	0.571961	RNA-DDA
P50895	BCAM	0.321429	0.497619	0.807881	0.723077	0.00480502	0.049378	RNA-DDA
P50897	PPT1	0.142857	0.802778	0.955864	0.283516	0.325291	0.534032	RNA-DDA
P50914	RPL14	-0.857143	0.0238095	0.31798	0.120879	0.681768	0.812232	RNA-DDA
P50990	CCT8	0.357143	0.444444	0.77845	0.00659341	0.987913	0.997603	RNA-DDA
P50991	CCT4	0.392857	0.395635	0.756325	-0.032967	0.915532	0.955862	RNA-DDA
P50995	ANXA11	0.607143	0.166667	0.587655	0.731868	0.0041288	0.04468	RNA-DDA
P51003	PAPOLA	-0.1	0.95	1	0.043956	0.891847	0.939146	RNA-DDA
P51114	FXR1	0.464286	0.302381	0.694651	-0.0461538	0.879545	0.933494	RNA-DDA
P51148	RAB5C	0	1	1	0.16044	0.583826	0.750952	RNA-DDA
P51149	RAB7A	-0.357143	0.444444	0.77845	-0.23956	0.408572	0.608294	RNA-DDA
P51151	RAB9A	0.542857	0.297222	0.694651	0.51049	0.0936054	0.256955	RNA-DDA
P51153	RAB13	0.542857	0.297222	0.694651	0.434066	0.140407	0.329066	RNA-DDA
P51159	RAB27A	0	1	1	0.195804	0.542874	0.719024	RNA-DDA
P51178	PLCD1	-0.428571	0.419444	0.777121	0.454545	0.163386	0.359044	RNA-DDA
P51398	DAP3	0.5	1	1	0.851648	0.00034352	0.0116779	RNA-DDA
P51452	DUSP3	0.428571	0.353571	0.710794	-0.0373626	0.903515	0.946339	RNA-DDA
P51531	SMARCA2	-0.4	0.75	0.948312	-0.027972	0.938663	0.969725	RNA-DDA
P51553	IDH3G	0.428571	0.419444	0.777121	0.020979	0.956169	0.979153	RNA-DDA
P51570	GALK1	0	1	1	0.243956	0.399765	0.605086	RNA-DDA
P51571	SSR4	0.428571	0.353571	0.710794	0.169231	0.562903	0.73343	RNA-DDA
P51572	BCAP31	0.107143	0.839683	0.962518	0.16044	0.583826	0.750952	RNA-DDA
P51580	TPMT	0.2	0.713889	0.913707	0.679121	0.00953098	0.0731506	RNA-DDA
P51606	RENBP	0.7	0.233333	0.641427	0.472727	0.145606	0.337197	RNA-DDA
P51608	MECP2	0.0357143	0.963492	1	0.296703	0.302427	0.512497	RNA-DDA
P51610	HCFC1	0.214286	0.661508	0.906845	-0.169231	0.562903	0.73343	RNA-DDA
P51648	ALDH3A2	0.714286	0.0880952	0.483662	0.784615	0.00142517	0.0259265	RNA-DDA
P51649	ALDH5A1	0.485714	0.355556	0.710794	0.593407	0.0360257	0.148675	RNA-DDA
P51659	HSD17B4	0.5	0.266667	0.662093	0.507692	0.0666902	0.209469	RNA-DDA
P51665	PSMD7	-0.428571	0.419444	0.777121	-0.0549451	0.863236	0.923767	RNA-DDA
P51688	SGSH	0.542857	0.297222	0.694651	-0.230769	0.447772	0.642359	RNA-DDA
P51692	STAT5B	0.142857	0.78254	0.948312	0.481319	0.0840075	0.241338	RNA-DDA
P51812	RPS6KA3	0.5	0.266667	0.662093	0.441758	0.115791	0.290709	RNA-DDA
P51858	HDGF	0.107143	0.839683	0.962518	0.103297	0.727041	0.844617	RNA-DDA
P51884	LUM	-0.714286	0.0880952	0.483662	0.340659	0.233428	0.43754	RNA-DDA
P51888	PRELP	0.142857	0.78254	0.948312	0.463736	0.097234	0.262107	RNA-DDA
P51911	CNN1	0.642857	0.138889	0.540382	0.824176	0.000917231	0.0200451	RNA-DDA
P51970	NDUFA8	0.771429	0.102778	0.508768	-0.336364	0.313026	0.525431	RNA-DDA
P51991	HNRNPA3	-0.285714	0.555952	0.845708	-0.173626	0.552566	0.726857	RNA-DDA
P52209	PGD	0.464286	0.302381	0.694651	-0.481319	0.0840075	0.241338	RNA-DDA
P52272	HNRNPM	0.821429	0.034127	0.364617	0.0813187	0.784861	0.878317	RNA-DDA
P52292	KPNA2	0.657143	0.175	0.593413	0.890909	0.000428361	0.0130819	RNA-DDA
P52306	RAP1GDS1	0.714286	0.0880952	0.483662	0.920879	0	0	RNA-DDA
P52565	ARHGDIA	-0.285714	0.555952	0.845708	-0.657143	0.0129319	0.0841014	RNA-DDA
P52566	ARHGDIB	-0.142857	0.78254	0.948312	-0.147253	0.615812	0.772682	RNA-DDA
P52594	AGFG1	0.142857	0.802778	0.955864	0.0659341	0.834786	0.90892	RNA-DDA
P52597	HNRNPF	0.214286	0.661508	0.906845	0.340659	0.233428	0.43754	RNA-DDA
P52630	STAT2	-0.285714	0.555952	0.845708	0.437363	0.119784	0.297515	RNA-DDA
P52758	RIDA	0.771429	0.102778	0.508768	0.845455	0.00207769	0.030344	RNA-DDA
P52788	SMS	0.1	0.95	1	0.417582	0.157419	0.35296	RNA-DDA
P52789	HK2	0.75	0.0662698	0.469539	0.620879	0.0268669	0.127803	RNA-DDA
P52815	MRPL12	0.571429	0.2	0.625267	0.389011	0.170248	0.366348	RNA-DDA
P52888	THOP1	0.428571	0.353571	0.710794	0.747253	0.00482317	0.0494136	RNA-DDA
P52907	CAPZA1	0.25	0.594841	0.868143	-0.481319	0.0840075	0.241338	RNA-DDA
P52943	CRIP2	0.107143	0.839683	0.962518	0.468132	0.0937958	0.256955	RNA-DDA
P52948	NUP98	-0.321429	0.497619	0.807881	0.323077	0.259694	0.468507	RNA-DDA
P53004	BLVRA	0.642857	0.138889	0.540382	0.964835	0	0	RNA-DDA
P53007	SLC25A1	0.714286	0.136111	0.540382	0.534066	0.0521596	0.182667	RNA-DDA
P53041	PPP5C	0.2	0.713889	0.913707	-0.00549451	0.99277	0.998555	RNA-DDA
P53365	ARFIP2	-0.142857	0.802778	0.955864	0.503297	0.0693754	0.212935	RNA-DDA
P53367	ARFIP1	0.785714	0.0480159	0.434986	0.595604	0.0275084	0.127811	RNA-DDA
P53384	NUBP1	-0.4	0.75	0.948312	0.593407	0.0360257	0.148675	RNA-DDA
P53396	ACLY	0.25	0.594841	0.868143	0.6	0.0261743	0.12495	RNA-DDA
P53582	METAP1	0.714286	0.136111	0.540382	0.554945	0.0525325	0.183305	RNA-DDA
P53597	SUCLG1	-0.0714286	0.906349	1	0.608791	0.0236549	0.11768	RNA-DDA
P53618	COPB1	-0.0357143	0.963492	1	0.261538	0.365589	0.571961	RNA-DDA
P53621	COPA	0.464286	0.302381	0.694651	0.0857143	0.773199	0.870447	RNA-DDA
P53634	CTSC	0.571429	0.2	0.625267	0.775824	0.00174179	0.0279808	RNA-DDA
P53680	AP2S1	0.714286	0.0880952	0.483662	0.520879	0.0590939	0.195556	RNA-DDA
P53990	IST1	0.714286	0.136111	0.540382	0.432967	0.123872	0.303968	RNA-DDA
P53992	SEC24C	0.464286	0.302381	0.694651	0.406593	0.150475	0.344038	RNA-DDA
P53999	SUB1	0.942857	0.0166667	0.3178	0.758242	0.00398061	0.04468	RNA-DDA
P54136	RARS	-0.357143	0.444444	0.77845	-0.367033	0.19734	0.393918	RNA-DDA
P54252	ATXN3	0.3	0.683333	0.911698	0.3	0.371068	0.578295	RNA-DDA
P54577	YARS	0.5	0.266667	0.662093	0.767033	0.00210528	0.030344	RNA-DDA
P54578	USP14	0.214286	0.661508	0.906845	0.797802	0.00102833	0.0213632	RNA-DDA
P54619	PRKAG1	-0.214286	0.661508	0.906845	0.0494505	0.877523	0.933494	RNA-DDA
P54652	HSPA2	0.892857	0.0123016	0.3178	0.912088	0	0	RNA-DDA
P54709	ATP1B3	0.657143	0.175	0.593413	-0.010989	0.975828	0.990843	RNA-DDA
P54727	RAD23B	0	1	1	0.468132	0.0937958	0.256955	RNA-DDA
P54802	NAGLU	0.2	0.713889	0.913707	0.272727	0.448272	0.642941	RNA-DDA
P54819	AK2	0.428571	0.353571	0.710794	0.0197802	0.951677	0.975741	RNA-DDA
P54886	ALDH18A1	0.5	0.266667	0.662093	0.912088	0	0	RNA-DDA
P54920	NAPA	0.607143	0.166667	0.587655	0.512088	0.0640824	0.204777	RNA-DDA
P55001	MFAP2	0.0857143	0.919444	1	0.164835	0.573323	0.741838	RNA-DDA
P55010	EIF5	-0.314286	0.563889	0.845708	0.248352	0.391062	0.593648	RNA-DDA
P55011	SLC12A2	0.964286	0.00277778	0.219967	0.785714	0.00234054	0.0326173	RNA-DDA
P55036	PSMD4	-0.892857	0.0123016	0.3178	-0.178022	0.542316	0.719024	RNA-DDA
P55039	DRG2	0.3	0.683333	0.911698	0.197802	0.517155	0.701243	RNA-DDA
P55060	CSE1L	0.142857	0.78254	0.948312	0.727473	0.00445727	0.0465145	RNA-DDA
P55072	VCP	0.392857	0.395635	0.756325	0.169231	0.562903	0.73343	RNA-DDA
P55084	HADHB	0.714286	0.0880952	0.483662	0.573626	0.0349735	0.144776	RNA-DDA
P55145	MANF	0.771429	0.102778	0.508768	0.301099	0.295027	0.509448	RNA-DDA
P55160	NCKAP1L	0.828571	0.0583333	0.469539	0.461538	0.114936	0.289967	RNA-DDA
P55196	AFDN	0.428571	0.353571	0.710794	0.741758	0.00529008	0.0527519	RNA-DDA
P55209	NAP1L1	-0.828571	0.0583333	0.469539	0.554945	0.0525325	0.183305	RNA-DDA
P55212	CASP6	0.257143	0.658333	0.906845	0.417582	0.157419	0.35296	RNA-DDA
P55263	ADK	0.642857	0.138889	0.540382	0.454945	0.10438	0.274984	RNA-DDA
P55265	ADAR	0.285714	0.555952	0.845708	0.494505	0.0749833	0.223522	RNA-DDA
P55268	LAMB2	0.214286	0.661508	0.906845	0.226374	0.435614	0.630904	RNA-DDA
P55290	CDH13	0.4	0.516667	0.826839	0.657343	0.0239811	0.117822	RNA-DDA
P55327	TPD52	0.142857	0.78254	0.948312	0.375824	0.186181	0.385122	RNA-DDA
P55735	SEC13	0	1	1	-0.340659	0.233428	0.43754	RNA-DDA
P55769	SNU13	0.535714	0.235714	0.641427	-0.182418	0.532152	0.711121	RNA-DDA
P55786	NPEPPS	0.428571	0.353571	0.710794	0.301099	0.295027	0.509448	RNA-DDA
P55795	HNRNPH2	0.571429	0.2	0.625267	0.446154	0.111894	0.285829	RNA-DDA
P55809	OXCT1	-0.0714286	0.906349	1	0.626374	0.0191759	0.102276	RNA-DDA
P55884	EIF3B	0.5	0.266667	0.662093	0.410989	0.14579	0.337197	RNA-DDA
P56134	ATP5MF	0.9	0.0833333	0.483662	-0.010989	0.978311	0.992018	RNA-DDA
P56192	MARS	-0.285714	0.555952	0.845708	0.147253	0.615812	0.772682	RNA-DDA
P56199	ITGA1	0.892857	0.0123016	0.3178	0.723077	0.00480502	0.049378	RNA-DDA
P56385	ATP5ME	0.642857	0.138889	0.540382	-0.309091	0.387055	0.592645	RNA-DDA
P56537	EIF6	0.5	0.266667	0.662093	0.802198	0.000914789	0.0200451	RNA-DDA
P56545	CTBP2	0.25	0.594841	0.868143	0.527473	0.0673418	0.209948	RNA-DDA
P56556	NDUFA6	0	1	1	-0.283516	0.325291	0.534032	RNA-DDA
P57088	TMEM33	-0.107143	0.839683	0.962518	0.00909091	0.98919	0.997603	RNA-DDA
P57735	RAB25	0.2	0.713889	0.913707	0.436364	0.182532	0.382272	RNA-DDA
P57737	CORO7	0.178571	0.713095	0.913707	0.564835	0.0383546	0.153304	RNA-DDA
P57740	NUP107	-0.371429	0.497222	0.807881	0.27033	0.349143	0.554789	RNA-DDA
P57764	GSDMD	0.9	0.0833333	0.483662	0.708791	0.00882856	0.0700734	RNA-DDA
P57772	EEFSEC	0.657143	0.175	0.593413	0.223776	0.484911	0.673671	RNA-DDA
P58107	EPPK1	0.928571	0.00674603	0.292952	0.00659341	0.987913	0.997603	RNA-DDA
P58546	MTPN	0.885714	0.0333333	0.364617	0.208791	0.47308	0.663673	RNA-DDA
P59998	ARPC4	0.285714	0.555952	0.845708	-0.156044	0.59441	0.757186	RNA-DDA
P60033	CD81	0.885714	0.0333333	0.364617	-0.241758	0.425759	0.624621	RNA-DDA
P60174	TPI1	0.321429	0.497619	0.807881	0.0197802	0.951677	0.975741	RNA-DDA
P60228	EIF3E	-0.535714	0.235714	0.641427	-0.0241758	0.939615	0.969725	RNA-DDA
P60468	SEC61B	0.0285714	1	1	0.0909091	0.796592	0.887432	RNA-DDA
P60660	MYL6	-0.642857	0.138889	0.540382	0.112088	0.704285	0.826887	RNA-DDA
P60709	ACTB	0.607143	0.166667	0.587655	-0.116484	0.692996	0.820214	RNA-DDA
P60842	EIF4A1	-0.428571	0.353571	0.710794	0.384615	0.175453	0.373607	RNA-DDA
P60866	RPS20	-0.571429	0.2	0.625267	0.17033	0.578544	0.747157	RNA-DDA
P60891	PRPS1	0.142857	0.78254	0.948312	0.151648	0.605072	0.764547	RNA-DDA
P60900	PSMA6	0.642857	0.138889	0.540382	0.591209	0.0288937	0.130438	RNA-DDA
P60903	S100A10	-0.0714286	0.906349	1	-0.112088	0.704285	0.826887	RNA-DDA
P60953	CDC42	0	1	1	-0.0637363	0.831925	0.90892	RNA-DDA
P60981	DSTN	0.0357143	0.963492	1	0.63956	0.0162679	0.0923267	RNA-DDA
P60983	GMFB	0.4	0.516667	0.826839	0.283516	0.325291	0.534032	RNA-DDA
P61006	RAB8A	0	1	1	0.0604396	0.848989	0.913888	RNA-DDA
P61009	SPCS3	0.542857	0.297222	0.694651	0.139394	0.707204	0.829879	RNA-DDA
P61011	SRP54	0.142857	0.78254	0.948312	0.169231	0.562903	0.73343	RNA-DDA
P61019	RAB2A	0	1	1	0.52967	0.0543996	0.188162	RNA-DDA
P61020	RAB5B	0.392857	0.395635	0.756325	0.187879	0.607567	0.767267	RNA-DDA
P61026	RAB10	0.571429	0.2	0.625267	-0.410989	0.14579	0.337197	RNA-DDA
P61081	UBE2M	-0.714286	0.0880952	0.483662	0.564835	0.0383546	0.153304	RNA-DDA
P61086	UBE2K	0.2	0.713889	0.913707	0.331868	0.246339	0.452532	RNA-DDA
P61088	UBE2N	-0.0285714	1	1	0.49011	0.0779085	0.228597	RNA-DDA
P61106	RAB14	-0.5	0.266667	0.662093	0.371429	0.191707	0.389607	RNA-DDA
P61158	ACTR3	0.285714	0.555952	0.845708	0.213187	0.463566	0.656759	RNA-DDA
P61160	ACTR2	0.321429	0.497619	0.807881	0.626374	0.0191759	0.102276	RNA-DDA
P61163	ACTR1A	0.285714	0.555952	0.845708	-0.16044	0.583826	0.750952	RNA-DDA
P61201	COPS2	-0.214286	0.661508	0.906845	-0.156044	0.59441	0.757186	RNA-DDA
P61221	ABCE1	0	1	1	0.261538	0.365589	0.571961	RNA-DDA
P61224	RAP1B	0.285714	0.555952	0.845708	0.542857	0.047887	0.17136	RNA-DDA
P61225	RAP2B	0.535714	0.235714	0.641427	0.714286	0.00556165	0.054333	RNA-DDA
P61247	RPS3A	0	1	1	-0.0989011	0.738503	0.853221	RNA-DDA
P61254	RPL26	0.571429	0.2	0.625267	0.169231	0.562903	0.73343	RNA-DDA
P61289	PSME3	0	1	1	0.39011	0.188772	0.388095	RNA-DDA
P61313	RPL15	0.107143	0.839683	0.962518	0.287912	0.317559	0.527776	RNA-DDA
P61353	RPL27	-0.5	0.266667	0.662093	-0.0373626	0.903515	0.946339	RNA-DDA
P61421	ATP6V0D1	0.428571	0.419444	0.777121	0.137363	0.656	0.798181	RNA-DDA
P61457	PCBD1	0.892857	0.0123016	0.3178	0.642857	0.0209019	0.108725	RNA-DDA
P61513	RPL37A	0.542857	0.297222	0.694651	0.00659341	0.987913	0.997603	RNA-DDA
P61604	HSPE1	0.75	0.0662698	0.469539	-0.0373626	0.903515	0.946339	RNA-DDA
P61619	SEC61A1	0.678571	0.109524	0.508768	0.137363	0.656	0.798181	RNA-DDA
P61626	LYZ	0.178571	0.713095	0.913707	0.532967	0.0641622	0.204777	RNA-DDA
P61758	VBP1	0.6	0.241667	0.641427	0.346154	0.247007	0.452532	RNA-DDA
P61764	STXBP1	-0.314286	0.563889	0.845708	-0.412587	0.184481	0.385122	RNA-DDA
P61769	B2M	0.6	0.241667	0.641427	0.340659	0.233428	0.43754	RNA-DDA
P61803	DAD1	0.892857	0.0123016	0.3178	0.116484	0.692996	0.820214	RNA-DDA
P61916	NPC2	0.1	0.95	1	0.409091	0.213864	0.416718	RNA-DDA
P61923	COPZ1	0.714286	0.0880952	0.483662	0.371429	0.191707	0.389607	RNA-DDA
P61960	UFM1	0.857143	0.0238095	0.31798	0.51049	0.0936054	0.256955	RNA-DDA
P61962	DCAF7	0.4	0.516667	0.826839	-0.549451	0.055281	0.189721	RNA-DDA
P61964	WDR5	0.5	0.45	0.77845	-0.131868	0.669269	0.804176	RNA-DDA
P61966	AP1S1	0.107143	0.839683	0.962518	0.269231	0.373301	0.579469	RNA-DDA
P61970	NUTF2	0.321429	0.497619	0.807881	0.0659341	0.834786	0.90892	RNA-DDA
P61978	HNRNPK	-0.464286	0.302381	0.694651	-0.164835	0.573323	0.741838	RNA-DDA
P61981	YWHAG	0	1	1	0.131868	0.669269	0.804176	RNA-DDA
P62081	RPS7	-0.25	0.594841	0.868143	-0.169231	0.562903	0.73343	RNA-DDA
P62136	PPP1CA	0.678571	0.109524	0.508768	0.0945055	0.750018	0.856033	RNA-DDA
P62140	PPP1CB	0.964286	0.00277778	0.219967	0.468132	0.0937958	0.256955	RNA-DDA
P62191	PSMC1	-0.178571	0.713095	0.913707	-0.116484	0.692996	0.820214	RNA-DDA
P62195	PSMC5	0.357143	0.444444	0.77845	0.301099	0.295027	0.509448	RNA-DDA
P62241	RPS8	0.785714	0.0480159	0.434986	0.248352	0.391062	0.593648	RNA-DDA
P62244	RPS15A	0.607143	0.166667	0.587655	0.393407	0.165148	0.35928	RNA-DDA
P62249	RPS16	-0.178571	0.713095	0.913707	0.261538	0.365589	0.571961	RNA-DDA
P62258	YWHAE	0.428571	0.353571	0.710794	0.0945055	0.750018	0.856033	RNA-DDA
P62263	RPS14	-0.25	0.594841	0.868143	0.138462	0.637516	0.783909	RNA-DDA
P62266	RPS23	0.314286	0.563889	0.845708	-0.208791	0.47308	0.663673	RNA-DDA
P62269	RPS18	0.178571	0.713095	0.913707	-0.142857	0.626627	0.77791	RNA-DDA
P62277	RPS13	-0.428571	0.353571	0.710794	-0.279121	0.333132	0.542933	RNA-DDA
P62280	RPS11	0.464286	0.302381	0.694651	-0.204396	0.482691	0.671557	RNA-DDA
P62308	SNRPG	0.428571	0.419444	0.777121	-0.148352	0.629758	0.781364	RNA-DDA
P62310	LSM3	0.75	0.0662698	0.469539	-0.358242	0.208931	0.411127	RNA-DDA
P62312	LSM6	0.321429	0.497619	0.807881	0.509091	0.114016	0.289967	RNA-DDA
P62314	SNRPD1	0.0714286	0.906349	1	0.441758	0.115791	0.290709	RNA-DDA
P62316	SNRPD2	-0.642857	0.138889	0.540382	0.116484	0.692996	0.820214	RNA-DDA
P62318	SNRPD3	-0.178571	0.713095	0.913707	0.0945055	0.750018	0.856033	RNA-DDA
P62328	TMSB4X	0.178571	0.713095	0.913707	0.104895	0.749479	0.856033	RNA-DDA
P62330	ARF6	0.714286	0.136111	0.540382	0.0714286	0.820632	0.899914	RNA-DDA
P62333	PSMC6	0	1	1	-0.0417582	0.891519	0.939146	RNA-DDA
P62424	RPL7A	0.535714	0.235714	0.641427	0.217582	0.454149	0.649157	RNA-DDA
P62495	ETF1	-0.428571	0.353571	0.710794	0.318681	0.266538	0.475502	RNA-DDA
P62701	RPS4X	-0.464286	0.302381	0.694651	-0.204396	0.482691	0.671557	RNA-DDA
P62750	RPL23A	-0.214286	0.661508	0.906845	0.265934	0.357312	0.562721	RNA-DDA
P62753	RPS6	0.392857	0.395635	0.756325	-0.213187	0.463566	0.656759	RNA-DDA
P62820	RAB1A	0.321429	0.497619	0.807881	0.191209	0.512092	0.69592	RNA-DDA
P62826	RAN	-0.142857	0.78254	0.948312	0.0901099	0.761584	0.864456	RNA-DDA
P62829	RPL23	0.142857	0.78254	0.948312	0.0241758	0.939615	0.969725	RNA-DDA
P62834	RAP1A	0	1	1	0.393407	0.165148	0.35928	RNA-DDA
P62841	RPS15	-0.142857	0.802778	0.955864	-0.381818	0.248381	0.454554	RNA-DDA
P62847	RPS24	-0.0357143	0.963492	1	-0.0681319	0.820101	0.899914	RNA-DDA
P62851	RPS25	-0.392857	0.395635	0.756325	0.191209	0.512092	0.69592	RNA-DDA
P62854	RPS26	-1	0.00277778	0.219967	-0.481319	0.0840075	0.241338	RNA-DDA
P62857	RPS28	-0.25	0.594841	0.868143	-0.133333	0.743541	0.856033	RNA-DDA
P62873	GNB1	0.25	0.594841	0.868143	0.0637363	0.831925	0.90892	RNA-DDA
P62879	GNB2	-0.392857	0.395635	0.756325	-0.103297	0.727041	0.844617	RNA-DDA
P62888	RPL30	0.214286	0.661508	0.906845	-0.142857	0.626627	0.77791	RNA-DDA
P62899	RPL31	-0.892857	0.0123016	0.3178	0	1	1	RNA-DDA
P62906	RPL10A	-0.642857	0.138889	0.540382	-0.134066	0.648476	0.793184	RNA-DDA
P62910	RPL32	-0.785714	0.0480159	0.434986	-0.156044	0.59441	0.757186	RNA-DDA
P62913	RPL11	0.5	0.266667	0.662093	-0.243956	0.399765	0.605086	RNA-DDA
P62917	RPL8	0.142857	0.78254	0.948312	0.0637363	0.831925	0.90892	RNA-DDA
P62937	PPIA	0.0714286	0.906349	1	-0.138462	0.637516	0.783909	RNA-DDA
P62942	FKBP1A	0.0285714	1	1	0.643357	0.0279546	0.129321	RNA-DDA
P62979	RPS27A	0.178571	0.713095	0.913707	-0.217582	0.454149	0.649157	RNA-DDA
P62993	GRB2	0.75	0.0662698	0.469539	-0.0153846	0.963749	0.982544	RNA-DDA
P63000	RAC1	0.214286	0.661508	0.906845	0.204396	0.482691	0.671557	RNA-DDA
P63010	AP2B1	-0.428571	0.353571	0.710794	-0.0813187	0.784861	0.878317	RNA-DDA
P63104	YWHAZ	0.535714	0.235714	0.641427	0.516484	0.0615507	0.198514	RNA-DDA
P63151	PPP2R2A	0	1	1	0.472527	0.0904461	0.250326	RNA-DDA
P63162	SNRPN	0.464286	0.302381	0.694651	-0.525275	0.0567106	0.189721	RNA-DDA
P63165	SUMO1	0.257143	0.658333	0.906845	0.475524	0.121319	0.29967	RNA-DDA
P63167	DYNLL1	0.542857	0.297222	0.694651	-0.351648	0.239175	0.443363	RNA-DDA
P63173	RPL38	-0.678571	0.109524	0.508768	-0.398601	0.200973	0.400459	RNA-DDA
P63208	SKP1	0.214286	0.661508	0.906845	0.503297	0.0693754	0.212935	RNA-DDA
P63220	RPS21	-0.535714	0.235714	0.641427	0.0241758	0.939615	0.969725	RNA-DDA
P63241	EIF5A	-0.214286	0.661508	0.906845	-0.0593407	0.843784	0.913888	RNA-DDA
P63244	RACK1	0.892857	0.0123016	0.3178	0.358242	0.208931	0.411127	RNA-DDA
P63279	UBE2I	0.214286	0.661508	0.906845	0.107692	0.715634	0.835258	RNA-DDA
P67775	PPP2CA	0.392857	0.395635	0.756325	0.692308	0.00784977	0.0663779	RNA-DDA
P67809	YBX1	-0.0357143	0.963492	1	0.0945055	0.750018	0.856033	RNA-DDA
P67812	SEC11A	-0.371429	0.497222	0.807881	-0.142857	0.626627	0.77791	RNA-DDA
P67870	CSNK2B	0.392857	0.395635	0.756325	0.0769231	0.796566	0.887432	RNA-DDA
P67936	TPM4	0.0285714	1	1	0.23956	0.408572	0.608294	RNA-DDA
P68032	ACTC1	0.828571	0.0583333	0.469539	0.699301	0.0145393	0.0877705	RNA-DDA
P68036	UBE2L3	0	1	1	-0.0945055	0.750018	0.856033	RNA-DDA
P68104	EEF1A1	-0.178571	0.713095	0.913707	-0.257143	0.373973	0.579469	RNA-DDA
P68363	TUBA1B	0.9	0.0833333	0.483662	0.461538	0.133836	0.319791	RNA-DDA
P68366	TUBA4A	0.771429	0.102778	0.508768	0.412088	0.163386	0.359044	RNA-DDA
P68371	TUBB4B	-0.142857	0.78254	0.948312	0.503297	0.0693754	0.212935	RNA-DDA
P68400	CSNK2A1	0.6	0.241667	0.641427	0.461538	0.114936	0.289967	RNA-DDA
P68871	HBB	0.785714	0.0480159	0.434986	0.551648	0.0438823	0.162203	RNA-DDA
P69849	NOMO3	-0.178571	0.713095	0.913707	0.221978	0.444832	0.639232	RNA-DDA
P69905	HBA2	0.535714	0.235714	0.641427	0.525275	0.0567106	0.189721	RNA-DDA
P78330	PSPH	0	1	1	0.664336	0.0221592	0.112519	RNA-DDA
P78344	EIF4G2	0.785714	0.0480159	0.434986	0.353846	0.214891	0.416718	RNA-DDA
P78347	GTF2I	0.607143	0.166667	0.587655	0.406593	0.150475	0.344038	RNA-DDA
P78371	CCT2	0.25	0.594841	0.868143	0.257143	0.373973	0.579469	RNA-DDA
P78406	RAE1	0.1	0.95	1	0.283516	0.325291	0.534032	RNA-DDA
P78417	GSTO1	0.892857	0.0123016	0.3178	0.551648	0.0438823	0.162203	RNA-DDA
P78527	PRKDC	0.142857	0.78254	0.948312	-0.230769	0.426498	0.624621	RNA-DDA
P80217	IFI35	0.371429	0.497222	0.807881	0.612121	0.0664691	0.209469	RNA-DDA
P80303	NUCB2	0.214286	0.661508	0.906845	0.472527	0.105719	0.278076	RNA-DDA
P80404	ABAT	0.5	0.266667	0.662093	0.833333	0.0082672	0.0672505	RNA-DDA
P82673	MRPS35	0.6	0.35	0.710794	0.172727	0.614426	0.772682	RNA-DDA
P82979	SARNP	0.257143	0.658333	0.906845	-0.643357	0.0279546	0.129321	RNA-DDA
P83111	LACTB	0.928571	0.00674603	0.292952	0.840659	0.000537831	0.0158085	RNA-DDA
P83436	COG7	-0.285714	0.555952	0.845708	0.5	0.0849828	0.242176	RNA-DDA
P83731	RPL24	-0.571429	0.2	0.625267	-0.578022	0.0333702	0.142251	RNA-DDA
P83881	RPL36A	-0.0714286	0.906349	1	-0.030303	0.94571	0.975401	RNA-DDA
P83916	CBX1	0.3	0.683333	0.911698	0.518182	0.106918	0.280244	RNA-DDA
P84077	ARF1	-0.25	0.594841	0.868143	0.494505	0.0749833	0.223522	RNA-DDA
P84085	ARF5	-0.0857143	0.919444	1	0.00659341	0.987913	0.997603	RNA-DDA
P84090	ERH	-0.607143	0.166667	0.587655	0.292308	0.309938	0.520767	RNA-DDA
P84095	RHOG	0.392857	0.395635	0.756325	0.195604	0.502198	0.686494	RNA-DDA
P84098	RPL19	0.107143	0.839683	0.962518	-0.265934	0.357312	0.562721	RNA-DDA
P84243	H3F3B	-0.857143	0.0238095	0.31798	-0.621978	0.0202287	0.106209	RNA-DDA
P98082	DAB2	0.678571	0.109524	0.508768	0.0769231	0.80653	0.893393	RNA-DDA
P98095	FBLN2	0.321429	0.497619	0.807881	0.38022	0.180764	0.380106	RNA-DDA
P98160	HSPG2	-0.392857	0.395635	0.756325	0.2	0.492398	0.677223	RNA-DDA
P98164	LRP2	0.8	0.133333	0.540382	0.748252	0.00735321	0.0639463	RNA-DDA
P98194	ATP2C1	0.6	0.241667	0.641427	0.433566	0.161446	0.356996	RNA-DDA
P99999	CYCS	0.571429	0.2	0.625267	0.2	0.492398	0.677223	RNA-DDA
Q00059	TFAM	0.6	0.35	0.710794	-0.027972	0.938663	0.969725	RNA-DDA
Q00169	PITPNA	0.464286	0.302381	0.694651	0.410989	0.14579	0.337197	RNA-DDA
Q00325	SLC25A3	0.0357143	0.963492	1	0.525275	0.0567106	0.189721	RNA-DDA
Q00341	HDLBP	0.821429	0.034127	0.364617	0.564835	0.0383546	0.153304	RNA-DDA
Q00535	CDK5	0.428571	0.353571	0.710794	0.731868	0.0041288	0.04468	RNA-DDA
Q00577	PURA	-0.7	0.233333	0.641427	0.142857	0.642829	0.790154	RNA-DDA
Q00610	CLTC	0.571429	0.2	0.625267	-0.252747	0.382464	0.588831	RNA-DDA
Q00688	FKBP3	0.714286	0.0880952	0.483662	-0.0197802	0.951677	0.975741	RNA-DDA
Q00765	REEP5	0.178571	0.713095	0.913707	0.147253	0.615812	0.772682	RNA-DDA
Q00796	SORD	0.535714	0.235714	0.641427	0.538462	0.0499891	0.17756	RNA-DDA
Q00839	HNRNPU	-0.464286	0.302381	0.694651	-0.0725275	0.808314	0.893393	RNA-DDA
Q00978	IRF9	0.4	0.516667	0.826839	0.167832	0.603728	0.764547	RNA-DDA
Q01082	SPTBN1	-0.25	0.594841	0.868143	-0.27033	0.349143	0.554789	RNA-DDA
Q01085	TIAL1	0.542857	0.297222	0.694651	-0.30989	0.28056	0.491145	RNA-DDA
Q01105	SET	0.5	0.266667	0.662093	0.507692	0.0666902	0.209469	RNA-DDA
Q01415	GALK2	0.771429	0.102778	0.508768	0.237762	0.457102	0.652685	RNA-DDA
Q01432	AMPD3	0.8	0.333333	0.710794	0.34965	0.266004	0.475502	RNA-DDA
Q01433	AMPD2	0.714286	0.0880952	0.483662	0.287912	0.317559	0.527776	RNA-DDA
Q01459	CTBS	-0.0285714	1	1	0.789011	0.00128301	0.0246038	RNA-DDA
Q01469	FABP5	0.892857	0.0123016	0.3178	0.481319	0.0840075	0.241338	RNA-DDA
Q01484	ANK2	-0.285714	0.555952	0.845708	0.4	0.291193	0.506072	RNA-DDA
Q01518	CAP1	-0.5	0.266667	0.662093	0.0945055	0.750018	0.856033	RNA-DDA
Q01780	EXOSC10	0.8	0.333333	0.710794	-0.450549	0.124701	0.305444	RNA-DDA
Q01813	PFKP	0.821429	0.034127	0.364617	0.868132	7.56921e-06	0.000463167	RNA-DDA
Q01844	EWSR1	-0.7	0.233333	0.641427	-0.283516	0.325291	0.534032	RNA-DDA
Q01970	PLCB3	0.214286	0.661508	0.906845	0.423077	0.1516	0.345204	RNA-DDA
Q01995	TAGLN	0.214286	0.661508	0.906845	0.643956	0.0153782	0.0904026	RNA-DDA
Q02218	OGDH	0.392857	0.395635	0.756325	0.371429	0.191707	0.389607	RNA-DDA
Q02252	ALDH6A1	0.678571	0.109524	0.508768	0.912088	0	0	RNA-DDA
Q02338	BDH1	0.964286	0.00277778	0.219967	0.793407	0.0011509	0.0230558	RNA-DDA
Q02543	RPL18A	-0.142857	0.802778	0.955864	0.12967	0.659506	0.799268	RNA-DDA
Q02750	MAP2K1	0.142857	0.78254	0.948312	0.248352	0.391062	0.593648	RNA-DDA
Q02790	FKBP4	0.964286	0.00277778	0.219967	0.802198	0.000914789	0.0200451	RNA-DDA
Q02809	PLOD1	0.321429	0.497619	0.807881	0.424176	0.132342	0.317008	RNA-DDA
Q02818	NUCB1	0.428571	0.353571	0.710794	-0.349451	0.22096	0.422163	RNA-DDA
Q02878	RPL6	0.607143	0.166667	0.587655	0.0593407	0.843784	0.913888	RNA-DDA
Q02880	TOP2B	0.771429	0.102778	0.508768	0.0699301	0.834447	0.90892	RNA-DDA
Q02952	AKAP12	0.178571	0.713095	0.913707	0.727473	0.00445727	0.0465145	RNA-DDA
Q02978	SLC25A11	0.607143	0.166667	0.587655	0.749451	0.00299242	0.0366885	RNA-DDA
Q03154	ACY1	0.892857	0.0123016	0.3178	0.428571	0.128058	0.309945	RNA-DDA
Q03169	TNFAIP2	0.5	0.45	0.77845	0.79021	0.00361681	0.041544	RNA-DDA
Q03252	LMNB2	-0.142857	0.78254	0.948312	0.0857143	0.773199	0.870447	RNA-DDA
Q03518	TAP1	0.7	0.233333	0.641427	0.853147	0.000771902	0.0187957	RNA-DDA
Q03519	TAP2	0.607143	0.166667	0.587655	0.427273	0.192625	0.391119	RNA-DDA
Q03591	CFHR1	0.571429	0.2	0.625267	0.472527	0.105719	0.278076	RNA-DDA
Q04206	RELA	0	1	1	-0.318681	0.266538	0.475502	RNA-DDA
Q04323	UBXN1	0.6	0.35	0.710794	0.00659341	0.987913	0.997603	RNA-DDA
Q04446	GBE1	0.357143	0.444444	0.77845	0.485714	0.0809161	0.235472	RNA-DDA
Q04637	EIF4G1	0.607143	0.166667	0.587655	0.6	0.0261743	0.12495	RNA-DDA
Q04760	GLO1	0.821429	0.034127	0.364617	0.696703	0.00734327	0.0639463	RNA-DDA
Q04828	AKR1C1	0.964286	0.00277778	0.219967	0.527473	0.0673418	0.209948	RNA-DDA
Q04837	SSBP1	0.5	0.266667	0.662093	0.226374	0.435614	0.630904	RNA-DDA
Q04917	YWHAH	0.25	0.594841	0.868143	-0.375824	0.186181	0.385122	RNA-DDA
Q05086	UBE3A	-0.3	0.683333	0.911698	0.313187	0.297341	0.509727	RNA-DDA
Q05193	DNM1	0.6	0.241667	0.641427	0.613187	0.022467	0.112519	RNA-DDA
Q05209	PTPN12	0.828571	0.0583333	0.469539	0.395604	0.182196	0.382044	RNA-DDA
Q05397	PTK2	-0.25	0.594841	0.868143	0.769231	0.00325008	0.0381274	RNA-DDA
Q05469	LIPE	0.6	0.241667	0.641427	0.615385	0.0373345	0.15175	RNA-DDA
Q05655	PRKCD	0.428571	0.353571	0.710794	0.336264	0.239828	0.443363	RNA-DDA
Q05682	CALD1	0.178571	0.713095	0.913707	0.389011	0.170248	0.366348	RNA-DDA
Q05707	COL14A1	0.928571	0.00674603	0.292952	0.758242	0.00252045	0.0341836	RNA-DDA
Q06033	ITIH3	0.214286	0.661508	0.906845	0.636364	0.0301143	0.135028	RNA-DDA
Q06124	PTPN11	-0.678571	0.109524	0.508768	-0.371429	0.191707	0.389607	RNA-DDA
Q06136	KDSR	0.771429	0.102778	0.508768	0.153846	0.616791	0.772682	RNA-DDA
Q06210	GFPT1	0.142857	0.78254	0.948312	0.657143	0.0129319	0.0841014	RNA-DDA
Q06323	PSME1	0.857143	0.0238095	0.31798	-0.235165	0.417484	0.616922	RNA-DDA
Q06587	RING1	1	0.0166667	0.3178	-0.481818	0.137219	0.322269	RNA-DDA
Q06828	FMOD	0.392857	0.395635	0.756325	0.71978	0.00749781	0.0648686	RNA-DDA
Q06830	PRDX1	0.678571	0.109524	0.508768	0.6	0.0261743	0.12495	RNA-DDA
Q07020	RPL18	0.285714	0.555952	0.845708	0.292308	0.309938	0.520767	RNA-DDA
Q07021	C1QBP	0.657143	0.175	0.593413	0.576923	0.0425372	0.161579	RNA-DDA
Q07065	CKAP4	0.535714	0.235714	0.641427	0.27033	0.349143	0.554789	RNA-DDA
Q07157	TJP1	-0.0714286	0.906349	1	0.351648	0.239175	0.443363	RNA-DDA
Q07507	DPT	-0.285714	0.555952	0.845708	0.447552	0.147205	0.339096	RNA-DDA
Q07666	KHDRBS1	-0.392857	0.395635	0.756325	0.494505	0.0749833	0.223522	RNA-DDA
Q07812	BAX	-0.642857	0.138889	0.540382	-0.28022	0.353376	0.560721	RNA-DDA
Q07866	KLC1	-0.0857143	0.919444	1	-0.142857	0.626627	0.77791	RNA-DDA
Q07954	LRP1	-0.142857	0.78254	0.948312	0.542857	0.047887	0.17136	RNA-DDA
Q07955	SRSF1	-0.0714286	0.906349	1	0.475524	0.121319	0.29967	RNA-DDA
Q07960	ARHGAP1	0.678571	0.109524	0.508768	0.63956	0.0162679	0.0923267	RNA-DDA
Q08209	PPP3CA	0.25	0.594841	0.868143	0.415385	0.141207	0.329222	RNA-DDA
Q08211	DHX9	0.571429	0.2	0.625267	0.186813	0.522077	0.705501	RNA-DDA
Q08257	CRYZ	0.928571	0.00674603	0.292952	0.551648	0.0438823	0.162203	RNA-DDA
Q08378	GOLGA3	0.8	0.133333	0.540382	0.208791	0.47308	0.663673	RNA-DDA
Q08379	GOLGA2	0.9	0.0833333	0.483662	0.758242	0.00252045	0.0341836	RNA-DDA
Q08380	LGALS3BP	0.464286	0.302381	0.694651	0.512088	0.0640824	0.204777	RNA-DDA
Q08431	MFGE8	0.2	0.713889	0.913707	0.285714	0.343646	0.55034	RNA-DDA
Q08722	CD47	0.5	0.266667	0.662093	0.883333	0.0030754	0.037569	RNA-DDA
Q08752	PPID	0.542857	0.297222	0.694651	-0.0857143	0.773199	0.870447	RNA-DDA
Q08AF3	SLFN5	0.535714	0.235714	0.641427	0.857143	0.000261586	0.00972781	RNA-DDA
Q08AM6	VAC14	0.535714	0.235714	0.641427	0.441758	0.115791	0.290709	RNA-DDA
Q08J23	NSUN2	0.107143	0.839683	0.962518	0.336264	0.239828	0.443363	RNA-DDA
Q09028	RBBP4	0.821429	0.034127	0.364617	0.336264	0.239828	0.443363	RNA-DDA
Q09161	NCBP1	0.0857143	0.919444	1	0.345055	0.227139	0.430034	RNA-DDA
Q09666	AHNAK	0.142857	0.78254	0.948312	0.621978	0.0202287	0.106209	RNA-DDA
Q0VD83	APOBR	0.6	0.35	0.710794	0.582418	0.0402767	0.156681	RNA-DDA
Q10471	GALNT2	0.571429	0.2	0.625267	0.604396	0.0321195	0.140205	RNA-DDA
Q10567	AP1B1	0.5	0.266667	0.662093	0.476923	0.0871837	0.244209	RNA-DDA
Q10570	CPSF1	-0.785714	0.0480159	0.434986	0.248352	0.391062	0.593648	RNA-DDA
Q10713	PMPCA	0.542857	0.297222	0.694651	0.384615	0.175453	0.373607	RNA-DDA
Q12765	SCRN1	0.5	0.266667	0.662093	0.0769231	0.80653	0.893393	RNA-DDA
Q12768	WASHC5	-0.214286	0.661508	0.906845	0.345055	0.227139	0.430034	RNA-DDA
Q12769	NUP160	0.428571	0.419444	0.777121	-0.0241758	0.939615	0.969725	RNA-DDA
Q12792	TWF1	0.5	0.266667	0.662093	0.178022	0.542316	0.719024	RNA-DDA
Q12797	ASPH	0.607143	0.166667	0.587655	0.367033	0.19734	0.393918	RNA-DDA
Q12802	AKAP13	-0.2	0.916667	1	0.48951	0.109632	0.283712	RNA-DDA
Q12805	EFEMP1	0.464286	0.302381	0.694651	0.0769231	0.796566	0.887432	RNA-DDA
Q12824	SMARCB1	0.2	0.783333	0.948312	0.0989011	0.75073	0.856033	RNA-DDA
Q12846	STX4	0.542857	0.297222	0.694651	-0.536364	0.0936425	0.256955	RNA-DDA
Q12849	GRSF1	0.8	0.133333	0.540382	-0.34965	0.266004	0.475502	RNA-DDA
Q12874	SF3A3	0.321429	0.497619	0.807881	0.424176	0.132342	0.317008	RNA-DDA
Q12882	DPYD	0.892857	0.0123016	0.3178	0.591209	0.0288937	0.130438	RNA-DDA
Q12884	FAP	-0.142857	0.78254	0.948312	0.840659	0.000537831	0.0158085	RNA-DDA
Q12888	TP53BP1	0.571429	0.2	0.625267	0.371429	0.191707	0.389607	RNA-DDA
Q12904	AIMP1	0.5	0.266667	0.662093	-0.0857143	0.773199	0.870447	RNA-DDA
Q12905	ILF2	0.214286	0.661508	0.906845	0.178022	0.542316	0.719024	RNA-DDA
Q12906	ILF3	0.25	0.594841	0.868143	0.230769	0.426498	0.624621	RNA-DDA
Q12907	LMAN2	-0.0357143	0.963492	1	-0.415385	0.141207	0.329222	RNA-DDA
Q12931	TRAP1	0.392857	0.395635	0.756325	0.727473	0.00445727	0.0465145	RNA-DDA
Q12955	ANK3	0.464286	0.302381	0.694651	0.818182	0.00681113	0.0603222	RNA-DDA
Q12959	DLG1	-0.0357143	0.963492	1	-0.0945055	0.750018	0.856033	RNA-DDA
Q12965	MYO1E	0.5	0.45	0.77845	0.687912	0.00838258	0.0672505	RNA-DDA
Q12996	CSTF3	-0.5	0.45	0.77845	0.204396	0.482691	0.671557	RNA-DDA
Q13011	ECH1	0.607143	0.166667	0.587655	0.0021978	1	1	RNA-DDA
Q13043	STK4	0.821429	0.034127	0.364617	0.573626	0.0349735	0.144776	RNA-DDA
Q13045	FLII	-0.178571	0.713095	0.913707	0.353846	0.214891	0.416718	RNA-DDA
Q13057	COASY	0.678571	0.109524	0.508768	0.38022	0.180764	0.380106	RNA-DDA
Q13085	ACACA	0.75	0.0662698	0.469539	0.564835	0.0383546	0.153304	RNA-DDA
Q13098	GPS1	0.428571	0.353571	0.710794	-0.010989	0.975828	0.990843	RNA-DDA
Q13123	IK	0	1	1	0.559441	0.0627487	0.201701	RNA-DDA
Q13126	MTAP	0.535714	0.235714	0.641427	0.450549	0.108091	0.281019	RNA-DDA
Q13131	PRKAA1	0.571429	0.2	0.625267	0.178022	0.542316	0.719024	RNA-DDA
Q13144	EIF2B5	0.5	1	1	-0.032967	0.920585	0.959531	RNA-DDA
Q13148	TARDBP	0.785714	0.0480159	0.434986	0.261538	0.365589	0.571961	RNA-DDA
Q13151	HNRNPA0	0.0857143	0.919444	1	0.327473	0.252961	0.461556	RNA-DDA
Q13153	PAK1	0.928571	0.00674603	0.292952	0.741758	0.00529008	0.0527519	RNA-DDA
Q13155	AIMP2	0.714286	0.136111	0.540382	0.2	0.492398	0.677223	RNA-DDA
Q13162	PRDX4	0.678571	0.109524	0.508768	0.226374	0.435614	0.630904	RNA-DDA
Q13177	PAK2	1	0.000396825	0.0763152	0.358242	0.208931	0.411127	RNA-DDA
Q13185	CBX3	0.535714	0.235714	0.641427	-0.0549451	0.855675	0.917856	RNA-DDA
Q13190	STX5	0.5	0.45	0.77845	0.637363	0.0222885	0.112519	RNA-DDA
Q13200	PSMD2	-0.142857	0.78254	0.948312	0.718681	0.00517287	0.0523588	RNA-DDA
Q13217	DNAJC3	0.142857	0.802778	0.955864	0.41978	0.136724	0.322118	RNA-DDA
Q13228	SELENBP1	0.142857	0.78254	0.948312	0.49011	0.0779085	0.228597	RNA-DDA
Q13232	NME3	0.142857	0.802778	0.955864	0.450549	0.108091	0.281019	RNA-DDA
Q13242	SRSF9	-0.107143	0.839683	0.962518	-0.120879	0.696085	0.823291	RNA-DDA
Q13263	TRIM28	0.0357143	0.963492	1	0.0197802	0.951677	0.975741	RNA-DDA
Q13283	G3BP1	0.6	0.241667	0.641427	0.147253	0.615812	0.772682	RNA-DDA
Q13287	NMI	0.142857	0.78254	0.948312	0.763636	0.00921599	0.0717142	RNA-DDA
Q13308	PTK7	0.214286	0.661508	0.906845	0.767033	0.00210528	0.030344	RNA-DDA
Q13310	PABPC4	-0.178571	0.713095	0.913707	0.692308	0.00784977	0.0663779	RNA-DDA
Q13315	ATM	0.257143	0.658333	0.906845	0.125874	0.699712	0.826129	RNA-DDA
Q13347	EIF3I	0.357143	0.444444	0.77845	-0.27033	0.349143	0.554789	RNA-DDA
Q13363	CTBP1	-0.107143	0.839683	0.962518	0.635165	0.0171966	0.0962984	RNA-DDA
Q13404	UBE2V1	0.0357143	0.963492	1	0.52967	0.0543996	0.188162	RNA-DDA
Q13405	MRPL49	-0.4	0.75	0.948312	-0.300699	0.342483	0.549787	RNA-DDA
Q13409	DYNC1I2	0.535714	0.235714	0.641427	0.397802	0.160153	0.356479	RNA-DDA
Q13418	ILK	-0.535714	0.235714	0.641427	0.182418	0.532152	0.711121	RNA-DDA
Q13423	NNT	0.285714	0.555952	0.845708	0.608791	0.0236549	0.11768	RNA-DDA
Q13425	SNTB2	-0.321429	0.497619	0.807881	-0.0857143	0.773199	0.870447	RNA-DDA
Q13435	SF3B2	0.714286	0.136111	0.540382	0.368132	0.21663	0.418764	RNA-DDA
Q13442	PDAP1	0.2	0.713889	0.913707	-0.328671	0.297385	0.509727	RNA-DDA
Q13445	TMED1	0.8	0.133333	0.540382	0.192308	0.529185	0.711121	RNA-DDA
Q13451	FKBP5	0.178571	0.713095	0.913707	0.648352	0.0145264	0.0877705	RNA-DDA
Q13459	MYO9B	0.142857	0.802778	0.955864	0.175824	0.566024	0.735929	RNA-DDA
Q13464	ROCK1	0.4	0.75	0.948312	0.384615	0.195502	0.393918	RNA-DDA
Q13488	TCIRG1	0.942857	0.0166667	0.3178	0.626374	0.0191759	0.102276	RNA-DDA
Q13492	PICALM	0.321429	0.497619	0.807881	0.323077	0.259694	0.468507	RNA-DDA
Q13501	SQSTM1	0.5	1	1	0.78022	0.00262062	0.034655	RNA-DDA
Q13509	TUBB3	-0.535714	0.235714	0.641427	0.657143	0.0129319	0.0841014	RNA-DDA
Q13510	ASAH1	0.357143	0.444444	0.77845	-0.30989	0.28056	0.491145	RNA-DDA
Q13546	RIPK1	0.1	0.95	1	0.659341	0.0171303	0.0962984	RNA-DDA
Q13547	HDAC1	0.1	0.95	1	0.503497	0.0987516	0.26556	RNA-DDA
Q13555	CAMK2G	0.5	0.45	0.77845	0.285714	0.343646	0.55034	RNA-DDA
Q13557	CAMK2D	0.857143	0.0238095	0.31798	0.767033	0.00210528	0.030344	RNA-DDA
Q13561	DCTN2	0.464286	0.302381	0.694651	-0.252747	0.382464	0.588831	RNA-DDA
Q13564	NAE1	0.142857	0.802778	0.955864	0.450549	0.108091	0.281019	RNA-DDA
Q13573	SNW1	-0.142857	0.78254	0.948312	0.38022	0.180764	0.380106	RNA-DDA
Q13576	IQGAP2	0.892857	0.0123016	0.3178	0.907692	0	0	RNA-DDA
Q13586	STIM1	0.257143	0.658333	0.906845	0.542857	0.047887	0.17136	RNA-DDA
Q13596	SNX1	0.678571	0.109524	0.508768	0.41978	0.136724	0.322118	RNA-DDA
Q13616	CUL1	-0.771429	0.102778	0.508768	0.301099	0.295027	0.509448	RNA-DDA
Q13617	CUL2	0.357143	0.444444	0.77845	0.494505	0.0749833	0.223522	RNA-DDA
Q13618	CUL3	0.357143	0.444444	0.77845	0.230769	0.426498	0.624621	RNA-DDA
Q13619	CUL4A	-0.314286	0.563889	0.845708	0.629371	0.0323947	0.140859	RNA-DDA
Q13620	CUL4B	0.885714	0.0333333	0.364617	0.406593	0.150475	0.344038	RNA-DDA
Q13630	TSTA3	0.785714	0.0480159	0.434986	0.648352	0.0145264	0.0877705	RNA-DDA
Q13636	RAB31	-0.142857	0.802778	0.955864	0.895105	5.94154e-06	0.000377288	RNA-DDA
Q13642	FHL1	1	0.000396825	0.0763152	0.774725	0.00292338	0.0364394	RNA-DDA
Q13643	FHL3	0.2	0.783333	0.948312	-0.154545	0.653539	0.797059	RNA-DDA
Q13724	MOGS	0.178571	0.713095	0.913707	0.476923	0.0871837	0.244209	RNA-DDA
Q13740	ALCAM	0	1	1	0.769231	0.00325008	0.0381274	RNA-DDA
Q13765	NACA	0.142857	0.78254	0.948312	-0.353846	0.214891	0.416718	RNA-DDA
Q13813	SPTAN1	0.178571	0.713095	0.913707	-0.226374	0.435614	0.630904	RNA-DDA
Q13838	DDX39B	0.107143	0.839683	0.962518	0.0153846	0.963749	0.982544	RNA-DDA
Q13867	BLMH	0.714286	0.0880952	0.483662	0.564835	0.0383546	0.153304	RNA-DDA
Q13885	TUBB2A	0.142857	0.78254	0.948312	0.305495	0.287738	0.500586	RNA-DDA
Q13895	BYSL	0.107143	0.839683	0.962518	0.313187	0.297341	0.509727	RNA-DDA
Q13951	CBFB	1	0.0166667	0.3178	0.103297	0.727041	0.844617	RNA-DDA
Q14005	IL16	0.75	0.0662698	0.469539	0.846154	0.000435351	0.0130819	RNA-DDA
Q14008	CKAP5	0.464286	0.302381	0.694651	0.731868	0.0041288	0.04468	RNA-DDA
Q14011	CIRBP	-0.428571	0.353571	0.710794	0.248352	0.391062	0.593648	RNA-DDA
Q14012	CAMK1	-0.3	0.683333	0.911698	-0.426573	0.1689	0.366139	RNA-DDA
Q14019	COTL1	0.892857	0.0123016	0.3178	0.151648	0.605072	0.764547	RNA-DDA
Q14103	HNRNPD	0.571429	0.2	0.625267	0.2	0.492398	0.677223	RNA-DDA
Q14108	SCARB2	-0.178571	0.713095	0.913707	0.235165	0.417484	0.616922	RNA-DDA
Q14112	NID2	0.357143	0.444444	0.77845	0.178022	0.542316	0.719024	RNA-DDA
Q14118	DAG1	0.571429	0.2	0.625267	0.300699	0.342483	0.549787	RNA-DDA
Q14126	DSG2	0.607143	0.166667	0.587655	0.49011	0.0779085	0.228597	RNA-DDA
Q14139	UBE4A	-0.8	0.333333	0.710794	0.622378	0.0348001	0.144776	RNA-DDA
Q14141	2020-09-06	0.7	0.233333	0.641427	0.708791	0.00882856	0.0700734	RNA-DDA
Q14152	EIF3A	0.885714	0.0333333	0.364617	0.41978	0.136724	0.322118	RNA-DDA
Q14155	ARHGEF7	-0.7	0.233333	0.641427	0.174825	0.58826	0.753631	RNA-DDA
Q14157	UBAP2L	0.857143	0.0238095	0.31798	0.630769	0.0181656	0.100885	RNA-DDA
Q14160	SCRIB	-0.3	0.683333	0.911698	0.467033	0.11026	0.284352	RNA-DDA
Q14165	MLEC	0.178571	0.713095	0.913707	0.753846	0.00274901	0.0354474	RNA-DDA
Q14166	TTLL12	0.428571	0.353571	0.710794	0.556044	0.0419772	0.160266	RNA-DDA
Q14192	FHL2	-0.357143	0.444444	0.77845	0.60989	0.03029	0.135028	RNA-DDA
Q14195	DPYSL3	-0.0357143	0.963492	1	0.0637363	0.831925	0.90892	RNA-DDA
Q14203	DCTN1	0.0357143	0.963492	1	0.287912	0.317559	0.527776	RNA-DDA
Q14204	DYNC1H1	-0.0714286	0.906349	1	-0.402198	0.155263	0.349289	RNA-DDA
Q14232	EIF2B1	-0.771429	0.102778	0.508768	0.151648	0.605072	0.764547	RNA-DDA
Q14240	EIF4A2	0.0714286	0.906349	1	0.468132	0.0937958	0.256955	RNA-DDA
Q14247	CTTN	0.214286	0.661508	0.906845	0.397802	0.160153	0.356479	RNA-DDA
Q14254	FLOT2	-0.142857	0.802778	0.955864	0.0197802	0.951677	0.975741	RNA-DDA
Q14257	RCN2	0.8	0.333333	0.710794	0.0769231	0.817283	0.899914	RNA-DDA
Q14258	TRIM25	0.357143	0.444444	0.77845	0.507692	0.0666902	0.209469	RNA-DDA
Q14315	FLNC	0.535714	0.235714	0.641427	0.832967	0.000334588	0.011669	RNA-DDA
Q14318	FKBP8	-0.0285714	1	1	0.340659	0.254998	0.464517	RNA-DDA
Q14320	FAM50A	0.9	0.0833333	0.483662	0.545455	0.0706789	0.215462	RNA-DDA
Q14344	GNA13	0.714286	0.0880952	0.483662	0.138462	0.637516	0.783909	RNA-DDA
Q14376	GALE	-0.0714286	0.906349	1	0.12967	0.659506	0.799268	RNA-DDA
Q14444	CAPRIN1	0.771429	0.102778	0.508768	0.389011	0.170248	0.366348	RNA-DDA
Q14498	RBM39	-0.607143	0.166667	0.587655	-0.476923	0.0871837	0.244209	RNA-DDA
Q14520	HABP2	0.371429	0.497222	0.807881	-0.296703	0.302427	0.512497	RNA-DDA
Q14554	PDIA5	0.678571	0.109524	0.508768	0.542857	0.047887	0.17136	RNA-DDA
Q14558	PRPSAP1	0.942857	0.0166667	0.3178	-0.520879	0.0590939	0.195556	RNA-DDA
Q14571	ITPR2	0.571429	0.2	0.625267	0.261538	0.365589	0.571961	RNA-DDA
Q14573	ITPR3	0.0357143	0.963492	1	0.225275	0.458992	0.653857	RNA-DDA
Q14624	ITIH4	-0.885714	0.0333333	0.364617	0.048951	0.886335	0.939146	RNA-DDA
Q14643	ITPR1	0.942857	0.0166667	0.3178	0.475524	0.121319	0.29967	RNA-DDA
Q14669	TRIP12	0.542857	0.297222	0.694651	0.125275	0.670604	0.804176	RNA-DDA
Q14677	CLINT1	0.857143	0.0238095	0.31798	0.134066	0.648476	0.793184	RNA-DDA
Q14683	SMC1A	0	1	1	0.520879	0.0590939	0.195556	RNA-DDA
Q14690	PDCD11	0.3	0.683333	0.911698	0.447552	0.147205	0.339096	RNA-DDA
Q14696	MESD	0.714286	0.0880952	0.483662	0.349451	0.22096	0.422163	RNA-DDA
Q14697	GANAB	-0.321429	0.497619	0.807881	-0.186813	0.522077	0.705501	RNA-DDA
Q14699	RFTN1	0.771429	0.102778	0.508768	0.830303	0.0055568	0.054333	RNA-DDA
Q14738	PPP2R5D	0.542857	0.297222	0.694651	0.516484	0.0615507	0.198514	RNA-DDA
Q14746	COG2	-0.314286	0.563889	0.845708	-0.0274725	0.934992	0.969725	RNA-DDA
Q14764	MVP	-0.642857	0.138889	0.540382	0.0901099	0.761584	0.864456	RNA-DDA
Q14766	LTBP1	0.6	0.241667	0.641427	0.604396	0.0321195	0.140205	RNA-DDA
Q14767	LTBP2	0.642857	0.138889	0.540382	0.432967	0.123872	0.303968	RNA-DDA
Q14789	GOLGB1	0.821429	0.034127	0.364617	0.217582	0.454149	0.649157	RNA-DDA
Q14839	CHD4	0.3	0.683333	0.911698	0.104895	0.749479	0.856033	RNA-DDA
Q14847	LASP1	0.214286	0.661508	0.906845	0.753846	0.00274901	0.0354474	RNA-DDA
Q14914	PTGR1	0.571429	0.2	0.625267	0.884615	0	0	RNA-DDA
Q14919	DRAP1	0.142857	0.802778	0.955864	-0.13986	0.667151	0.804176	RNA-DDA
Q14966	ZNF638	0.6	0.35	0.710794	0.010989	0.978311	0.992018	RNA-DDA
Q14974	KPNB1	0.0714286	0.906349	1	0.78022	0.00157791	0.0277308	RNA-DDA
Q14980	NUMA1	-0.25	0.594841	0.868143	0.56044	0.040135	0.156681	RNA-DDA
Q14C86	GAPVD1	0.314286	0.563889	0.845708	-0.138462	0.637516	0.783909	RNA-DDA
Q14CX7	NAA25	0.485714	0.355556	0.710794	0.426573	0.1689	0.366139	RNA-DDA
Q15005	SPCS2	-0.107143	0.839683	0.962518	-0.204396	0.482691	0.671557	RNA-DDA
Q15006	EMC2	0.828571	0.0583333	0.469539	0.0604396	0.848989	0.913888	RNA-DDA
Q15008	PSMD6	-0.285714	0.555952	0.845708	0.556044	0.0419772	0.160266	RNA-DDA
Q15018	ABRAXAS2	-0.542857	0.297222	0.694651	0.362637	0.203081	0.40204	RNA-DDA
Q15019	2020-09-02	0.678571	0.109524	0.508768	0.49011	0.0779085	0.228597	RNA-DDA
Q15020	SART3	0.257143	0.658333	0.906845	0.0989011	0.738503	0.853221	RNA-DDA
Q15029	EFTUD2	0.428571	0.353571	0.710794	0.296703	0.302427	0.512497	RNA-DDA
Q15036	SNX17	-0.357143	0.444444	0.77845	-0.181818	0.572958	0.741838	RNA-DDA
Q15041	ARL6IP1	0.3	0.683333	0.911698	-0.153846	0.63514	0.783909	RNA-DDA
Q15042	RAB3GAP1	0.9	0.0833333	0.483662	0.38022	0.180764	0.380106	RNA-DDA
Q15046	KARS	0.892857	0.0123016	0.3178	0.868132	7.56921e-06	0.000463167	RNA-DDA
Q15052	ARHGEF6	-0.428571	0.419444	0.777121	0.686813	0.0120134	0.0821129	RNA-DDA
Q15056	EIF4H	0.142857	0.78254	0.948312	0.516484	0.0615507	0.198514	RNA-DDA
Q15057	ACAP2	0.485714	0.355556	0.710794	0.346154	0.247007	0.452532	RNA-DDA
Q15067	ACOX1	0.3	0.683333	0.911698	0.636364	0.0403864	0.156681	RNA-DDA
Q15075	EEA1	0.1	0.95	1	0.314286	0.273494	0.483172	RNA-DDA
Q15084	PDIA6	0.142857	0.78254	0.948312	-0.178022	0.542316	0.719024	RNA-DDA
Q15102	PAFAH1B3	0.571429	0.2	0.625267	0.60989	0.03029	0.135028	RNA-DDA
Q15113	PCOLCE	-0.392857	0.395635	0.756325	0.510989	0.0775693	0.228597	RNA-DDA
Q15120	PDK3	0.392857	0.395635	0.756325	-0.0197802	0.951677	0.975741	RNA-DDA
Q15124	PGM5	0.785714	0.0480159	0.434986	0.664336	0.0221592	0.112519	RNA-DDA
Q15126	PMVK	-0.0357143	0.963492	1	0.30989	0.28056	0.491145	RNA-DDA
Q15149	PLEC	0.107143	0.839683	0.962518	0.367033	0.19734	0.393918	RNA-DDA
Q15165	PON2	0	1	1	0.472727	0.145606	0.337197	RNA-DDA
Q15172	PPP2R5A	0.607143	0.166667	0.587655	0.518182	0.106918	0.280244	RNA-DDA
Q15181	PPA1	0.642857	0.138889	0.540382	0.520879	0.0590939	0.195556	RNA-DDA
Q15185	PTGES3	-0.0714286	0.906349	1	0.0461538	0.879545	0.933494	RNA-DDA
Q15208	STK38	0.2	0.783333	0.948312	0.021978	0.949418	0.975741	RNA-DDA
Q15233	NONO	0.392857	0.395635	0.756325	0.169231	0.562903	0.73343	RNA-DDA
Q15257	PTPA	0.928571	0.00674603	0.292952	0.613187	0.022467	0.112519	RNA-DDA
Q15276	RABEP1	0.8	0.333333	0.710794	0.692308	0.0158777	0.0923267	RNA-DDA
Q15293	RCN1	0.571429	0.2	0.625267	0.384615	0.175453	0.373607	RNA-DDA
Q15363	TMED2	0.178571	0.713095	0.913707	0.0417582	0.891519	0.939146	RNA-DDA
Q15365	PCBP1	-0.25	0.594841	0.868143	-0.217582	0.454149	0.649157	RNA-DDA
Q15366	PCBP2	-0.607143	0.166667	0.587655	0.27033	0.349143	0.554789	RNA-DDA
Q15369	ELOC	0.314286	0.563889	0.845708	0.652747	0.0137114	0.0860124	RNA-DDA
Q15370	ELOB	0.607143	0.166667	0.587655	0.138462	0.637516	0.783909	RNA-DDA
Q15382	RHEB	0.8	0.133333	0.540382	0.818182	0.0020272	0.030344	RNA-DDA
Q15386	UBE3C	0.0357143	0.963492	1	0.556044	0.0419772	0.160266	RNA-DDA
Q15393	SF3B3	0.428571	0.353571	0.710794	0.27033	0.349143	0.554789	RNA-DDA
Q15404	RSU1	-0.142857	0.802778	0.955864	0.318681	0.266538	0.475502	RNA-DDA
Q15417	CNN3	-0.0714286	0.906349	1	0.595604	0.0275084	0.127811	RNA-DDA
Q15418	RPS6KA1	0.6	0.35	0.710794	0.741259	0.00817064	0.0672505	RNA-DDA
Q15424	SAFB	-0.642857	0.138889	0.540382	0.032967	0.915532	0.955862	RNA-DDA
Q15428	SF3A2	-0.0857143	0.919444	1	-0.0989011	0.738503	0.853221	RNA-DDA
Q15435	PPP1R7	-0.0714286	0.906349	1	0.459341	0.100762	0.26818	RNA-DDA
Q15436	SEC23A	0.571429	0.2	0.625267	0.551648	0.0438823	0.162203	RNA-DDA
Q15437	SEC23B	0.928571	0.00674603	0.292952	0.0373626	0.903515	0.946339	RNA-DDA
Q15459	SF3A1	-0.0714286	0.906349	1	0.542857	0.047887	0.17136	RNA-DDA
Q15477	SKIV2L	0.0714286	0.906349	1	0.112088	0.704285	0.826887	RNA-DDA
Q15555	MAPRE2	0.4	0.516667	0.826839	0.236264	0.436693	0.630904	RNA-DDA
Q15582	TGFBI	-0.357143	0.444444	0.77845	-0.230769	0.426498	0.624621	RNA-DDA
Q15628	TRADD	0.7	0.233333	0.641427	0.109091	0.75488	0.860474	RNA-DDA
Q15631	TSN	0.142857	0.78254	0.948312	0.389011	0.170248	0.366348	RNA-DDA
Q15637	SF1	-0.485714	0.355556	0.710794	-0.0153846	0.963749	0.982544	RNA-DDA
Q15661	TPSAB1	0.857143	0.0238095	0.31798	0.323077	0.259694	0.468507	RNA-DDA
Q15691	MAPRE1	0.714286	0.0880952	0.483662	0.454945	0.10438	0.274984	RNA-DDA
Q15717	ELAVL1	0.571429	0.2	0.625267	0.0857143	0.773199	0.870447	RNA-DDA
Q15738	NSDHL	1	0.0166667	0.3178	0.391608	0.209564	0.411127	RNA-DDA
Q15746	MYLK	0.285714	0.555952	0.845708	0.393407	0.165148	0.35928	RNA-DDA
Q15750	TAB1	0.2	0.783333	0.948312	0.153846	0.63514	0.783909	RNA-DDA
Q15758	SLC1A5	0.3	0.683333	0.911698	0.836364	0.00256466	0.0341836	RNA-DDA
Q15785	TOMM34	0.6	0.35	0.710794	0.594406	0.0457531	0.167097	RNA-DDA
Q15833	STXBP2	0.357143	0.444444	0.77845	0.213187	0.463566	0.656759	RNA-DDA
Q15836	VAMP3	-0.0357143	0.963492	1	0.0494505	0.877523	0.933494	RNA-DDA
Q15843	NEDD8	0.2	0.783333	0.948312	0.0545455	0.881472	0.935244	RNA-DDA
Q15904	ATP6AP1	0.3	0.683333	0.911698	0.258741	0.416938	0.616922	RNA-DDA
Q15907	RAB11B	0.642857	0.138889	0.540382	0.191209	0.512092	0.69592	RNA-DDA
Q15942	ZYX	0.0357143	0.963492	1	0.226374	0.435614	0.630904	RNA-DDA
Q16134	ETFDH	0.7	0.233333	0.641427	0.507692	0.0666902	0.209469	RNA-DDA
Q16181	2020-09-07	0.142857	0.78254	0.948312	0.213187	0.463566	0.656759	RNA-DDA
Q16186	ADRM1	0.257143	0.658333	0.906845	-0.0857143	0.773199	0.870447	RNA-DDA
Q16204	CCDC6	0.178571	0.713095	0.913707	0.424176	0.132342	0.317008	RNA-DDA
Q16222	UAP1	0.392857	0.395635	0.756325	0.645455	0.037001	0.150486	RNA-DDA
Q16270	IGFBP7	0.285714	0.555952	0.845708	0.409091	0.213864	0.416718	RNA-DDA
Q16363	LAMA4	0.714286	0.0880952	0.483662	0.402198	0.155263	0.349289	RNA-DDA
Q16401	PSMD5	0.392857	0.395635	0.756325	0.226374	0.435614	0.630904	RNA-DDA
Q16512	PKN1	0.314286	0.563889	0.845708	0.111888	0.732775	0.850545	RNA-DDA
Q16513	PKN2	0.542857	0.297222	0.694651	0.368132	0.21663	0.418764	RNA-DDA
Q16527	CSRP2	0.6	0.35	0.710794	0.111888	0.732775	0.850545	RNA-DDA
Q16531	DDB1	-0.25	0.594841	0.868143	-0.0241758	0.939615	0.969725	RNA-DDA
Q16537	PPP2R5E	0	1	1	0.00699301	0.99123	0.997603	RNA-DDA
Q16539	MAPK14	0.9	0.0833333	0.483662	-0.286713	0.366408	0.571961	RNA-DDA
Q16543	CDC37	0	1	1	-0.103297	0.727041	0.844617	RNA-DDA
Q16555	DPYSL2	0.642857	0.138889	0.540382	0.213187	0.463566	0.656759	RNA-DDA
Q16563	SYPL1	0.535714	0.235714	0.641427	0.208791	0.47308	0.663673	RNA-DDA
Q16576	RBBP7	0.542857	0.297222	0.694651	-0.0021978	1	1	RNA-DDA
Q16610	ECM1	0	1	1	0.27033	0.349143	0.554789	RNA-DDA
Q16630	CPSF6	-0.5	0.266667	0.662093	0.296703	0.302427	0.512497	RNA-DDA
Q16643	DBN1	0.0714286	0.906349	1	0.481319	0.0840075	0.241338	RNA-DDA
Q16647	PTGIS	0.771429	0.102778	0.508768	0.532967	0.0641622	0.204777	RNA-DDA
Q16658	FSCN1	0.142857	0.78254	0.948312	0.472527	0.0904461	0.250326	RNA-DDA
Q16666	IFI16	0.214286	0.661508	0.906845	0.925275	0	0	RNA-DDA
Q16698	DECR1	0.321429	0.497619	0.807881	0.806593	0.000809798	0.0187957	RNA-DDA
Q16706	MAN2A1	0.0357143	0.963492	1	0.16044	0.583826	0.750952	RNA-DDA
Q16718	NDUFA5	0.5	0.45	0.77845	0.126374	0.682632	0.812232	RNA-DDA
Q16719	KYNU	1	0.0833333	0.483662	0.734266	0.0090521	0.0706022	RNA-DDA
Q16740	CLPP	0.2	0.713889	0.913707	0.265734	0.403977	0.605458	RNA-DDA
Q16762	TST	0.75	0.0662698	0.469539	0.705495	0.00640539	0.0587394	RNA-DDA
Q16774	GUK1	-0.0857143	0.919444	1	-0.126374	0.682632	0.812232	RNA-DDA
Q16775	HAGH	0.928571	0.00674603	0.292952	0.850549	0.000136252	0.00591683	RNA-DDA
Q16778	HIST2H2BE	0.642857	0.138889	0.540382	-0.12967	0.659506	0.799268	RNA-DDA
Q16795	NDUFA9	0.607143	0.166667	0.587655	0.410989	0.14579	0.337197	RNA-DDA
Q16799	RTN1	-0.321429	0.497619	0.807881	0.547253	0.0458518	0.167097	RNA-DDA
Q16822	PCK2	0.607143	0.166667	0.587655	0.762637	0.00230609	0.0324057	RNA-DDA
Q16836	HADH	0.785714	0.0480159	0.434986	-0.0989011	0.738503	0.853221	RNA-DDA
Q16851	UGP2	0.107143	0.839683	0.962518	-0.0681319	0.820101	0.899914	RNA-DDA
Q16853	AOC3	0.785714	0.0480159	0.434986	0.701099	0.00686211	0.0603222	RNA-DDA
Q16881	TXNRD1	0.6	0.241667	0.641427	0.0593407	0.843784	0.913888	RNA-DDA
Q16890	TPD52L1	-0.4	0.75	0.948312	0.307692	0.330863	0.541595	RNA-DDA
Q16891	IMMT	0.142857	0.78254	0.948312	0.349451	0.22096	0.422163	RNA-DDA
Q1KMD3	HNRNPUL2	0.0714286	0.906349	1	0.375824	0.186181	0.385122	RNA-DDA
Q27J81	INF2	0.428571	0.419444	0.777121	0.428571	0.128058	0.309945	RNA-DDA
Q29RF7	PDS5A	0.428571	0.419444	0.777121	0.261538	0.365589	0.571961	RNA-DDA
Q2M2I8	AAK1	-0.8	0.333333	0.710794	0.214286	0.481851	0.671557	RNA-DDA
Q2M389	WASHC4	0.257143	0.658333	0.906845	-0.243956	0.399765	0.605086	RNA-DDA
Q2TAA2	IAH1	1	0.0166667	0.3178	0.107692	0.715634	0.835258	RNA-DDA
Q2TAY7	SMU1	0.0357143	0.963492	1	0.182418	0.532152	0.711121	RNA-DDA
Q32MZ4	LRRFIP1	-0.0857143	0.919444	1	0.39011	0.188772	0.388095	RNA-DDA
Q32P28	P3H1	0.142857	0.78254	0.948312	0.547253	0.0458518	0.167097	RNA-DDA
Q32P44	EML3	0.142857	0.78254	0.948312	0.437363	0.119784	0.297515	RNA-DDA
Q3LXA3	TKFC	0.321429	0.497619	0.807881	0.727473	0.00445727	0.0465145	RNA-DDA
Q3SY69	ALDH1L2	0.314286	0.563889	0.845708	0.637363	0.0222885	0.112519	RNA-DDA
Q3ZCM7	TUBB8	-0.1	0.95	1	-0.318182	0.341355	0.549154	RNA-DDA
Q460N5	PARP14	-0.0857143	0.919444	1	0.863736	3.42233e-05	0.00198584	RNA-DDA
Q49A26	GLYR1	-0.285714	0.555952	0.845708	-0.301099	0.295027	0.509448	RNA-DDA
Q4G0F5	VPS26B	0.257143	0.658333	0.906845	0.218182	0.520949	0.705501	RNA-DDA
Q4G0N4	NADK2	0.5	0.266667	0.662093	0.0769231	0.796566	0.887432	RNA-DDA
Q4G176	ACSF3	0.428571	0.419444	0.777121	0.58042	0.0520862	0.182667	RNA-DDA
Q4KMP7	TBC1D10B	-0.371429	0.497222	0.807881	-0.769697	0.0136718	0.0860124	RNA-DDA
Q52LJ0	FAM98B	0.964286	0.00277778	0.219967	0.0241758	0.939615	0.969725	RNA-DDA
Q53EL6	PDCD4	0.928571	0.00674603	0.292952	0.740659	0.00352663	0.0407865	RNA-DDA
Q53FA7	TP53I3	0.314286	0.563889	0.845708	0.175132	0.586158	0.753519	RNA-DDA
Q53GG5	PDLIM3	0.607143	0.166667	0.587655	0.706294	0.0132861	0.0857419	RNA-DDA
Q53GL7	PARP10	-0.2	0.916667	1	0.79021	0.00361681	0.041544	RNA-DDA
Q53GQ0	HSD17B12	0.321429	0.497619	0.807881	0.459341	0.100762	0.26818	RNA-DDA
Q53GS9	USP39	0.107143	0.839683	0.962518	0.169231	0.562903	0.73343	RNA-DDA
Q53H12	AGK	0.107143	0.839683	0.962518	0.373626	0.209431	0.411127	RNA-DDA
Q53H96	PYCR3	0.357143	0.444444	0.77845	0.727473	0.00445727	0.0465145	RNA-DDA
Q53T59	HS1BP3	0.964286	0.00277778	0.219967	0.6	0.0261743	0.12495	RNA-DDA
Q567U6	CCDC93	0.7	0.233333	0.641427	0.159341	0.603931	0.764547	RNA-DDA
Q5BKZ1	ZNF326	-0.142857	0.802778	0.955864	0.549451	0.055281	0.189721	RNA-DDA
Q5EBM0	CMPK2	0.3	0.683333	0.911698	0.954545	0	0	RNA-DDA
Q5GLZ8	HERC4	0.428571	0.419444	0.777121	0.314685	0.319472	0.528735	RNA-DDA
Q5H9R7	PPP6R3	0.357143	0.444444	0.77845	0.582418	0.0318233	0.139274	RNA-DDA
Q5JRA6	MIA3	0.3	0.683333	0.911698	0.741758	0.00529008	0.0527519	RNA-DDA
Q5JRX3	PITRM1	0.25	0.594841	0.868143	0.226374	0.435614	0.630904	RNA-DDA
Q5JSH3	WDR44	0.2	0.713889	0.913707	0.00699301	0.99123	0.997603	RNA-DDA
Q5JSL3	DOCK11	0.771429	0.102778	0.508768	0.2	0.583541	0.750952	RNA-DDA
Q5JTH9	RRP12	0.285714	0.555952	0.845708	0.755245	0.00659654	0.0595991	RNA-DDA
Q5JTV8	TOR1AIP1	0.642857	0.138889	0.540382	0.301099	0.295027	0.509448	RNA-DDA
Q5JWF2	GNAS	0.285714	0.555952	0.845708	0.252747	0.382464	0.588831	RNA-DDA
Q5R3I4	TTC38	0.607143	0.166667	0.587655	0.564835	0.0383546	0.153304	RNA-DDA
Q5RKV6	EXOSC6	-0.1	0.95	1	0.0559441	0.86898	0.926665	RNA-DDA
Q5SNT2	TMEM201	-0.4	0.516667	0.826839	-0.20979	0.513513	0.696865	RNA-DDA
Q5SRE7	PHYHD1	1	0.000396825	0.0763152	0.515152	0.132823	0.317596	RNA-DDA
Q5SSJ5	HP1BP3	0.214286	0.661508	0.906845	0.173626	0.552566	0.726857	RNA-DDA
Q5T1M5	FKBP15	0.257143	0.658333	0.906845	0.463736	0.097234	0.262107	RNA-DDA
Q5T447	HECTD3	0.0285714	1	1	0.247253	0.41497	0.616865	RNA-DDA
Q5T4S7	UBR4	0.107143	0.839683	0.962518	0.38022	0.180764	0.380106	RNA-DDA
Q5T5P2	KIAA1217	-0.464286	0.302381	0.694651	0.661538	0.012187	0.0821129	RNA-DDA
Q5T6V5	C9orf64	0.535714	0.235714	0.641427	0.340659	0.233428	0.43754	RNA-DDA
Q5TDH0	DDI2	0.5	0.266667	0.662093	-0.0272727	0.945984	0.975401	RNA-DDA
Q5TFE4	NT5DC1	0.1	0.95	1	0.524476	0.0838846	0.241338	RNA-DDA
Q5VSL9	STRIP1	-0.107143	0.839683	0.962518	-0.133333	0.743541	0.856033	RNA-DDA
Q5VW32	BROX	0.107143	0.839683	0.962518	0.681319	0.0129293	0.0841014	RNA-DDA
Q5VWZ2	LYPLAL1	0.3	0.683333	0.911698	-0.20979	0.513513	0.696865	RNA-DDA
Q5VYK3	ECPAS	0.571429	0.2	0.625267	0.410989	0.14579	0.337197	RNA-DDA
Q5W0V3	FAM160B1	-0.6	0.35	0.710794	0.160839	0.619356	0.774598	RNA-DDA
Q63ZY3	KANK2	0.0285714	1	1	0.428571	0.128058	0.309945	RNA-DDA
Q66K14	TBC1D9B	0.357143	0.444444	0.77845	-0.10989	0.723248	0.843706	RNA-DDA
Q66K74	MAP1S	-0.142857	0.78254	0.948312	0.226374	0.435614	0.630904	RNA-DDA
Q687X5	STEAP4	0.771429	0.102778	0.508768	0.345455	0.299388	0.512497	RNA-DDA
Q68CZ2	TNS3	0.257143	0.658333	0.906845	0.549451	0.055281	0.189721	RNA-DDA
Q68EM7	ARHGAP17	0.542857	0.297222	0.694651	0.214286	0.481851	0.671557	RNA-DDA
Q69YN2	CWF19L1	0.542857	0.297222	0.694651	0	1	1	RNA-DDA
Q6DD88	ATL3	0.107143	0.839683	0.962518	0.613187	0.022467	0.112519	RNA-DDA
Q6FHJ7	SFRP4	0.771429	0.102778	0.508768	0.357576	0.3128	0.525431	RNA-DDA
Q6IA86	ELP2	0.8	0.333333	0.710794	0.302198	0.315391	0.527776	RNA-DDA
Q6IAA8	LAMTOR1	0.4	0.516667	0.826839	-0.0274725	0.934992	0.969725	RNA-DDA
Q6IAN0	DHRS7B	1	0.0166667	0.3178	0.642857	0.0209019	0.108725	RNA-DDA
Q6IBS0	TWF2	-0.0357143	0.963492	1	0.191209	0.512092	0.69592	RNA-DDA
Q6L8Q7	PDE12	0.3	0.683333	0.911698	0.494505	0.0888743	0.248221	RNA-DDA
Q6NUK1	SLC25A24	0.714286	0.0880952	0.483662	0.235165	0.417484	0.616922	RNA-DDA
Q6NUM9	RETSAT	0.821429	0.034127	0.364617	0.708791	0.00882856	0.0700734	RNA-DDA
Q6NUQ4	TMEM214	0.535714	0.235714	0.641427	0.251748	0.430115	0.628824	RNA-DDA
Q6NVY1	HIBCH	0.214286	0.661508	0.906845	0.195604	0.502198	0.686494	RNA-DDA
Q6NXG1	ESRP1	0.0857143	0.919444	1	0.857143	0.000261586	0.00972781	RNA-DDA
Q6NZI2	CAVIN1	0.678571	0.109524	0.508768	0.27033	0.349143	0.554789	RNA-DDA
Q6P1J9	CDC73	-0.25	0.594841	0.868143	0.461538	0.114936	0.289967	RNA-DDA
Q6P1N0	CC2D1A	-0.535714	0.235714	0.641427	0.516484	0.0615507	0.198514	RNA-DDA
Q6P1N9	TATDN1	0.3	0.683333	0.911698	0.636364	0.0301143	0.135028	RNA-DDA
Q6P2E9	EDC4	1	0.00277778	0.219967	0.434066	0.140407	0.329066	RNA-DDA
Q6P2Q9	PRPF8	-0.107143	0.839683	0.962518	0.151648	0.605072	0.764547	RNA-DDA
Q6P3W7	SCYL2	-0.0857143	0.919444	1	0.0285714	0.927566	0.963792	RNA-DDA
Q6P587	FAHD1	0.1	0.95	1	0.230769	0.447772	0.642359	RNA-DDA
Q6P996	PDXDC1	0.357143	0.444444	0.77845	0.784615	0.00142517	0.0259265	RNA-DDA
Q6PCB7	SLC27A1	0.392857	0.395635	0.756325	0.32967	0.271458	0.481979	RNA-DDA
Q6PCE3	PGM2L1	0.8	0.133333	0.540382	0.825175	0.0017186	0.0279808	RNA-DDA
Q6PGP7	TTC37	0.642857	0.138889	0.540382	0.00659341	0.987913	0.997603	RNA-DDA
Q6PI48	DARS2	0.392857	0.395635	0.756325	0.27033	0.349143	0.554789	RNA-DDA
Q6PIU2	NCEH1	0.535714	0.235714	0.641427	0.621978	0.0202287	0.106209	RNA-DDA
Q6PJT7	ZC3H14	-0.542857	0.297222	0.694651	0.164835	0.591181	0.756222	RNA-DDA
Q6PKG0	LARP1	0.6	0.241667	0.641427	0.512088	0.0640824	0.204777	RNA-DDA
Q6UVK1	CSPG4	0.314286	0.563889	0.845708	0.136364	0.693511	0.820679	RNA-DDA
Q6UW02	CYP20A1	0.928571	0.00674603	0.292952	0.60989	0.03029	0.135028	RNA-DDA
Q6UW68	TMEM205	0.285714	0.555952	0.845708	0.412088	0.163386	0.359044	RNA-DDA
Q6UWY5	OLFML1	0.464286	0.302381	0.694651	0.368132	0.21663	0.418764	RNA-DDA
Q6UX71	PLXDC2	0.178571	0.713095	0.913707	0.730769	0.00632275	0.0587394	RNA-DDA
Q6UXG2	KIAA1324	-0.6	0.241667	0.641427	0.636364	0.0403864	0.156681	RNA-DDA
Q6UXN9	WDR82	0.5	0.45	0.77845	0.754545	0.0104818	0.077787	RNA-DDA
Q6UXV4	APOOL	0.428571	0.353571	0.710794	0.125275	0.670604	0.804176	RNA-DDA
Q6VY07	PACS1	0.428571	0.419444	0.777121	-0.120879	0.681768	0.812232	RNA-DDA
Q6WCQ1	MPRIP	0.6	0.35	0.710794	0.0593407	0.843784	0.913888	RNA-DDA
Q6XQN6	NAPRT	0.828571	0.0583333	0.469539	0.686813	0.0120134	0.0821129	RNA-DDA
Q6Y7W6	GIGYF2	-0.2	0.713889	0.913707	-0.181319	0.553622	0.727392	RNA-DDA
Q6YHK3	CD109	0.964286	0.00277778	0.219967	0.252747	0.404328	0.605458	RNA-DDA
Q6YN16	HSDL2	0.714286	0.0880952	0.483662	0.63956	0.0162679	0.0923267	RNA-DDA
Q6YP21	KYAT3	0.607143	0.166667	0.587655	0.463736	0.097234	0.262107	RNA-DDA
Q6ZMI0	PPP1R21	1	0.0166667	0.3178	0.307692	0.306287	0.517474	RNA-DDA
Q709C8	VPS13C	0.857143	0.0238095	0.31798	0.252747	0.382464	0.588831	RNA-DDA
Q71U36	TUBA1A	0.607143	0.166667	0.587655	0.793407	0.0011509	0.0230558	RNA-DDA
Q71UI9	H2AFV	0.4	0.516667	0.826839	-0.0454545	0.902918	0.946339	RNA-DDA
Q76M96	CCDC80	0.485714	0.355556	0.710794	0.463636	0.154327	0.349289	RNA-DDA
Q7KZ85	SUPT6H	0.428571	0.353571	0.710794	0.608791	0.0236549	0.11768	RNA-DDA
Q7KZF4	SND1	-0.321429	0.497619	0.807881	-0.0373626	0.903515	0.946339	RNA-DDA
Q7KZI7	MARK2	0.178571	0.713095	0.913707	0.476923	0.0871837	0.244209	RNA-DDA
Q7L014	DDX46	0.657143	0.175	0.593413	0.296703	0.302427	0.512497	RNA-DDA
Q7L0Y3	TRMT10C	0.75	0.0662698	0.469539	0.346154	0.247007	0.452532	RNA-DDA
Q7L1Q6	BZW1	0.178571	0.713095	0.913707	0.582418	0.0318233	0.139274	RNA-DDA
Q7L2E3	DHX30	0.321429	0.497619	0.807881	0.406593	0.150475	0.344038	RNA-DDA
Q7L2H7	EIF3M	-0.107143	0.839683	0.962518	0.0725275	0.808314	0.893393	RNA-DDA
Q7L523	RRAGA	-0.5	0.45	0.77845	-0.620879	0.0268669	0.127803	RNA-DDA
Q7L576	CYFIP1	-0.142857	0.78254	0.948312	-0.318681	0.266538	0.475502	RNA-DDA
Q7L5D6	GET4	0.5	0.45	0.77845	0.384615	0.175453	0.373607	RNA-DDA
Q7L5N1	COPS6	0.642857	0.138889	0.540382	0.437363	0.119784	0.297515	RNA-DDA
Q7L5N7	LPCAT2	0.5	0.45	0.77845	0.148352	0.629758	0.781364	RNA-DDA
Q7L775	EPM2AIP1	0.6	0.241667	0.641427	0.433566	0.161446	0.356996	RNA-DDA
Q7RTV0	PHF5A	-1	0.333333	0.710794	-0.0604396	0.848989	0.913888	RNA-DDA
Q7Z2K6	ERMP1	0.821429	0.034127	0.364617	0.63956	0.0162679	0.0923267	RNA-DDA
Q7Z2W4	ZC3HAV1	0.857143	0.0238095	0.31798	0.38022	0.180764	0.380106	RNA-DDA
Q7Z2Z2	EFL1	0.657143	0.175	0.593413	0.390909	0.236519	0.441153	RNA-DDA
Q7Z3B4	NUP54	0.142857	0.802778	0.955864	-0.0699301	0.834447	0.90892	RNA-DDA
Q7Z3J2	VPS35L	-0.2	0.713889	0.913707	-0.248352	0.391062	0.593648	RNA-DDA
Q7Z3K3	POGZ	0.257143	0.658333	0.906845	0.370629	0.236732	0.441153	RNA-DDA
Q7Z406	MYH14	0.857143	0.0238095	0.31798	0.621978	0.0202287	0.106209	RNA-DDA
Q7Z434	MAVS	0.428571	0.419444	0.777121	0.586813	0.0303316	0.135028	RNA-DDA
Q7Z4H8	KDELC2	-0.2	0.783333	0.948312	0.741259	0.00817064	0.0672505	RNA-DDA
Q7Z4W1	DCXR	0.714286	0.0880952	0.483662	0.828571	0.000397439	0.012385	RNA-DDA
Q7Z5K2	WAPL	0.2	0.783333	0.948312	0.0699301	0.834447	0.90892	RNA-DDA
Q7Z5L7	PODN	0.142857	0.78254	0.948312	0.762238	0.00589748	0.0566182	RNA-DDA
Q7Z5L9	IRF2BP2	0.657143	0.175	0.593413	0.287912	0.317559	0.527776	RNA-DDA
Q7Z6Z7	HUWE1	-0.107143	0.839683	0.962518	0.415385	0.141207	0.329222	RNA-DDA
Q7Z739	YTHDF3	0.485714	0.355556	0.710794	0.467033	0.11026	0.284352	RNA-DDA
Q7Z7G0	ABI3BP	0.428571	0.353571	0.710794	0.428571	0.14593	0.337197	RNA-DDA
Q7Z7H5	TMED4	0.392857	0.395635	0.756325	0.391608	0.209564	0.411127	RNA-DDA
Q86SF2	GALNT7	0.642857	0.138889	0.540382	0.986014	0	0	RNA-DDA
Q86TI2	DPP9	-0.428571	0.419444	0.777121	0.648352	0.0145264	0.0877705	RNA-DDA
Q86TX2	ACOT1	0.821429	0.034127	0.364617	0.767033	0.00210528	0.030344	RNA-DDA
Q86U42	PABPN1	-0.571429	0.2	0.625267	0.164835	0.573323	0.741838	RNA-DDA
Q86U44	METTL3	1	0.333333	0.710794	-0.0494505	0.877523	0.933494	RNA-DDA
Q86U86	PBRM1	0.392857	0.395635	0.756325	-0.58042	0.0520862	0.182667	RNA-DDA
Q86UE4	MTDH	0.142857	0.78254	0.948312	0.745055	0.0032514	0.0381274	RNA-DDA
Q86UP2	KTN1	0.785714	0.0480159	0.434986	0.371429	0.191707	0.389607	RNA-DDA
Q86UU1	PHLDB1	-0.535714	0.235714	0.641427	0.545455	0.0706789	0.215462	RNA-DDA
Q86UX7	FERMT3	0.821429	0.034127	0.364617	0.973626	0	0	RNA-DDA
Q86V21	AACS	0.485714	0.355556	0.710794	0.372727	0.260598	0.470013	RNA-DDA
Q86VB7	CD163	0.321429	0.497619	0.807881	0.806593	0.000809798	0.0187957	RNA-DDA
Q86VN1	VPS36	-0.1	0.95	1	0.390909	0.236519	0.441153	RNA-DDA
Q86VP6	CAND1	0.535714	0.235714	0.641427	-0.279121	0.333132	0.542933	RNA-DDA
Q86W92	PPFIBP1	-0.0285714	1	1	0.637363	0.0222885	0.112519	RNA-DDA
Q86WQ0	NR2C2AP	1	0.0833333	0.483662	0.188811	0.557828	0.731063	RNA-DDA
Q86WV6	TMEM173	0.285714	0.555952	0.845708	0.804196	0.00274614	0.0354474	RNA-DDA
Q86X55	CARM1	0.428571	0.419444	0.777121	0.809091	0.00442802	0.0465145	RNA-DDA
Q86X76	NIT1	0.714286	0.136111	0.540382	0.483516	0.0970371	0.262107	RNA-DDA
Q86XP3	DDX42	0.821429	0.034127	0.364617	0.178022	0.542316	0.719024	RNA-DDA
Q86Y39	NDUFA11	0.6	0.35	0.710794	0.0363636	0.924426	0.962164	RNA-DDA
Q86Y82	STX12	0.428571	0.353571	0.710794	-0.151648	0.605072	0.764547	RNA-DDA
Q86YP4	GATAD2A	0.6	0.241667	0.641427	0.223776	0.484911	0.673671	RNA-DDA
Q8IUR7	ARMC8	0.314286	0.563889	0.845708	0.188811	0.557828	0.731063	RNA-DDA
Q8IUX7	AEBP1	-0.464286	0.302381	0.694651	0.784615	0.00142517	0.0259265	RNA-DDA
Q8IV08	PLD3	0.321429	0.497619	0.807881	0.692308	0.0158777	0.0923267	RNA-DDA
Q8IVF2	AHNAK2	-0.142857	0.78254	0.948312	0.516484	0.0615507	0.198514	RNA-DDA
Q8IW45	NAXD	0.928571	0.00674603	0.292952	0.626374	0.0191759	0.102276	RNA-DDA
Q8IWB7	WDFY1	0.257143	0.658333	0.906845	0.481319	0.0840075	0.241338	RNA-DDA
Q8IWE2	FAM114A1	0.428571	0.353571	0.710794	0.701099	0.00686211	0.0603222	RNA-DDA
Q8IWZ3	ANKHD1	0.828571	0.0583333	0.469539	0.245455	0.468184	0.662464	RNA-DDA
Q8IX01	SUGP2	0.828571	0.0583333	0.469539	0.423077	0.1516	0.345204	RNA-DDA
Q8IXB1	DNAJC10	0.9	0.0833333	0.483662	0.590909	0.0607283	0.198514	RNA-DDA
Q8IXH7	NELFCD	0.6	0.35	0.710794	0.0813187	0.784861	0.878317	RNA-DDA
Q8IXI1	RHOT2	0.257143	0.658333	0.906845	0.446154	0.111894	0.285829	RNA-DDA
Q8IXM2	C17orf49	0.3	0.683333	0.911698	-0.192308	0.529185	0.711121	RNA-DDA
Q8IXQ6	PARP9	0.892857	0.0123016	0.3178	0.835165	0.000651748	0.0173678	RNA-DDA
Q8IY21	DDX60	0.771429	0.102778	0.508768	0.837363	0.000277387	0.00998446	RNA-DDA
Q8IY67	RAVER1	-1	0.0833333	0.483662	0.258741	0.416938	0.616922	RNA-DDA
Q8IYI6	EXOC8	-0.6	0.241667	0.641427	-0.010989	0.975828	0.990843	RNA-DDA
Q8IZ83	ALDH16A1	0.107143	0.839683	0.962518	0.178022	0.542316	0.719024	RNA-DDA
Q8IZP0	ABI1	-0.178571	0.713095	0.913707	0.142857	0.626627	0.77791	RNA-DDA
Q8N163	CCAR2	0.25	0.594841	0.868143	0.498901	0.0721394	0.218824	RNA-DDA
Q8N1B4	VPS52	0.371429	0.497222	0.807881	0.336264	0.239828	0.443363	RNA-DDA
Q8N1F7	NUP93	-0.214286	0.661508	0.906845	0.551648	0.0438823	0.162203	RNA-DDA
Q8N1G4	LRRC47	-0.214286	0.661508	0.906845	-0.151648	0.605072	0.764547	RNA-DDA
Q8N2G8	GHDC	0.828571	0.0583333	0.469539	0.335664	0.286691	0.500575	RNA-DDA
Q8N2K0	ABHD12	0.9	0.0833333	0.483662	0.472727	0.145606	0.337197	RNA-DDA
Q8N335	GPD1L	0.714286	0.0880952	0.483662	0.595604	0.0275084	0.127811	RNA-DDA
Q8N392	ARHGAP18	0.1	0.95	1	0.340659	0.254998	0.464517	RNA-DDA
Q8N3C0	ASCC3	0.257143	0.658333	0.906845	-0.151515	0.681808	0.812232	RNA-DDA
Q8N3U4	STAG2	-0.214286	0.661508	0.906845	0.252747	0.404328	0.605458	RNA-DDA
Q8N573	OXR1	0.857143	0.0238095	0.31798	0.281818	0.402136	0.605458	RNA-DDA
Q8N5K1	CISD2	-0.3	0.683333	0.911698	-0.0593407	0.843784	0.913888	RNA-DDA
Q8N684	CPSF7	-0.257143	0.658333	0.906845	0.032967	0.920585	0.959531	RNA-DDA
Q8N6H7	ARFGAP2	0.25	0.594841	0.868143	0.138462	0.637516	0.783909	RNA-DDA
Q8N6T3	ARFGAP1	0.8	0.333333	0.710794	0.115385	0.709625	0.831271	RNA-DDA
Q8N766	EMC1	0.392857	0.395635	0.756325	0.265934	0.357312	0.562721	RNA-DDA
Q8N8A2	ANKRD44	0.107143	0.839683	0.962518	0.846154	0.000178547	0.00719642	RNA-DDA
Q8N8S7	ENAH	0.1	0.95	1	0.643357	0.0279546	0.129321	RNA-DDA
Q8N9N7	LRRC57	0.657143	0.175	0.593413	0.539394	0.113298	0.288758	RNA-DDA
Q8NBF2	NHLRC2	0.607143	0.166667	0.587655	0.5	0.0849828	0.242176	RNA-DDA
Q8NBJ4	GOLM1	0.0285714	1	1	0.706294	0.0132861	0.0857419	RNA-DDA
Q8NBJ5	COLGALT1	0.357143	0.444444	0.77845	0.578022	0.0333702	0.142251	RNA-DDA
Q8NBJ7	SUMF2	-0.178571	0.713095	0.913707	0.340659	0.233428	0.43754	RNA-DDA
Q8NBN3	TMEM87A	0.3	0.683333	0.911698	0.34965	0.266004	0.475502	RNA-DDA
Q8NBQ5	HSD17B11	0.571429	0.2	0.625267	0.507692	0.0666902	0.209469	RNA-DDA
Q8NBS9	TXNDC5	0.321429	0.497619	0.807881	0.586813	0.0303316	0.135028	RNA-DDA
Q8NBX0	SCCPDH	0.642857	0.138889	0.540382	0.78022	0.00157791	0.0277308	RNA-DDA
Q8NC51	SERBP1	-0.3	0.683333	0.911698	0.134066	0.648476	0.793184	RNA-DDA
Q8NC56	LEMD2	0.392857	0.395635	0.756325	-0.134066	0.648476	0.793184	RNA-DDA
Q8NCA5	FAM98A	0.5	0.45	0.77845	0.208791	0.493486	0.678443	RNA-DDA
Q8NCL4	GALNT6	1	0.0166667	0.3178	0.951049	0	0	RNA-DDA
Q8NCN5	PDPR	0.107143	0.839683	0.962518	0.63956	0.0162679	0.0923267	RNA-DDA
Q8NCW5	NAXE	-0.214286	0.661508	0.906845	0.630769	0.0181656	0.100885	RNA-DDA
Q8ND56	LSM14A	0.5	0.45	0.77845	-0.241758	0.425759	0.624621	RNA-DDA
Q8NDH3	NPEPL1	0.607143	0.166667	0.587655	0.70989	0.0059722	0.0566182	RNA-DDA
Q8NE62	CHDH	0.5	0.45	0.77845	0.472727	0.145606	0.337197	RNA-DDA
Q8NE71	ABCF1	0.6	0.241667	0.641427	0.363636	0.246255	0.452532	RNA-DDA
Q8NEB9	PIK3C3	-0.5	0.45	0.77845	0.345455	0.299388	0.512497	RNA-DDA
Q8NEU8	APPL2	-0.428571	0.353571	0.710794	0.345055	0.227139	0.430034	RNA-DDA
Q8NEW0	SLC30A7	0.6	0.35	0.710794	0.137363	0.656	0.798181	RNA-DDA
Q8NEZ5	FBXO22	0.2	0.783333	0.948312	0.0824176	0.792486	0.885495	RNA-DDA
Q8NF50	DOCK8	0.928571	0.00674603	0.292952	0.758242	0.00252045	0.0341836	RNA-DDA
Q8NF91	SYNE1	0.428571	0.419444	0.777121	0.296703	0.302427	0.512497	RNA-DDA
Q8NFH3	NUP43	0.7	0.233333	0.641427	-0.12967	0.659506	0.799268	RNA-DDA
[truncated: 3,498 more rows]
